# Supplementary material for: Pathway-Consensus Approach to Metabolic Network Reconstruction for Pseudomonas putida KT2440 by Systematic Comparison of Published Models
Source: PLoS One. 2017 Jan 13;12(1):e0169437. doi: 10.1371/journal.pone.0169437 (PMC5234801; doi:10.1371/journal.pone.0169437)
Supplement: S1 Table — (XLSX) [file pone.0169437.s001.xlsx]

## Sheet: Sheet1
S1 Table. Biomass compositions and precursor coefficients in four original models
		C	H	N	O	P	S	MW (mg / mmol)	iJN746	iJN746	iJN746	iJP815	iJP815	iJP815	PpuMBEL1071	PpuMBEL1071	PpuMBEL1071	iJP962	iJP962	iJP962
Reactants									Biomass compositions	precursor coefficients (mmol / g DW)	mg / g DW	Biomass compositions	precursor coefficients (mmol / g DW)	mg / g DW	Biomass compositions	precursor coefficients (mmol / g DW)	mg / g DW	Biomass compositions	precursor coefficients (mmol / g DW)	mg / g DW
Heme	C34H32FeN4O4	34	32	4	4	0	0	616.589	M_pheme_c	0.0005	0.308294	C0028	0	0	——	0	0	C0028	1e-06	0.000616589
H2O	H2O	0	2	0	1	0	0	18.015	M_h2o_c	45.5608	820.778	C0001	40.4798	729.244	H2O	0	0	C0001	114.908	2070.07
Succinyl-CoA	C25H40N7O19P3S	25	40	7	19	3	1	867.613	M_succoa_c	3e-06	0.00260284	C0076	3e-06	0.00260284	——	0	0	C0076	3e-06	0.00260284
Acetyl-CoA	C23H38N7O17P3S	23	38	7	17	3	1	809.577	M_accoa_c	5e-05	0.0404789	C0022	5e-05	0.0404789	——	0	0	C0022	5e-05	0.0404789
CoA	C21H36N7O16P3S	21	36	7	16	3	1	767.54	M_coa_c	6e-06	0.00460524	C0010	6e-06	0.00460524	COA	0.00435	3.3388	C0010	6e-06	0.00460524
CTP	C9H16N3O14P3	9	16	3	14	3	0	483.156	M_ctp_c	0.126	60.8777	C0051	0.126	60.8777	CTP	0.05	24.1578	C0051	0.14006	67.6708
GTP	C10H16N5O14P3	10	16	5	14	3	0	523.181	M_gtp_c	0.203	106.206	C0038	0.203	106.206	GTP	0.0678	35.4717	C0038	10.8317	5666.92
ATP	C10H16N5O13P3	10	16	5	13	3	0	507.182	M_atp_c	45.7318	23194.3	C0002	45.7318	23194.3	ATP	24.8874	12622.4	C0002	109.558	55565.9
UTP	C9H15N2O15P3	9	15	2	15	3	0	484.14	M_utp_c	0.136	65.843	C0060	0.136	65.843	UTP	0.054	26.1436	C0060	0.151176	73.1903
AMP	C10H14N5O7P	10	14	5	7	1	0	347.224	M_amp_c	0.001	0.347224	C0018	0.001	0.347224	——	0	0	——	0	0
dCTP	C9H16N3O13P3	9	16	3	13	3	0	467.157	M_dctp_c	0.0254	11.8658	C0351	0.0254	11.8658	DCTP	0.027916	13.0412	C0351	0.028964	13.5307
dGTP	C10H16N5O13P3	10	16	5	13	3	0	507.182	M_dgtp_c	0.0254	12.8824	C0233	0.0254	12.8824	dGTP	0.027916	14.1585	C0233	0.028964	14.69
dATP	C10H16N5O12P3	10	16	5	12	3	0	491.183	M_datp_c	0.0247	12.1322	C0113	0.0247	12.1322	DATP	0.017388	8.54069	C0113	0.018114	8.89729
dTTP	C10H17N2O14P3	10	17	2	14	3	0	482.168	M_dttp_c	0.0247	11.9095	C0352	0.0247	11.9095	DTTP	0.017388	8.38394	C0352	0.018114	8.73399
FAD	C27H33N9O15P2	27	33	9	15	2	0	785.557	M_fad_c	1e-05	0.00785557	C0015	1e-05	0.00785557	FAD	0.00423	3.32291	C0015	1e-05	0.00785557
FMN	C17H21N4O9P	17	21	4	9	1	0	456.348	M_fmn_c	0	0	C0049	0	0	FMN	0.00729	3.32678	C0049	0	0
NADPH	C21H30N7O17P3	21	30	7	17	3	0	745.425	M_nadph_c	0.0004	0.29817	C0005	0.0004	0.29817	——NADPH	0	0	C0005	0.0004	0.29817
NAD+	C21H28N7O14P2	21	28	7	14	2	0	664.438	M_nad_c	0.00215	1.42854	C0003	0.00215	1.42854	NAD	0.005	3.32219	C0003	0.001904	1.26509
NADP+	C21H29N7O17P3	21	29	7	17	3	0	744.417	M_nadp_c	0.00013	0.0967742	C0006	0.00013	0.0967742	NADP	0.00447	3.32754	C0006	0.00013	0.0967742
NADH	C21H29N7O14P2	21	29	7	14	2	0	665.446	M_nadh_c	5e-05	0.0332723	C0004	5e-05	0.0332723	——NADH	0	0	C0004	5e-05	0.0332723
Putrescine	C6H14N2O	6	14	2	1	0	0	130.191	M_ptrc_c	0.035	4.55669	C0116	0.035	4.55669	——	0	0	C0116	0.030009	3.9069
Glycogen	C24H42O21	24	42	0	21	0	0	666.579	——	0	0	C0150	0.154	102.653	——GLYCOGEN	0	0	C0150	0.234568	156.358
KDO(2)-lipid A	C62H109NO26P(1071)	62	109	1	26	1	0	1315.51	——	0	0	——	0	0	LIPA	0.0477	62.7498	——	0	0
ADP-L-glycero-D-manno-heptose	C17H25N5O16P2	17	25	5	16	2	0	617.354	——	0	0	——	0	0	ADPHEP	0.080725	49.8359	——	0	0
N-Acetyl-D-glucosamine 1-phosphate	C8H16NO9P	8	16	1	9	1	0	301.188	——	0	0	——	0	0	NAGA1P	0.141	42.4675	——	0	0
UDP-N-acetyl-D-glucosamine	C17H27N3O17P2	17	27	3	17	2	0	607.355	——	0	0	——	0	0	UDPNAG	0.955069	580.066	——	0	0
UDP-N-acetylmuramate	C20H31N3O19P2	20	31	3	19	2	0	679.418	——	0	0	——	0	0	UDPNAM	0.228866	155.496	——	0	0
D-alanyl-D-alanine	C6H12N2O3	6	12	2	3	0	0	160.173	——	0	0	——	0	0	ALAALA	0.495121	79.305	——	0	0
meso-2,6-Diaminopimelate	C7H14N2O4	7	14	2	4	0	0	190.199	——	0	0	——	0	0	MDAPIM	0.264669	50.3397	——	0	0
Spermidine	C7H19N3	7	19	3	0	0	0	145.25	——	0	0	C0258	0.035	5.08375	——	0	0	C0258	0	0
Peptidoglycan subunit of Escherichia coli	C40H62N8O21	40	62	8	21	0	0	990.971	M_peptido_kt_c	0.028	27.7472	C9310	0.0276	27.3508	PPEPTIDO	0.2266	224.554	C9310	0.0276	27.3508
5-Methyltetrahydrofolate	C20H25N7O6	20	25	7	6	0	0	459.463	M_5mthf_c	0.05	22.9732	C0340	0.05	22.9732	——MTHF	0	0	C0340	0.044298	20.3533
L-Valine	C5H11NO2	5	11	1	2	0	0	117.148	M_val_L_c	0.402	47.0935	C0151	0.402	47.0935	VAL	0.925699	108.444	C0151	0.332	38.8931
L-Asparagine	C4H8N2O3	4	8	2	3	0	0	132.119	M_asp_L_c	0.229	30.2553	C0129	0.229	30.2553	ASP	1.11798	147.706	C0129	0.251	33.1619
L-Tryptophan	C11H12N2O2	11	12	2	2	0	0	204.229	M_trp_L_c	0.054	11.0284	C0063	0.054	11.0284	TRP	0.001228	0.250793	C0063	0.057	11.6411
L-Alanine	C3H7NO2	3	7	1	2	0	0	89.094	M_ala_L_c	0.488	43.4779	C0035	0.488	43.4779	ALA	1.51873	135.309	C0035	0.617	54.971
L-Methionine	C5H11NO2S	5	11	1	2	0	1	149.214	M_met_L_c	0.146	21.7852	C0058	0.146	21.7852	MET	0.230678	34.4204	C0058	0.153	22.8297
Glycine	C2H5NO2	2	5	1	2	0	0	75.067	M_gly_c	0.582	43.689	C0033	0.582	43.689	GLY	1.24992	93.8274	C0033	0.517	38.8096
L-Histidine	C6H9N3O2	6	9	3	2	0	0	155.157	M_his_L_c	0.09	13.9641	C0117	0.09	13.9641	HIS	0.245637	38.1123	C0117	0.101	15.6709
L-Arginine	C9H18N4O4	9	18	4	4	0	0	246.267	M_arg_L_c	0.281	69.201	C0050	0.281	69.201	ARG	0.583217	143.627	C0050	0.263	64.7682
L-Lysine	C6H14N2O2	6	14	2	2	0	0	146.19	M_lys_L_c	0.326	47.6579	C0039	0.326	47.6579	LYS	0.712487	104.158	C0039	0.271	39.6175
L-Phenylalanine	C9H11NO2	9	11	1	2	0	0	165.192	M_phe_L_c	0.176	29.0738	C0064	0.176	29.0738	PHE	0.388182	64.1246	C0064	0.205	33.8644
L-Cysteine	C3H7NO2S	3	7	1	2	0	1	121.16	M_cys_L_c	0.087	10.5409	C0082	0.087	10.5409	CYS	0.04011	4.85973	C0082	0.091	11.0256
L-Proline	C5H9NO2	5	9	1	2	0	0	115.132	M_pro_L_c	0.21	24.1777	C0126	0.21	24.1777	PRO	0.591646	68.1174	C0126	0.244	28.0922
L-Aspartate	C4H7NO4	4	7	1	4	0	0	133.103	M_asp_L_c	0.229	30.4806	C0041	0.229	30.4806	ASP	1.12206	149.349	C0041	0.251	33.4089
L-Glutamine	C5H10N2O3	5	10	2	3	0	0	146.146	M_gln_L_c	0.25	36.5365	C0052	0.25	36.5365	GLn	1.19471	174.603	C0052	0.289	42.2362
L-Serine	C3H7NO3	3	7	1	3	0	0	105.093	M_ser_L_c	0.205	21.5441	C0053	0.205	21.5441	SER	0.599563	63.0099	C0053	0.265	27.8496
L-Leucine	C6H13NO2	6	13	1	2	0	0	131.175	M_leu_L_c	0.428	56.1429	C0105	0.428	56.1429	LEU	1.04562	137.16	C0105	0.488	64.0134
L-Glutamate	C5H9NO4	5	9	1	4	0	0	147.13	M_glu_L_c	0.25	36.7825	C0023	0.25	36.7825	GLU	1.19471	175.778	C0023	0.289	42.5206
D-Glutamate	C5H9NO4	5	9	1	4	0	0	147.13	——	0	0	——	0	0	DGLU	0.262176	38.574	——	0	0
L-Tyrosine	C9H11NO3	9	11	1	3	0	0	181.191	M_tyr_L_c	0.131	23.736	C0067	0.131	23.736	TYR	0.133709	24.2268	C0067	0.148	26.8163
L-Threonine	C4H9NO3	4	9	1	3	0	0	119.12	M_thr_L_c	0.241	28.7079	C0156	0.241	28.7079	THR	0.633626	75.4775	C0156	0.26	30.9712
L-Isoleucine	C6H13NO2	6	13	1	3	0	0	147.174	M_ile_L_c	0.276	40.62	C0317	0.276	40.62	ILE	0.859683	126.523	C0317	0.211	31.0537
10-Formyltetrahydrofolat	C20H23N7O7	20	23	7	7	0	0	473.446	M_10fthf_c	0	0	C0193	0	0	FTHF	0	0	C0193	0.014	6.62824
Tetrahydrofolate	C19H23N7O6	19	23	7	6	0	0	445.436		0			0		THF	0.00747	3.32741		0
UDPglucose	C15H24N2O17P2	15	24	2	17	2	0	566.302	M_udpg_c	0.003	1.69891	C0026	0.003	1.69891	UDPG	0.424	240.112	C0026	0.003	1.69891
Cardiolipin	C57H108O17P2 (iJN746)	57	108	0	17	2	0	1127.42	M_clpn120_p	0.0005	0.563711		0	0		0	0		0	0
	C73H140O17P2 (iJN746)	73	140	0	17	2	0	1351.85	M_clpn160_p	0.0005	0.675927		0	0		0	0		0	0
	C73H132O17P2 (iJN746)	73	132	0	17	2	0	1343.79	M_clpn161_p	0.0005	0.671895		0	0		0	0		0	0
	C81H156O17P2 (iJN746)	81	156	0	17	2	0	1464.07	M_clpn180_p	0.0005	0.732035		0	0		0	0		0	0
	C81H148O17P2 (iJN746)	81	148	0	17	2	0	1456.01	M_clpn181_p	0.0005	0.728003		0	0		0	0		0	0
	C3822H7096O850P100(iJP815)	3822	7096	0	850	100	0	69755.4		0	0	C9270	0.000129	8.99844		0	0		0
	C69.504H130.208O16P2S3.732 (1071)	69.504	130.208	0	16	2	3.732	1403.66		0			0	0	CL	0.0222	31.1614		0
	C3642H6888O363P100 (iJP962)	3642	6888	0	363	100	0	59592.2		0	0		0	0		0	0	C9570	0.000209	12.4548
Phosphatidylglycerol	C30H58O10P1 (iJN746)	30	58	0	10	1	0	609.758	M_pg120_c	0.0005	0.304879		0	0		0	0		0	0
	C38H74O10P1 (iJN746)	38	74	0	10	1	0	721.974	M_pg160_c	0.0005	0.360987		0	0		0	0		0	0
	C42H82O10P1 (iJN746)	42	82	0	10	1	0	778.082	M_pg180_c	0.0005	0.389041		0	0		0	0		0	0
	C1986H3748O500P50(iJP815)	1686	3748	0	500	50	0	33576.7		0	0	C9311	0.000464	15.5796		0	0		0
	C36.252H67.104O9PS1.866 (1071)	36.252	67.104	0	9	1	1.866	737.864		0			0	0	PG	0.0918	67.7359		0
	C1896H3644P50 (iJP962)	1896	3644	0	0	50	0	27994.7		0	0		0	0		0	0	C9569	8.6e-05	2.40754
Phosphatidylserine	C30H57N1O10P1 (iJN746)	30	57	1	10	1	0	622.757	—— ps120_c	0	0		0	0		0	0		0	0
	C38H73N1O10P1 (iJN746)	38	73	1	10	1	0	734.973	ps160_c	0	0		0	0		0	0		0	0
	C38H69N1O10P1 (iJN746)	38	69	1	10	1	0	730.941	ps161_c	0	0		0	0		0	0		0	0
	C42H81N1O10P1 (iJN746)	42	81	1	10	1	0	791.081	ps180_c	0	0		0	0		0	0		0	0
	C42H77N1O10P1 (iJN746)	42	77	1	10	1	0	787.049	ps181_c	0	0		0	0		0	0		0	0
	C1986H3698N50O500P50(iJP815)	1986	3698	50	500	50	0	37830		0	0	C9313	5.2e-05	1.96716		0	0		0
	C36.252H70.104NO10PS1.866 (1071)	36.252	70.104	1	10	1	1.866	770.894		0			0	0	——	0	0		0
	C1896H3594N50O513P50 (iJP962)	1896	3594	50	513	50	0	36852.1		0	0		0	0		0	0	——	0	0
Lipopolysaccharide	C176H303N2O100P4 (iJP815)	176	303	2	100	4	0	4171.17	——	0	0	C9296	0.0084	35.0378	——	0	0	——	0	0
	C156H255N4O94P5S2 (iJP962)	156	255	4	94	5	2	3909.69										EC9598	0.005335	20.8582
Phosphatidylethanolamine	C29H58N1O8P1 (iJN746)	29	58	1	8	1	0	579.756	M_pe120_p	0.0005	0.289878		0	0		0	0		0	0
	C37H74N1O8P1 (iJN746)	37	74	1	8	1	0	691.972	M_pe160_p	0.0005	0.345986		0	0		0	0		0	0
	C37H70N1O8P1 (iJN746)	37	70	1	8	1	0	687.94	M_pe161_p	0.0005	0.34397		0	0		0	0		0	0
	C41H82N1O8P1 (iJN746)	41	82	1	8	1	0	748.08	M_pe180_p	0.0005	0.37404		0	0		0	0		0	0
	C41H78N1O8P1 (iJN746)	41	78	1	8	1	0	744.048	M_pe181_p	0.0005	0.372024		0	0		0	0		0	0
	C1936H3748N50O400P50(iJP815)	1936	3748	50	400	50	0	35679.9		0	0	C9309	0.001935	69.0407		0	0		0
	C35.252H68.104NO10PS1.866(1071)	35.252	68.104	1	10	1	1.866	756.867		0			0	0	PE	0.2832	214.345		0
	C1846H3644 N50O413P50 (iJP962)	1846	3644	50	413	50	0	34702.1		0	0		0	0		0	0	C9572	0.001354	46.9866
Cyclopropane phosphatidylethanolamine	C39H74N1O8P1 (iJN746)	39	74	1	8	1	0	715.994	M_cpe160_c	0.0005	0.357997	——	0	0	——	0	0	——	0	0
	C43H82N1O8P1 (iJN746)	43	82	1	8	1	0	772.102	M_cpe180_c	0	0		0	0		0	0		0	0
Products										0	0		0	0		0	0		0	0
NH4+	NH4	0	4	1	0	0	0	18.039	M_nh4_c	0	0	C0957	0	0	——	0	0	C0957	0.251	4.52779
Pyrophosphate	H4P2O7	0	4	0	7	2	0	177.973	——	0	0	C0012	0.7302	129.956	——	0	0	C0012	6.11813	1088.86
Orthophosphate	H3PO4	0	3	0	4	1	0	97.994	M_pi_c	45.5628	4464.88	C0009	45.7628	4484.48	PI	24.8114	2431.36	C0009	114.659	11235.9
Formate	CH2O2	1	2	0	2	0	0	46.025	M_for_c	0	0	C0047	0	0	FORM	0	0	C0047	0.014	0.64435
H+	H	0	1	0	0	0	0	1.008	M_h_c	45.5603	45.9248	C0065	45.5603	45.9248	Hxt	0	0	C0065	119.96	120.919
GDP	C10H15N5O11P2	10	15	5	11	2	0	443.202	M_gdp_c	0	0	C0031	0	0	GDP	0	0	C0031	10.606	4700.6
AMP	C10H14N5O7P	10	14	5	7	1	0	347.224	——	0	0	——	0	0	——	0	0	C0018	5.316	1845.84
ADP	C10H15N5O10P2	10	15	5	10	2	0	427.203	M_adp_c	45.5608	19463.7	C0008	45.5608	19463.7	ADP	24.8921	10634	C0008	103.8	44343.7
UDP	C9H14N2O12P2	9	14	2	12	2	0	404.161	M_udp_c	0	0	C0014	0	0	UDP	1.37932	557.467	C0014	0	0
UMP	C9H13N2O9P	9	13	2	9	1	0	324.182	M_ump_c	0	0	C0089	0	0	UMP	0.228866	74.1942	C0089	0	0
Tetrahydrofolate	C19H23N7O6	19	23	7	6	0	0	445.436	——	0	0	C0085	0	0		0	0	C0085	0.014	6.2361
Biomass										1		EC9324	1		BIOMASS	1	0	EC9324	1	0
Biomass mg / g Dw											1054.87			1044.93			2781.11			1135.35
