# Supplementary material for: Pathway-Consensus Approach to Metabolic Network Reconstruction for Pseudomonas putida KT2440 by Systematic Comparison of Published Models
Source: PLoS One. 2017 Jan 13;12(1):e0169437. doi: 10.1371/journal.pone.0169437 (PMC5234801; doi:10.1371/journal.pone.0169437)
Supplement: S2 Table — (XLSX) [file pone.0169437.s002.xlsx]

## Sheet: Sheet1
S2 Table. The new biomass composition of P. putida.
		C	H	N	O	P	S	MW (mg / mmol)	iJP962	iJP962		iJP962	C	H	N	O	P	S
Reactants									Biomass compositions	precursor coefficients (mmol / g DW)		mg / g DW	mg / g DW	mg / g DW	mg / g DW	mg / g DW	mg / g DW	mg / g DW
Heme	C34H32FeN4O4	34	32	4	4	0	0	616.589	C0028	8.92337e-07	7.79387e-07	0.000550205	3.03395e-05	2.85548e-05	3.56935e-06	3.56935e-06	0	0
H2O	H2O	0	2	0	1	0	0	18.015	C0001	99.2088	86.6511	1787.25	0	198.418	0	99.2088	0	0
Succinyl-CoA	C25H40N7O19P3S	25	40	7	19	3	1	867.613	C0076	2.67701e-06	2.33816e-06	0.00232261	6.69252e-05	0.00010708	1.87391e-05	5.08632e-05	8.03103e-06	2.67701e-06
Acetyl-CoA	C23H38N7O17P3S	23	38	7	17	3	1	809.577	C0022	4.46168e-05	3.89693e-05	0.0361207	0.00102619	0.00169544	0.000312318	0.000758486	0.00013385	4.46168e-05
CoA	C21H36N7O16P3S	21	36	7	16	3	1	767.54	C0010	5.35402e-06	4.67632e-06	0.00410942	0.000112434	0.000192745	3.74781e-05	8.56643e-05	1.60621e-05	5.35402e-06
CTP	C9H16N3O14P3	9	16	3	14	3	0	483.156	C0051	0.124981	0.109161	60.3852	1.12483	1.99969	0.374942	1.74973	0.374942	0
GTP	C10H16N5O14P3	10	16	5	14	3	0	523.181	C0038	9.66548	8.44205	5056.8	96.6548	154.648	48.3274	135.317	28.9965	0
ATP	C10H16N5O13P3	10	16	5	13	3	0	507.182	C0002	97.7627	85.3881	49583.5	977.627	1564.2	488.814	1270.92	293.288	0
UTP	C9H15N2O15P3	9	15	2	15	3	0	484.14	C0060	0.1349	0.117825	65.3104	1.2141	2.0235	0.2698	2.0235	0.4047	0
dCTP	C9H16N3O13P3	9	16	3	13	3	0	467.157	C0351	0.0258456	0.0225742	12.074	0.232611	0.41353	0.0775369	0.335993	0.0775369	0
dGTP	C10H16N5O13P3	10	16	5	13	3	0	507.182	C0233	0.0258456	0.0225742	13.1084	0.258456	0.41353	0.129228	0.335993	0.0775369	0
dATP	C10H16N5O12P3	10	16	5	12	3	0	491.183	C0113	0.0161638	0.0141178	7.93938	0.161638	0.258621	0.080819	0.193965	0.0484914	0
dTTP	C10H17N2O14P3	10	17	2	14	3	0	482.168	C0352	0.0161638	0.0141178	7.79366	0.161638	0.274784	0.0323276	0.226293	0.0484914	0
FAD	C27H33N9O15P2	27	33	9	15	2	0	785.557	C0015	8.92337e-06	7.79387e-06	0.00700982	0.000240931	0.000294471	8.03103e-05	0.000133851	1.78467e-05	0
FMN	C17H21N4O9P	17	21	4	9	1	0	456.348	C0049	0	0	0	0	0	0	0	0	0
NADPH	C21H30N7O17P3	21	30	7	17	3	0	745.425	C0005	0.000356935	0.000311755	0.266068	0.00749564	0.0107081	0.00249855	0.0060679	0.0010708	0
NAD+	C21H28N7O14P2	21	28	7	14	2	0	664.438	C0003	0.00169901	0.00148395	1.12889	0.0356792	0.0475723	0.0118931	0.0237861	0.00339802	0
NADP+	C21H29N7O17P3	21	29	7	17	3	0	744.417	C0006	0.000116004	0.00010132	0.0863553	0.00243608	0.00336412	0.000812028	0.00197207	0.000348012	0
NADH	C21H29N7O14P2	21	29	7	14	2	0	665.446	C0004	4.46168e-05	3.89693e-05	0.0296901	0.000936953	0.00129389	0.000312318	0.000624635	8.92336e-05	0
Putrescine	C6H14N2O	6	14	2	1	0	0	130.191	C0116	0.0267781	0.0233886	3.48627	0.160669	0.374894	0.0535563	0.0267781	0	0
Glycogen	C24H42O21	24	42	0	21	0	0	666.579	C0150	0.209314	0.182819	139.524	5.02353	8.79117	0	4.39559	0	0
Peptidoglycan subunit of Escherichia coli	C40H62N8O21	40	62	8	21	0	0	990.971	C9310	0.0246285	0.0215111	24.4061	0.98514	1.52697	0.197028	0.517198	0	0
5-Methyltetrahydrofolate	C20H25N7O6	20	25	7	6	0	0	459.463	C0340	0.0395287	0.0345253	18.162	0.790575	0.988218	0.276701	0.237172	0	0
L-Valine	C5H11NO2	5	11	1	2	0	0	117.148	C0151	0.296256	0.258756	34.7058	1.48128	3.25881	0.296256	0.592512	0	0
L-Asparagine	C4H8N2O3	4	8	2	3	0	0	132.119	C0129	0.223977	0.195626	29.5916	0.895906	1.79181	0.447953	0.67193	0	0
L-Tryptophan	C11H12N2O2	11	12	2	2	0	0	204.229	C0063	0.0508632	0.0444251	10.3877	0.559495	0.610358	0.101726	0.101726	0	0
L-Alanine	C3H7NO2	3	7	1	2	0	0	89.094	C0035	0.550572	0.480882	49.0526	1.65172	3.854	0.550572	1.10114	0	0
L-Methionine	C5H11NO2S	5	11	1	2	0	1	149.214	C0058	0.136528	0.119246	20.3718	0.682638	1.5018	0.136528	0.273055	0	0.136528
Glycine	C2H5NO2	2	5	1	2	0	0	75.067	C0033	0.461338	0.402943	34.6313	0.922676	2.30669	0.461338	0.922676	0	0
L-Histidine	C6H9N3O2	6	9	3	2	0	0	155.157	C0117	0.090126	0.0787181	13.9837	0.540756	0.811134	0.270378	0.180252	0	0
L-Arginine	C9H18N4O4	9	18	4	4	0	0	246.267	C0050	0.234685	0.204979	57.7951	2.11216	4.22432	0.938738	0.938738	0	0
L-Lysine	C6H14N2O2	6	14	2	2	0	0	146.19	C0039	0.241823	0.211214	35.3521	1.45094	3.38553	0.483647	0.483647	0	0
L-Phenylalanine	C9H11NO2	9	11	1	2	0	0	165.192	C0064	0.182929	0.159774	30.2184	1.64636	2.01222	0.182929	0.365858	0	0
L-Cysteine	C3H7NO2S	3	7	1	2	0	1	121.16	C0082	0.0812027	0.0709242	9.83851	0.243608	0.568419	0.0812027	0.162405	0	0.0812027
L-Proline	C5H9NO2	5	9	1	2	0	0	115.132	C0126	0.21773	0.19017	25.0677	1.08865	1.95957	0.21773	0.43546	0	0
L-Aspartate	C4H7NO4	4	7	1	4	0	0	133.103	C0041	0.223977	0.195626	29.812	0.895906	1.56784	0.223977	0.895906	0	0
L-Glutamine	C5H10N2O3	5	10	2	3	0	0	146.146	C0052	0.257885	0.225243	37.6889	1.28943	2.57885	0.515771	0.773656	0	0
L-Serine	C3H7NO3	3	7	1	3	0	0	105.093	C0053	0.236469	0.206538	24.8513	0.709408	1.65528	0.236469	0.709408	0	0
L-Leucine	C6H13NO2	6	13	1	2	0	0	131.175	C0105	0.43546	0.380341	57.1215	2.61276	5.66099	0.43546	0.870921	0	0
L-Glutamate	C5H9NO4	5	9	1	4	0	0	147.13	C0023	0.257885	0.225243	37.9427	1.28943	2.32097	0.257885	1.03154	0	0
L-Tyrosine	C9H11NO3	9	11	1	3	0	0	181.191	C0067	0.132066	0.115349	23.9291	1.18859	1.45272	0.132066	0.396198	0	0
L-Threonine	C4H9NO3	4	9	1	3	0	0	119.12	C0156	0.232008	0.202641	27.6367	0.92803	2.08807	0.232008	0.696023	0	0
L-Isoleucine	C6H13NO2	6	13	1	3	0	0	147.174	C0317	0.188283	0.164451	27.7104	1.1297	2.44768	0.188283	0.564849	0	0
10-Formyltetrahydrofolat	C20H23N7O7	20	23	7	7	0	0	473.446	C0193	0.0124927	0.0109114	5.91463	0.249854	0.287332	0.087449	0.087449	0	0
UDPglucose	C15H24N2O17P2	15	24	2	17	2	0	566.302	C0026	0.00267701	0.00233816	1.516	0.0401552	0.0642483	0.00535402	0.0455092	0.00535402	0
Cardiolipin	C3642H6888O363P100 (iJP962)	3642	6888	0	363	100	0	59592.2	C9570	0.000186498	0.000162892	11.1138	0.679226	1.2846	0	0.0676988	0.0186498	0
Phosphatidylglycerol	C1896H3644P50 (iJP962)	1896	3644	0	0	50	0	27994.7	C9569	7.6741e-05	6.70273e-05	2.14834	0.145501	0.279644	0	0	0.00383705	0
	C156H255N4O94P5S2 (iJP962)	156	255	4	94	5	2	3909.69	EC9598	0.00476062	0.00415803	18.6125	0.742656	1.21396	0.0190425	0.447498	0.0238031	0.00952123
Phosphatidylethanolamine	C29H58N1O8P1 (iJN746)	29	58	1	8	1	0	579.756		0	0	0	0	0	0	0	0	0
	C1846H3644 N50O413P50 (iJP962)	1846	3644	50	413	50	0	34702.1	C9572	0.00120822	0.00105529	41.9279	2.23038	4.40277	0.0604112	0.498997	0.0604112	0
Products										0	0	0	0	0	0	0	0	0
NH4+	NH4	0	4	1	0	0	0	18.039	C0957	0.77718	0.678806	14.0195	0	3.10872	0.77718	0	0	0
Pyrophosphate	H4P2O7	0	4	0	7	2	0	177.973	C0012	5.45943	4.76839	971.631	0	21.8377	0	38.216	10.9189	0
Orthophosphate	H3PO4	0	3	0	4	1	0	97.994	C0009	103.014	89.9744	10094.7	0	309.041	0	412.055	103.014	0
Formate	CH2O2	1	2	0	2	0	0	46.025	C0047	0.0124927	0.0109114	0.574977	0.0124927	0.0249854	0	0.0249854	0	0
H+	H	0	1	0	0	0	0	1.008	C0065	-17.2967	-15.1073	-17.4351	0	-17.2967	0	0	0	0
GDP	C10H15N5O11P2	10	15	5	11	2	0	443.202	C0031	9.46412	8.26618	4194.52	94.6412	141.962	47.3206	104.105	18.9282	0
AMP	C10H14N5O7P	10	14	5	7	1	0	347.224	C0018	4.74366	4.14322	1647.11	47.4366	66.4113	23.7183	33.2056	4.74366	0
ADP	C10H15N5O10P2	10	15	5	10	2	0	427.203	C0008	92.6246	80.9004	39569.5	926.246	1389.37	463.123	926.246	185.249	0
Tetrahydrofolate	C19H23N7O6	19	23	7	6	0	0	445.436	C0085	0.0124927	0.0109114	5.56471	0.237362	0.287332	0.087449	0.0749563	0	0
Biomass									EC9324	1
Biomass mg / g Dw												1000	519.8	73.8296	142.671	238.452	17.9597	7.28873
iJN746	(8.92E-07)M_pheme_c + (99.20876489)M_h2o_c + (2.68E-06)M_succoa_c + (4.46E-05)M_accoa_c + (5.35E-06)M_coa_c + (0.124980703)M_ctp_c + (9.665483428)M_gtp_c + (97.76271513)M_atp_c + (0.13489992)M_utp_c + (0.025845645)M_dctp_c + (0.025845645)M_dgtp_c + (0.01616379)M_datp_c + (0.01616379)M_dttp_c + (8.92E-06)M_fad_c + (0.000356935)M_nadph_c + (0.001699009)M_nad_c + (0.000116004)M_nadp_c + (4.46E-05)M_…
iJP815	(8.92E-07)C0028 + (99.20876489)C0001 + (2.68E-06)C0076 + (4.46E-05)C0022 + (5.35E-06)C0010 + (0.124980703)C0051 + (9.665483428)C0038 + (97.76271513)C0002 + (0.13489992)C0060 + (0.025845645)C0351 + (0.025845645)C0233 + (0.01616379)C0113 + (0.01616379)C0352 + (8.92E-06)C0015 + (0.000356935)C0005 + (0.001699009)C0003 + (0.000116004)C0006 + (4.46E-05)C0004 + (0.002677011)C0026 + (0.004760617)C9296 + …
iJP962	(8.92E-07)C0028 + (99.20876489)C0001 + (2.68E-06)C0076 + (4.46E-05)C0022 + (5.35E-06)C0010 + (0.124980703)C0051 + (9.665483428)C0038 + (97.76271513)C0002 + (0.13489992)C0060 + (0.025845645)C0351 + (0.025845645)C0233 + (0.01616379)C0113 + (0.01616379)C0352 + (8.92E-06)C0015 + (0.000356935)C0005 + (0.001699009)C0003 + (0.000116004)C0006 + (4.46E-05)C0004 + (0.002677011)C0026 + (0.004760617)EC9598 +…
PpuMBEl1071	(8.92E-07)PTH + (99.20876489)H2O + (2.68E-06)SUCCOA + (4.46E-05)ACCOA + (5.35E-06)COA + (0.124980703)CTP + (9.665483428)GTP + (97.76271513)ATP + (0.13489992)UTP + (0.025845645)DCTP + (0.025845645)DGTP + (0.01616379)DATP + (0.01616379)DTTP + (8.92E-06)FAD + (0.000356935)NADPH + (0.001699009)NAD + (0.000116004)NADP + (4.46E-05)NADH + (0.002677011)UDPG + (0.004760617)LPS + (0.000186498)CARD + (7.67E…
