# Supplementary material for: Pathway-Consensus Approach to Metabolic Network Reconstruction for Pseudomonas putida KT2440 by Systematic Comparison of Published Models
Source: PLoS One. 2017 Jan 13;12(1):e0169437. doi: 10.1371/journal.pone.0169437 (PMC5234801; doi:10.1371/journal.pone.0169437)
Supplement: S3 Table — (XLSX) [file pone.0169437.s003.xlsx]

## Sheet: Sheet1
S3 Table. Optimal rate of biomass precursors when simulation conditions and efficiency of respiratory chain were same. The last column are the growth rates of four models when their metabolic pathways were the same.
	iJN746	iJP815	PpuMBEL1071	iJP962	Pathway-consensus model
Heme	0.982075	0.901969	1.25	1.28719	0.883966
Succinyl-CoA	2.04488	1.89233	1.82109	1.79206	1.82071
Acetyl-CoA	2.17393	2.00233	1.90602	1.89041	1.92231
CoA	2.34081	2.14304	2.02819	2.01534	2.05165
CTP	6.06574	5.75901	5.56656	5.90527	5.91153
GTP	6.17651	5.30824	5.08692	5.31209	5.3217
ATP	5.88348	5.3228	4.78866	5.32652	5.33619
UTP	6.39963	6.05915	5.7031	6.05915	6.06574
dCTP	5.78288	5.50343	5.32743	5.63685	5.64255
dGTP	5.88348	5.09898	4.89632	5.10458	5.11075
dATP	5.61699	5.11241	4.61939	5.11791	5.12432
dTTP	5.29709	5.00716	4.74934	4.80041	4.80455
FAD	2.06984	1.83293	1.73876	1.83301	1.83533
NADPH	2.63915	2.37328	2.20325	2.39771	2.3997
NAD+	2.72817	2.44199	2.26172	2.46824	2.47034
NADP+	2.69654	2.41764	2.24104	2.44324	2.4453
NADH	2.66945	2.39674	2.22324	2.42178	2.42381
UDPglucose	3.93546	3.67374	3.54879	3.67374	3.68592
Pseudomonas putida LPS	0.310648	0.268576	0.0858497	0.300816	0.303353
Cardiolipin	0.0115892	0.0105599	0.57502	0.0115892	0.0115892
Phosphatidylglycerol	0.0223298	0.0204577	1.10824	0.0223298	0.0223298
Putrescine	10.1531	10.0884	10	10.0976	10.0976
Glycogen	9.79032	8.81424	9.0299	8.81424	9.0299
Phosphatidylethanolamine	0.0229638	0.0208943	1.13392	0.022851	0.022851
Peptidoglycan	1.4236	1.36979	1.15466	1.36979	1.37688
5-Methyltetrahydrofolate	2.89878	2.46213	2.39336	2.46561	2.46824
L-Valine	10	10	10	10	10
L-Asparagine	17.3847	15	13.3333	15.1233	15.1233
L-Tryptophan	4.61761	4.27819	4.28919	4.27983	4.28919
L-Alanine	20	20	20	20	20
L-Methionine	10	6.31633	6.76422	6.67921	6.67921
Glycine	40	30	31.6198	28.2372	27.6361
L-Histidine	10.0342	8.29689	7.5	8.29689	8.36484
L-Arginine	9.73906	8.98628	8	8.98628	8.98628
L-Lysine	8.40403	7.88203	7.73455	7.88203	7.88203
L-Phenylalanine	5.29779	5.27935	5.51123	5.28345	5.2882
L-Cysteine	13.3333	11.0724	10.5473	10.5473	10.5473
L-Proline	10.1531	10.0884	10	10.0976	10.0976
L-Aspartate	18.7895	15	13.3333	18.7895	18.7895
L-Glutamine	11.977	11.0616	10	11.1834	11.1834
L-Serine	24	20	20	20.6462	20
L-Leucine	8	7.39819	6.66667	7.4824	7.4824
L-Glutamate	12.5796	11.3537	10	11.5135	11.5135
L-Tyrosine	5.52527	5.504	5.51123	5.50607	5.51123
L-Threonine	15	12.8287	13.3333	12.8287	12.8287
L-Isoleucine	8	7.411	7.76685	7.411	7.411
10-Formyltetrahydrofolat	2.8211	2.55144	2.48436	2.5623	2.56565
