# Supplementary material for: Pathway-Consensus Approach to Metabolic Network Reconstruction for Pseudomonas putida KT2440 by Systematic Comparison of Published Models
Source: PLoS One. 2017 Jan 13;12(1):e0169437. doi: 10.1371/journal.pone.0169437 (PMC5234801; doi:10.1371/journal.pone.0169437)
Supplement: S4 Table — (XLSX) [file pone.0169437.s004.xlsx]

## Sheet: Sheet1
S4 Table. The calculated aerobic growth capabilities of four models using 48 different carbon sources. The last column stands for the growth rate of pathway-consensus model.
Substrates	746	815	962	1071	Pathway-consensus model
Fructose	0.84148	0.83743	0.84204	0.88982	0.84204
Acetate	0.2074	0.20642	0.207538	0.218568	0.207538
Citrate	0.5721	0.56936	0.57248	0.60718	0.57248
Fumarate	0.374256	0.372468	0.374506	0.397205	0.374506
D-Ribose	0.64595	0.64281	0.646389	0.677515	0.646389
L-Serine	0.30111	0.30111	0.30111	0.27016	0.30111
L-Lysine	0.75734	0.75376	0.75784	0.79835	0.75784
Glycine	0.17904	0.17818	0.17916	0.19001	0.17916
L-Alanine	0	0.36913	0.37113	0.39333	0.37113
L-Aspartate	0.37425	0.37246	0.3745	0.3972	0.3745
L-Asparagine	0.37512	0.339	0.34086	0.36157	0.34086
L-Arginine	0.67314	0.69876	0.67358	0.71485	0.67358
L-Glutamate	0.57185	0.56911	0.57223	0.60711	0.57223
L-Valine	0.67738	0.67411	0.6778	0.74848	0.66557
L-Isoleucine	0.88638	0.8822	0.91989	0.96907	0.86306
L-Proline	0.67093	0	0.67137	0.71236	0.67137
L-Phenylalanine	0.88304	0.87873	0.88364	1.04112	1.04519
L-Leucine	0.82231	0.81842	0.85696	0.90284	0.85696
L-Tyrosine	0.93637	0.93186	0.937	0	0.99381
L-Threonine	0.44163	0.47397	0.44193	0.46839	0.44092
L-Histidine	0.58814	0.58682	0.58814	0.59403	0.58813
Succinate	0.40866	0.40671	0.40894	0.43372	0.40894
Malate	0.37425	0.37247	0.37451	0.3972	0.37451
R-Lactate	0.37089	0.36913	0.37113	0.39333	0.37113
Isocitrate	0.5721	0.56937	0.57248	0.60718	0.57248
Glycerate	0.34704	0.34537	0.34728	0.36698	0.34728
3-Oxoadipate	0.67102	0.66782	0.67147	0.71217	0.67147
Glyceraldehyde	0.4121	0.41012	0.41238	0.43577	0.41238
2-Dehydro-D-gluconate	0.71193	0.70835	0.71239	0	0.68268
Gallate	0.63662	0	0	0	0.63704
Choline	0.45812	0	0	0	0.4577
Catechol	0.67102	0.66782	0.67147	0.71217	0.67147
Benzoate	0.67102	0.66782	0.67147	0.71217	0.67147
Quinate	0.74634	0.74272	0.74685	0.7917	0.74685
Protocatechuate	0.67102	0.67758	0.68134	0.71217	0.67147
4-Aminobutanoate	0	0.5349	0.53783	0.57059	0.53783
4-Hydroxybenzoate	0.62124	0.6182	0.62167	0.65938	0.60692
2-Oxoglutarate	0.50759	0.50516	0.50793	0.53871	0.50793
Putrescine	0	0.66237	0.666	0	0.666
Formate	0.03373	0.033567	0.03375	0.03529	0.03375
Toluene	0.73554	0	0	0	0.73603
Hexadecanoate	2.70381	0	0	2.87174	2.66331
Conifery-alcohol	1.12263	0	0	1.19147	1.12338
Phenylacetate	0.89898	0	0	0	0.96414
Vanillin	0.80005	0.67893	0.81235	0.84911	0.80059
Vanillate	0.73554	0.61366	0.74684	0.78064	0.73603
Glycerol	0.47716	0.47486	0.47748	0.50457	0.47748
Propanoate	0.36819	0.36646	0.36843	0.45875	0.33822
