# Supplementary material for: Pathway-Consensus Approach to Metabolic Network Reconstruction for Pseudomonas putida KT2440 by Systematic Comparison of Published Models
Source: PLoS One. 2017 Jan 13;12(1):e0169437. doi: 10.1371/journal.pone.0169437 (PMC5234801; doi:10.1371/journal.pone.0169437)
Supplement: S5 Table — (XLSX) [file pone.0169437.s005.xlsx]

## Sheet: Sheet1
S5 Table. Comparison of simulated growth rates of four models with the experimentally measured values
Strain	Carbon uptake rate	Growth rate
	(mmol g-1 h-1)	μmax (h-1)
	Glucose	KT2440	PpuQY1140	iJN746	iJP815	PpuMBEL1071	iJP962
KT2440	6.30a	0.56a	0.51	0.75	0.52	0.29	0.46
Gcd	5.50a	0.45a	0.42	0.65	0.42	0.25	0.38
Glk	5.44a	0.41a	0.43	0.65	0.44	0.25	0.4
GnuK	5.31a	0.54a	0.41	0.63	0.43	0.24	0.39
KguD	5.30a	0.44a	0.42	0.63	0.43	--	0.39
	Toluene	KT2440	PpuQY1028	iJN746
KT2440	11.9b	0.72b	0.88	1.38	--	--	--
Gcd	12.4b	0.73b	0.92	1.44	--	--	--
Glk	11.3b	0.72b	0.83	1.31	--	--	--
‘a’: Experiment data got from PMID:17483213 when glucose as single carbon source.
‘b’: Experiment data got from PMID:17616587 when toluene as single carbon source.
‘--’: Data cannot be obtained because genes or toluene utilization pathway were missing in these models
