# Supplementary material for: Pathway-Consensus Approach to Metabolic Network Reconstruction for Pseudomonas putida KT2440 by Systematic Comparison of Published Models
Source: PLoS One. 2017 Jan 13;12(1):e0169437. doi: 10.1371/journal.pone.0169437 (PMC5234801; doi:10.1371/journal.pone.0169437)
Supplement: S6 Table — (XLSX) [file pone.0169437.s006.xlsx]

## Sheet: Sheet1
S6 Table. The exchange reactions used to define in silico medium conditions in this work.
R_EX_EC0009	Orthophosphate[e] -->	-999999	999999
R_EX_EC0001	H2O[e] -->	-999999	999999
R_EX_EC0957	NH4+[e] -->	-999999	999999
R_EX_EC0011	CO2[e] -->	-999999	999999
R_EX_EC0027	D-Glucose[e] -->	-10	999999
R_EX_EC0048	Sulfate[e] -->	-999999	999999
R_EX_EC0021	Iron[e] -->	-999999	999999
R_EX_EC0065	H+[e] -->	-999999	999999
R_EX_EC0007	Oxygen[e] -->	-999999	999999
R_EX_EC0954	Sodium[e] -->	-999999	999999
R_EX_EC0248	Magnesium[e] -->	-999999	999999
The boundary values were set to 0-999999 for other exchange reactions which were not shown here
