# Supplementary material for: Pathway-Consensus Approach to Metabolic Network Reconstruction for Pseudomonas putida KT2440 by Systematic Comparison of Published Models
Source: PLoS One. 2017 Jan 13;12(1):e0169437. doi: 10.1371/journal.pone.0169437 (PMC5234801; doi:10.1371/journal.pone.0169437)
Supplement: S7 Table — (XLSX) [file pone.0169437.s007.xlsx]

## Sheet: Sheet1
S7 Table. The values of GAM and NGAM of four original models.
	Growth-associated maintenance	Non-growth-associated maintenance
		(ATP+H2O=>Pi+H+ADP)
iJN746	45.561 b	0—999999
iJP815	45.561 b	13—999999
iJP962	103.8	4.98—999999
PpuMBEL1071 a	24.89	——
a there are no exchange reactions in initial PpuMBEL1071 reconstruction
b The values of growth-associated maintenance energy of iJN746 and iJP815 were taken from E.coli model iJR904. The unit is mmol.gDw-1.h-1
