# Supplementary material for: Pathway-Consensus Approach to Metabolic Network Reconstruction for Pseudomonas putida KT2440 by Systematic Comparison of Published Models
Source: PLoS One. 2017 Jan 13;12(1):e0169437. doi: 10.1371/journal.pone.0169437 (PMC5234801; doi:10.1371/journal.pone.0169437)
Supplement: S3 File — (XML) [file pone.0169437.s010.xml]

<?xml version="1.0" encoding="UTF-8"?>
<sbml xmlns="http://www.sbml.org/sbml/level2" level="2" version="1">
  <model>
    <listOfUnitDefinitions>
      <unitDefinition id="mmol_per_gDW_per_hr">
        <listOfUnits>
          <unit kind="mole" exponent="1" scale="-3" multiplier="1" offset="0"/>
          <unit kind="gram" exponent="-1" scale="0" multiplier="1" offset="0"/>
          <unit kind="second" exponent="-1" scale="0" multiplier="0.000277777777777778" offset="0"/>
        </listOfUnits>
      </unitDefinition>
    </listOfUnitDefinitions>
    <listOfCompartments>
      <compartment id="c" name="Cytoplasm" spatialDimensions="3" constant="false"/>
    </listOfCompartments>
    <listOfSpecies>
      <species id="M_nadh_c_c" name="Nicotinamide_adenine_dinucleotide___reduced" compartment="c" hasOnlySubstanceUnits="false" boundaryCondition="false" constant="false">
      </species>
      <species id="M_h_c_c" name="H" compartment="c" hasOnlySubstanceUnits="false" boundaryCondition="false" constant="false">
      </species>
      <species id="M_o2_c_c" name="O2" compartment="c" hasOnlySubstanceUnits="false" boundaryCondition="false" constant="false">
      </species>
      <species id="M_adp_c_c" name="ADP" compartment="c" hasOnlySubstanceUnits="false" boundaryCondition="false" constant="false">
      </species>
      <species id="M_pi_c_c" name="Phosphate" compartment="c" hasOnlySubstanceUnits="false" boundaryCondition="false" constant="false">
      </species>
      <species id="M_atp_c_c" name="ATP" compartment="c" hasOnlySubstanceUnits="false" boundaryCondition="false" constant="false">
      </species>
      <species id="M_nad_c_c" name="Nicotinamide_adenine_dinucleotide" compartment="c" hasOnlySubstanceUnits="false" boundaryCondition="false" constant="false">
      </species>
      <species id="M_h2o_c_c" name="H2O" compartment="c" hasOnlySubstanceUnits="false" boundaryCondition="false" constant="false">
      </species>
      <species id="M_fadh2_c_c" name="Flavin_adenine_dinucleotide_reduced" compartment="c" hasOnlySubstanceUnits="false" boundaryCondition="false" constant="false">
      </species>
      <species id="M_fad_c_c" name="Flavin_adenine_dinucleotide_oxidized" compartment="c" hasOnlySubstanceUnits="false" boundaryCondition="false" constant="false">
      </species>
      <species id="M_q8h2_c_c" name="Ubiquinol_8" compartment="c" hasOnlySubstanceUnits="false" boundaryCondition="false" constant="false">
      </species>
      <species id="M_q8_c_c" name="Ubiquinone_8" compartment="c" hasOnlySubstanceUnits="false" boundaryCondition="false" constant="false">
      </species>
      <species id="M_focytc_c_c" name="Ferrocytochrome_c" compartment="c" hasOnlySubstanceUnits="false" boundaryCondition="false" constant="false">
      </species>
      <species id="M_PI_c" name="PI[c]" compartment="c" hasOnlySubstanceUnits="false" boundaryCondition="false" constant="false">
      </species>
      <species id="M_ADP_c" name="ADP[c]" compartment="c" hasOnlySubstanceUnits="false" boundaryCondition="false" constant="false">
      </species>
      <species id="M_ficytc_c_c" name="Ferricytochrome_c" compartment="c" hasOnlySubstanceUnits="false" boundaryCondition="false" constant="false">
      </species>
      <species id="M_h_p_c" name="H" compartment="c" hasOnlySubstanceUnits="false" boundaryCondition="false" constant="false">
      </species>
      <species id="M_ala_L_p_c" name="L_Alanine" compartment="c" hasOnlySubstanceUnits="false" boundaryCondition="false" constant="false">
      </species>
      <species id="M_ala_L_c_c" name="L_Alanine" compartment="c" hasOnlySubstanceUnits="false" boundaryCondition="false" constant="false">
      </species>
      <species id="M_aps_c_c" name="Adenosine_5_phosphosulfate" compartment="c" hasOnlySubstanceUnits="false" boundaryCondition="false" constant="false">
      </species>
      <species id="M_paps_c_c" name="3&apos;-Phosphoadenylyl sulfate" compartment="c" hasOnlySubstanceUnits="false" boundaryCondition="false" constant="false">
      </species>
      <species id="M_dhf_c_c" name="7_8_Dihydrofolate" compartment="c" hasOnlySubstanceUnits="false" boundaryCondition="false" constant="false">
      </species>
      <species id="M_nadp_c_c" name="Nicotinamide_adenine_dinucleotide_phosphate" compartment="c" hasOnlySubstanceUnits="false" boundaryCondition="false" constant="false">
      </species>
      <species id="M_folate_c_c" name="Folate" compartment="c" hasOnlySubstanceUnits="false" boundaryCondition="false" constant="false">
      </species>
      <species id="M_nadph_c_c" name="Nicotinamide_adenine_dinucleotide_phosphate___reduced" compartment="c" hasOnlySubstanceUnits="false" boundaryCondition="false" constant="false">
      </species>
      <species id="M_thf_c_c" name="5_6_7_8_Tetrahydrofolate" compartment="c" hasOnlySubstanceUnits="false" boundaryCondition="false" constant="false">
      </species>
      <species id="M_pydxn_c_c" name="Pyridoxine" compartment="c" hasOnlySubstanceUnits="false" boundaryCondition="false" constant="false">
      </species>
      <species id="M_pdx5p_c_c" name="Pyridoxine_5__phosphate" compartment="c" hasOnlySubstanceUnits="false" boundaryCondition="false" constant="false">
      </species>
      <species id="M_h2o2_c_c" name="Hydrogen_peroxide" compartment="c" hasOnlySubstanceUnits="false" boundaryCondition="false" constant="false">
      </species>
      <species id="M_pydx_c_c" name="Pyridoxal" compartment="c" hasOnlySubstanceUnits="false" boundaryCondition="false" constant="false">
      </species>
      <species id="M_pydx5p_c_c" name="Pyridoxal_5__phosphate" compartment="c" hasOnlySubstanceUnits="false" boundaryCondition="false" constant="false">
      </species>
      <species id="M_phe_L_c_c" name="L_Phenylalanine" compartment="c" hasOnlySubstanceUnits="false" boundaryCondition="false" constant="false">
      </species>
      <species id="M_phethy_c_c" name="Phenethylamine" compartment="c" hasOnlySubstanceUnits="false" boundaryCondition="false" constant="false">
      </species>
      <species id="M_co2_c_c" name="CO2" compartment="c" hasOnlySubstanceUnits="false" boundaryCondition="false" constant="false">
      </species>
      <species id="M_phelac_c_c" name="Phenylacetaldehyde" compartment="c" hasOnlySubstanceUnits="false" boundaryCondition="false" constant="false">
      </species>
      <species id="M_nh3_c_c" name="Ammonia" compartment="c" hasOnlySubstanceUnits="false" boundaryCondition="false" constant="false">
      </species>
      <species id="M_pac_c_c" name="Phenylacetic_acid" compartment="c" hasOnlySubstanceUnits="false" boundaryCondition="false" constant="false">
      </species>
      <species id="M_btcoa_c_c" name="Butanoyl_CoA" compartment="c" hasOnlySubstanceUnits="false" boundaryCondition="false" constant="false">
      </species>
      <species id="M_b2coa_c_c" name="Crotonoyl_CoA" compartment="c" hasOnlySubstanceUnits="false" boundaryCondition="false" constant="false">
      </species>
      <species id="M_ibcoa_c_c" name="Isobutyryl_CoA" compartment="c" hasOnlySubstanceUnits="false" boundaryCondition="false" constant="false">
      </species>
      <species id="M_2mp2coa_c_c" name="2_Methylprop_2_enoyl_CoA" compartment="c" hasOnlySubstanceUnits="false" boundaryCondition="false" constant="false">
      </species>
      <species id="M_f1p_c_c" name="D_Fructose_1_phosphate" compartment="c" hasOnlySubstanceUnits="false" boundaryCondition="false" constant="false">
      </species>
      <species id="M_dhap_c_c" name="Dihydroxyacetone_phosphate" compartment="c" hasOnlySubstanceUnits="false" boundaryCondition="false" constant="false">
      </species>
      <species id="M_glyald_c_c" name="D_Glyceraldehyde" compartment="c" hasOnlySubstanceUnits="false" boundaryCondition="false" constant="false">
      </species>
      <species id="M_glyclt_c_c" name="Glycolate" compartment="c" hasOnlySubstanceUnits="false" boundaryCondition="false" constant="false">
      </species>
      <species id="M_glx_c_c" name="Glyoxylate" compartment="c" hasOnlySubstanceUnits="false" boundaryCondition="false" constant="false">
      </species>
      <species id="M_opcoa_c_c" name="3-Oxopropionyl-CoA" compartment="c" hasOnlySubstanceUnits="false" boundaryCondition="false" constant="false">
      </species>
      <species id="M_malcoa_c_c" name="Malonyl_CoA" compartment="c" hasOnlySubstanceUnits="false" boundaryCondition="false" constant="false">
      </species>
      <species id="M_3hycoa_c_c" name="3-Hydroxypropionyl-CoA" compartment="c" hasOnlySubstanceUnits="false" boundaryCondition="false" constant="false">
      </species>
      <species id="M_procoa_c_c" name="Propenoyl-CoA" compartment="c" hasOnlySubstanceUnits="false" boundaryCondition="false" constant="false">
      </species>
      <species id="M_ppcoa_c_c" name="Propanoyl_CoA" compartment="c" hasOnlySubstanceUnits="false" boundaryCondition="false" constant="false">
      </species>
      <species id="M_gly_e_c" name="Glycine" compartment="c" hasOnlySubstanceUnits="false" boundaryCondition="false" constant="false">
      </species>
      <species id="M_na1_e_c" name="Sodium" compartment="c" hasOnlySubstanceUnits="false" boundaryCondition="false" constant="false">
      </species>
      <species id="M_gly_c_c" name="Glycine" compartment="c" hasOnlySubstanceUnits="false" boundaryCondition="false" constant="false">
      </species>
      <species id="M_na1_c_c" name="Sodium" compartment="c" hasOnlySubstanceUnits="false" boundaryCondition="false" constant="false">
      </species>
      <species id="M_fald_c_c" name="Formaldehyde" compartment="c" hasOnlySubstanceUnits="false" boundaryCondition="false" constant="false">
      </species>
      <species id="M_for_c_c" name="Formate" compartment="c" hasOnlySubstanceUnits="false" boundaryCondition="false" constant="false">
      </species>
      <species id="M_quin_kt_c_c" name="Quinate" compartment="c" hasOnlySubstanceUnits="false" boundaryCondition="false" constant="false">
      </species>
      <species id="M_3dhq_c_c" name="3_Dehydroquinate" compartment="c" hasOnlySubstanceUnits="false" boundaryCondition="false" constant="false">
      </species>
      <species id="M_pyr_c_c" name="Pyruvate" compartment="c" hasOnlySubstanceUnits="false" boundaryCondition="false" constant="false">
      </species>
      <species id="M_4hbz_c_c" name="4_Hydroxybenzoate" compartment="c" hasOnlySubstanceUnits="false" boundaryCondition="false" constant="false">
      </species>
      <species id="M_chor_c_c" name="chorismate" compartment="c" hasOnlySubstanceUnits="false" boundaryCondition="false" constant="false">
      </species>
      <species id="M_ptrc_c_c" name="Putrescine" compartment="c" hasOnlySubstanceUnits="false" boundaryCondition="false" constant="false">
      </species>
      <species id="M_akg_c_c" name="2_Oxoglutarate" compartment="c" hasOnlySubstanceUnits="false" boundaryCondition="false" constant="false">
      </species>
      <species id="M_4abutal_c_c" name="4_Aminobutanal" compartment="c" hasOnlySubstanceUnits="false" boundaryCondition="false" constant="false">
      </species>
      <species id="M_glu_L_c_c" name="L_Glutamate" compartment="c" hasOnlySubstanceUnits="false" boundaryCondition="false" constant="false">
      </species>
      <species id="M_4abut_c_c" name="4_Aminobutanoate" compartment="c" hasOnlySubstanceUnits="false" boundaryCondition="false" constant="false">
      </species>
      <species id="M_urate_c_c" name="Urate" compartment="c" hasOnlySubstanceUnits="false" boundaryCondition="false" constant="false">
      </species>
      <species id="M_allon_c_c" name="Allantoin" compartment="c" hasOnlySubstanceUnits="false" boundaryCondition="false" constant="false">
      </species>
      <species id="M_3hbcoa_c_c" name="S__3_Hydroxybutanoyl_CoA" compartment="c" hasOnlySubstanceUnits="false" boundaryCondition="false" constant="false">
      </species>
      <species id="M_ACP_c_c" name="acyl_carrier_protein" compartment="c" hasOnlySubstanceUnits="false" boundaryCondition="false" constant="false">
      </species>
      <species id="M_coa_c_c" name="Coenzyme_A" compartment="c" hasOnlySubstanceUnits="false" boundaryCondition="false" constant="false">
      </species>
      <species id="M_3hbacp_c_c" name="S_3_Hydroxybutanoyl_[ACP]" compartment="c" hasOnlySubstanceUnits="false" boundaryCondition="false" constant="false">
      </species>
      <species id="M_but2eACP_c_c" name="But_2_enoyl_acyl_carrier_protein" compartment="c" hasOnlySubstanceUnits="false" boundaryCondition="false" constant="false">
      </species>
      <species id="M_s7p_c_c" name="Sedoheptulose_7_phosphate" compartment="c" hasOnlySubstanceUnits="false" boundaryCondition="false" constant="false">
      </species>
      <species id="M_gmh7p_c_c" name="D-Glycero-D-manno-heptose 7-phosphate" compartment="c" hasOnlySubstanceUnits="false" boundaryCondition="false" constant="false">
      </species>
      <species id="M_gmh7pp_c_c" name="D-Glycero-D-manno-heptose 1,7-bisphosphate" compartment="c" hasOnlySubstanceUnits="false" boundaryCondition="false" constant="false">
      </species>
      <species id="M_gmh1p_c_c" name="D-Glycero-D-manno-heptose 1-phosphate" compartment="c" hasOnlySubstanceUnits="false" boundaryCondition="false" constant="false">
      </species>
      <species id="M_ppi_c_c" name="Diphosphate" compartment="c" hasOnlySubstanceUnits="false" boundaryCondition="false" constant="false">
      </species>
      <species id="M_adpdgmh_c_c" name="ADP-D-glycero-D-manno-heptose" compartment="c" hasOnlySubstanceUnits="false" boundaryCondition="false" constant="false">
      </species>
      <species id="M_adplgmh_c_c" name="ADP-L-glycero-D-manno-heptose" compartment="c" hasOnlySubstanceUnits="false" boundaryCondition="false" constant="false">
      </species>
      <species id="M_f6p_c_c" name="D_Fructose_6_phosphate" compartment="c" hasOnlySubstanceUnits="false" boundaryCondition="false" constant="false">
      </species>
      <species id="M_m6p_c_c" name="D-Mannose 6-phosphate" compartment="c" hasOnlySubstanceUnits="false" boundaryCondition="false" constant="false">
      </species>
      <species id="M_m1p_c_c" name="D-Mannose 1-phosphate" compartment="c" hasOnlySubstanceUnits="false" boundaryCondition="false" constant="false">
      </species>
      <species id="M_gdp_c_c" name="GDP" compartment="c" hasOnlySubstanceUnits="false" boundaryCondition="false" constant="false">
      </species>
      <species id="M_gdpm_c_c" name="GDPmannose" compartment="c" hasOnlySubstanceUnits="false" boundaryCondition="false" constant="false">
      </species>
      <species id="M_gdp4d6dm_c_c" name="GDP-4-dehydro-6-deoxy-D-mannose" compartment="c" hasOnlySubstanceUnits="false" boundaryCondition="false" constant="false">
      </species>
      <species id="M_gdp6dm_c_c" name="GDP-6-deoxy-D-mannose" compartment="c" hasOnlySubstanceUnits="false" boundaryCondition="false" constant="false">
      </species>
      <species id="M_udpg_c_c" name="UDPglucose" compartment="c" hasOnlySubstanceUnits="false" boundaryCondition="false" constant="false">
      </species>
      <species id="M_udpga_c_c" name="UDP-D-galactose" compartment="c" hasOnlySubstanceUnits="false" boundaryCondition="false" constant="false">
      </species>
      <species id="M_cbp_c_c" name="Carbamoyl_phosphate" compartment="c" hasOnlySubstanceUnits="false" boundaryCondition="false" constant="false">
      </species>
      <species id="M_ddcaACP_c_c" name="Dodecanoyl_ACP__n_C120ACP_" compartment="c" hasOnlySubstanceUnits="false" boundaryCondition="false" constant="false">
      </species>
      <species id="M_cmp3dmo_c_c" name="CMP-3-deoxy-D-manno-octulosonate" compartment="c" hasOnlySubstanceUnits="false" boundaryCondition="false" constant="false">
      </species>
      <species id="M_uacgam_c_c" name="UDP_N_acetyl_D_glucosamine" compartment="c" hasOnlySubstanceUnits="false" boundaryCondition="false" constant="false">
      </species>
      <species id="M_3hdecACP_c_c" name="R__3_Hydroxydecanoyl_acyl_carrier_protein" compartment="c" hasOnlySubstanceUnits="false" boundaryCondition="false" constant="false">
      </species>
      <species id="M_3hddecACP_c_c" name="R__3_Hydroxydodecanoyl_acyl_carrier_protein" compartment="c" hasOnlySubstanceUnits="false" boundaryCondition="false" constant="false">
      </species>
      <species id="M_amp_c_c" name="AMP" compartment="c" hasOnlySubstanceUnits="false" boundaryCondition="false" constant="false">
      </species>
      <species id="M_udp_c_c" name="UDP" compartment="c" hasOnlySubstanceUnits="false" boundaryCondition="false" constant="false">
      </species>
      <species id="M_LPS_c" name="Lipopolysaccharide" compartment="c" hasOnlySubstanceUnits="false" boundaryCondition="false" constant="false">
      </species>
      <species id="M_ump_c_c" name="UMP" compartment="c" hasOnlySubstanceUnits="false" boundaryCondition="false" constant="false">
      </species>
      <species id="M_cmp_c_c" name="CMP" compartment="c" hasOnlySubstanceUnits="false" boundaryCondition="false" constant="false">
      </species>
      <species id="M_ac_c_c" name="Acetate" compartment="c" hasOnlySubstanceUnits="false" boundaryCondition="false" constant="false">
      </species>
      <species id="M_palmACP_c_c" name="Palmitoyl_ACP__n_C160ACP_" compartment="c" hasOnlySubstanceUnits="false" boundaryCondition="false" constant="false">
      </species>
      <species id="M_octeACP_c_c" name="cis_octadec_11_enoyl_acyl_carrier_protein__n_C181_" compartment="c" hasOnlySubstanceUnits="false" boundaryCondition="false" constant="false">
      </species>
      <species id="M_hdeACP_c_c" name="cis_hexadec_9_enoyl_acyl_carrier_protein__n_C161_" compartment="c" hasOnlySubstanceUnits="false" boundaryCondition="false" constant="false">
      </species>
      <species id="M_glyc3p_c_c" name="Glycerol_3_phosphate" compartment="c" hasOnlySubstanceUnits="false" boundaryCondition="false" constant="false">
      </species>
      <species id="M_pptd_c_c" name="Phosphatidate" compartment="c" hasOnlySubstanceUnits="false" boundaryCondition="false" constant="false">
      </species>
      <species id="M_g1p_c_c" name="D_Glucose_1_phosphate" compartment="c" hasOnlySubstanceUnits="false" boundaryCondition="false" constant="false">
      </species>
      <species id="M_atpg_c_c" name="ADPglucose" compartment="c" hasOnlySubstanceUnits="false" boundaryCondition="false" constant="false">
      </species>
      <species id="M_glycg_c_c" name="Glycogen" compartment="c" hasOnlySubstanceUnits="false" boundaryCondition="false" constant="false">
      </species>
      <species id="M_ctp_c_c" name="CTP" compartment="c" hasOnlySubstanceUnits="false" boundaryCondition="false" constant="false">
      </species>
      <species id="M_cdpdg_c_c" name="CDPdiacylglycerol" compartment="c" hasOnlySubstanceUnits="false" boundaryCondition="false" constant="false">
      </species>
      <species id="M_ser_L_c_c" name="L_Serine" compartment="c" hasOnlySubstanceUnits="false" boundaryCondition="false" constant="false">
      </species>
      <species id="M_pptds_c_c" name="phosphatidylserine" compartment="c" hasOnlySubstanceUnits="false" boundaryCondition="false" constant="false">
      </species>
      <species id="M_pptdem_c_c" name="Phosphatidylethanolamine" compartment="c" hasOnlySubstanceUnits="false" boundaryCondition="false" constant="false">
      </species>
      <species id="M_pptdg_c_c" name="Phosphatidylglycerophosphate" compartment="c" hasOnlySubstanceUnits="false" boundaryCondition="false" constant="false">
      </species>
      <species id="M_pptdgly_c_c" name="Phosphatidylglycerol" compartment="c" hasOnlySubstanceUnits="false" boundaryCondition="false" constant="false">
      </species>
      <species id="M_card_c_c" name="Cardiolipin" compartment="c" hasOnlySubstanceUnits="false" boundaryCondition="false" constant="false">
      </species>
      <species id="M_lipa_c_c" name="KDO2-lipidA" compartment="c" hasOnlySubstanceUnits="false" boundaryCondition="false" constant="false">
      </species>
      <species id="M_ar5p_D_c_c" name="D-Arabinose-5-phosphate" compartment="c" hasOnlySubstanceUnits="false" boundaryCondition="false" constant="false">
      </species>
      <species id="M_ru5p_D_c_c" name="D_Ribulose_5_phosphate" compartment="c" hasOnlySubstanceUnits="false" boundaryCondition="false" constant="false">
      </species>
      <species id="M_pep_c_c" name="Phosphoenolpyruvate" compartment="c" hasOnlySubstanceUnits="false" boundaryCondition="false" constant="false">
      </species>
      <species id="M_3dmo8p_c_c" name="3-Deoxy-D-manno-octulosonate-8-phosphate" compartment="c" hasOnlySubstanceUnits="false" boundaryCondition="false" constant="false">
      </species>
      <species id="M_3dmo_c_c" name="3-Deoxy-D-manno-octulosonate" compartment="c" hasOnlySubstanceUnits="false" boundaryCondition="false" constant="false">
      </species>
      <species id="M_amet_c_c" name="S_Adenosyl_L_methionine" compartment="c" hasOnlySubstanceUnits="false" boundaryCondition="false" constant="false">
      </species>
      <species id="M_ametam_c_c" name="S_Adenosylmethioninamine" compartment="c" hasOnlySubstanceUnits="false" boundaryCondition="false" constant="false">
      </species>
      <species id="M_5mta_c_c" name="5_Methylthioadenosine" compartment="c" hasOnlySubstanceUnits="false" boundaryCondition="false" constant="false">
      </species>
      <species id="M_ade_c_c" name="Adenine" compartment="c" hasOnlySubstanceUnits="false" boundaryCondition="false" constant="false">
      </species>
      <species id="M_5medr_c_c" name="5-Methylthio-D-ribose" compartment="c" hasOnlySubstanceUnits="false" boundaryCondition="false" constant="false">
      </species>
      <species id="M_5medr1p_c_c" name="5-Methylthio-D-ribose-1-phosphate" compartment="c" hasOnlySubstanceUnits="false" boundaryCondition="false" constant="false">
      </species>
      <species id="M_5me5dr1p_c_c" name="5-Methylthio-5-deoxy-D-ribulose-1-phosphate" compartment="c" hasOnlySubstanceUnits="false" boundaryCondition="false" constant="false">
      </species>
      <species id="M_23d5dr1p_c_c" name="2,3-diketo5-methylthio-1-phosphopentane" compartment="c" hasOnlySubstanceUnits="false" boundaryCondition="false" constant="false">
      </species>
      <species id="M_12d3k5m_c_c" name="1,2-dihydroxy-3-keto-5-methylthiopentene" compartment="c" hasOnlySubstanceUnits="false" boundaryCondition="false" constant="false">
      </species>
      <species id="M_2kmb_c_c" name="2_keto_4_methylthiobutyrate" compartment="c" hasOnlySubstanceUnits="false" boundaryCondition="false" constant="false">
      </species>
      <species id="M_ahcys_c_c" name="S_Adenosyl_L_homocysteine" compartment="c" hasOnlySubstanceUnits="false" boundaryCondition="false" constant="false">
      </species>
      <species id="M_cypo_c_c" name="cyclopropane-phosphatidylethanolamine" compartment="c" hasOnlySubstanceUnits="false" boundaryCondition="false" constant="false">
      </species>
      <species id="M_1pipdn2c_c_c" name="delta1_Piperideine_2_carboxylate" compartment="c" hasOnlySubstanceUnits="false" boundaryCondition="false" constant="false">
      </species>
      <species id="M_Lpipecol_c_c" name="L_Pipecolate" compartment="c" hasOnlySubstanceUnits="false" boundaryCondition="false" constant="false">
      </species>
      <species id="M_2dhglcn_c_c" name="2_Dehydro_D_gluconate" compartment="c" hasOnlySubstanceUnits="false" boundaryCondition="false" constant="false">
      </species>
      <species id="M_6p2dhglcn_c_c" name="6_Phospho_2_dehydro_D_gluconate" compartment="c" hasOnlySubstanceUnits="false" boundaryCondition="false" constant="false">
      </species>
      <species id="M_2dhglcn_p_c" name="2_Dehydro_D_gluconate" compartment="c" hasOnlySubstanceUnits="false" boundaryCondition="false" constant="false">
      </species>
      <species id="M_2dhglcn_e_c" name="2_Dehydro_D_gluconate" compartment="c" hasOnlySubstanceUnits="false" boundaryCondition="false" constant="false">
      </species>
      <species id="M_34dhcinm_e_c" name="3_4_Dihydroxy_trans_cinnamate" compartment="c" hasOnlySubstanceUnits="false" boundaryCondition="false" constant="false">
      </species>
      <species id="M_34dhcinm_p_c" name="3_4_Dihydroxy_trans_cinnamate" compartment="c" hasOnlySubstanceUnits="false" boundaryCondition="false" constant="false">
      </species>
      <species id="M_34dhcinm_c_c" name="3_4_Dihydroxy_trans_cinnamate" compartment="c" hasOnlySubstanceUnits="false" boundaryCondition="false" constant="false">
      </species>
      <species id="M_34hpp_c_c" name="3__4_Hydroxyphenyl_pyruvate" compartment="c" hasOnlySubstanceUnits="false" boundaryCondition="false" constant="false">
      </species>
      <species id="M_hgentis_c_c" name="Homogentisate" compartment="c" hasOnlySubstanceUnits="false" boundaryCondition="false" constant="false">
      </species>
      <species id="M_R_3hdcoa_c_c" name="R__Hydroxydecanoyl_CoA" compartment="c" hasOnlySubstanceUnits="false" boundaryCondition="false" constant="false">
      </species>
      <species id="M_R_3hddcoa_c_c" name="R__3_Hydroxydodecanoyl_CoA" compartment="c" hasOnlySubstanceUnits="false" boundaryCondition="false" constant="false">
      </species>
      <species id="M_3hcddec5eACP_c_c" name="R__3_hydroxy_cis_dodec_5_enoyl_acyl_carrier_protein" compartment="c" hasOnlySubstanceUnits="false" boundaryCondition="false" constant="false">
      </species>
      <species id="M_R_3hcddec5ecoa_c_c" name="R__Hydroxydodecanoyl_5_en_CoA" compartment="c" hasOnlySubstanceUnits="false" boundaryCondition="false" constant="false">
      </species>
      <species id="M_3hmrsACP_c_c" name="R__3_Hydroxytetradecanoyl_acyl_carrier_protein" compartment="c" hasOnlySubstanceUnits="false" boundaryCondition="false" constant="false">
      </species>
      <species id="M_R_3hmrscoa_c_c" name="R__3_hydroxytetradecanoyl_coa" compartment="c" hasOnlySubstanceUnits="false" boundaryCondition="false" constant="false">
      </species>
      <species id="M_3hcmrs7eACP_c_c" name="R__3_hydroxy_cis_myristol_7_eoyl_acyl_carrier_protein" compartment="c" hasOnlySubstanceUnits="false" boundaryCondition="false" constant="false">
      </species>
      <species id="M_R_3hcmrs7ecoa_c_c" name="R__3_hydroxy_cis_myristol_7_eoyl_CoA" compartment="c" hasOnlySubstanceUnits="false" boundaryCondition="false" constant="false">
      </species>
      <species id="M_3hhexACP_c_c" name="R__3_Hydroxyhexanoyl_acyl_carrier_protein" compartment="c" hasOnlySubstanceUnits="false" boundaryCondition="false" constant="false">
      </species>
      <species id="M_R_3hhcoa_c_c" name="R__Hydroxyhexanoyl_CoA" compartment="c" hasOnlySubstanceUnits="false" boundaryCondition="false" constant="false">
      </species>
      <species id="M_3hoctACP_c_c" name="R__3_Hydroxyoctanoyl_acyl_carrier_protein" compartment="c" hasOnlySubstanceUnits="false" boundaryCondition="false" constant="false">
      </species>
      <species id="M_R_3hocoa_c_c" name="R__Hydroxyoctanoyl_CoA" compartment="c" hasOnlySubstanceUnits="false" boundaryCondition="false" constant="false">
      </species>
      <species id="M_tdec2eACP_c_c" name="trans_Dec_2_enoyl_acyl_carrier_protein" compartment="c" hasOnlySubstanceUnits="false" boundaryCondition="false" constant="false">
      </species>
      <species id="M_tddec2eACP_c_c" name="trans_Dodec_2_enoyl_acyl_carrier_protein" compartment="c" hasOnlySubstanceUnits="false" boundaryCondition="false" constant="false">
      </species>
      <species id="M_t3c5ddeceACP_c_c" name="trans_3_cis_5_dodecenoyl_acyl_carrier_protein" compartment="c" hasOnlySubstanceUnits="false" boundaryCondition="false" constant="false">
      </species>
      <species id="M_tmrs2eACP_c_c" name="trans_Tetradec_2_enoyl_acyl_carrier_protein" compartment="c" hasOnlySubstanceUnits="false" boundaryCondition="false" constant="false">
      </species>
      <species id="M_t3c7mrseACP_c_c" name="trans_3_cis_7_myristoleoyl_acyl_carrier_protein" compartment="c" hasOnlySubstanceUnits="false" boundaryCondition="false" constant="false">
      </species>
      <species id="M_3hpalmACP_c_c" name="R_3_hydroxypalmitoyl_acyl_carrier_protein" compartment="c" hasOnlySubstanceUnits="false" boundaryCondition="false" constant="false">
      </species>
      <species id="M_tpalm2eACP_c_c" name="trans_Hexadec_2_enoyl_acyl_carrier_protein" compartment="c" hasOnlySubstanceUnits="false" boundaryCondition="false" constant="false">
      </species>
      <species id="M_3hcpalm9eACP_c_c" name="R__3_hydroxy_cis_palm_9_eoyl_acyl_carrier_protein" compartment="c" hasOnlySubstanceUnits="false" boundaryCondition="false" constant="false">
      </species>
      <species id="M_t3c9palmeACP_c_c" name="trans_3_cis_9_palmitoleoyl_acyl_carrier_protein" compartment="c" hasOnlySubstanceUnits="false" boundaryCondition="false" constant="false">
      </species>
      <species id="M_3hoctaACP_c_c" name="R__3_Hydroxyoctadecanoyl_acyl_carrier_protein" compartment="c" hasOnlySubstanceUnits="false" boundaryCondition="false" constant="false">
      </species>
      <species id="M_toctd2eACP_c_c" name="trans_octadec_2_enoyl_acyl_carrier_protein" compartment="c" hasOnlySubstanceUnits="false" boundaryCondition="false" constant="false">
      </species>
      <species id="M_3hcvac11eACP_c_c" name="R__3_hydroxy_cis_vacc_11_enoyl_acyl_carrier_protein" compartment="c" hasOnlySubstanceUnits="false" boundaryCondition="false" constant="false">
      </species>
      <species id="M_t3c11vaceACP_c_c" name="trans_3_cis_11_vacceoyl_acyl_carrier_protein" compartment="c" hasOnlySubstanceUnits="false" boundaryCondition="false" constant="false">
      </species>
      <species id="M_3haACP_c_c" name="3R__3_Hydroxyacyl_acyl_carrier_protein" compartment="c" hasOnlySubstanceUnits="false" boundaryCondition="false" constant="false">
      </species>
      <species id="M_thex2eACP_c_c" name="trans_Hex_2_enoyl_acyl_carrier_protein" compartment="c" hasOnlySubstanceUnits="false" boundaryCondition="false" constant="false">
      </species>
      <species id="M_toct2eACP_c_c" name="trans_Oct_2_enoyl_acyl_carrier_protein" compartment="c" hasOnlySubstanceUnits="false" boundaryCondition="false" constant="false">
      </species>
      <species id="M_3hibutcoa_c_c" name="S__3_Hydroxyisobutyryl_CoA" compartment="c" hasOnlySubstanceUnits="false" boundaryCondition="false" constant="false">
      </species>
      <species id="M_3hmp_c_c" name="3_Hydroxy_2_methylpropanoate" compartment="c" hasOnlySubstanceUnits="false" boundaryCondition="false" constant="false">
      </species>
      <species id="M_3mbzalc_c_c" name="3_methylbenzyl_alcohol" compartment="c" hasOnlySubstanceUnits="false" boundaryCondition="false" constant="false">
      </species>
      <species id="M_3mbzald_c_c" name="3_Methylbenzaldehyde" compartment="c" hasOnlySubstanceUnits="false" boundaryCondition="false" constant="false">
      </species>
      <species id="M_m_tol_c_c" name="m_toluate" compartment="c" hasOnlySubstanceUnits="false" boundaryCondition="false" constant="false">
      </species>
      <species id="M_3mcat_c_c" name="3_Methylcatechol" compartment="c" hasOnlySubstanceUnits="false" boundaryCondition="false" constant="false">
      </species>
      <species id="M_cchoxod_c_c" name="2_Hydroxy_6_keto_2_4_heptadienoate" compartment="c" hasOnlySubstanceUnits="false" boundaryCondition="false" constant="false">
      </species>
      <species id="M_3oxoadp_c_c" name="3_Oxoadipate" compartment="c" hasOnlySubstanceUnits="false" boundaryCondition="false" constant="false">
      </species>
      <species id="M_succoa_c_c" name="Succinyl_CoA" compartment="c" hasOnlySubstanceUnits="false" boundaryCondition="false" constant="false">
      </species>
      <species id="M_oxadpcoa_c_c" name="3_Oxoadipyl_CoA" compartment="c" hasOnlySubstanceUnits="false" boundaryCondition="false" constant="false">
      </species>
      <species id="M_succ_c_c" name="Succinate" compartment="c" hasOnlySubstanceUnits="false" boundaryCondition="false" constant="false">
      </species>
      <species id="M_3odecACP_c_c" name="3_Oxodecanoyl_acyl_carrier_protein" compartment="c" hasOnlySubstanceUnits="false" boundaryCondition="false" constant="false">
      </species>
      <species id="M_3oddecACP_c_c" name="3_Oxododecanoyl_acyl_carrier_protein" compartment="c" hasOnlySubstanceUnits="false" boundaryCondition="false" constant="false">
      </species>
      <species id="M_3ocddec5eACP_c_c" name="3_oxo_cis_dodec_5_enoyl_acyl_carrier_protein" compartment="c" hasOnlySubstanceUnits="false" boundaryCondition="false" constant="false">
      </species>
      <species id="M_3omrsACP_c_c" name="3_Oxotetradecanoyl_acyl_carrier_protein" compartment="c" hasOnlySubstanceUnits="false" boundaryCondition="false" constant="false">
      </species>
      <species id="M_3ocmrs7eACP_c_c" name="3_oxo_cis_myristol_7_eoyl_acyl_carrier_protein" compartment="c" hasOnlySubstanceUnits="false" boundaryCondition="false" constant="false">
      </species>
      <species id="M_3opalmACP_c_c" name="3_Oxohexadecanoyl_acyl_carrier_protein" compartment="c" hasOnlySubstanceUnits="false" boundaryCondition="false" constant="false">
      </species>
      <species id="M_3ocpalm9eACP_c_c" name="3_oxo_cis_palm_9_eoyl_acyl_carrier_protein" compartment="c" hasOnlySubstanceUnits="false" boundaryCondition="false" constant="false">
      </species>
      <species id="M_3ooctdACP_c_c" name="3_Oxooctadecanoyl_acyl_carrier_protein" compartment="c" hasOnlySubstanceUnits="false" boundaryCondition="false" constant="false">
      </species>
      <species id="M_3ocvac11eACP_c_c" name="3_oxo_cis_vacc_11_enoyl_acyl_carrier_protein" compartment="c" hasOnlySubstanceUnits="false" boundaryCondition="false" constant="false">
      </species>
      <species id="M_actACP_c_c" name="Acetoacetyl_ACP" compartment="c" hasOnlySubstanceUnits="false" boundaryCondition="false" constant="false">
      </species>
      <species id="M_3ohexACP_c_c" name="3_Oxohexanoyl_acyl_carrier_protein" compartment="c" hasOnlySubstanceUnits="false" boundaryCondition="false" constant="false">
      </species>
      <species id="M_3ooctACP_c_c" name="3_Oxooctanoyl_acyl_carrier_protein" compartment="c" hasOnlySubstanceUnits="false" boundaryCondition="false" constant="false">
      </species>
      <species id="M_malACP_c_c" name="Malonyl_acyl_carrier_protein" compartment="c" hasOnlySubstanceUnits="false" boundaryCondition="false" constant="false">
      </species>
      <species id="M_ocACP_c_c" name="Octanoyl_ACP__n_C80ACP_" compartment="c" hasOnlySubstanceUnits="false" boundaryCondition="false" constant="false">
      </species>
      <species id="M_dcaACP_c_c" name="Decanoyl_ACP__n_C100ACP_" compartment="c" hasOnlySubstanceUnits="false" boundaryCondition="false" constant="false">
      </species>
      <species id="M_cdec3eACP_c_c" name="cis_dec_3_enoyl_acyl_carrier_protein__n_C101_" compartment="c" hasOnlySubstanceUnits="false" boundaryCondition="false" constant="false">
      </species>
      <species id="M_cddec5eACP_c_c" name="cis_dodec_5_enoyl_acyl_carrier_protein__n_C121_" compartment="c" hasOnlySubstanceUnits="false" boundaryCondition="false" constant="false">
      </species>
      <species id="M_myrsACP_c_c" name="Myristoyl_ACP__n_C140ACP_" compartment="c" hasOnlySubstanceUnits="false" boundaryCondition="false" constant="false">
      </species>
      <species id="M_tdeACP_c_c" name="cis_tetradec_7_enoyl_acyl_carrier_protein__n_C141_" compartment="c" hasOnlySubstanceUnits="false" boundaryCondition="false" constant="false">
      </species>
      <species id="M_butACP_c_c" name="Butyryl_ACP__n_C40ACP_" compartment="c" hasOnlySubstanceUnits="false" boundaryCondition="false" constant="false">
      </species>
      <species id="M_hexACP_c_c" name="Hexanoyl_ACP__n_C60ACP_" compartment="c" hasOnlySubstanceUnits="false" boundaryCondition="false" constant="false">
      </species>
      <species id="M_accoa_c_c" name="Acetyl_CoA" compartment="c" hasOnlySubstanceUnits="false" boundaryCondition="false" constant="false">
      </species>
      <species id="M_3oxoadp_e_c" name="3_Oxoadipate" compartment="c" hasOnlySubstanceUnits="false" boundaryCondition="false" constant="false">
      </species>
      <species id="M_3oxoadp_p_c" name="3_Oxoadipate" compartment="c" hasOnlySubstanceUnits="false" boundaryCondition="false" constant="false">
      </species>
      <species id="M_34dhbz_p_c" name="3_4_Dihydroxybenzoate" compartment="c" hasOnlySubstanceUnits="false" boundaryCondition="false" constant="false">
      </species>
      <species id="M_34dhbz_c_c" name="3_4_Dihydroxybenzoate" compartment="c" hasOnlySubstanceUnits="false" boundaryCondition="false" constant="false">
      </species>
      <species id="M_34dhbz_e_c" name="3_4_Dihydroxybenzoate" compartment="c" hasOnlySubstanceUnits="false" boundaryCondition="false" constant="false">
      </species>
      <species id="M_T4hcinnm_c_c" name="trans_4_Hydroxycinnamate" compartment="c" hasOnlySubstanceUnits="false" boundaryCondition="false" constant="false">
      </species>
      <species id="M_4cmcoa_c_c" name="4_Coumaroyl_CoA" compartment="c" hasOnlySubstanceUnits="false" boundaryCondition="false" constant="false">
      </species>
      <species id="M_4cml_c_c" name="4_Carboxymuconolactone" compartment="c" hasOnlySubstanceUnits="false" boundaryCondition="false" constant="false">
      </species>
      <species id="M_5odhf2a_c_c" name="5_Oxo_4_5_dihydrofuran_2_acetate" compartment="c" hasOnlySubstanceUnits="false" boundaryCondition="false" constant="false">
      </species>
      <species id="M_4hbz_e_c" name="4_Hydroxybenzoate" compartment="c" hasOnlySubstanceUnits="false" boundaryCondition="false" constant="false">
      </species>
      <species id="M_4hbz_p_c" name="4_Hydroxybenzoate" compartment="c" hasOnlySubstanceUnits="false" boundaryCondition="false" constant="false">
      </species>
      <species id="M_phthr_c_c" name="O_Phospho_4_hydroxy_L_threonine" compartment="c" hasOnlySubstanceUnits="false" boundaryCondition="false" constant="false">
      </species>
      <species id="M_4hthr_c_c" name="4_Hydroxy_L_threonine" compartment="c" hasOnlySubstanceUnits="false" boundaryCondition="false" constant="false">
      </species>
      <species id="M_4mbzalc_c_c" name="4_methylbenzyl_alcohol" compartment="c" hasOnlySubstanceUnits="false" boundaryCondition="false" constant="false">
      </species>
      <species id="M_4mbzald_c_c" name="p_methylbenzaldehyde" compartment="c" hasOnlySubstanceUnits="false" boundaryCondition="false" constant="false">
      </species>
      <species id="M_p_tol_c_c" name="p_toluate" compartment="c" hasOnlySubstanceUnits="false" boundaryCondition="false" constant="false">
      </species>
      <species id="M_4mcat_c_c" name="4_Methylcatechol" compartment="c" hasOnlySubstanceUnits="false" boundaryCondition="false" constant="false">
      </species>
      <species id="M_hmccms_c_c" name="2_Hydroxy_5_methyl_cis_cis_muconic_semialdehyde" compartment="c" hasOnlySubstanceUnits="false" boundaryCondition="false" constant="false">
      </species>
      <species id="M_oxalc_c_c" name="4_oxalocrotonate" compartment="c" hasOnlySubstanceUnits="false" boundaryCondition="false" constant="false">
      </species>
      <species id="M_op4en_c_c" name="2_Oxopent_4_enoate" compartment="c" hasOnlySubstanceUnits="false" boundaryCondition="false" constant="false">
      </species>
      <species id="M_2omcm_c_c" name="2_oxo_5_methyl_cis_muconate" compartment="c" hasOnlySubstanceUnits="false" boundaryCondition="false" constant="false">
      </species>
      <species id="M_2hchd_c_c" name="2_Hydroxy_cis_hex_2_4_dienoate" compartment="c" hasOnlySubstanceUnits="false" boundaryCondition="false" constant="false">
      </species>
      <species id="M_2hmc_c_c" name="2_Hydroxymuconate" compartment="c" hasOnlySubstanceUnits="false" boundaryCondition="false" constant="false">
      </species>
      <species id="M_hmccm_c_c" name="2_Hydroxy_5_methyl_cis_cis_muconate" compartment="c" hasOnlySubstanceUnits="false" boundaryCondition="false" constant="false">
      </species>
      <species id="M_6hnac_c_c" name="6_Hydroxynicotinate" compartment="c" hasOnlySubstanceUnits="false" boundaryCondition="false" constant="false">
      </species>
      <species id="M_dhpyr_c_c" name="2_5_Dihydroxypyridine" compartment="c" hasOnlySubstanceUnits="false" boundaryCondition="false" constant="false">
      </species>
      <species id="M_thp2c_c_c" name="2_3_4_5_Tetrahydropyridine_2_carboxylate" compartment="c" hasOnlySubstanceUnits="false" boundaryCondition="false" constant="false">
      </species>
      <species id="M_L2aadp6sa_c_c" name="L_2_Aminoadipate_6_semialdehyde" compartment="c" hasOnlySubstanceUnits="false" boundaryCondition="false" constant="false">
      </species>
      <species id="M_L2aadp_c_c" name="L_2_Aminoadipate" compartment="c" hasOnlySubstanceUnits="false" boundaryCondition="false" constant="false">
      </species>
      <species id="M_2oxoadp_c_c" name="2_Oxoadipate" compartment="c" hasOnlySubstanceUnits="false" boundaryCondition="false" constant="false">
      </species>
      <species id="M_sucsal_c_c" name="Succinic_semialdehyde" compartment="c" hasOnlySubstanceUnits="false" boundaryCondition="false" constant="false">
      </species>
      <species id="M_4abut_p_c" name="4_Aminobutanoate" compartment="c" hasOnlySubstanceUnits="false" boundaryCondition="false" constant="false">
      </species>
      <species id="M_4abut_e_c" name="4_Aminobutanoate" compartment="c" hasOnlySubstanceUnits="false" boundaryCondition="false" constant="false">
      </species>
      <species id="M_aacoa_c_c" name="Acetoacetyl_CoA" compartment="c" hasOnlySubstanceUnits="false" boundaryCondition="false" constant="false">
      </species>
      <species id="M_adocbip_c_c" name="Adenosyl_cobinamide_phosphate" compartment="c" hasOnlySubstanceUnits="false" boundaryCondition="false" constant="false">
      </species>
      <species id="M_gtp_c_c" name="GTP" compartment="c" hasOnlySubstanceUnits="false" boundaryCondition="false" constant="false">
      </species>
      <species id="M_agdpcbi_c_c" name="Adenosine_GDP_cobinamide" compartment="c" hasOnlySubstanceUnits="false" boundaryCondition="false" constant="false">
      </species>
      <species id="M_hco3_c_c" name="Bicarbonate" compartment="c" hasOnlySubstanceUnits="false" boundaryCondition="false" constant="false">
      </species>
      <species id="M_acglu_c_c" name="N_Acetyl_L_glutamate" compartment="c" hasOnlySubstanceUnits="false" boundaryCondition="false" constant="false">
      </species>
      <species id="M_acg5p_c_c" name="N_Acetyl_L_glutamyl_5_phosphate" compartment="c" hasOnlySubstanceUnits="false" boundaryCondition="false" constant="false">
      </species>
      <species id="M_2obut_c_c" name="2_Oxobutanoate" compartment="c" hasOnlySubstanceUnits="false" boundaryCondition="false" constant="false">
      </species>
      <species id="M_2ahbut_c_c" name="S__2_Aceto_2_hydroxybutanoate" compartment="c" hasOnlySubstanceUnits="false" boundaryCondition="false" constant="false">
      </species>
      <species id="M_actp_c_c" name="Acetyl_phosphate" compartment="c" hasOnlySubstanceUnits="false" boundaryCondition="false" constant="false">
      </species>
      <species id="M_alac_S_c_c" name="S__2_Acetolactate" compartment="c" hasOnlySubstanceUnits="false" boundaryCondition="false" constant="false">
      </species>
      <species id="M_hxcoa_c_c" name="Hexanoyl_CoA__n_C60CoA_" compartment="c" hasOnlySubstanceUnits="false" boundaryCondition="false" constant="false">
      </species>
      <species id="M_hx2coa_c_c" name="trans_Hex_2_enoyl_CoA" compartment="c" hasOnlySubstanceUnits="false" boundaryCondition="false" constant="false">
      </species>
      <species id="M_occoa_c_c" name="Octanoyl_CoA__n_C80CoA_" compartment="c" hasOnlySubstanceUnits="false" boundaryCondition="false" constant="false">
      </species>
      <species id="M_oc2coa_c_c" name="trans_Oct_2_enoyl_CoA" compartment="c" hasOnlySubstanceUnits="false" boundaryCondition="false" constant="false">
      </species>
      <species id="M_dcacoa_c_c" name="Decanoyl_CoA__n_C100CoA_" compartment="c" hasOnlySubstanceUnits="false" boundaryCondition="false" constant="false">
      </species>
      <species id="M_dc2coa_c_c" name="trans_Dec_2_enoyl_CoA" compartment="c" hasOnlySubstanceUnits="false" boundaryCondition="false" constant="false">
      </species>
      <species id="M_ddcacoa_c_c" name="Dodecanoyl_CoA__n_C120CoA_" compartment="c" hasOnlySubstanceUnits="false" boundaryCondition="false" constant="false">
      </species>
      <species id="M_dd2coa_c_c" name="trans_Dodec_2_enoyl_CoA" compartment="c" hasOnlySubstanceUnits="false" boundaryCondition="false" constant="false">
      </species>
      <species id="M_tdcoa_c_c" name="Tetradecanoyl_CoA__n_C140CoA_" compartment="c" hasOnlySubstanceUnits="false" boundaryCondition="false" constant="false">
      </species>
      <species id="M_td2coa_c_c" name="trans_Tetradec_2_enoyl_CoA" compartment="c" hasOnlySubstanceUnits="false" boundaryCondition="false" constant="false">
      </species>
      <species id="M_pmtcoa_c_c" name="Palmitoyl_CoA__n_C160CoA_" compartment="c" hasOnlySubstanceUnits="false" boundaryCondition="false" constant="false">
      </species>
      <species id="M_hdd2coa_c_c" name="trans_Hexadec_2_enoyl_CoA" compartment="c" hasOnlySubstanceUnits="false" boundaryCondition="false" constant="false">
      </species>
      <species id="M_2mbcoa_c_c" name="2_Methylbutanoyl_CoA" compartment="c" hasOnlySubstanceUnits="false" boundaryCondition="false" constant="false">
      </species>
      <species id="M_2mb2coa_c_c" name="trans_2_Methylbut_2_enoyl_CoA" compartment="c" hasOnlySubstanceUnits="false" boundaryCondition="false" constant="false">
      </species>
      <species id="M_acACP_c_c" name="Acetyl_ACP" compartment="c" hasOnlySubstanceUnits="false" boundaryCondition="false" constant="false">
      </species>
      <species id="M_acorn_c_c" name="N2_Acetyl_L_ornithine" compartment="c" hasOnlySubstanceUnits="false" boundaryCondition="false" constant="false">
      </species>
      <species id="M_orn_c_c" name="Ornithine" compartment="c" hasOnlySubstanceUnits="false" boundaryCondition="false" constant="false">
      </species>
      <species id="M_acon_C_e_c" name="cis_Aconitate" compartment="c" hasOnlySubstanceUnits="false" boundaryCondition="false" constant="false">
      </species>
      <species id="M_acon_C_p_c" name="cis_Aconitate" compartment="c" hasOnlySubstanceUnits="false" boundaryCondition="false" constant="false">
      </species>
      <species id="M_cit_c_c" name="Citrate" compartment="c" hasOnlySubstanceUnits="false" boundaryCondition="false" constant="false">
      </species>
      <species id="M_icit_c_c" name="Isocitrate" compartment="c" hasOnlySubstanceUnits="false" boundaryCondition="false" constant="false">
      </species>
      <species id="M_acon_C_c_c" name="cis_Aconitate" compartment="c" hasOnlySubstanceUnits="false" boundaryCondition="false" constant="false">
      </species>
      <species id="M_acg5sa_c_c" name="N_Acetyl_L_glutamate_5_semialdehyde" compartment="c" hasOnlySubstanceUnits="false" boundaryCondition="false" constant="false">
      </species>
      <species id="M_ppa_c_c" name="Propionate__n_C30_" compartment="c" hasOnlySubstanceUnits="false" boundaryCondition="false" constant="false">
      </species>
      <species id="M_ac_p_c" name="Acetate" compartment="c" hasOnlySubstanceUnits="false" boundaryCondition="false" constant="false">
      </species>
      <species id="M_ac_e_c" name="Acetate" compartment="c" hasOnlySubstanceUnits="false" boundaryCondition="false" constant="false">
      </species>
      <species id="M_adn_c_c" name="Adenosine" compartment="c" hasOnlySubstanceUnits="false" boundaryCondition="false" constant="false">
      </species>
      <species id="M_ins_c_c" name="Inosine" compartment="c" hasOnlySubstanceUnits="false" boundaryCondition="false" constant="false">
      </species>
      <species id="M_nh4_c_c" name="Ammonium" compartment="c" hasOnlySubstanceUnits="false" boundaryCondition="false" constant="false">
      </species>
      <species id="M_4adcho_c_c" name="4_amino_4_deoxychorismate" compartment="c" hasOnlySubstanceUnits="false" boundaryCondition="false" constant="false">
      </species>
      <species id="M_4abz_c_c" name="4_Aminobenzoate" compartment="c" hasOnlySubstanceUnits="false" boundaryCondition="false" constant="false">
      </species>
      <species id="M_adcobhex_c_c" name="adenosyl_cobyric_acid" compartment="c" hasOnlySubstanceUnits="false" boundaryCondition="false" constant="false">
      </species>
      <species id="M_appl_c_c" name="1_Aminopropan_2_ol" compartment="c" hasOnlySubstanceUnits="false" boundaryCondition="false" constant="false">
      </species>
      <species id="M_adocbi_c_c" name="Adenosyl_cobinamide" compartment="c" hasOnlySubstanceUnits="false" boundaryCondition="false" constant="false">
      </species>
      <species id="M_applp_c_c" name="D_1_Aminopropan_2_ol_O_phosphate" compartment="c" hasOnlySubstanceUnits="false" boundaryCondition="false" constant="false">
      </species>
      <species id="M_adcobdam_c_c" name="Adenosyl_cobyrinate_diamide" compartment="c" hasOnlySubstanceUnits="false" boundaryCondition="false" constant="false">
      </species>
      <species id="M_gln_L_c_c" name="L_Glutamine" compartment="c" hasOnlySubstanceUnits="false" boundaryCondition="false" constant="false">
      </species>
      <species id="M_camp_c_c" name="cAMP" compartment="c" hasOnlySubstanceUnits="false" boundaryCondition="false" constant="false">
      </species>
      <species id="M_rdmbzi_c_c" name="N1__alpha_D_ribosyl__5_6_dimethylbenzimidazole" compartment="c" hasOnlySubstanceUnits="false" boundaryCondition="false" constant="false">
      </species>
      <species id="M_adocbl_c_c" name="Adenosylcobalamin" compartment="c" hasOnlySubstanceUnits="false" boundaryCondition="false" constant="false">
      </species>
      <species id="M_gmp_c_c" name="GMP" compartment="c" hasOnlySubstanceUnits="false" boundaryCondition="false" constant="false">
      </species>
      <species id="M_prpp_c_c" name="5_Phospho_alpha_D_ribose_1_diphosphate" compartment="c" hasOnlySubstanceUnits="false" boundaryCondition="false" constant="false">
      </species>
      <species id="M_aicar_c_c" name="5_Amino_1__5_Phospho_D_ribosyl_imidazole_4_carboxamide" compartment="c" hasOnlySubstanceUnits="false" boundaryCondition="false" constant="false">
      </species>
      <species id="M_C04051_c_c" name="C04051" compartment="c" hasOnlySubstanceUnits="false" boundaryCondition="false" constant="false">
      </species>
      <species id="M_dcamp_c_c" name="N6__1_2_Dicarboxyethyl__AMP" compartment="c" hasOnlySubstanceUnits="false" boundaryCondition="false" constant="false">
      </species>
      <species id="M_fum_c_c" name="Fumarate" compartment="c" hasOnlySubstanceUnits="false" boundaryCondition="false" constant="false">
      </species>
      <species id="M_25aics_c_c" name="S__2_5_Amino_1__5_phospho_D_ribosyl_imidazole_4_carboxamidosuccinate" compartment="c" hasOnlySubstanceUnits="false" boundaryCondition="false" constant="false">
      </species>
      <species id="M_asp_L_c_c" name="L_Aspartate" compartment="c" hasOnlySubstanceUnits="false" boundaryCondition="false" constant="false">
      </species>
      <species id="M_imp_c_c" name="IMP" compartment="c" hasOnlySubstanceUnits="false" boundaryCondition="false" constant="false">
      </species>
      <species id="M_agm_c_c" name="Agmatine" compartment="c" hasOnlySubstanceUnits="false" boundaryCondition="false" constant="false">
      </species>
      <species id="M_urea_c_c" name="Urea" compartment="c" hasOnlySubstanceUnits="false" boundaryCondition="false" constant="false">
      </species>
      <species id="M_1ddecg3p_c_c" name="1_dodecanoyl_sn_glycerol_3_phosphate" compartment="c" hasOnlySubstanceUnits="false" boundaryCondition="false" constant="false">
      </species>
      <species id="M_pa120_c_c" name="1_2_didodecanoyl_sn_glycerol_3_phosphate" compartment="c" hasOnlySubstanceUnits="false" boundaryCondition="false" constant="false">
      </species>
      <species id="M_1hdecg3p_c_c" name="1_hexadecanoyl_sn_glycerol_3_phosphate" compartment="c" hasOnlySubstanceUnits="false" boundaryCondition="false" constant="false">
      </species>
      <species id="M_pa160_c_c" name="1_2_dihexadecanoyl_sn_glycerol_3_phosphate" compartment="c" hasOnlySubstanceUnits="false" boundaryCondition="false" constant="false">
      </species>
      <species id="M_1hdec9eg3p_c_c" name="1_hexadec_9_enoyl_sn_glycerol_3_phosphate" compartment="c" hasOnlySubstanceUnits="false" boundaryCondition="false" constant="false">
      </species>
      <species id="M_pa161_c_c" name="1_2_dihexadec_9_enoyl_sn_glycerol_3_phosphate" compartment="c" hasOnlySubstanceUnits="false" boundaryCondition="false" constant="false">
      </species>
      <species id="M_1odecg3p_c_c" name="1_octadecanoyl_sn_glycerol_3_phosphate" compartment="c" hasOnlySubstanceUnits="false" boundaryCondition="false" constant="false">
      </species>
      <species id="M_ocdcaACP_c_c" name="Octadecanoyl_ACP__n_C180ACP_" compartment="c" hasOnlySubstanceUnits="false" boundaryCondition="false" constant="false">
      </species>
      <species id="M_pa180_c_c" name="1_2_dioctadecanoyl_sn_glycerol_3_phosphate" compartment="c" hasOnlySubstanceUnits="false" boundaryCondition="false" constant="false">
      </species>
      <species id="M_1odec11eg3p_c_c" name="1_octadec_11_enoyl_sn_glycerol_3_phosphate" compartment="c" hasOnlySubstanceUnits="false" boundaryCondition="false" constant="false">
      </species>
      <species id="M_pa181_c_c" name="1_2_dioctadec_11_enoyl_sn_glycerol_3_phosphate" compartment="c" hasOnlySubstanceUnits="false" boundaryCondition="false" constant="false">
      </species>
      <species id="M_10fthf_c_c" name="10_Formyltetrahydrofolate" compartment="c" hasOnlySubstanceUnits="false" boundaryCondition="false" constant="false">
      </species>
      <species id="M_fprica_c_c" name="5_Formamido_1__5_phospho_D_ribosyl_imidazole_4_carboxamide" compartment="c" hasOnlySubstanceUnits="false" boundaryCondition="false" constant="false">
      </species>
      <species id="M_air_c_c" name="5_amino_1__5_phospho_D_ribosyl_imidazole" compartment="c" hasOnlySubstanceUnits="false" boundaryCondition="false" constant="false">
      </species>
      <species id="M_5aizc_c_c" name="5_amino_1__5_phospho_D_ribosyl_imidazole_4_carboxylate" compartment="c" hasOnlySubstanceUnits="false" boundaryCondition="false" constant="false">
      </species>
      <species id="M_lpam_c_c" name="Lipoamide" compartment="c" hasOnlySubstanceUnits="false" boundaryCondition="false" constant="false">
      </species>
      <species id="M_sdhlam_c_c" name="S_Succinyldihydrolipoamide" compartment="c" hasOnlySubstanceUnits="false" boundaryCondition="false" constant="false">
      </species>
      <species id="M_dhlam_c_c" name="Dihydrolipoamide" compartment="c" hasOnlySubstanceUnits="false" boundaryCondition="false" constant="false">
      </species>
      <species id="M_akg_p_c" name="2_Oxoglutarate" compartment="c" hasOnlySubstanceUnits="false" boundaryCondition="false" constant="false">
      </species>
      <species id="M_akg_e_c" name="2_Oxoglutarate" compartment="c" hasOnlySubstanceUnits="false" boundaryCondition="false" constant="false">
      </species>
      <species id="M_ala_D_c_c" name="D_Alanine" compartment="c" hasOnlySubstanceUnits="false" boundaryCondition="false" constant="false">
      </species>
      <species id="M_alaala_c_c" name="D_Alanyl_D_alanine" compartment="c" hasOnlySubstanceUnits="false" boundaryCondition="false" constant="false">
      </species>
      <species id="M_trnaala_c_c" name="tRNA_Ala_" compartment="c" hasOnlySubstanceUnits="false" boundaryCondition="false" constant="false">
      </species>
      <species id="M_alatrna_c_c" name="L_Alanyl_tRNA_Ala_" compartment="c" hasOnlySubstanceUnits="false" boundaryCondition="false" constant="false">
      </species>
      <species id="M_ala_L_e_c" name="L_Alanine" compartment="c" hasOnlySubstanceUnits="false" boundaryCondition="false" constant="false">
      </species>
      <species id="M_glyc_c_c" name="Glycerol" compartment="c" hasOnlySubstanceUnits="false" boundaryCondition="false" constant="false">
      </species>
      <species id="M_acald_c_c" name="Acetaldehyde" compartment="c" hasOnlySubstanceUnits="false" boundaryCondition="false" constant="false">
      </species>
      <species id="M_etoh_c_c" name="Ethanol" compartment="c" hasOnlySubstanceUnits="false" boundaryCondition="false" constant="false">
      </species>
      <species id="M_pqq_c_c" name="Pyrroloquinoline_quinone" compartment="c" hasOnlySubstanceUnits="false" boundaryCondition="false" constant="false">
      </species>
      <species id="M_pqqh2_c_c" name="Reduced_pyrroloquinoline_quinone" compartment="c" hasOnlySubstanceUnits="false" boundaryCondition="false" constant="false">
      </species>
      <species id="M_4ampm_c_c" name="4_Amino_2_methyl_5_phosphomethylpyrimidine" compartment="c" hasOnlySubstanceUnits="false" boundaryCondition="false" constant="false">
      </species>
      <species id="M_r5p_c_c" name="alpha_D_Ribose_5_phosphate" compartment="c" hasOnlySubstanceUnits="false" boundaryCondition="false" constant="false">
      </species>
      <species id="M_anth_c_c" name="Anthranilate" compartment="c" hasOnlySubstanceUnits="false" boundaryCondition="false" constant="false">
      </species>
      <species id="M_pran_c_c" name="N__5_Phospho_D_ribosyl_anthranilate" compartment="c" hasOnlySubstanceUnits="false" boundaryCondition="false" constant="false">
      </species>
      <species id="M_6a2ohxnt_c_c" name="6_Amino_2_oxohexanoate" compartment="c" hasOnlySubstanceUnits="false" boundaryCondition="false" constant="false">
      </species>
      <species id="M_ap4a_c_c" name="P1_P4_Bis_5__adenosyl__tetraphosphate" compartment="c" hasOnlySubstanceUnits="false" boundaryCondition="false" constant="false">
      </species>
      <species id="M_5apentam_c_c" name="5_Aminopentanamide" compartment="c" hasOnlySubstanceUnits="false" boundaryCondition="false" constant="false">
      </species>
      <species id="M_5aptn_c_c" name="5_Aminopentanoate" compartment="c" hasOnlySubstanceUnits="false" boundaryCondition="false" constant="false">
      </species>
      <species id="M_5apru_c_c" name="5_Amino_6__5__phosphoribosylamino_uracil" compartment="c" hasOnlySubstanceUnits="false" boundaryCondition="false" constant="false">
      </species>
      <species id="M_5aprbu_c_c" name="5_Amino_6__5__phosphoribitylamino_uracil" compartment="c" hasOnlySubstanceUnits="false" boundaryCondition="false" constant="false">
      </species>
      <species id="M_trdrd_c_c" name="Reduced_thioredoxin" compartment="c" hasOnlySubstanceUnits="false" boundaryCondition="false" constant="false">
      </species>
      <species id="M_so3_c_c" name="Sulfite" compartment="c" hasOnlySubstanceUnits="false" boundaryCondition="false" constant="false">
      </species>
      <species id="M_trdox_c_c" name="Oxidized_thioredoxin" compartment="c" hasOnlySubstanceUnits="false" boundaryCondition="false" constant="false">
      </species>
      <species id="M_oxptn_c_c" name="5_Oxopentanoate" compartment="c" hasOnlySubstanceUnits="false" boundaryCondition="false" constant="false">
      </species>
      <species id="M_arg_L_c_c" name="L_Arginine" compartment="c" hasOnlySubstanceUnits="false" boundaryCondition="false" constant="false">
      </species>
      <species id="M_citr_L_c_c" name="L_Citrulline" compartment="c" hasOnlySubstanceUnits="false" boundaryCondition="false" constant="false">
      </species>
      <species id="M_arg_L_p_c" name="L_Arginine" compartment="c" hasOnlySubstanceUnits="false" boundaryCondition="false" constant="false">
      </species>
      <species id="M_orn_p_c" name="Ornithine" compartment="c" hasOnlySubstanceUnits="false" boundaryCondition="false" constant="false">
      </species>
      <species id="M_argsuc_c_c" name="N_omega___L_Arginino_succinate" compartment="c" hasOnlySubstanceUnits="false" boundaryCondition="false" constant="false">
      </species>
      <species id="M_trnaarg_c_c" name="tRNA_Arg_" compartment="c" hasOnlySubstanceUnits="false" boundaryCondition="false" constant="false">
      </species>
      <species id="M_argtrna_c_c" name="L_Arginyl_tRNA_Arg_" compartment="c" hasOnlySubstanceUnits="false" boundaryCondition="false" constant="false">
      </species>
      <species id="M_arg_L_e_c" name="L_Arginine" compartment="c" hasOnlySubstanceUnits="false" boundaryCondition="false" constant="false">
      </species>
      <species id="M_oxoarg_L_c_c" name="2_Oxoarginine" compartment="c" hasOnlySubstanceUnits="false" boundaryCondition="false" constant="false">
      </species>
      <species id="M_4pasp_c_c" name="4_Phospho_L_aspartate" compartment="c" hasOnlySubstanceUnits="false" boundaryCondition="false" constant="false">
      </species>
      <species id="M_aspsa_c_c" name="L_Aspartate_4_semialdehyde" compartment="c" hasOnlySubstanceUnits="false" boundaryCondition="false" constant="false">
      </species>
      <species id="M_asn_L_c_c" name="L_Asparagine" compartment="c" hasOnlySubstanceUnits="false" boundaryCondition="false" constant="false">
      </species>
      <species id="M_cbasp_c_c" name="N_Carbamoyl_L_aspartate" compartment="c" hasOnlySubstanceUnits="false" boundaryCondition="false" constant="false">
      </species>
      <species id="M_oaa_c_c" name="Oxaloacetate" compartment="c" hasOnlySubstanceUnits="false" boundaryCondition="false" constant="false">
      </species>
      <species id="M_iasp_c_c" name="Iminoaspartate" compartment="c" hasOnlySubstanceUnits="false" boundaryCondition="false" constant="false">
      </species>
      <species id="M_trnaasp_c_c" name="tRNA_Asp_" compartment="c" hasOnlySubstanceUnits="false" boundaryCondition="false" constant="false">
      </species>
      <species id="M_asptrna_c_c" name="L_Aspartyl_tRNA_Asp_" compartment="c" hasOnlySubstanceUnits="false" boundaryCondition="false" constant="false">
      </species>
      <species id="M_asp_L_p_c" name="L_Aspartate" compartment="c" hasOnlySubstanceUnits="false" boundaryCondition="false" constant="false">
      </species>
      <species id="M_asp_L_e_c" name="L_Aspartate" compartment="c" hasOnlySubstanceUnits="false" boundaryCondition="false" constant="false">
      </species>
      <species id="M_sucarg_c_c" name="N2_Succinyl_L_arginine" compartment="c" hasOnlySubstanceUnits="false" boundaryCondition="false" constant="false">
      </species>
      <species id="M_prbatp_c_c" name="1__5_Phosphoribosyl__ATP" compartment="c" hasOnlySubstanceUnits="false" boundaryCondition="false" constant="false">
      </species>
      <species id="M_bhb_c_c" name="R__3_Hydroxybutanoate" compartment="c" hasOnlySubstanceUnits="false" boundaryCondition="false" constant="false">
      </species>
      <species id="M_acac_c_c" name="Acetoacetate" compartment="c" hasOnlySubstanceUnits="false" boundaryCondition="false" constant="false">
      </species>
      <species id="M_betald_c_c" name="Betaine_aldehyde" compartment="c" hasOnlySubstanceUnits="false" boundaryCondition="false" constant="false">
      </species>
      <species id="M_glyb_c_c" name="Glycine_betaine" compartment="c" hasOnlySubstanceUnits="false" boundaryCondition="false" constant="false">
      </species>
      <species id="M_hcys_L_c_c" name="L_Homocysteine" compartment="c" hasOnlySubstanceUnits="false" boundaryCondition="false" constant="false">
      </species>
      <species id="M_dmgly_c_c" name="N_N_Dimethylglycine" compartment="c" hasOnlySubstanceUnits="false" boundaryCondition="false" constant="false">
      </species>
      <species id="M_met_L_c_c" name="L_Methionine" compartment="c" hasOnlySubstanceUnits="false" boundaryCondition="false" constant="false">
      </species>
      <species id="M_bz_c_c" name="Benzoate" compartment="c" hasOnlySubstanceUnits="false" boundaryCondition="false" constant="false">
      </species>
      <species id="M_bz12diol_c_c" name="cis_1_2_Dihydroxycyclohexa_3_5_diene_1_carboxylate" compartment="c" hasOnlySubstanceUnits="false" boundaryCondition="false" constant="false">
      </species>
      <species id="M_bzalc_c_c" name="Benzyl_alcohol" compartment="c" hasOnlySubstanceUnits="false" boundaryCondition="false" constant="false">
      </species>
      <species id="M_bzal_c_c" name="Benzaldehyde" compartment="c" hasOnlySubstanceUnits="false" boundaryCondition="false" constant="false">
      </species>
      <species id="M_catechol_c_c" name="Catechol" compartment="c" hasOnlySubstanceUnits="false" boundaryCondition="false" constant="false">
      </species>
      <species id="M_bz_p_c" name="Benzoate" compartment="c" hasOnlySubstanceUnits="false" boundaryCondition="false" constant="false">
      </species>
      <species id="M_bz_e_c" name="Benzoate" compartment="c" hasOnlySubstanceUnits="false" boundaryCondition="false" constant="false">
      </species>
      <species id="M_pheme_c_c" name="Protoheme" compartment="c" hasOnlySubstanceUnits="false" boundaryCondition="false" constant="false">
      </species>
      <species id="M_utp_c_c" name="UTP" compartment="c" hasOnlySubstanceUnits="false" boundaryCondition="false" constant="false">
      </species>
      <species id="M_dctp_c_c" name="dCTP" compartment="c" hasOnlySubstanceUnits="false" boundaryCondition="false" constant="false">
      </species>
      <species id="M_dgtp_c_c" name="dGTP" compartment="c" hasOnlySubstanceUnits="false" boundaryCondition="false" constant="false">
      </species>
      <species id="M_datp_c_c" name="dATP" compartment="c" hasOnlySubstanceUnits="false" boundaryCondition="false" constant="false">
      </species>
      <species id="M_dttp_c_c" name="dTTP" compartment="c" hasOnlySubstanceUnits="false" boundaryCondition="false" constant="false">
      </species>
      <species id="M_peptido_kt_c_c" name="Peptidoglycan_subunit_of_Pputida_KT2440" compartment="c" hasOnlySubstanceUnits="false" boundaryCondition="false" constant="false">
      </species>
      <species id="M_5mthf_c_c" name="5_Methyltetrahydrofolate" compartment="c" hasOnlySubstanceUnits="false" boundaryCondition="false" constant="false">
      </species>
      <species id="M_val_L_c_c" name="L_Valine" compartment="c" hasOnlySubstanceUnits="false" boundaryCondition="false" constant="false">
      </species>
      <species id="M_trp_L_c_c" name="L_Tryptophan" compartment="c" hasOnlySubstanceUnits="false" boundaryCondition="false" constant="false">
      </species>
      <species id="M_his_L_c_c" name="L_Histidine" compartment="c" hasOnlySubstanceUnits="false" boundaryCondition="false" constant="false">
      </species>
      <species id="M_lys_L_c_c" name="L_Lysine" compartment="c" hasOnlySubstanceUnits="false" boundaryCondition="false" constant="false">
      </species>
      <species id="M_cys_L_c_c" name="L_Cysteine" compartment="c" hasOnlySubstanceUnits="false" boundaryCondition="false" constant="false">
      </species>
      <species id="M_pro_L_c_c" name="L_Proline" compartment="c" hasOnlySubstanceUnits="false" boundaryCondition="false" constant="false">
      </species>
      <species id="M_leu_L_c_c" name="L_Leucine" compartment="c" hasOnlySubstanceUnits="false" boundaryCondition="false" constant="false">
      </species>
      <species id="M_tyr_L_c_c" name="L_Tyrosine" compartment="c" hasOnlySubstanceUnits="false" boundaryCondition="false" constant="false">
      </species>
      <species id="M_thr_L_c_c" name="L_Threonine" compartment="c" hasOnlySubstanceUnits="false" boundaryCondition="false" constant="false">
      </species>
      <species id="M_ile_L_c_c" name="L_Isoleucine" compartment="c" hasOnlySubstanceUnits="false" boundaryCondition="false" constant="false">
      </species>
      <species id="M_Bio_c" name="Bio[c]" compartment="c" hasOnlySubstanceUnits="false" boundaryCondition="false" constant="false">
      </species>
      <species id="M_caffcoa_c_c" name="Caffeoyl_CoA" compartment="c" hasOnlySubstanceUnits="false" boundaryCondition="false" constant="false">
      </species>
      <species id="M_34dhbald_c_c" name="3_4_dihydroxybenzaldehyde" compartment="c" hasOnlySubstanceUnits="false" boundaryCondition="false" constant="false">
      </species>
      <species id="M_ccmuac_c_c" name="cis_cis_Muconate" compartment="c" hasOnlySubstanceUnits="false" boundaryCondition="false" constant="false">
      </species>
      <species id="M_catechol_e_c" name="Catechol" compartment="c" hasOnlySubstanceUnits="false" boundaryCondition="false" constant="false">
      </species>
      <species id="M_catechol_p_c" name="Catechol" compartment="c" hasOnlySubstanceUnits="false" boundaryCondition="false" constant="false">
      </species>
      <species id="M_4c2me_c_c" name="4__cytidine_5__diphospho__2_C_methyl_D_erythritol" compartment="c" hasOnlySubstanceUnits="false" boundaryCondition="false" constant="false">
      </species>
      <species id="M_2p4c2me_c_c" name="2_phospho_4__cytidine_5__diphospho__2_C_methyl_D_erythritol" compartment="c" hasOnlySubstanceUnits="false" boundaryCondition="false" constant="false">
      </species>
      <species id="M_pe161_c_c" name="phosphatidylethanolamine__dihexadec_9enoyl__n_C161_" compartment="c" hasOnlySubstanceUnits="false" boundaryCondition="false" constant="false">
      </species>
      <species id="M_cpe160_c_c" name="cyclopropane_phosphatidylethanolamine__dihexadec_9_10_cyclo_anoyl__n_C160_cyclo_" compartment="c" hasOnlySubstanceUnits="false" boundaryCondition="false" constant="false">
      </species>
      <species id="M_pg161_c_c" name="Phosphatidylglycerol__dihexadec_9_enoyl__n_C161_" compartment="c" hasOnlySubstanceUnits="false" boundaryCondition="false" constant="false">
      </species>
      <species id="M_cpg160_c_c" name="cyclopropane_phosphatidylglycerol__dihexadec_9_10_cyclo_anoyl__n_C160_cyclo_" compartment="c" hasOnlySubstanceUnits="false" boundaryCondition="false" constant="false">
      </species>
      <species id="M_pe181_c_c" name="phosphatidylethanolamine__dioctadec_11_enoyl__n_C181_" compartment="c" hasOnlySubstanceUnits="false" boundaryCondition="false" constant="false">
      </species>
      <species id="M_cpe180_c_c" name="cyclopropane_phosphatidylethanolamine__dioctadec_11_12_cyclo_anoyl__n_C180_cyclo_" compartment="c" hasOnlySubstanceUnits="false" boundaryCondition="false" constant="false">
      </species>
      <species id="M_pg181_c_c" name="Phosphatidylglycerol__dioctadec_11_enoyl__n_C181_" compartment="c" hasOnlySubstanceUnits="false" boundaryCondition="false" constant="false">
      </species>
      <species id="M_cpg180_c_c" name="cyclopropane_phosphatidylglycerol__dioctadec_11_12_cyclo_anoyl__n_C180_cyclo_" compartment="c" hasOnlySubstanceUnits="false" boundaryCondition="false" constant="false">
      </species>
      <species id="M_chol_p_c" name="Choline" compartment="c" hasOnlySubstanceUnits="false" boundaryCondition="false" constant="false">
      </species>
      <species id="M_chol_c_c" name="Choline" compartment="c" hasOnlySubstanceUnits="false" boundaryCondition="false" constant="false">
      </species>
      <species id="M_chol_e_c" name="Choline" compartment="c" hasOnlySubstanceUnits="false" boundaryCondition="false" constant="false">
      </species>
      <species id="M_chols_c_c" name="Choline_sulfate" compartment="c" hasOnlySubstanceUnits="false" boundaryCondition="false" constant="false">
      </species>
      <species id="M_so4_c_c" name="Sulfate" compartment="c" hasOnlySubstanceUnits="false" boundaryCondition="false" constant="false">
      </species>
      <species id="M_chols_e_c" name="Choline_sulfate" compartment="c" hasOnlySubstanceUnits="false" boundaryCondition="false" constant="false">
      </species>
      <species id="M_chols_p_c" name="Choline_sulfate" compartment="c" hasOnlySubstanceUnits="false" boundaryCondition="false" constant="false">
      </species>
      <species id="M_pphn_c_c" name="Prephenate" compartment="c" hasOnlySubstanceUnits="false" boundaryCondition="false" constant="false">
      </species>
      <species id="M_3psme_c_c" name="5_O__1_Carboxyvinyl__3_phosphoshikimate" compartment="c" hasOnlySubstanceUnits="false" boundaryCondition="false" constant="false">
      </species>
      <species id="M_cit_p_c" name="Citrate" compartment="c" hasOnlySubstanceUnits="false" boundaryCondition="false" constant="false">
      </species>
      <species id="M_cit_e_c" name="Citrate" compartment="c" hasOnlySubstanceUnits="false" boundaryCondition="false" constant="false">
      </species>
      <species id="M_pg120_p_c" name="Phosphatidylglycerol__didodecanoyl__n_C120_" compartment="c" hasOnlySubstanceUnits="false" boundaryCondition="false" constant="false">
      </species>
      <species id="M_clpn120_p_c" name="cardiolipin__tetradodecanoyl__n_C120_" compartment="c" hasOnlySubstanceUnits="false" boundaryCondition="false" constant="false">
      </species>
      <species id="M_glyc_p_c" name="Glycerol" compartment="c" hasOnlySubstanceUnits="false" boundaryCondition="false" constant="false">
      </species>
      <species id="M_pg160_p_c" name="Phosphatidylglycerol__dihexadecanoyl__n_C160_" compartment="c" hasOnlySubstanceUnits="false" boundaryCondition="false" constant="false">
      </species>
      <species id="M_clpn160_p_c" name="cardiolipin__tetrahexadecanoyl__n_C160_" compartment="c" hasOnlySubstanceUnits="false" boundaryCondition="false" constant="false">
      </species>
      <species id="M_pg161_p_c" name="Phosphatidylglycerol__dihexadec_9_enoyl__n_C161_" compartment="c" hasOnlySubstanceUnits="false" boundaryCondition="false" constant="false">
      </species>
      <species id="M_clpn161_p_c" name="cardiolipin__tetrahexadec_9_enoyl__n_C161_" compartment="c" hasOnlySubstanceUnits="false" boundaryCondition="false" constant="false">
      </species>
      <species id="M_pg180_p_c" name="Phosphatidylglycerol__dioctadecanoyl__n_C180_" compartment="c" hasOnlySubstanceUnits="false" boundaryCondition="false" constant="false">
      </species>
      <species id="M_clpn180_p_c" name="cardiolipin__tetraoctadecanoyl__n_C180_" compartment="c" hasOnlySubstanceUnits="false" boundaryCondition="false" constant="false">
      </species>
      <species id="M_pg181_p_c" name="Phosphatidylglycerol__dioctadec_11_enoyl__n_C181_" compartment="c" hasOnlySubstanceUnits="false" boundaryCondition="false" constant="false">
      </species>
      <species id="M_clpn181_p_c" name="cardiolipin__tetraoctadec_11_enoyl__n_C181_" compartment="c" hasOnlySubstanceUnits="false" boundaryCondition="false" constant="false">
      </species>
      <species id="M_co2_e_c" name="CO2" compartment="c" hasOnlySubstanceUnits="false" boundaryCondition="false" constant="false">
      </species>
      <species id="M_co2_p_c" name="CO2" compartment="c" hasOnlySubstanceUnits="false" boundaryCondition="false" constant="false">
      </species>
      <species id="M_confrl_c_c" name="Coniferol" compartment="c" hasOnlySubstanceUnits="false" boundaryCondition="false" constant="false">
      </species>
      <species id="M_conialdh_c_c" name="Coniferyl_aldehyde" compartment="c" hasOnlySubstanceUnits="false" boundaryCondition="false" constant="false">
      </species>
      <species id="M_fer_c_c" name="Ferulate" compartment="c" hasOnlySubstanceUnits="false" boundaryCondition="false" constant="false">
      </species>
      <species id="M_cobalt2_e_c" name="Co2" compartment="c" hasOnlySubstanceUnits="false" boundaryCondition="false" constant="false">
      </species>
      <species id="M_cobalt2_p_c" name="Co2" compartment="c" hasOnlySubstanceUnits="false" boundaryCondition="false" constant="false">
      </species>
      <species id="M_cobalt2_c_c" name="Co2" compartment="c" hasOnlySubstanceUnits="false" boundaryCondition="false" constant="false">
      </species>
      <species id="M_hgbam_c_c" name="Hydrogenobyrinate_a_c_diamide" compartment="c" hasOnlySubstanceUnits="false" boundaryCondition="false" constant="false">
      </species>
      <species id="M_co2dam_c_c" name="Cob_II_yrinate_a_c_diamide" compartment="c" hasOnlySubstanceUnits="false" boundaryCondition="false" constant="false">
      </species>
      <species id="M_4hbald_c_c" name="4_Hydroxybenzaldehyde" compartment="c" hasOnlySubstanceUnits="false" boundaryCondition="false" constant="false">
      </species>
      <species id="M_confrl_e_c" name="Coniferol" compartment="c" hasOnlySubstanceUnits="false" boundaryCondition="false" constant="false">
      </species>
      <species id="M_confrl_p_c" name="Coniferol" compartment="c" hasOnlySubstanceUnits="false" boundaryCondition="false" constant="false">
      </species>
      <species id="M_cpppg3_c_c" name="Coproporphyrinogen_III" compartment="c" hasOnlySubstanceUnits="false" boundaryCondition="false" constant="false">
      </species>
      <species id="M_pppg9_c_c" name="Protoporphyrinogen_IX" compartment="c" hasOnlySubstanceUnits="false" boundaryCondition="false" constant="false">
      </species>
      <species id="M_dad_5_c_c" name="5__Deoxyadenosine" compartment="c" hasOnlySubstanceUnits="false" boundaryCondition="false" constant="false">
      </species>
      <species id="M_crn_p_c" name="L_Carnitine" compartment="c" hasOnlySubstanceUnits="false" boundaryCondition="false" constant="false">
      </species>
      <species id="M_crn_c_c" name="L_Carnitine" compartment="c" hasOnlySubstanceUnits="false" boundaryCondition="false" constant="false">
      </species>
      <species id="M_crn_e_c" name="L_Carnitine" compartment="c" hasOnlySubstanceUnits="false" boundaryCondition="false" constant="false">
      </species>
      <species id="M_csn_c_c" name="Cytosine" compartment="c" hasOnlySubstanceUnits="false" boundaryCondition="false" constant="false">
      </species>
      <species id="M_ura_c_c" name="Uracil" compartment="c" hasOnlySubstanceUnits="false" boundaryCondition="false" constant="false">
      </species>
      <species id="M_co1dam_c_c" name="Cob_I_yrinate_a_c_diamide" compartment="c" hasOnlySubstanceUnits="false" boundaryCondition="false" constant="false">
      </species>
      <species id="M_pppi_c_c" name="Inorganic_triphosphate" compartment="c" hasOnlySubstanceUnits="false" boundaryCondition="false" constant="false">
      </species>
      <species id="M_acser_c_c" name="O_Acetyl_L_serine" compartment="c" hasOnlySubstanceUnits="false" boundaryCondition="false" constant="false">
      </species>
      <species id="M_h2s_c_c" name="Hydrogen_sulfide" compartment="c" hasOnlySubstanceUnits="false" boundaryCondition="false" constant="false">
      </species>
      <species id="M_tsul_c_c" name="Thiosulfate" compartment="c" hasOnlySubstanceUnits="false" boundaryCondition="false" constant="false">
      </species>
      <species id="M_scys_L_c_c" name="S_Sulfo_L_cysteine" compartment="c" hasOnlySubstanceUnits="false" boundaryCondition="false" constant="false">
      </species>
      <species id="M_cyst_L_c_c" name="L_Cystathionine" compartment="c" hasOnlySubstanceUnits="false" boundaryCondition="false" constant="false">
      </species>
      <species id="M_trnacys_c_c" name="tRNA_Cys_" compartment="c" hasOnlySubstanceUnits="false" boundaryCondition="false" constant="false">
      </species>
      <species id="M_cystrna_c_c" name="L_Cysteinyl_tRNA_Cys_" compartment="c" hasOnlySubstanceUnits="false" boundaryCondition="false" constant="false">
      </species>
      <species id="M_cys_L_p_c" name="L_Cysteine" compartment="c" hasOnlySubstanceUnits="false" boundaryCondition="false" constant="false">
      </species>
      <species id="M_cys_L_e_c" name="L_Cysteine" compartment="c" hasOnlySubstanceUnits="false" boundaryCondition="false" constant="false">
      </species>
      <species id="M_cdp_c_c" name="CDP" compartment="c" hasOnlySubstanceUnits="false" boundaryCondition="false" constant="false">
      </species>
      <species id="M_dcmp_c_c" name="dCMP" compartment="c" hasOnlySubstanceUnits="false" boundaryCondition="false" constant="false">
      </species>
      <species id="M_dcdp_c_c" name="dCDP" compartment="c" hasOnlySubstanceUnits="false" boundaryCondition="false" constant="false">
      </species>
      <species id="M_24dab_c_c" name="L_2_4_Diaminobutanoate" compartment="c" hasOnlySubstanceUnits="false" boundaryCondition="false" constant="false">
      </species>
      <species id="M_dad_2_c_c" name="Deoxyadenosine" compartment="c" hasOnlySubstanceUnits="false" boundaryCondition="false" constant="false">
      </species>
      <species id="M_din_c_c" name="Deoxyinosine" compartment="c" hasOnlySubstanceUnits="false" boundaryCondition="false" constant="false">
      </species>
      <species id="M_damp_c_c" name="dAMP" compartment="c" hasOnlySubstanceUnits="false" boundaryCondition="false" constant="false">
      </species>
      <species id="M_dadp_c_c" name="dADP" compartment="c" hasOnlySubstanceUnits="false" boundaryCondition="false" constant="false">
      </species>
      <species id="M_15dap_c_c" name="1_5_Diaminopentane" compartment="c" hasOnlySubstanceUnits="false" boundaryCondition="false" constant="false">
      </species>
      <species id="M_pprdn_c_c" name="Piperideine" compartment="c" hasOnlySubstanceUnits="false" boundaryCondition="false" constant="false">
      </species>
      <species id="M_26dap_M_c_c" name="meso_2_6_Diaminoheptanedioate" compartment="c" hasOnlySubstanceUnits="false" boundaryCondition="false" constant="false">
      </species>
      <species id="M_26dap_LL_c_c" name="LL_2_6_Diaminoheptanedioate" compartment="c" hasOnlySubstanceUnits="false" boundaryCondition="false" constant="false">
      </species>
      <species id="M_cdpdddecg_c_c" name="CDP_1_2_didodecanoylglycerol" compartment="c" hasOnlySubstanceUnits="false" boundaryCondition="false" constant="false">
      </species>
      <species id="M_cdpdhdecg_c_c" name="CDP_1_2_dihexadecanoylglycerol" compartment="c" hasOnlySubstanceUnits="false" boundaryCondition="false" constant="false">
      </species>
      <species id="M_cdpdhdec9eg_c_c" name="CDP_1_2_dihexadec_9_enoylglycerol" compartment="c" hasOnlySubstanceUnits="false" boundaryCondition="false" constant="false">
      </species>
      <species id="M_cdpdodecg_c_c" name="CDP_1_2_dioctadecanoylglycerol" compartment="c" hasOnlySubstanceUnits="false" boundaryCondition="false" constant="false">
      </species>
      <species id="M_cdpdodec11eg_c_c" name="CDP_1_2_dioctadec_11_enoylglycerol" compartment="c" hasOnlySubstanceUnits="false" boundaryCondition="false" constant="false">
      </species>
      <species id="M_db4p_c_c" name="3_4_dihydroxy_2_butanone_4_phosphate" compartment="c" hasOnlySubstanceUnits="false" boundaryCondition="false" constant="false">
      </species>
      <species id="M_dca_e_c" name="Decanoate__n_C100_" compartment="c" hasOnlySubstanceUnits="false" boundaryCondition="false" constant="false">
      </species>
      <species id="M_dca_p_c" name="Decanoate__n_C100_" compartment="c" hasOnlySubstanceUnits="false" boundaryCondition="false" constant="false">
      </species>
      <species id="M_dutp_c_c" name="dUTP" compartment="c" hasOnlySubstanceUnits="false" boundaryCondition="false" constant="false">
      </species>
      <species id="M_ddca_e_c" name="Dodecanoate__n_C120_" compartment="c" hasOnlySubstanceUnits="false" boundaryCondition="false" constant="false">
      </species>
      <species id="M_ddca_p_c" name="Dodecanoate__n_C120_" compartment="c" hasOnlySubstanceUnits="false" boundaryCondition="false" constant="false">
      </species>
      <species id="M_e4p_c_c" name="D_Erythrose_4_phosphate" compartment="c" hasOnlySubstanceUnits="false" boundaryCondition="false" constant="false">
      </species>
      <species id="M_2dda7p_c_c" name="2_Dehydro_3_deoxy_D_arabino_heptonate_7_phosphate" compartment="c" hasOnlySubstanceUnits="false" boundaryCondition="false" constant="false">
      </species>
      <species id="M_dgmp_c_c" name="dGMP" compartment="c" hasOnlySubstanceUnits="false" boundaryCondition="false" constant="false">
      </species>
      <species id="M_dgdp_c_c" name="dGDP" compartment="c" hasOnlySubstanceUnits="false" boundaryCondition="false" constant="false">
      </species>
      <species id="M_dh3mchc_c_c" name="1_2_Dihydroxy_3_methylcyclohexa_3_5_dienecarboxylate" compartment="c" hasOnlySubstanceUnits="false" boundaryCondition="false" constant="false">
      </species>
      <species id="M_dh4mchc_c_c" name="cis_1_2_Dihydroxy_4_methylcyclohexa_3_5_diene_1_carboxylate" compartment="c" hasOnlySubstanceUnits="false" boundaryCondition="false" constant="false">
      </species>
      <species id="M_23dhmb_c_c" name="R__2_3_Dihydroxy_3_methylbutanoate" compartment="c" hasOnlySubstanceUnits="false" boundaryCondition="false" constant="false">
      </species>
      <species id="M_3mob_c_c" name="3_Methyl_2_oxobutanoate" compartment="c" hasOnlySubstanceUnits="false" boundaryCondition="false" constant="false">
      </species>
      <species id="M_23dhmp_c_c" name="R__2_3_Dihydroxy_3_methylpentanoate" compartment="c" hasOnlySubstanceUnits="false" boundaryCondition="false" constant="false">
      </species>
      <species id="M_3mop_c_c" name="S__3_Methyl_2_oxopentanoate" compartment="c" hasOnlySubstanceUnits="false" boundaryCondition="false" constant="false">
      </species>
      <species id="M_23dhdp_c_c" name="2_3_Dihydrodipicolinate" compartment="c" hasOnlySubstanceUnits="false" boundaryCondition="false" constant="false">
      </species>
      <species id="M_thdp_c_c" name="2_3_4_5_Tetrahydrodipicolinate" compartment="c" hasOnlySubstanceUnits="false" boundaryCondition="false" constant="false">
      </species>
      <species id="M_dhpt_c_c" name="Dihydropteroate" compartment="c" hasOnlySubstanceUnits="false" boundaryCondition="false" constant="false">
      </species>
      <species id="M_dhnpt_c_c" name="Dihydroneopterin" compartment="c" hasOnlySubstanceUnits="false" boundaryCondition="false" constant="false">
      </species>
      <species id="M_2ahhmp_c_c" name="2_Amino_4_hydroxy_6_hydroxymethyl_7_8_dihydropteridine" compartment="c" hasOnlySubstanceUnits="false" boundaryCondition="false" constant="false">
      </species>
      <species id="M_gcald_c_c" name="Glycolaldehyde" compartment="c" hasOnlySubstanceUnits="false" boundaryCondition="false" constant="false">
      </species>
      <species id="M_dhor_S_c_c" name="S__Dihydroorotate" compartment="c" hasOnlySubstanceUnits="false" boundaryCondition="false" constant="false">
      </species>
      <species id="M_orot_c_c" name="Orotate" compartment="c" hasOnlySubstanceUnits="false" boundaryCondition="false" constant="false">
      </species>
      <species id="M_2dhphaccoa_c_c" name="1_2_Dihydroxy_1_2_dihydrophenylacetyl_CoA" compartment="c" hasOnlySubstanceUnits="false" boundaryCondition="false" constant="false">
      </species>
      <species id="M_3hadpcoa_c_c" name="3S__3_Hydroxyadipyl_CoA" compartment="c" hasOnlySubstanceUnits="false" boundaryCondition="false" constant="false">
      </species>
      <species id="M_56dura_c_c" name="5_6_dihydrouracil" compartment="c" hasOnlySubstanceUnits="false" boundaryCondition="false" constant="false">
      </species>
      <species id="M_cala_c_c" name="N_Carbamoyl_beta_alanine" compartment="c" hasOnlySubstanceUnits="false" boundaryCondition="false" constant="false">
      </species>
      <species id="M_25dhpp_c_c" name="2_5_Diamino_6_hydroxy_4__5__phosphoribosylamino__pyrimidine" compartment="c" hasOnlySubstanceUnits="false" boundaryCondition="false" constant="false">
      </species>
      <species id="M_dhbpt_c_c" name="6_7_Dihydrobiopterin" compartment="c" hasOnlySubstanceUnits="false" boundaryCondition="false" constant="false">
      </species>
      <species id="M_thbpt_c_c" name="Tetrahydrobiopterin" compartment="c" hasOnlySubstanceUnits="false" boundaryCondition="false" constant="false">
      </species>
      <species id="M_3dhsk_c_c" name="3_Dehydroshikimate" compartment="c" hasOnlySubstanceUnits="false" boundaryCondition="false" constant="false">
      </species>
      <species id="M_lys_D_c_c" name="D_Lysine" compartment="c" hasOnlySubstanceUnits="false" boundaryCondition="false" constant="false">
      </species>
      <species id="M_glu_D_c_c" name="D_Glutamate" compartment="c" hasOnlySubstanceUnits="false" boundaryCondition="false" constant="false">
      </species>
      <species id="M_dmpp_c_c" name="Dimethylallyl_diphosphate" compartment="c" hasOnlySubstanceUnits="false" boundaryCondition="false" constant="false">
      </species>
      <species id="M_ipdp_c_c" name="Isopentenyl_diphosphate" compartment="c" hasOnlySubstanceUnits="false" boundaryCondition="false" constant="false">
      </species>
      <species id="M_grdp_c_c" name="Geranyl_diphosphate" compartment="c" hasOnlySubstanceUnits="false" boundaryCondition="false" constant="false">
      </species>
      <species id="M_sarcs_c_c" name="Sarcosine" compartment="c" hasOnlySubstanceUnits="false" boundaryCondition="false" constant="false">
      </species>
      <species id="M_aacald_c_c" name="Aminoacetaldehyde" compartment="c" hasOnlySubstanceUnits="false" boundaryCondition="false" constant="false">
      </species>
      <species id="M_C100mclPHA_c_c" name="C100_Medium_chain_length_Polyhydroxyalkanoate" compartment="c" hasOnlySubstanceUnits="false" boundaryCondition="false" constant="false">
      </species>
      <species id="M_C120mclPHA_c_c" name="C120_Medium_chain_length_Polyhydroxyalkanoate" compartment="c" hasOnlySubstanceUnits="false" boundaryCondition="false" constant="false">
      </species>
      <species id="M_C121mclPHA_c_c" name="C121_Medium_chain_length_Polyhydroxyalkanoate" compartment="c" hasOnlySubstanceUnits="false" boundaryCondition="false" constant="false">
      </species>
      <species id="M_C140mclPHA_c_c" name="C140_Medium_chain_length_Polyhydroxyalkanoate" compartment="c" hasOnlySubstanceUnits="false" boundaryCondition="false" constant="false">
      </species>
      <species id="M_C141mclPHA_c_c" name="C141_Medium_chain_length_Polyhydroxyalkanoate" compartment="c" hasOnlySubstanceUnits="false" boundaryCondition="false" constant="false">
      </species>
      <species id="M_C60mclPHA_c_c" name="C60_Medium_chain_length_Polyhydroxyalkanoate" compartment="c" hasOnlySubstanceUnits="false" boundaryCondition="false" constant="false">
      </species>
      <species id="M_C80mclPHA_c_c" name="C80_Medium_chain_length_Polyhydroxyalkanoate" compartment="c" hasOnlySubstanceUnits="false" boundaryCondition="false" constant="false">
      </species>
      <species id="M_mclPHA_c_c" name="Medium_chain_length_Polyhydroxyalkanoate__Total_" compartment="c" hasOnlySubstanceUnits="false" boundaryCondition="false" constant="false">
      </species>
      <species id="M_ppal_c_c" name="Propanal" compartment="c" hasOnlySubstanceUnits="false" boundaryCondition="false" constant="false">
      </species>
      <species id="M_ptal_c_c" name="pentanal" compartment="c" hasOnlySubstanceUnits="false" boundaryCondition="false" constant="false">
      </species>
      <species id="M_dna_c_c" name="DNA" compartment="c" hasOnlySubstanceUnits="false" boundaryCondition="false" constant="false">
      </species>
      <species id="M_dna5mtc_c_c" name="DNA_5_methylcytosine" compartment="c" hasOnlySubstanceUnits="false" boundaryCondition="false" constant="false">
      </species>
      <species id="M_dhpmp_c_c" name="Dihydroneopterin_monophosphate" compartment="c" hasOnlySubstanceUnits="false" boundaryCondition="false" constant="false">
      </species>
      <species id="M_ahdt_c_c" name="2_Amino_4_hydroxy_6__erythro_1_2_3_trihydroxypropyl_dihydropteridine_triphosphate" compartment="c" hasOnlySubstanceUnits="false" boundaryCondition="false" constant="false">
      </species>
      <species id="M_dpcoa_c_c" name="Dephospho_CoA" compartment="c" hasOnlySubstanceUnits="false" boundaryCondition="false" constant="false">
      </species>
      <species id="M_mclPHAg_c_c" name="Medium_chain_length_Polyhydroxyalkanoate_growing" compartment="c" hasOnlySubstanceUnits="false" boundaryCondition="false" constant="false">
      </species>
      <species id="M_2dhp_c_c" name="2_Dehydropantoate" compartment="c" hasOnlySubstanceUnits="false" boundaryCondition="false" constant="false">
      </species>
      <species id="M_pant_R_c_c" name="R__Pantoate" compartment="c" hasOnlySubstanceUnits="false" boundaryCondition="false" constant="false">
      </species>
      <species id="M_dtmp_c_c" name="dTMP" compartment="c" hasOnlySubstanceUnits="false" boundaryCondition="false" constant="false">
      </species>
      <species id="M_dtdp_c_c" name="dTDP" compartment="c" hasOnlySubstanceUnits="false" boundaryCondition="false" constant="false">
      </species>
      <species id="M_dump_c_c" name="dUMP" compartment="c" hasOnlySubstanceUnits="false" boundaryCondition="false" constant="false">
      </species>
      <species id="M_dxyl5p_c_c" name="1_deoxy_D_xylulose_5_phosphate" compartment="c" hasOnlySubstanceUnits="false" boundaryCondition="false" constant="false">
      </species>
      <species id="M_2me4p_c_c" name="2_C_methyl_D_erythritol_4_phosphate" compartment="c" hasOnlySubstanceUnits="false" boundaryCondition="false" constant="false">
      </species>
      <species id="M_g3p_c_c" name="Glyceraldehyde_3_phosphate" compartment="c" hasOnlySubstanceUnits="false" boundaryCondition="false" constant="false">
      </species>
      <species id="M_lac_D_p_c" name="D_Lactate" compartment="c" hasOnlySubstanceUnits="false" boundaryCondition="false" constant="false">
      </species>
      <species id="M_lac_D_c_c" name="D_Lactate" compartment="c" hasOnlySubstanceUnits="false" boundaryCondition="false" constant="false">
      </species>
      <species id="M_lac_D_e_c" name="D_Lactate" compartment="c" hasOnlySubstanceUnits="false" boundaryCondition="false" constant="false">
      </species>
      <species id="M_4per_c_c" name="4_Phospho_D_erythronate" compartment="c" hasOnlySubstanceUnits="false" boundaryCondition="false" constant="false">
      </species>
      <species id="M_3hhcoa_c_c" name="S__3_Hydroxyhexanoyl_CoA" compartment="c" hasOnlySubstanceUnits="false" boundaryCondition="false" constant="false">
      </species>
      <species id="M_3hocoa_c_c" name="S__3_Hydroxyoctanoyl_CoA" compartment="c" hasOnlySubstanceUnits="false" boundaryCondition="false" constant="false">
      </species>
      <species id="M_3hdcoa_c_c" name="S__3_Hydroxydecanoyl_CoA" compartment="c" hasOnlySubstanceUnits="false" boundaryCondition="false" constant="false">
      </species>
      <species id="M_3hddcoa_c_c" name="S__3_Hydroxydodecanoyl_CoA" compartment="c" hasOnlySubstanceUnits="false" boundaryCondition="false" constant="false">
      </species>
      <species id="M_3htdcoa_c_c" name="S__3_Hydroxytetradecanoyl_CoA" compartment="c" hasOnlySubstanceUnits="false" boundaryCondition="false" constant="false">
      </species>
      <species id="M_3hhdcoa_c_c" name="S__3_Hydroxyhexadecanoyl_CoA" compartment="c" hasOnlySubstanceUnits="false" boundaryCondition="false" constant="false">
      </species>
      <species id="M_3hmbcoa_c_c" name="S__3_Hydroxy_2_methylbutyryl_CoA" compartment="c" hasOnlySubstanceUnits="false" boundaryCondition="false" constant="false">
      </species>
      <species id="M_2ddg6p_c_c" name="2_Dehydro_3_deoxy_D_gluconate_6_phosphate" compartment="c" hasOnlySubstanceUnits="false" boundaryCondition="false" constant="false">
      </species>
      <species id="M_6pgc_c_c" name="6_Phospho_D_gluconate" compartment="c" hasOnlySubstanceUnits="false" boundaryCondition="false" constant="false">
      </species>
      <species id="M_2pg_c_c" name="D_Glycerate_2_phosphate" compartment="c" hasOnlySubstanceUnits="false" boundaryCondition="false" constant="false">
      </species>
      <species id="M_ethso3_p_c" name="ethanesulfonate" compartment="c" hasOnlySubstanceUnits="false" boundaryCondition="false" constant="false">
      </species>
      <species id="M_ethso3_c_c" name="ethanesulfonate" compartment="c" hasOnlySubstanceUnits="false" boundaryCondition="false" constant="false">
      </species>
      <species id="M_ethso3_e_c" name="ethanesulfonate" compartment="c" hasOnlySubstanceUnits="false" boundaryCondition="false" constant="false">
      </species>
      <species id="M_2ddglcn_e_c" name="2_Dehydro_3_deoxy_D_gluconate" compartment="c" hasOnlySubstanceUnits="false" boundaryCondition="false" constant="false">
      </species>
      <species id="M_T4hcinnm_e_c" name="trans_4_Hydroxycinnamate" compartment="c" hasOnlySubstanceUnits="false" boundaryCondition="false" constant="false">
      </species>
      <species id="M_fe2_e_c" name="Fe2" compartment="c" hasOnlySubstanceUnits="false" boundaryCondition="false" constant="false">
      </species>
      <species id="M_fer_e_c" name="Ferulate" compartment="c" hasOnlySubstanceUnits="false" boundaryCondition="false" constant="false">
      </species>
      <species id="M_fru_e_c" name="D_Fructose" compartment="c" hasOnlySubstanceUnits="false" boundaryCondition="false" constant="false">
      </species>
      <species id="M_fum_e_c" name="Fumarate" compartment="c" hasOnlySubstanceUnits="false" boundaryCondition="false" constant="false">
      </species>
      <species id="M_ga_e_c" name="Gallic_acid" compartment="c" hasOnlySubstanceUnits="false" boundaryCondition="false" constant="false">
      </species>
      <species id="M_glc_D_e_c" name="D_Glucose" compartment="c" hasOnlySubstanceUnits="false" boundaryCondition="false" constant="false">
      </species>
      <species id="M_glcn_e_c" name="D_Gluconate" compartment="c" hasOnlySubstanceUnits="false" boundaryCondition="false" constant="false">
      </species>
      <species id="M_glu_L_e_c" name="L_Glutamate" compartment="c" hasOnlySubstanceUnits="false" boundaryCondition="false" constant="false">
      </species>
      <species id="M_glyald_e_c" name="D_Glyceraldehyde" compartment="c" hasOnlySubstanceUnits="false" boundaryCondition="false" constant="false">
      </species>
      <species id="M_glyb_e_c" name="Glycine_betaine" compartment="c" hasOnlySubstanceUnits="false" boundaryCondition="false" constant="false">
      </species>
      <species id="M_glyc_e_c" name="Glycerol" compartment="c" hasOnlySubstanceUnits="false" boundaryCondition="false" constant="false">
      </species>
      <species id="M_glyclt_e_c" name="Glycolate" compartment="c" hasOnlySubstanceUnits="false" boundaryCondition="false" constant="false">
      </species>
      <species id="M_h2_e_c" name="H2" compartment="c" hasOnlySubstanceUnits="false" boundaryCondition="false" constant="false">
      </species>
      <species id="M_h2o_e_c" name="H2O" compartment="c" hasOnlySubstanceUnits="false" boundaryCondition="false" constant="false">
      </species>
      <species id="M_h_e_c" name="H" compartment="c" hasOnlySubstanceUnits="false" boundaryCondition="false" constant="false">
      </species>
      <species id="M_hco3_e_c" name="Bicarbonate" compartment="c" hasOnlySubstanceUnits="false" boundaryCondition="false" constant="false">
      </species>
      <species id="M_hdca_e_c" name="Hexadecanoate__n_C160_" compartment="c" hasOnlySubstanceUnits="false" boundaryCondition="false" constant="false">
      </species>
      <species id="M_his_L_e_c" name="L_Histidine" compartment="c" hasOnlySubstanceUnits="false" boundaryCondition="false" constant="false">
      </species>
      <species id="M_hxa_e_c" name="Hexanoate__n_C60_" compartment="c" hasOnlySubstanceUnits="false" boundaryCondition="false" constant="false">
      </species>
      <species id="M_icit_e_c" name="Isocitrate" compartment="c" hasOnlySubstanceUnits="false" boundaryCondition="false" constant="false">
      </species>
      <species id="M_ile_L_e_c" name="L_Isoleucine" compartment="c" hasOnlySubstanceUnits="false" boundaryCondition="false" constant="false">
      </species>
      <species id="M_isetac_e_c" name="Isethionic_acid" compartment="c" hasOnlySubstanceUnits="false" boundaryCondition="false" constant="false">
      </species>
      <species id="M_lac_L_e_c" name="L_Lactate" compartment="c" hasOnlySubstanceUnits="false" boundaryCondition="false" constant="false">
      </species>
      <species id="M_leu_L_e_c" name="L_Leucine" compartment="c" hasOnlySubstanceUnits="false" boundaryCondition="false" constant="false">
      </species>
      <species id="M_lys_L_e_c" name="L_Lysine" compartment="c" hasOnlySubstanceUnits="false" boundaryCondition="false" constant="false">
      </species>
      <species id="M_m_xyl_e_c" name="m_Xylene" compartment="c" hasOnlySubstanceUnits="false" boundaryCondition="false" constant="false">
      </species>
      <species id="M_mal_L_e_c" name="L_Malate" compartment="c" hasOnlySubstanceUnits="false" boundaryCondition="false" constant="false">
      </species>
      <species id="M_met_L_e_c" name="L_Methionine" compartment="c" hasOnlySubstanceUnits="false" boundaryCondition="false" constant="false">
      </species>
      <species id="M_mso3_e_c" name="methanesulfonate" compartment="c" hasOnlySubstanceUnits="false" boundaryCondition="false" constant="false">
      </species>
      <species id="M_nac_e_c" name="Nicotinate" compartment="c" hasOnlySubstanceUnits="false" boundaryCondition="false" constant="false">
      </species>
      <species id="M_nh4_e_c" name="Ammonium" compartment="c" hasOnlySubstanceUnits="false" boundaryCondition="false" constant="false">
      </species>
      <species id="M_ni2_e_c" name="nickel" compartment="c" hasOnlySubstanceUnits="false" boundaryCondition="false" constant="false">
      </species>
      <species id="M_no2_e_c" name="Nitrite" compartment="c" hasOnlySubstanceUnits="false" boundaryCondition="false" constant="false">
      </species>
      <species id="M_o2_e_c" name="O2" compartment="c" hasOnlySubstanceUnits="false" boundaryCondition="false" constant="false">
      </species>
      <species id="M_octa_e_c" name="octanoate__n_C80_" compartment="c" hasOnlySubstanceUnits="false" boundaryCondition="false" constant="false">
      </species>
      <species id="M_orn_e_c" name="Ornithine" compartment="c" hasOnlySubstanceUnits="false" boundaryCondition="false" constant="false">
      </species>
      <species id="M_p_xyl_e_c" name="p_methyltoluene" compartment="c" hasOnlySubstanceUnits="false" boundaryCondition="false" constant="false">
      </species>
      <species id="M_pac_e_c" name="Phenylacetic_acid" compartment="c" hasOnlySubstanceUnits="false" boundaryCondition="false" constant="false">
      </species>
      <species id="M_pentso3_e_c" name="pentanesulfonate" compartment="c" hasOnlySubstanceUnits="false" boundaryCondition="false" constant="false">
      </species>
      <species id="M_phe_L_e_c" name="L_Phenylalanine" compartment="c" hasOnlySubstanceUnits="false" boundaryCondition="false" constant="false">
      </species>
      <species id="M_pi_e_c" name="Phosphate" compartment="c" hasOnlySubstanceUnits="false" boundaryCondition="false" constant="false">
      </species>
      <species id="M_ppa_e_c" name="Propionate__n_C30_" compartment="c" hasOnlySubstanceUnits="false" boundaryCondition="false" constant="false">
      </species>
      <species id="M_pro_L_e_c" name="L_Proline" compartment="c" hasOnlySubstanceUnits="false" boundaryCondition="false" constant="false">
      </species>
      <species id="M_ptrc_e_c" name="Putrescine" compartment="c" hasOnlySubstanceUnits="false" boundaryCondition="false" constant="false">
      </species>
      <species id="M_quin_kt_e_c" name="Quinate" compartment="c" hasOnlySubstanceUnits="false" boundaryCondition="false" constant="false">
      </species>
      <species id="M_rib_D_e_c" name="D_Ribose" compartment="c" hasOnlySubstanceUnits="false" boundaryCondition="false" constant="false">
      </species>
      <species id="M_ser_L_e_c" name="L_Serine" compartment="c" hasOnlySubstanceUnits="false" boundaryCondition="false" constant="false">
      </species>
      <species id="M_so4_e_c" name="Sulfate" compartment="c" hasOnlySubstanceUnits="false" boundaryCondition="false" constant="false">
      </species>
      <species id="M_spmd_e_c" name="Spermidine" compartment="c" hasOnlySubstanceUnits="false" boundaryCondition="false" constant="false">
      </species>
      <species id="M_succ_e_c" name="Succinate" compartment="c" hasOnlySubstanceUnits="false" boundaryCondition="false" constant="false">
      </species>
      <species id="M_taur_e_c" name="Taurine" compartment="c" hasOnlySubstanceUnits="false" boundaryCondition="false" constant="false">
      </species>
      <species id="M_thr_L_e_c" name="L_Threonine" compartment="c" hasOnlySubstanceUnits="false" boundaryCondition="false" constant="false">
      </species>
      <species id="M_tol_e_c" name="Toluene" compartment="c" hasOnlySubstanceUnits="false" boundaryCondition="false" constant="false">
      </species>
      <species id="M_tsul_e_c" name="Thiosulfate" compartment="c" hasOnlySubstanceUnits="false" boundaryCondition="false" constant="false">
      </species>
      <species id="M_ttdca_e_c" name="tetradecanoate__n_C140_" compartment="c" hasOnlySubstanceUnits="false" boundaryCondition="false" constant="false">
      </species>
      <species id="M_tyr_L_e_c" name="L_Tyrosine" compartment="c" hasOnlySubstanceUnits="false" boundaryCondition="false" constant="false">
      </species>
      <species id="M_val_L_e_c" name="L_Valine" compartment="c" hasOnlySubstanceUnits="false" boundaryCondition="false" constant="false">
      </species>
      <species id="M_vanln_e_c" name="Vanillin" compartment="c" hasOnlySubstanceUnits="false" boundaryCondition="false" constant="false">
      </species>
      <species id="M_vanlt_e_c" name="Vanillate" compartment="c" hasOnlySubstanceUnits="false" boundaryCondition="false" constant="false">
      </species>
      <species id="M_ttdca_p_c" name="tetradecanoate__n_C140_" compartment="c" hasOnlySubstanceUnits="false" boundaryCondition="false" constant="false">
      </species>
      <species id="M_hdca_p_c" name="Hexadecanoate__n_C160_" compartment="c" hasOnlySubstanceUnits="false" boundaryCondition="false" constant="false">
      </species>
      <species id="M_hxa_p_c" name="Hexanoate__n_C60_" compartment="c" hasOnlySubstanceUnits="false" boundaryCondition="false" constant="false">
      </species>
      <species id="M_octa_p_c" name="octanoate__n_C80_" compartment="c" hasOnlySubstanceUnits="false" boundaryCondition="false" constant="false">
      </species>
      <species id="M_cytcc_c_c" name="Cytochrome_c" compartment="c" hasOnlySubstanceUnits="false" boundaryCondition="false" constant="false">
      </species>
      <species id="M_fdp_c_c" name="D_Fructose_1_6_bisphosphate" compartment="c" hasOnlySubstanceUnits="false" boundaryCondition="false" constant="false">
      </species>
      <species id="M_fe2_c_c" name="Fe2" compartment="c" hasOnlySubstanceUnits="false" boundaryCondition="false" constant="false">
      </species>
      <species id="M_ppp9_c_c" name="Protoporphyrin" compartment="c" hasOnlySubstanceUnits="false" boundaryCondition="false" constant="false">
      </species>
      <species id="M_ferulcoa_c_c" name="Feruloyl_CoA" compartment="c" hasOnlySubstanceUnits="false" boundaryCondition="false" constant="false">
      </species>
      <species id="M_vanln_c_c" name="Vanillin" compartment="c" hasOnlySubstanceUnits="false" boundaryCondition="false" constant="false">
      </species>
      <species id="M_fmnh2_c_c" name="Reduced_FMN" compartment="c" hasOnlySubstanceUnits="false" boundaryCondition="false" constant="false">
      </species>
      <species id="M_isetac_c_c" name="Isethionic_acid" compartment="c" hasOnlySubstanceUnits="false" boundaryCondition="false" constant="false">
      </species>
      <species id="M_fmn_c_c" name="FMN" compartment="c" hasOnlySubstanceUnits="false" boundaryCondition="false" constant="false">
      </species>
      <species id="M_mso3_c_c" name="methanesulfonate" compartment="c" hasOnlySubstanceUnits="false" boundaryCondition="false" constant="false">
      </species>
      <species id="M_pentso3_c_c" name="pentanesulfonate" compartment="c" hasOnlySubstanceUnits="false" boundaryCondition="false" constant="false">
      </species>
      <species id="M_taur_c_c" name="Taurine" compartment="c" hasOnlySubstanceUnits="false" boundaryCondition="false" constant="false">
      </species>
      <species id="M_fer_p_c" name="Ferulate" compartment="c" hasOnlySubstanceUnits="false" boundaryCondition="false" constant="false">
      </species>
      <species id="M_mettrna_c_c" name="L_Methionyl_tRNA__Met_" compartment="c" hasOnlySubstanceUnits="false" boundaryCondition="false" constant="false">
      </species>
      <species id="M_fmettrna_c_c" name="N_Formylmethionyl_tRNA" compartment="c" hasOnlySubstanceUnits="false" boundaryCondition="false" constant="false">
      </species>
      <species id="M_2ahhmd_c_c" name="2_Amino_4_hydroxy_6_hydroxymethyl_7_8_dihydropteridine_diphosphate" compartment="c" hasOnlySubstanceUnits="false" boundaryCondition="false" constant="false">
      </species>
      <species id="M_forglu_c_c" name="N_Formimidoyl_L_glutamate" compartment="c" hasOnlySubstanceUnits="false" boundaryCondition="false" constant="false">
      </species>
      <species id="M_Nforglu_c_c" name="N_Formyl_L_glutamate" compartment="c" hasOnlySubstanceUnits="false" boundaryCondition="false" constant="false">
      </species>
      <species id="M_mal_L_c_c" name="L_Malate" compartment="c" hasOnlySubstanceUnits="false" boundaryCondition="false" constant="false">
      </species>
      <species id="M_4fumacac_c_c" name="4_Fumarylacetoacetate" compartment="c" hasOnlySubstanceUnits="false" boundaryCondition="false" constant="false">
      </species>
      <species id="M_fum_p_c" name="Fumarate" compartment="c" hasOnlySubstanceUnits="false" boundaryCondition="false" constant="false">
      </species>
      <species id="M_gam1p_c_c" name="D_Glucosamine_1_phosphate" compartment="c" hasOnlySubstanceUnits="false" boundaryCondition="false" constant="false">
      </species>
      <species id="M_acgam1p_c_c" name="N_Acetyl_D_glucosamine_1_phosphate" compartment="c" hasOnlySubstanceUnits="false" boundaryCondition="false" constant="false">
      </species>
      <species id="M_glu1sa_c_c" name="L_Glutamate_1_semialdehyde" compartment="c" hasOnlySubstanceUnits="false" boundaryCondition="false" constant="false">
      </species>
      <species id="M_5aop_c_c" name="5_Amino_4_oxopentanoate" compartment="c" hasOnlySubstanceUnits="false" boundaryCondition="false" constant="false">
      </species>
      <species id="M_glu5sa_c_c" name="L_Glutamate_5_semialdehyde" compartment="c" hasOnlySubstanceUnits="false" boundaryCondition="false" constant="false">
      </species>
      <species id="M_1pyr5c_c_c" name="1_Pyrroline_5_carboxylate" compartment="c" hasOnlySubstanceUnits="false" boundaryCondition="false" constant="false">
      </species>
      <species id="M_glu5p_c_c" name="L_Glutamate_5_phosphate" compartment="c" hasOnlySubstanceUnits="false" boundaryCondition="false" constant="false">
      </species>
      <species id="M_g6p_B_c_c" name="beta_D_glucose_6_phosphate" compartment="c" hasOnlySubstanceUnits="false" boundaryCondition="false" constant="false">
      </species>
      <species id="M_6pgl_c_c" name="6_phospho_D_glucono_1_5_lactone" compartment="c" hasOnlySubstanceUnits="false" boundaryCondition="false" constant="false">
      </species>
      <species id="M_g6p_c_c" name="D_Glucose_6_phosphate" compartment="c" hasOnlySubstanceUnits="false" boundaryCondition="false" constant="false">
      </species>
      <species id="M_ga_c_c" name="Gallic_acid" compartment="c" hasOnlySubstanceUnits="false" boundaryCondition="false" constant="false">
      </species>
      <species id="M_omaketo_c_c" name="4_oxalomesaconate__keto_form_" compartment="c" hasOnlySubstanceUnits="false" boundaryCondition="false" constant="false">
      </species>
      <species id="M_glcn_p_c" name="D_Gluconate" compartment="c" hasOnlySubstanceUnits="false" boundaryCondition="false" constant="false">
      </species>
      <species id="M_13dpg_c_c" name="3_Phospho_D_glyceroyl_phosphate" compartment="c" hasOnlySubstanceUnits="false" boundaryCondition="false" constant="false">
      </species>
      <species id="M_gar_c_c" name="N1__5_Phospho_D_ribosyl_glycinamide" compartment="c" hasOnlySubstanceUnits="false" boundaryCondition="false" constant="false">
      </species>
      <species id="M_fgam_c_c" name="N2_Formyl_N1__5_phospho_D_ribosyl_glycinamide" compartment="c" hasOnlySubstanceUnits="false" boundaryCondition="false" constant="false">
      </species>
      <species id="M_ga_p_c" name="Gallic_acid" compartment="c" hasOnlySubstanceUnits="false" boundaryCondition="false" constant="false">
      </species>
      <species id="M_gdbtal_c_c" name="4_Guanidinobutanal" compartment="c" hasOnlySubstanceUnits="false" boundaryCondition="false" constant="false">
      </species>
      <species id="M_4gudbutn_c_c" name="4_Guanidinobutanoate" compartment="c" hasOnlySubstanceUnits="false" boundaryCondition="false" constant="false">
      </species>
      <species id="M_gam6p_c_c" name="D_Glucosamine_6_phosphate" compartment="c" hasOnlySubstanceUnits="false" boundaryCondition="false" constant="false">
      </species>
      <species id="M_mlthf_c_c" name="5_10_Methylenetetrahydrofolate" compartment="c" hasOnlySubstanceUnits="false" boundaryCondition="false" constant="false">
      </species>
      <species id="M_glc_D_p_c" name="D_Glucose" compartment="c" hasOnlySubstanceUnits="false" boundaryCondition="false" constant="false">
      </species>
      <species id="M_glcn_c_c" name="D_Gluconate" compartment="c" hasOnlySubstanceUnits="false" boundaryCondition="false" constant="false">
      </species>
      <species id="M_glutar_c_c" name="Glutarate" compartment="c" hasOnlySubstanceUnits="false" boundaryCondition="false" constant="false">
      </species>
      <species id="M_glutcoa_c_c" name="Glutaryl_CoA" compartment="c" hasOnlySubstanceUnits="false" boundaryCondition="false" constant="false">
      </species>
      <species id="M_S_gtrdhdlp_c_c" name="S_Glutaryldihydrolipoamide" compartment="c" hasOnlySubstanceUnits="false" boundaryCondition="false" constant="false">
      </species>
      <species id="M_glc_D_c_c" name="D_Glucose" compartment="c" hasOnlySubstanceUnits="false" boundaryCondition="false" constant="false">
      </species>
      <species id="M_glutrna_gln__c_c" name="L_Glutamyl_tRNA_Gln_" compartment="c" hasOnlySubstanceUnits="false" boundaryCondition="false" constant="false">
      </species>
      <species id="M_glntrna_c_c" name="L_Glutaminyl_tRNA_Gln_" compartment="c" hasOnlySubstanceUnits="false" boundaryCondition="false" constant="false">
      </species>
      <species id="M_trnagln_c_c" name="tRNA_Gln_" compartment="c" hasOnlySubstanceUnits="false" boundaryCondition="false" constant="false">
      </species>
      <species id="M_glucys_c_c" name="gamma_L_Glutamyl_L_cysteine" compartment="c" hasOnlySubstanceUnits="false" boundaryCondition="false" constant="false">
      </species>
      <species id="M_pram_c_c" name="5_Phospho_beta_D_ribosylamine" compartment="c" hasOnlySubstanceUnits="false" boundaryCondition="false" constant="false">
      </species>
      <species id="M_glutrna_c_c" name="L_Glutamyl_tRNA_Glu_" compartment="c" hasOnlySubstanceUnits="false" boundaryCondition="false" constant="false">
      </species>
      <species id="M_trnaglu_c_c" name="tRNA_Glu_" compartment="c" hasOnlySubstanceUnits="false" boundaryCondition="false" constant="false">
      </species>
      <species id="M_glu_L_p_c" name="L_Glutamate" compartment="c" hasOnlySubstanceUnits="false" boundaryCondition="false" constant="false">
      </species>
      <species id="M_na1_p_c" name="Sodium" compartment="c" hasOnlySubstanceUnits="false" boundaryCondition="false" constant="false">
      </species>
      <species id="M_2h3oppan_c_c" name="2_Hydroxy_3_oxopropanoate" compartment="c" hasOnlySubstanceUnits="false" boundaryCondition="false" constant="false">
      </species>
      <species id="M_glyc_R_c_c" name="R__Glycerate" compartment="c" hasOnlySubstanceUnits="false" boundaryCondition="false" constant="false">
      </species>
      <species id="M_glyald_p_c" name="D_Glyceraldehyde" compartment="c" hasOnlySubstanceUnits="false" boundaryCondition="false" constant="false">
      </species>
      <species id="M_glyb_p_c" name="Glycine_betaine" compartment="c" hasOnlySubstanceUnits="false" boundaryCondition="false" constant="false">
      </species>
      <species id="M_3pg_c_c" name="3_Phospho_D_glycerate" compartment="c" hasOnlySubstanceUnits="false" boundaryCondition="false" constant="false">
      </species>
      <species id="M_glyclt_p_c" name="Glycolate" compartment="c" hasOnlySubstanceUnits="false" boundaryCondition="false" constant="false">
      </species>
      <species id="M_hpyr_c_c" name="Hydroxypyruvate" compartment="c" hasOnlySubstanceUnits="false" boundaryCondition="false" constant="false">
      </species>
      <species id="M_trnagly_c_c" name="tRNA_Gly_" compartment="c" hasOnlySubstanceUnits="false" boundaryCondition="false" constant="false">
      </species>
      <species id="M_glytrna_c_c" name="Glycyl_tRNA_Gly_" compartment="c" hasOnlySubstanceUnits="false" boundaryCondition="false" constant="false">
      </species>
      <species id="M_gly_p_c" name="Glycine" compartment="c" hasOnlySubstanceUnits="false" boundaryCondition="false" constant="false">
      </species>
      <species id="M_xmp_c_c" name="Xanthosine_5__phosphate" compartment="c" hasOnlySubstanceUnits="false" boundaryCondition="false" constant="false">
      </species>
      <species id="M_gsn_c_c" name="Guanosine" compartment="c" hasOnlySubstanceUnits="false" boundaryCondition="false" constant="false">
      </species>
      <species id="M_gua_c_c" name="Guanine" compartment="c" hasOnlySubstanceUnits="false" boundaryCondition="false" constant="false">
      </species>
      <species id="M_rib_D_c_c" name="D_Ribose" compartment="c" hasOnlySubstanceUnits="false" boundaryCondition="false" constant="false">
      </species>
      <species id="M_frdp_c_c" name="Farnesyl_diphosphate" compartment="c" hasOnlySubstanceUnits="false" boundaryCondition="false" constant="false">
      </species>
      <species id="M_gthox_c_c" name="Oxidized_glutathione" compartment="c" hasOnlySubstanceUnits="false" boundaryCondition="false" constant="false">
      </species>
      <species id="M_gthrd_c_c" name="Reduced_glutathione" compartment="c" hasOnlySubstanceUnits="false" boundaryCondition="false" constant="false">
      </species>
      <species id="M_gdptp_c_c" name="Guanosine_3__diphosphate_5__triphosphate" compartment="c" hasOnlySubstanceUnits="false" boundaryCondition="false" constant="false">
      </species>
      <species id="M_ppgpp_c_c" name="Guanosine_3__5__bis_diphosphate_" compartment="c" hasOnlySubstanceUnits="false" boundaryCondition="false" constant="false">
      </species>
      <species id="M_xan_c_c" name="Xanthine" compartment="c" hasOnlySubstanceUnits="false" boundaryCondition="false" constant="false">
      </species>
      <species id="M_h2co3_c_c" name="carbonic_acid" compartment="c" hasOnlySubstanceUnits="false" boundaryCondition="false" constant="false">
      </species>
      <species id="M_h2o_p_c" name="H2O" compartment="c" hasOnlySubstanceUnits="false" boundaryCondition="false" constant="false">
      </species>
      <species id="M_h2_p_c" name="H2" compartment="c" hasOnlySubstanceUnits="false" boundaryCondition="false" constant="false">
      </species>
      <species id="M_h2_c_c" name="H2" compartment="c" hasOnlySubstanceUnits="false" boundaryCondition="false" constant="false">
      </species>
      <species id="M_3ohcoa_c_c" name="3_Oxohexanoyl_CoA" compartment="c" hasOnlySubstanceUnits="false" boundaryCondition="false" constant="false">
      </species>
      <species id="M_3oocoa_c_c" name="3_Oxooctanoyl_CoA" compartment="c" hasOnlySubstanceUnits="false" boundaryCondition="false" constant="false">
      </species>
      <species id="M_3odcoa_c_c" name="3_Oxodecanoyl_CoA" compartment="c" hasOnlySubstanceUnits="false" boundaryCondition="false" constant="false">
      </species>
      <species id="M_3oddcoa_c_c" name="3_Oxododecanoyl_CoA" compartment="c" hasOnlySubstanceUnits="false" boundaryCondition="false" constant="false">
      </species>
      <species id="M_3otdcoa_c_c" name="3_Oxotetradecanoyl_CoA" compartment="c" hasOnlySubstanceUnits="false" boundaryCondition="false" constant="false">
      </species>
      <species id="M_3ohdcoa_c_c" name="3_Oxohexadecanoyl_CoA" compartment="c" hasOnlySubstanceUnits="false" boundaryCondition="false" constant="false">
      </species>
      <species id="M_2maacoa_c_c" name="2_Methyl_3_acetoacetyl_CoA" compartment="c" hasOnlySubstanceUnits="false" boundaryCondition="false" constant="false">
      </species>
      <species id="M_hemeO_c_c" name="Heme_O" compartment="c" hasOnlySubstanceUnits="false" boundaryCondition="false" constant="false">
      </species>
      <species id="M_4mlacac_c_c" name="4_Maleylacetoacetate" compartment="c" hasOnlySubstanceUnits="false" boundaryCondition="false" constant="false">
      </species>
      <species id="M_mmtsa_c_c" name="S__Methylmalonate_semialdehyde" compartment="c" hasOnlySubstanceUnits="false" boundaryCondition="false" constant="false">
      </species>
      <species id="M_urcan_c_c" name="Urocanate" compartment="c" hasOnlySubstanceUnits="false" boundaryCondition="false" constant="false">
      </species>
      <species id="M_histd_c_c" name="L_Histidinol" compartment="c" hasOnlySubstanceUnits="false" boundaryCondition="false" constant="false">
      </species>
      <species id="M_hisp_c_c" name="L_Histidinol_phosphate" compartment="c" hasOnlySubstanceUnits="false" boundaryCondition="false" constant="false">
      </species>
      <species id="M_trnahis_c_c" name="tRNA_His_" compartment="c" hasOnlySubstanceUnits="false" boundaryCondition="false" constant="false">
      </species>
      <species id="M_histrna_c_c" name="L_Histidyl_tRNA_His_" compartment="c" hasOnlySubstanceUnits="false" boundaryCondition="false" constant="false">
      </species>
      <species id="M_his_L_p_c" name="L_Histidine" compartment="c" hasOnlySubstanceUnits="false" boundaryCondition="false" constant="false">
      </species>
      <species id="M_ppbng_c_c" name="Porphobilinogen" compartment="c" hasOnlySubstanceUnits="false" boundaryCondition="false" constant="false">
      </species>
      <species id="M_hmbil_c_c" name="Hydroxymethylbilane" compartment="c" hasOnlySubstanceUnits="false" boundaryCondition="false" constant="false">
      </species>
      <species id="M_hmgcoa_c_c" name="Hydroxymethylglutaryl_CoA" compartment="c" hasOnlySubstanceUnits="false" boundaryCondition="false" constant="false">
      </species>
      <species id="M_4ahmmp_c_c" name="4_Amino_5_hydroxymethyl_2_methylpyrimidine" compartment="c" hasOnlySubstanceUnits="false" boundaryCondition="false" constant="false">
      </species>
      <species id="M_2hmcnsad_c_c" name="2_Hydroxymuconate_semialdehyde" compartment="c" hasOnlySubstanceUnits="false" boundaryCondition="false" constant="false">
      </species>
      <species id="M_chpd_c_c" name="2_Hydroxy_2_4_pentadienoate" compartment="c" hasOnlySubstanceUnits="false" boundaryCondition="false" constant="false">
      </species>
      <species id="M_4h2opntn_c_c" name="4_Hydroxy_2_oxopentanoate" compartment="c" hasOnlySubstanceUnits="false" boundaryCondition="false" constant="false">
      </species>
      <species id="M_4hoxoh_c_c" name="4_Hydroxy_2_oxohexanoic_acid" compartment="c" hasOnlySubstanceUnits="false" boundaryCondition="false" constant="false">
      </species>
      <species id="M_4h2oxov_c_c" name="4_Hydroxy_2_oxovalerate" compartment="c" hasOnlySubstanceUnits="false" boundaryCondition="false" constant="false">
      </species>
      <species id="M_hom_L_c_c" name="L_Homoserine" compartment="c" hasOnlySubstanceUnits="false" boundaryCondition="false" constant="false">
      </species>
      <species id="M_achms_c_c" name="O_Acetyl_L_homoserine" compartment="c" hasOnlySubstanceUnits="false" boundaryCondition="false" constant="false">
      </species>
      <species id="M_phom_c_c" name="O_Phospho_L_homoserine" compartment="c" hasOnlySubstanceUnits="false" boundaryCondition="false" constant="false">
      </species>
      <species id="M_imacp_c_c" name="3__Imidazol_4_yl__2_oxopropyl_phosphate" compartment="c" hasOnlySubstanceUnits="false" boundaryCondition="false" constant="false">
      </species>
      <species id="M_hxan_c_c" name="Hypoxanthine" compartment="c" hasOnlySubstanceUnits="false" boundaryCondition="false" constant="false">
      </species>
      <species id="M_icit_p_c" name="Isocitrate" compartment="c" hasOnlySubstanceUnits="false" boundaryCondition="false" constant="false">
      </species>
      <species id="M_prlp_c_c" name="5__5_phospho_1_deoxyribulos_1_ylamino_methylideneamino_1__5_phosphoribosyl_imidazole_4_carboxamide" compartment="c" hasOnlySubstanceUnits="false" boundaryCondition="false" constant="false">
      </species>
      <species id="M_eig3p_c_c" name="D_erythro_1__Imidazol_4_yl_glycerol_3_phosphate" compartment="c" hasOnlySubstanceUnits="false" boundaryCondition="false" constant="false">
      </species>
      <species id="M_2cpr5p_c_c" name="1__2_Carboxyphenylamino__1_deoxy_D_ribulose_5_phosphate" compartment="c" hasOnlySubstanceUnits="false" boundaryCondition="false" constant="false">
      </species>
      <species id="M_3ig3p_c_c" name="C___3_Indolyl__glycerol_3_phosphate" compartment="c" hasOnlySubstanceUnits="false" boundaryCondition="false" constant="false">
      </species>
      <species id="M_trnaile_c_c" name="tRNA_Ile_" compartment="c" hasOnlySubstanceUnits="false" boundaryCondition="false" constant="false">
      </species>
      <species id="M_iletrna_c_c" name="L_Isoleucyl_tRNA_Ile_" compartment="c" hasOnlySubstanceUnits="false" boundaryCondition="false" constant="false">
      </species>
      <species id="M_ile_L_p_c" name="L_Isoleucine" compartment="c" hasOnlySubstanceUnits="false" boundaryCondition="false" constant="false">
      </species>
      <species id="M_h2mb4p_c_c" name="1_hydroxy_2_methyl_2__E__butenyl_4_diphosphate" compartment="c" hasOnlySubstanceUnits="false" boundaryCondition="false" constant="false">
      </species>
      <species id="M_3c2hmp_c_c" name="3_Carboxy_2_hydroxy_4_methylpentanoate" compartment="c" hasOnlySubstanceUnits="false" boundaryCondition="false" constant="false">
      </species>
      <species id="M_3c4mop_c_c" name="3_Carboxy_4_methyl_2_oxopentanoate" compartment="c" hasOnlySubstanceUnits="false" boundaryCondition="false" constant="false">
      </species>
      <species id="M_2ippm_c_c" name="2_Isopropylmaleate" compartment="c" hasOnlySubstanceUnits="false" boundaryCondition="false" constant="false">
      </species>
      <species id="M_3c3hmp_c_c" name="3_Carboxy_3_hydroxy_4_methylpentanoate" compartment="c" hasOnlySubstanceUnits="false" boundaryCondition="false" constant="false">
      </species>
      <species id="M_isetac_p_c" name="Isethionic_acid" compartment="c" hasOnlySubstanceUnits="false" boundaryCondition="false" constant="false">
      </species>
      <species id="M_4izp_c_c" name="4_Imidazolone_5_propanoate" compartment="c" hasOnlySubstanceUnits="false" boundaryCondition="false" constant="false">
      </species>
      <species id="M_4mop_c_c" name="4_Methyl_2_oxopentanoate" compartment="c" hasOnlySubstanceUnits="false" boundaryCondition="false" constant="false">
      </species>
      <species id="M_trnaleu_c_c" name="tRNA_Leu_" compartment="c" hasOnlySubstanceUnits="false" boundaryCondition="false" constant="false">
      </species>
      <species id="M_leutrna_c_c" name="L_Leucyl_tRNA_Leu_" compartment="c" hasOnlySubstanceUnits="false" boundaryCondition="false" constant="false">
      </species>
      <species id="M_leu_L_p_c" name="L_Leucine" compartment="c" hasOnlySubstanceUnits="false" boundaryCondition="false" constant="false">
      </species>
      <species id="M_trnalys_c_c" name="tRNA_Lys_" compartment="c" hasOnlySubstanceUnits="false" boundaryCondition="false" constant="false">
      </species>
      <species id="M_lystrna_c_c" name="L_Lysine_tRNA__Lys_" compartment="c" hasOnlySubstanceUnits="false" boundaryCondition="false" constant="false">
      </species>
      <species id="M_lys_L_p_c" name="L_Lysine" compartment="c" hasOnlySubstanceUnits="false" boundaryCondition="false" constant="false">
      </species>
      <species id="M_lac_L_c_c" name="L_Lactate" compartment="c" hasOnlySubstanceUnits="false" boundaryCondition="false" constant="false">
      </species>
      <species id="M_lac_L_p_c" name="L_Lactate" compartment="c" hasOnlySubstanceUnits="false" boundaryCondition="false" constant="false">
      </species>
      <species id="M_male_c_c" name="Maleate" compartment="c" hasOnlySubstanceUnits="false" boundaryCondition="false" constant="false">
      </species>
      <species id="M_malm_c_c" name="Maleamate" compartment="c" hasOnlySubstanceUnits="false" boundaryCondition="false" constant="false">
      </species>
      <species id="M_mal_L_p_c" name="L_Malate" compartment="c" hasOnlySubstanceUnits="false" boundaryCondition="false" constant="false">
      </species>
      <species id="M_ivcoa_c_c" name="Isovaleryl_CoA" compartment="c" hasOnlySubstanceUnits="false" boundaryCondition="false" constant="false">
      </species>
      <species id="M_3mb2coa_c_c" name="3_Methylbut_2_enoyl_CoA" compartment="c" hasOnlySubstanceUnits="false" boundaryCondition="false" constant="false">
      </species>
      <species id="M_3mgcoa_c_c" name="3_Methylglutaconyl_CoA" compartment="c" hasOnlySubstanceUnits="false" boundaryCondition="false" constant="false">
      </species>
      <species id="M_2mcit_c_c" name="2_Methylcitrate" compartment="c" hasOnlySubstanceUnits="false" boundaryCondition="false" constant="false">
      </species>
      <species id="M_2mcacn_c_c" name="cis_2_Methylaconitate" compartment="c" hasOnlySubstanceUnits="false" boundaryCondition="false" constant="false">
      </species>
      <species id="M_micit_c_c" name="methylisocitrate" compartment="c" hasOnlySubstanceUnits="false" boundaryCondition="false" constant="false">
      </species>
      <species id="M_2mecdp_c_c" name="2_C_methyl_D_erythritol_2_4_cyclodiphosphate" compartment="c" hasOnlySubstanceUnits="false" boundaryCondition="false" constant="false">
      </species>
      <species id="M_ch4s_c_c" name="Methanethiol" compartment="c" hasOnlySubstanceUnits="false" boundaryCondition="false" constant="false">
      </species>
      <species id="M_trnamet_c_c" name="tRNA_Met_" compartment="c" hasOnlySubstanceUnits="false" boundaryCondition="false" constant="false">
      </species>
      <species id="M_met_L_p_c" name="L_Methionine" compartment="c" hasOnlySubstanceUnits="false" boundaryCondition="false" constant="false">
      </species>
      <species id="M_mso3_p_c" name="methanesulfonate" compartment="c" hasOnlySubstanceUnits="false" boundaryCondition="false" constant="false">
      </species>
      <species id="M_methf_c_c" name="5_10_Methenyltetrahydrofolate" compartment="c" hasOnlySubstanceUnits="false" boundaryCondition="false" constant="false">
      </species>
      <species id="M_5mthglu_c_c" name="5_Methyltetrahydropteroyltri_L_glutamate" compartment="c" hasOnlySubstanceUnits="false" boundaryCondition="false" constant="false">
      </species>
      <species id="M_thglu_c_c" name="Tetrahydropteroyltri_L_glutamate" compartment="c" hasOnlySubstanceUnits="false" boundaryCondition="false" constant="false">
      </species>
      <species id="M_mucl_c_c" name="mucolactone" compartment="c" hasOnlySubstanceUnits="false" boundaryCondition="false" constant="false">
      </species>
      <species id="M_CCbuttc_c_c" name="cis_cis_Butadiene_1_2_4_tricarboxylate" compartment="c" hasOnlySubstanceUnits="false" boundaryCondition="false" constant="false">
      </species>
      <species id="M_m_xyl_c_c" name="m_Xylene" compartment="c" hasOnlySubstanceUnits="false" boundaryCondition="false" constant="false">
      </species>
      <species id="M_m_xyl_p_c" name="m_Xylene" compartment="c" hasOnlySubstanceUnits="false" boundaryCondition="false" constant="false">
      </species>
      <species id="M_nac_c_c" name="Nicotinate" compartment="c" hasOnlySubstanceUnits="false" boundaryCondition="false" constant="false">
      </species>
      <species id="M_nac_p_c" name="Nicotinate" compartment="c" hasOnlySubstanceUnits="false" boundaryCondition="false" constant="false">
      </species>
      <species id="M_dnad_c_c" name="Deamino_NAD" compartment="c" hasOnlySubstanceUnits="false" boundaryCondition="false" constant="false">
      </species>
      <species id="M_nicrnt_c_c" name="Nicotinate_D_ribonucleotide" compartment="c" hasOnlySubstanceUnits="false" boundaryCondition="false" constant="false">
      </species>
      <species id="M_dudp_c_c" name="dUDP" compartment="c" hasOnlySubstanceUnits="false" boundaryCondition="false" constant="false">
      </species>
      <species id="M_nfmalm_c_c" name="N_Formyl_maleamic_acid" compartment="c" hasOnlySubstanceUnits="false" boundaryCondition="false" constant="false">
      </species>
      <species id="M_nh4_p_c" name="Ammonium" compartment="c" hasOnlySubstanceUnits="false" boundaryCondition="false" constant="false">
      </species>
      <species id="M_ni2_p_c" name="nickel" compartment="c" hasOnlySubstanceUnits="false" boundaryCondition="false" constant="false">
      </species>
      <species id="M_ni2_c_c" name="nickel" compartment="c" hasOnlySubstanceUnits="false" boundaryCondition="false" constant="false">
      </species>
      <species id="M_dmbzid_c_c" name="5_6_Dimethylbenzimidazole" compartment="c" hasOnlySubstanceUnits="false" boundaryCondition="false" constant="false">
      </species>
      <species id="M_5prdmbz_c_c" name="N1__5_Phospho_alpha_D_ribosyl__5_6_dimethylbenzimidazole" compartment="c" hasOnlySubstanceUnits="false" boundaryCondition="false" constant="false">
      </species>
      <species id="M_quln_c_c" name="Quinolinate" compartment="c" hasOnlySubstanceUnits="false" boundaryCondition="false" constant="false">
      </species>
      <species id="M_no2_p_c" name="Nitrite" compartment="c" hasOnlySubstanceUnits="false" boundaryCondition="false" constant="false">
      </species>
      <species id="M_no2_c_c" name="Nitrite" compartment="c" hasOnlySubstanceUnits="false" boundaryCondition="false" constant="false">
      </species>
      <species id="M_xtsn_c_c" name="Xanthosine" compartment="c" hasOnlySubstanceUnits="false" boundaryCondition="false" constant="false">
      </species>
      <species id="M_xmp_p_c" name="Xanthosine_5__phosphate" compartment="c" hasOnlySubstanceUnits="false" boundaryCondition="false" constant="false">
      </species>
      <species id="M_pi_p_c" name="Phosphate" compartment="c" hasOnlySubstanceUnits="false" boundaryCondition="false" constant="false">
      </species>
      <species id="M_xtsn_p_c" name="Xanthosine" compartment="c" hasOnlySubstanceUnits="false" boundaryCondition="false" constant="false">
      </species>
      <species id="M_imp_p_c" name="IMP" compartment="c" hasOnlySubstanceUnits="false" boundaryCondition="false" constant="false">
      </species>
      <species id="M_ins_p_c" name="Inosine" compartment="c" hasOnlySubstanceUnits="false" boundaryCondition="false" constant="false">
      </species>
      <species id="M_uri_c_c" name="Uridine" compartment="c" hasOnlySubstanceUnits="false" boundaryCondition="false" constant="false">
      </species>
      <species id="M_ump_p_c" name="UMP" compartment="c" hasOnlySubstanceUnits="false" boundaryCondition="false" constant="false">
      </species>
      <species id="M_uri_p_c" name="Uridine" compartment="c" hasOnlySubstanceUnits="false" boundaryCondition="false" constant="false">
      </species>
      <species id="M_dcyt_c_c" name="Deoxycytidine" compartment="c" hasOnlySubstanceUnits="false" boundaryCondition="false" constant="false">
      </species>
      <species id="M_dcmp_p_c" name="dCMP" compartment="c" hasOnlySubstanceUnits="false" boundaryCondition="false" constant="false">
      </species>
      <species id="M_dcyt_p_c" name="Deoxycytidine" compartment="c" hasOnlySubstanceUnits="false" boundaryCondition="false" constant="false">
      </species>
      <species id="M_cytd_c_c" name="Cytidine" compartment="c" hasOnlySubstanceUnits="false" boundaryCondition="false" constant="false">
      </species>
      <species id="M_cmp_p_c" name="CMP" compartment="c" hasOnlySubstanceUnits="false" boundaryCondition="false" constant="false">
      </species>
      <species id="M_cytd_p_c" name="Cytidine" compartment="c" hasOnlySubstanceUnits="false" boundaryCondition="false" constant="false">
      </species>
      <species id="M_thymd_c_c" name="Thymidine" compartment="c" hasOnlySubstanceUnits="false" boundaryCondition="false" constant="false">
      </species>
      <species id="M_dtmp_p_c" name="dTMP" compartment="c" hasOnlySubstanceUnits="false" boundaryCondition="false" constant="false">
      </species>
      <species id="M_thymd_p_c" name="Thymidine" compartment="c" hasOnlySubstanceUnits="false" boundaryCondition="false" constant="false">
      </species>
      <species id="M_damp_p_c" name="dAMP" compartment="c" hasOnlySubstanceUnits="false" boundaryCondition="false" constant="false">
      </species>
      <species id="M_dad_2_p_c" name="Deoxyadenosine" compartment="c" hasOnlySubstanceUnits="false" boundaryCondition="false" constant="false">
      </species>
      <species id="M_amp_p_c" name="AMP" compartment="c" hasOnlySubstanceUnits="false" boundaryCondition="false" constant="false">
      </species>
      <species id="M_adn_p_c" name="Adenosine" compartment="c" hasOnlySubstanceUnits="false" boundaryCondition="false" constant="false">
      </species>
      <species id="M_dgsn_c_c" name="Deoxyguanosine" compartment="c" hasOnlySubstanceUnits="false" boundaryCondition="false" constant="false">
      </species>
      <species id="M_dgmp_p_c" name="dGMP" compartment="c" hasOnlySubstanceUnits="false" boundaryCondition="false" constant="false">
      </species>
      <species id="M_dgsn_p_c" name="Deoxyguanosine" compartment="c" hasOnlySubstanceUnits="false" boundaryCondition="false" constant="false">
      </species>
      <species id="M_gmp_p_c" name="GMP" compartment="c" hasOnlySubstanceUnits="false" boundaryCondition="false" constant="false">
      </species>
      <species id="M_gsn_p_c" name="Guanosine" compartment="c" hasOnlySubstanceUnits="false" boundaryCondition="false" constant="false">
      </species>
      <species id="M_o2_p_c" name="O2" compartment="c" hasOnlySubstanceUnits="false" boundaryCondition="false" constant="false">
      </species>
      <species id="M_oca_c_c" name="4_oxalcitromalate" compartment="c" hasOnlySubstanceUnits="false" boundaryCondition="false" constant="false">
      </species>
      <species id="M_ohpb_c_c" name="2_Oxo_3_hydroxy_4_phosphobutanoate" compartment="c" hasOnlySubstanceUnits="false" boundaryCondition="false" constant="false">
      </species>
      <species id="M_omaenol_c_c" name="4_Carboxy_2_hydroxyhexa_2_4_dienedioate" compartment="c" hasOnlySubstanceUnits="false" boundaryCondition="false" constant="false">
      </species>
      <species id="M_orot5p_c_c" name="Orotidine_5__phosphate" compartment="c" hasOnlySubstanceUnits="false" boundaryCondition="false" constant="false">
      </species>
      <species id="M_phaccoa_c_c" name="Phenylacetyl_CoA" compartment="c" hasOnlySubstanceUnits="false" boundaryCondition="false" constant="false">
      </species>
      <species id="M_pac_p_c" name="Phenylacetic_acid" compartment="c" hasOnlySubstanceUnits="false" boundaryCondition="false" constant="false">
      </species>
      <species id="M_ala_B_c_c" name="beta_Alanine" compartment="c" hasOnlySubstanceUnits="false" boundaryCondition="false" constant="false">
      </species>
      <species id="M_pnto_R_c_c" name="R__Pantothenate" compartment="c" hasOnlySubstanceUnits="false" boundaryCondition="false" constant="false">
      </species>
      <species id="M_udcpp_c_c" name="Undecaprenyl_phosphate" compartment="c" hasOnlySubstanceUnits="false" boundaryCondition="false" constant="false">
      </species>
      <species id="M_ugmda_c_c" name="UDP_N_acetylmuramoyl_L_alanyl_D_glutamyl_meso_2_6_diaminopimeloyl_D_alanyl_D_alanine" compartment="c" hasOnlySubstanceUnits="false" boundaryCondition="false" constant="false">
      </species>
      <species id="M_uagmda_c_c" name="Undecaprenyl_diphospho_N_acetylmuramoyl_L_alanyl_D_glutamyl_meso_2_6_diaminopimeloyl_D_alanyl_D_alanine" compartment="c" hasOnlySubstanceUnits="false" boundaryCondition="false" constant="false">
      </species>
      <species id="M_pre4_c_c" name="Precorrin_4" compartment="c" hasOnlySubstanceUnits="false" boundaryCondition="false" constant="false">
      </species>
      <species id="M_pre5_c_c" name="Precorrin_5" compartment="c" hasOnlySubstanceUnits="false" boundaryCondition="false" constant="false">
      </species>
      <species id="M_pre3b_c_c" name="Precorrin_3B" compartment="c" hasOnlySubstanceUnits="false" boundaryCondition="false" constant="false">
      </species>
      <species id="M_dscl_c_c" name="dihydrosirohydrochlorin" compartment="c" hasOnlySubstanceUnits="false" boundaryCondition="false" constant="false">
      </species>
      <species id="M_pre3a_c_c" name="Precorrin_3_A" compartment="c" hasOnlySubstanceUnits="false" boundaryCondition="false" constant="false">
      </species>
      <species id="M_pre6a_c_c" name="Precorrin_6A" compartment="c" hasOnlySubstanceUnits="false" boundaryCondition="false" constant="false">
      </species>
      <species id="M_pre6b_c_c" name="Precorrin_6B" compartment="c" hasOnlySubstanceUnits="false" boundaryCondition="false" constant="false">
      </species>
      <species id="M_pre8_c_c" name="Precorrin_8" compartment="c" hasOnlySubstanceUnits="false" boundaryCondition="false" constant="false">
      </species>
      <species id="M_hgbyr_c_c" name="Hydrogenobyrinate" compartment="c" hasOnlySubstanceUnits="false" boundaryCondition="false" constant="false">
      </species>
      <species id="M_adhlam_c_c" name="S_Acetyldihydrolipoamide" compartment="c" hasOnlySubstanceUnits="false" boundaryCondition="false" constant="false">
      </species>
      <species id="M_pe120_c_c" name="phosphatidylethanolamine__didodecanoyl__n_C120_" compartment="c" hasOnlySubstanceUnits="false" boundaryCondition="false" constant="false">
      </species>
      <species id="M_pe120_p_c" name="phosphatidylethanolamine__didodecanoyl__n_C120_" compartment="c" hasOnlySubstanceUnits="false" boundaryCondition="false" constant="false">
      </species>
      <species id="M_pe160_c_c" name="phosphatidylethanolamine__dihexadecanoyl__n_C160_" compartment="c" hasOnlySubstanceUnits="false" boundaryCondition="false" constant="false">
      </species>
      <species id="M_pe160_p_c" name="phosphatidylethanolamine__dihexadecanoyl__n_C160_" compartment="c" hasOnlySubstanceUnits="false" boundaryCondition="false" constant="false">
      </species>
      <species id="M_pe161_p_c" name="phosphatidylethanolamine__dihexadec_9enoyl__n_C161_" compartment="c" hasOnlySubstanceUnits="false" boundaryCondition="false" constant="false">
      </species>
      <species id="M_pe180_c_c" name="phosphatidylethanolamine__dioctadecanoyl__n_C180_" compartment="c" hasOnlySubstanceUnits="false" boundaryCondition="false" constant="false">
      </species>
      <species id="M_pe180_p_c" name="phosphatidylethanolamine__dioctadecanoyl__n_C180_" compartment="c" hasOnlySubstanceUnits="false" boundaryCondition="false" constant="false">
      </species>
      <species id="M_pe181_p_c" name="phosphatidylethanolamine__dioctadec_11_enoyl__n_C181_" compartment="c" hasOnlySubstanceUnits="false" boundaryCondition="false" constant="false">
      </species>
      <species id="M_pentso3_p_c" name="pentanesulfonate" compartment="c" hasOnlySubstanceUnits="false" boundaryCondition="false" constant="false">
      </species>
      <species id="M_3php_c_c" name="3_Phosphohydroxypyruvate" compartment="c" hasOnlySubstanceUnits="false" boundaryCondition="false" constant="false">
      </species>
      <species id="M_pgp120_c_c" name="Phosphatidylglycerophosphate__didodecanoyl__n_C120_" compartment="c" hasOnlySubstanceUnits="false" boundaryCondition="false" constant="false">
      </species>
      <species id="M_pgp120_p_c" name="Phosphatidylglycerophosphate__didodecanoyl__n_C120_" compartment="c" hasOnlySubstanceUnits="false" boundaryCondition="false" constant="false">
      </species>
      <species id="M_pgp160_c_c" name="Phosphatidylglycerophosphate__dihexadecanoyl__n_C160_" compartment="c" hasOnlySubstanceUnits="false" boundaryCondition="false" constant="false">
      </species>
      <species id="M_pgp160_p_c" name="Phosphatidylglycerophosphate__dihexadecanoyl__n_C160_" compartment="c" hasOnlySubstanceUnits="false" boundaryCondition="false" constant="false">
      </species>
      <species id="M_pgp161_c_c" name="Phosphatidylglycerophosphate__dihexadec_9_enoyl__n_C161_" compartment="c" hasOnlySubstanceUnits="false" boundaryCondition="false" constant="false">
      </species>
      <species id="M_pgp161_p_c" name="Phosphatidylglycerophosphate__dihexadec_9_enoyl__n_C161_" compartment="c" hasOnlySubstanceUnits="false" boundaryCondition="false" constant="false">
      </species>
      <species id="M_pgp180_c_c" name="Phosphatidylglycerophosphate__dioctadecanoyl__n_C180_" compartment="c" hasOnlySubstanceUnits="false" boundaryCondition="false" constant="false">
      </species>
      <species id="M_pgp180_p_c" name="Phosphatidylglycerophosphate__dioctadecanoyl__n_C180_" compartment="c" hasOnlySubstanceUnits="false" boundaryCondition="false" constant="false">
      </species>
      <species id="M_pgp181_c_c" name="Phosphatidylglycerophosphate__dioctadec_11_enoyl__n_C181_" compartment="c" hasOnlySubstanceUnits="false" boundaryCondition="false" constant="false">
      </species>
      <species id="M_pgp181_p_c" name="Phosphatidylglycerophosphate__dioctadec_11_enoyl__n_C181_" compartment="c" hasOnlySubstanceUnits="false" boundaryCondition="false" constant="false">
      </species>
      <species id="M_pg120_c_c" name="Phosphatidylglycerol__didodecanoyl__n_C120_" compartment="c" hasOnlySubstanceUnits="false" boundaryCondition="false" constant="false">
      </species>
      <species id="M_pg160_c_c" name="Phosphatidylglycerol__dihexadecanoyl__n_C160_" compartment="c" hasOnlySubstanceUnits="false" boundaryCondition="false" constant="false">
      </species>
      <species id="M_pg180_c_c" name="Phosphatidylglycerol__dioctadecanoyl__n_C180_" compartment="c" hasOnlySubstanceUnits="false" boundaryCondition="false" constant="false">
      </species>
      <species id="M_phpyr_c_c" name="Phenylpyruvate" compartment="c" hasOnlySubstanceUnits="false" boundaryCondition="false" constant="false">
      </species>
      <species id="M_trnaphe_c_c" name="tRNA_Phe_" compartment="c" hasOnlySubstanceUnits="false" boundaryCondition="false" constant="false">
      </species>
      <species id="M_phetrna_c_c" name="L_Phenylalanyl_tRNA_Phe_" compartment="c" hasOnlySubstanceUnits="false" boundaryCondition="false" constant="false">
      </species>
      <species id="M_phe_L_p_c" name="L_Phenylalanine" compartment="c" hasOnlySubstanceUnits="false" boundaryCondition="false" constant="false">
      </species>
      <species id="M_4r5au_c_c" name="4__1_D_Ribitylamino__5_aminouracil" compartment="c" hasOnlySubstanceUnits="false" boundaryCondition="false" constant="false">
      </species>
      <species id="M_2mahmp_c_c" name="2_Methyl_4_amino_5_hydroxymethylpyrimidine_diphosphate" compartment="c" hasOnlySubstanceUnits="false" boundaryCondition="false" constant="false">
      </species>
      <species id="M_4ppan_c_c" name="D_4__Phosphopantothenate" compartment="c" hasOnlySubstanceUnits="false" boundaryCondition="false" constant="false">
      </species>
      <species id="M_ppa_p_c" name="Propionate__n_C30_" compartment="c" hasOnlySubstanceUnits="false" boundaryCondition="false" constant="false">
      </species>
      <species id="M_4ppcys_c_c" name="N___R__4_Phosphopantothenoyl__L_cysteine" compartment="c" hasOnlySubstanceUnits="false" boundaryCondition="false" constant="false">
      </species>
      <species id="M_pan4p_c_c" name="Pantetheine_4__phosphate" compartment="c" hasOnlySubstanceUnits="false" boundaryCondition="false" constant="false">
      </species>
      <species id="M_r1p_c_c" name="alpha_D_Ribose_1_phosphate" compartment="c" hasOnlySubstanceUnits="false" boundaryCondition="false" constant="false">
      </species>
      <species id="M_uaagmda_c_c" name="Undecaprenyl_diphospho_N_acetylmuramoyl__N_acetylglucosamine__L_ala_D_glu_meso_2_6_diaminopimeloyl_D_ala_D_ala" compartment="c" hasOnlySubstanceUnits="false" boundaryCondition="false" constant="false">
      </species>
      <species id="M_udcpdp_c_c" name="Undecaprenyl_diphosphate" compartment="c" hasOnlySubstanceUnits="false" boundaryCondition="false" constant="false">
      </species>
      <species id="M_fpram_c_c" name="2__Formamido__N1__5_phospho_D_ribosyl_acetamidine" compartment="c" hasOnlySubstanceUnits="false" boundaryCondition="false" constant="false">
      </species>
      <species id="M_prbamp_c_c" name="1__5_Phosphoribosyl__AMP" compartment="c" hasOnlySubstanceUnits="false" boundaryCondition="false" constant="false">
      </species>
      <species id="M_prfp_c_c" name="1__5_Phosphoribosyl__5__5_phosphoribosylamino_methylideneaminoimidazole_4_carboxamide" compartment="c" hasOnlySubstanceUnits="false" boundaryCondition="false" constant="false">
      </species>
      <species id="M_trnapro_c_c" name="tRNA_Pro_" compartment="c" hasOnlySubstanceUnits="false" boundaryCondition="false" constant="false">
      </species>
      <species id="M_protrna_c_c" name="L_Prolyl_tRNA_Pro_" compartment="c" hasOnlySubstanceUnits="false" boundaryCondition="false" constant="false">
      </species>
      <species id="M_pro_L_p_c" name="L_Proline" compartment="c" hasOnlySubstanceUnits="false" boundaryCondition="false" constant="false">
      </species>
      <species id="M_skm5p_c_c" name="Shikimate_5_phosphate" compartment="c" hasOnlySubstanceUnits="false" boundaryCondition="false" constant="false">
      </species>
      <species id="M_ps120_c_c" name="phosphatidylserine__didodecanoyl__n_C120_" compartment="c" hasOnlySubstanceUnits="false" boundaryCondition="false" constant="false">
      </species>
      <species id="M_ps160_c_c" name="phosphatidylserine__dihexadecanoyl__n_C160_" compartment="c" hasOnlySubstanceUnits="false" boundaryCondition="false" constant="false">
      </species>
      <species id="M_ps161_c_c" name="phosphatidylserine__dihexadec_9_enoyl__n_C161_" compartment="c" hasOnlySubstanceUnits="false" boundaryCondition="false" constant="false">
      </species>
      <species id="M_ps180_c_c" name="phosphatidylserine__dioctadecanoyl__n_C180_" compartment="c" hasOnlySubstanceUnits="false" boundaryCondition="false" constant="false">
      </species>
      <species id="M_ps181_c_c" name="phosphatidylserine__dioctadec_11_enoyl__n_C181_" compartment="c" hasOnlySubstanceUnits="false" boundaryCondition="false" constant="false">
      </species>
      <species id="M_pser_L_c_c" name="O_Phospho_L_serine" compartment="c" hasOnlySubstanceUnits="false" boundaryCondition="false" constant="false">
      </species>
      <species id="M_ptrc_p_c" name="Putrescine" compartment="c" hasOnlySubstanceUnits="false" boundaryCondition="false" constant="false">
      </species>
      <species id="M_p_xyl_c_c" name="p_methyltoluene" compartment="c" hasOnlySubstanceUnits="false" boundaryCondition="false" constant="false">
      </species>
      <species id="M_p_xyl_p_c" name="p_methyltoluene" compartment="c" hasOnlySubstanceUnits="false" boundaryCondition="false" constant="false">
      </species>
      <species id="M_quin_kt_p_c" name="Quinate" compartment="c" hasOnlySubstanceUnits="false" boundaryCondition="false" constant="false">
      </species>
      <species id="M_r15bp_c_c" name="D_Ribose_1_5_bisphosphate" compartment="c" hasOnlySubstanceUnits="false" boundaryCondition="false" constant="false">
      </species>
      <species id="M_ribflv_c_c" name="Riboflavin" compartment="c" hasOnlySubstanceUnits="false" boundaryCondition="false" constant="false">
      </species>
      <species id="M_dmlz_c_c" name="6_7_Dimethyl_8__1_D_ribityl_lumazine" compartment="c" hasOnlySubstanceUnits="false" boundaryCondition="false" constant="false">
      </species>
      <species id="M_rib_D_p_c" name="D_Ribose" compartment="c" hasOnlySubstanceUnits="false" boundaryCondition="false" constant="false">
      </species>
      <species id="M_rbrdxOX_c_c" name="Oxidized_rubredoxin" compartment="c" hasOnlySubstanceUnits="false" boundaryCondition="false" constant="false">
      </species>
      <species id="M_rbrdxRD_c_c" name="Reduced_rubredoxin" compartment="c" hasOnlySubstanceUnits="false" boundaryCondition="false" constant="false">
      </species>
      <species id="M_xu5p_D_c_c" name="D_Xylulose_5_phosphate" compartment="c" hasOnlySubstanceUnits="false" boundaryCondition="false" constant="false">
      </species>
      <species id="M_sucorn_c_c" name="N2_Succinyl_L_ornithine" compartment="c" hasOnlySubstanceUnits="false" boundaryCondition="false" constant="false">
      </species>
      <species id="M_sl26da_c_c" name="N_Succinyl_LL_2_6_diaminoheptanedioate" compartment="c" hasOnlySubstanceUnits="false" boundaryCondition="false" constant="false">
      </species>
      <species id="M_sl2a6o_c_c" name="N_Succinyl_2_L_amino_6_oxoheptanedioate" compartment="c" hasOnlySubstanceUnits="false" boundaryCondition="false" constant="false">
      </species>
      <species id="M_selmeth_c_c" name="Selenomethionine" compartment="c" hasOnlySubstanceUnits="false" boundaryCondition="false" constant="false">
      </species>
      <species id="M_seasmet_c_c" name="Se_Adenosylselenomethionine" compartment="c" hasOnlySubstanceUnits="false" boundaryCondition="false" constant="false">
      </species>
      <species id="M_trnaser_c_c" name="tRNA_Ser_" compartment="c" hasOnlySubstanceUnits="false" boundaryCondition="false" constant="false">
      </species>
      <species id="M_sertrna_c_c" name="L_Seryl_tRNA_Ser_" compartment="c" hasOnlySubstanceUnits="false" boundaryCondition="false" constant="false">
      </species>
      <species id="M_ser_L_p_c" name="L_Serine" compartment="c" hasOnlySubstanceUnits="false" boundaryCondition="false" constant="false">
      </species>
      <species id="M_sucglu_c_c" name="N2_Succinyl_L_glutamate" compartment="c" hasOnlySubstanceUnits="false" boundaryCondition="false" constant="false">
      </species>
      <species id="M_sucgsa_c_c" name="N2_Succinyl_L_glutamate_5_semialdehyde" compartment="c" hasOnlySubstanceUnits="false" boundaryCondition="false" constant="false">
      </species>
      <species id="M_scl_c_c" name="sirohydrochlorin" compartment="c" hasOnlySubstanceUnits="false" boundaryCondition="false" constant="false">
      </species>
      <species id="M_sheme_c_c" name="Siroheme" compartment="c" hasOnlySubstanceUnits="false" boundaryCondition="false" constant="false">
      </species>
      <species id="M_skm_c_c" name="Shikimate" compartment="c" hasOnlySubstanceUnits="false" boundaryCondition="false" constant="false">
      </species>
      <species id="M_suchms_c_c" name="O_Succinyl_L_homoserine" compartment="c" hasOnlySubstanceUnits="false" boundaryCondition="false" constant="false">
      </species>
      <species id="M_so4_p_c" name="Sulfate" compartment="c" hasOnlySubstanceUnits="false" boundaryCondition="false" constant="false">
      </species>
      <species id="M_spmd_p_c" name="Spermidine" compartment="c" hasOnlySubstanceUnits="false" boundaryCondition="false" constant="false">
      </species>
      <species id="M_spmd_c_c" name="Spermidine" compartment="c" hasOnlySubstanceUnits="false" boundaryCondition="false" constant="false">
      </species>
      <species id="M_succ_p_c" name="Succinate" compartment="c" hasOnlySubstanceUnits="false" boundaryCondition="false" constant="false">
      </species>
      <species id="M_T4hcinnm_p_c" name="trans_4_Hydroxycinnamate" compartment="c" hasOnlySubstanceUnits="false" boundaryCondition="false" constant="false">
      </species>
      <species id="M_taur_p_c" name="Taurine" compartment="c" hasOnlySubstanceUnits="false" boundaryCondition="false" constant="false">
      </species>
      <species id="M_athr_L_c_c" name="L_Allo_threonine" compartment="c" hasOnlySubstanceUnits="false" boundaryCondition="false" constant="false">
      </species>
      <species id="M_trnathr_c_c" name="tRNA_Thr_" compartment="c" hasOnlySubstanceUnits="false" boundaryCondition="false" constant="false">
      </species>
      <species id="M_thrtrna_c_c" name="L_Threonyl_tRNA_Thr_" compartment="c" hasOnlySubstanceUnits="false" boundaryCondition="false" constant="false">
      </species>
      <species id="M_thr_L_p_c" name="L_Threonine" compartment="c" hasOnlySubstanceUnits="false" boundaryCondition="false" constant="false">
      </species>
      <species id="M_tol_p_c" name="Toluene" compartment="c" hasOnlySubstanceUnits="false" boundaryCondition="false" constant="false">
      </species>
      <species id="M_tol_c_c" name="Toluene" compartment="c" hasOnlySubstanceUnits="false" boundaryCondition="false" constant="false">
      </species>
      <species id="M_indole_c_c" name="Indole" compartment="c" hasOnlySubstanceUnits="false" boundaryCondition="false" constant="false">
      </species>
      <species id="M_tsul_p_c" name="Thiosulfate" compartment="c" hasOnlySubstanceUnits="false" boundaryCondition="false" constant="false">
      </species>
      <species id="M_trnatyr_c_c" name="tRNA_Tyr_" compartment="c" hasOnlySubstanceUnits="false" boundaryCondition="false" constant="false">
      </species>
      <species id="M_tyrtrna_c_c" name="L_Tyrosyl_tRNA_Tyr_" compartment="c" hasOnlySubstanceUnits="false" boundaryCondition="false" constant="false">
      </species>
      <species id="M_tyr_L_p_c" name="L_Tyrosine" compartment="c" hasOnlySubstanceUnits="false" boundaryCondition="false" constant="false">
      </species>
      <species id="M_uamag_c_c" name="UDP_N_acetylmuramoyl_L_alanyl_D_glutamate" compartment="c" hasOnlySubstanceUnits="false" boundaryCondition="false" constant="false">
      </species>
      <species id="M_ugmd_c_c" name="UDP_N_acetylmuramoyl_L_alanyl_D_gamma_glutamyl_meso_2_6_diaminopimelate" compartment="c" hasOnlySubstanceUnits="false" boundaryCondition="false" constant="false">
      </species>
      <species id="M_uaccg_c_c" name="UDP_N_acetyl_3_O__1_carboxyvinyl__D_glucosamine" compartment="c" hasOnlySubstanceUnits="false" boundaryCondition="false" constant="false">
      </species>
      <species id="M_uama_c_c" name="UDP_N_acetylmuramoyl_L_alanine" compartment="c" hasOnlySubstanceUnits="false" boundaryCondition="false" constant="false">
      </species>
      <species id="M_uamr_c_c" name="UDP_N_acetylmuramate" compartment="c" hasOnlySubstanceUnits="false" boundaryCondition="false" constant="false">
      </species>
      <species id="M_uppg3_c_c" name="Uroporphyrinogen_III" compartment="c" hasOnlySubstanceUnits="false" boundaryCondition="false" constant="false">
      </species>
      <species id="M_uppg1_c_c" name="Uroporphyrinogen_I" compartment="c" hasOnlySubstanceUnits="false" boundaryCondition="false" constant="false">
      </species>
      <species id="M_cpppg1_c_c" name="Coproporphyrinogen_I" compartment="c" hasOnlySubstanceUnits="false" boundaryCondition="false" constant="false">
      </species>
      <species id="M_trnaval_c_c" name="tRNA_Val_" compartment="c" hasOnlySubstanceUnits="false" boundaryCondition="false" constant="false">
      </species>
      <species id="M_valtrna_c_c" name="L_Valyl_tRNA_Val" compartment="c" hasOnlySubstanceUnits="false" boundaryCondition="false" constant="false">
      </species>
      <species id="M_val_L_p_c" name="L_Valine" compartment="c" hasOnlySubstanceUnits="false" boundaryCondition="false" constant="false">
      </species>
      <species id="M_vanlt_p_c" name="Vanillate" compartment="c" hasOnlySubstanceUnits="false" boundaryCondition="false" constant="false">
      </species>
      <species id="M_vanlt_c_c" name="Vanillate" compartment="c" hasOnlySubstanceUnits="false" boundaryCondition="false" constant="false">
      </species>
      <species id="M_vanln_p_c" name="Vanillin" compartment="c" hasOnlySubstanceUnits="false" boundaryCondition="false" constant="false">
      </species>
    </listOfSpecies>
    <listOfReactions>
      <reaction id="R_ADD_huxi_nadh" name="Respiratory chain" reversible="false">
        <notes>
          <body xmlns="http://www.w3.org/1999/xhtml">
            <p>GENE_ASSOCIATION: ( PP_3606  or  PP_0072 ) ( PP_4119  and  PP_4120  and  PP_4121  and  PP_4122  and  PP_4123  and  PP_4124  and  PP_4125  and  PP_4126  and  PP_4127  and  PP_4128  and  PP_4129  and  PP_4130  and  PP_4131 ) PP_0626 PP_2012</p>
          </body>
        </notes>
        <listOfReactants>
          <speciesReference species="M_nadh_c_c" stoichiometry="8"/>
          <speciesReference species="M_h_c_c" stoichiometry="23"/>
          <speciesReference species="M_o2_c_c" stoichiometry="4"/>
          <speciesReference species="M_adp_c_c" stoichiometry="15"/>
          <speciesReference species="M_pi_c_c" stoichiometry="15"/>
        </listOfReactants>
        <listOfProducts>
          <speciesReference species="M_atp_c_c" stoichiometry="15"/>
          <speciesReference species="M_nad_c_c" stoichiometry="8"/>
          <speciesReference species="M_h2o_c_c" stoichiometry="23"/>
        </listOfProducts>
        <kineticLaw>
          <math xmlns="http://www.w3.org/1998/Math/MathML">
            <ci> FLUX_VALUE </ci>
          </math>
          <listOfParameters>
            <parameter id="LOWER_BOUND" value="0" units="mmol_per_gDW_per_hr" constant="false"/>
            <parameter id="UPPER_BOUND" value="999999" units="mmol_per_gDW_per_hr" constant="false"/>
            <parameter id="FLUX_VALUE" value="0" units="mmol_per_gDW_per_hr" constant="false"/>
            <parameter id="OBJECTIVE_COEFFICIENT" value="0" units="mmol_per_gDW_per_hr" constant="false"/>
          </listOfParameters>
        </kineticLaw>
      </reaction>
      <reaction id="R_ADD_huxi_fadh2" name="Respiratory chain" reversible="false">
        <notes>
          <body xmlns="http://www.w3.org/1999/xhtml">
            <p>GENE_ASSOCIATION: ( PP_5419 and PP_5413 and PP_5412 and PP_5416 and PP_5415 and PP_5414 and PP_5417 )</p>
          </body>
        </notes>
        <listOfReactants>
          <speciesReference species="M_h_c_c" stoichiometry="2"/>
          <speciesReference species="M_o2_c_c" stoichiometry="1"/>
          <speciesReference species="M_adp_c_c" stoichiometry="2"/>
          <speciesReference species="M_pi_c_c" stoichiometry="2"/>
          <speciesReference species="M_fadh2_c_c" stoichiometry="2"/>
        </listOfReactants>
        <listOfProducts>
          <speciesReference species="M_atp_c_c" stoichiometry="2"/>
          <speciesReference species="M_h2o_c_c" stoichiometry="2"/>
          <speciesReference species="M_fad_c_c" stoichiometry="2"/>
        </listOfProducts>
        <kineticLaw>
          <math xmlns="http://www.w3.org/1998/Math/MathML">
            <ci> FLUX_VALUE </ci>
          </math>
          <listOfParameters>
            <parameter id="LOWER_BOUND" value="0" units="mmol_per_gDW_per_hr" constant="false"/>
            <parameter id="UPPER_BOUND" value="999999" units="mmol_per_gDW_per_hr" constant="false"/>
            <parameter id="FLUX_VALUE" value="0" units="mmol_per_gDW_per_hr" constant="false"/>
            <parameter id="OBJECTIVE_COEFFICIENT" value="0" units="mmol_per_gDW_per_hr" constant="false"/>
          </listOfParameters>
        </kineticLaw>
      </reaction>
      <reaction id="R_ADD_huxi_q8h" name="Respiratory chain" reversible="false">
        <notes>
          <body xmlns="http://www.w3.org/1999/xhtml">
            <p>GENE_ASSOCIATION: ( ( PP_1319 and PP_1317 and PP_1318 ) or ( PP_0104 and PP_0103 and PP_0110 and PP_0105 and PP_0109 and PP_0106 ) or ( PP_0814 and PP_0813 and PP_0812 and PP_0815 and PP_0816 ) or ( PP_4252 and PP_4255 and PP_4256 and PP_4257 and PP_4251 and PP_4250 and PP_4253 and PP_4258 ) or ( PP_4650 and PP_4651 ) ) ( PP_5419 and PP_5413 and PP_5412 and PP_5416 and PP_5415 and PP_5414 and PP_5417 )</p>
          </body>
        </notes>
        <listOfReactants>
          <speciesReference species="M_h_c_c" stoichiometry="1"/>
          <speciesReference species="M_o2_c_c" stoichiometry="0.5"/>
          <speciesReference species="M_adp_c_c" stoichiometry="1"/>
          <speciesReference species="M_pi_c_c" stoichiometry="1"/>
          <speciesReference species="M_q8h2_c_c" stoichiometry="1"/>
        </listOfReactants>
        <listOfProducts>
          <speciesReference species="M_atp_c_c" stoichiometry="1"/>
          <speciesReference species="M_h2o_c_c" stoichiometry="2"/>
          <speciesReference species="M_q8_c_c" stoichiometry="1"/>
        </listOfProducts>
        <kineticLaw>
          <math xmlns="http://www.w3.org/1998/Math/MathML">
            <ci> FLUX_VALUE </ci>
          </math>
          <listOfParameters>
            <parameter id="LOWER_BOUND" value="0" units="mmol_per_gDW_per_hr" constant="false"/>
            <parameter id="UPPER_BOUND" value="999999" units="mmol_per_gDW_per_hr" constant="false"/>
            <parameter id="FLUX_VALUE" value="0" units="mmol_per_gDW_per_hr" constant="false"/>
            <parameter id="OBJECTIVE_COEFFICIENT" value="0" units="mmol_per_gDW_per_hr" constant="false"/>
          </listOfParameters>
        </kineticLaw>
      </reaction>
      <reaction id="R_ADD_huxi_fec" name="Respiratory chain" reversible="false">
        <notes>
          <body xmlns="http://www.w3.org/1999/xhtml">
            <p>GENE_ASSOCIATION: ( PP_1317  and  PP_1318  and  PP_1319 ) ( ( PP_4250  and  PP_4251  and  PP_4252  and  PP_4253 )  or  ( PP_4255  and  PP_4256  and  PP_4257  and  PP_4258 )  or  ( PP_0103  and  PP_0104  and  PP_0105  and  PP_0106 ) )</p>
          </body>
        </notes>
        <listOfReactants>
          <speciesReference species="M_h_c_c" stoichiometry="5"/>
          <speciesReference species="M_o2_c_c" stoichiometry="1"/>
          <speciesReference species="M_focytc_c_c" stoichiometry="4"/>
          <speciesReference species="M_PI_c" stoichiometry="1"/>
          <speciesReference species="M_ADP_c" stoichiometry="1"/>
        </listOfReactants>
        <listOfProducts>
          <speciesReference species="M_atp_c_c" stoichiometry="1"/>
          <speciesReference species="M_h2o_c_c" stoichiometry="3"/>
          <speciesReference species="M_ficytc_c_c" stoichiometry="4"/>
        </listOfProducts>
        <kineticLaw>
          <math xmlns="http://www.w3.org/1998/Math/MathML">
            <ci> FLUX_VALUE </ci>
          </math>
          <listOfParameters>
            <parameter id="LOWER_BOUND" value="0" units="mmol_per_gDW_per_hr" constant="false"/>
            <parameter id="UPPER_BOUND" value="999999" units="mmol_per_gDW_per_hr" constant="false"/>
            <parameter id="FLUX_VALUE" value="0" units="mmol_per_gDW_per_hr" constant="false"/>
            <parameter id="OBJECTIVE_COEFFICIENT" value="0" units="mmol_per_gDW_per_hr" constant="false"/>
          </listOfParameters>
        </kineticLaw>
      </reaction>
      <reaction id="R_ADD_H" name="Proton transport via diffusion (periplasm to intracellular)" reversible="true">
        <notes>
          <body xmlns="http://www.w3.org/1999/xhtml">
            <p>GENE_ASSOCIATION: </p>
          </body>
        </notes>
        <listOfReactants>
          <speciesReference species="M_h_c_c" stoichiometry="1"/>
        </listOfReactants>
        <listOfProducts>
          <speciesReference species="M_h_p_c" stoichiometry="1"/>
        </listOfProducts>
        <kineticLaw>
          <math xmlns="http://www.w3.org/1998/Math/MathML">
            <ci> FLUX_VALUE </ci>
          </math>
          <listOfParameters>
            <parameter id="LOWER_BOUND" value="-999999" units="mmol_per_gDW_per_hr" constant="false"/>
            <parameter id="UPPER_BOUND" value="999999" units="mmol_per_gDW_per_hr" constant="false"/>
            <parameter id="FLUX_VALUE" value="0" units="mmol_per_gDW_per_hr" constant="false"/>
            <parameter id="OBJECTIVE_COEFFICIENT" value="0" units="mmol_per_gDW_per_hr" constant="false"/>
          </listOfParameters>
        </kineticLaw>
      </reaction>
      <reaction id="R_ADD_Ala" name="Alanine transport via diffusion (periplasm to intracellular)" reversible="true">
        <notes>
          <body xmlns="http://www.w3.org/1999/xhtml">
            <p>GENE_ASSOCIATION: PP_1304</p>
          </body>
        </notes>
        <listOfReactants>
          <speciesReference species="M_ala_L_p_c" stoichiometry="1"/>
        </listOfReactants>
        <listOfProducts>
          <speciesReference species="M_ala_L_c_c" stoichiometry="1"/>
        </listOfProducts>
        <kineticLaw>
          <math xmlns="http://www.w3.org/1998/Math/MathML">
            <ci> FLUX_VALUE </ci>
          </math>
          <listOfParameters>
            <parameter id="LOWER_BOUND" value="-999999" units="mmol_per_gDW_per_hr" constant="false"/>
            <parameter id="UPPER_BOUND" value="999999" units="mmol_per_gDW_per_hr" constant="false"/>
            <parameter id="FLUX_VALUE" value="0" units="mmol_per_gDW_per_hr" constant="false"/>
            <parameter id="OBJECTIVE_COEFFICIENT" value="0" units="mmol_per_gDW_per_hr" constant="false"/>
          </listOfParameters>
        </kineticLaw>
      </reaction>
      <reaction id="R_ADD_SO4" name="ATP:adenylylsulfate 3&apos;-phosphotransferase" reversible="false">
        <notes>
          <body xmlns="http://www.w3.org/1999/xhtml">
            <p>GENE_ASSOCIATION: </p>
          </body>
        </notes>
        <listOfReactants>
          <speciesReference species="M_atp_c_c" stoichiometry="1"/>
          <speciesReference species="M_aps_c_c" stoichiometry="1"/>
        </listOfReactants>
        <listOfProducts>
          <speciesReference species="M_adp_c_c" stoichiometry="1"/>
          <speciesReference species="M_paps_c_c" stoichiometry="1"/>
        </listOfProducts>
        <kineticLaw>
          <math xmlns="http://www.w3.org/1998/Math/MathML">
            <ci> FLUX_VALUE </ci>
          </math>
          <listOfParameters>
            <parameter id="LOWER_BOUND" value="0" units="mmol_per_gDW_per_hr" constant="false"/>
            <parameter id="UPPER_BOUND" value="999999" units="mmol_per_gDW_per_hr" constant="false"/>
            <parameter id="FLUX_VALUE" value="0" units="mmol_per_gDW_per_hr" constant="false"/>
            <parameter id="OBJECTIVE_COEFFICIENT" value="0" units="mmol_per_gDW_per_hr" constant="false"/>
          </listOfParameters>
        </kineticLaw>
      </reaction>
      <reaction id="R_ADD_folate1" name="dihydrofolate:NAD+ oxidoreductase" reversible="true">
        <notes>
          <body xmlns="http://www.w3.org/1999/xhtml">
            <p>GENE_ASSOCIATION: PP_5132</p>
          </body>
        </notes>
        <listOfReactants>
          <speciesReference species="M_dhf_c_c" stoichiometry="1"/>
          <speciesReference species="M_nadp_c_c" stoichiometry="1"/>
        </listOfReactants>
        <listOfProducts>
          <speciesReference species="M_h_c_c" stoichiometry="1"/>
          <speciesReference species="M_folate_c_c" stoichiometry="1"/>
          <speciesReference species="M_nadph_c_c" stoichiometry="1"/>
        </listOfProducts>
        <kineticLaw>
          <math xmlns="http://www.w3.org/1998/Math/MathML">
            <ci> FLUX_VALUE </ci>
          </math>
          <listOfParameters>
            <parameter id="LOWER_BOUND" value="-999999" units="mmol_per_gDW_per_hr" constant="false"/>
            <parameter id="UPPER_BOUND" value="999999" units="mmol_per_gDW_per_hr" constant="false"/>
            <parameter id="FLUX_VALUE" value="0" units="mmol_per_gDW_per_hr" constant="false"/>
            <parameter id="OBJECTIVE_COEFFICIENT" value="0" units="mmol_per_gDW_per_hr" constant="false"/>
          </listOfParameters>
        </kineticLaw>
      </reaction>
      <reaction id="R_ADD_folate" name="5,6,7,8-tetrahydrofolate:NADP+ oxidoreductase" reversible="false">
        <notes>
          <body xmlns="http://www.w3.org/1999/xhtml">
            <p>GENE_ASSOCIATION: PP_5132</p>
          </body>
        </notes>
        <listOfReactants>
          <speciesReference species="M_h_c_c" stoichiometry="2"/>
          <speciesReference species="M_folate_c_c" stoichiometry="1"/>
          <speciesReference species="M_nadph_c_c" stoichiometry="2"/>
        </listOfReactants>
        <listOfProducts>
          <speciesReference species="M_nadp_c_c" stoichiometry="2"/>
          <speciesReference species="M_thf_c_c" stoichiometry="1"/>
        </listOfProducts>
        <kineticLaw>
          <math xmlns="http://www.w3.org/1998/Math/MathML">
            <ci> FLUX_VALUE </ci>
          </math>
          <listOfParameters>
            <parameter id="LOWER_BOUND" value="0" units="mmol_per_gDW_per_hr" constant="false"/>
            <parameter id="UPPER_BOUND" value="999999" units="mmol_per_gDW_per_hr" constant="false"/>
            <parameter id="FLUX_VALUE" value="0" units="mmol_per_gDW_per_hr" constant="false"/>
            <parameter id="OBJECTIVE_COEFFICIENT" value="0" units="mmol_per_gDW_per_hr" constant="false"/>
          </listOfParameters>
        </kineticLaw>
      </reaction>
      <reaction id="R_ADD_pydxn1" name="pyridoxine-5&apos;-phosphate phosphohydrolase" reversible="false">
        <notes>
          <body xmlns="http://www.w3.org/1999/xhtml">
            <p>GENE_ASSOCIATION: PP_5357</p>
          </body>
        </notes>
        <listOfReactants>
          <speciesReference species="M_atp_c_c" stoichiometry="1"/>
          <speciesReference species="M_pydxn_c_c" stoichiometry="1"/>
        </listOfReactants>
        <listOfProducts>
          <speciesReference species="M_h_c_c" stoichiometry="1"/>
          <speciesReference species="M_adp_c_c" stoichiometry="1"/>
          <speciesReference species="M_pdx5p_c_c" stoichiometry="1"/>
        </listOfProducts>
        <kineticLaw>
          <math xmlns="http://www.w3.org/1998/Math/MathML">
            <ci> FLUX_VALUE </ci>
          </math>
          <listOfParameters>
            <parameter id="LOWER_BOUND" value="0" units="mmol_per_gDW_per_hr" constant="false"/>
            <parameter id="UPPER_BOUND" value="999999" units="mmol_per_gDW_per_hr" constant="false"/>
            <parameter id="FLUX_VALUE" value="0" units="mmol_per_gDW_per_hr" constant="false"/>
            <parameter id="OBJECTIVE_COEFFICIENT" value="0" units="mmol_per_gDW_per_hr" constant="false"/>
          </listOfParameters>
        </kineticLaw>
      </reaction>
      <reaction id="R_ADD_pydxn2" name="Primary alcohol:(acceptor) oxidoreductase" reversible="false">
        <notes>
          <body xmlns="http://www.w3.org/1999/xhtml">
            <p>GENE_ASSOCIATION: PP_1129</p>
          </body>
        </notes>
        <listOfReactants>
          <speciesReference species="M_o2_c_c" stoichiometry="1"/>
          <speciesReference species="M_pydxn_c_c" stoichiometry="1"/>
        </listOfReactants>
        <listOfProducts>
          <speciesReference species="M_h2o2_c_c" stoichiometry="1"/>
          <speciesReference species="M_pydx_c_c" stoichiometry="1"/>
        </listOfProducts>
        <kineticLaw>
          <math xmlns="http://www.w3.org/1998/Math/MathML">
            <ci> FLUX_VALUE </ci>
          </math>
          <listOfParameters>
            <parameter id="LOWER_BOUND" value="0" units="mmol_per_gDW_per_hr" constant="false"/>
            <parameter id="UPPER_BOUND" value="999999" units="mmol_per_gDW_per_hr" constant="false"/>
            <parameter id="FLUX_VALUE" value="0" units="mmol_per_gDW_per_hr" constant="false"/>
            <parameter id="OBJECTIVE_COEFFICIENT" value="0" units="mmol_per_gDW_per_hr" constant="false"/>
          </listOfParameters>
        </kineticLaw>
      </reaction>
      <reaction id="R_ADD_pydx" name="Pyridoxal-5&apos;-phosphate phosphohydrolase" reversible="false">
        <notes>
          <body xmlns="http://www.w3.org/1999/xhtml">
            <p>GENE_ASSOCIATION: PP_5357</p>
          </body>
        </notes>
        <listOfReactants>
          <speciesReference species="M_atp_c_c" stoichiometry="1"/>
          <speciesReference species="M_pydx_c_c" stoichiometry="1"/>
        </listOfReactants>
        <listOfProducts>
          <speciesReference species="M_h_c_c" stoichiometry="1"/>
          <speciesReference species="M_adp_c_c" stoichiometry="1"/>
          <speciesReference species="M_pydx5p_c_c" stoichiometry="1"/>
        </listOfProducts>
        <kineticLaw>
          <math xmlns="http://www.w3.org/1998/Math/MathML">
            <ci> FLUX_VALUE </ci>
          </math>
          <listOfParameters>
            <parameter id="LOWER_BOUND" value="0" units="mmol_per_gDW_per_hr" constant="false"/>
            <parameter id="UPPER_BOUND" value="999999" units="mmol_per_gDW_per_hr" constant="false"/>
            <parameter id="FLUX_VALUE" value="0" units="mmol_per_gDW_per_hr" constant="false"/>
            <parameter id="OBJECTIVE_COEFFICIENT" value="0" units="mmol_per_gDW_per_hr" constant="false"/>
          </listOfParameters>
        </kineticLaw>
      </reaction>
      <reaction id="R_Add_pac1" name="L-phenylalanine carboxy-lyase (phenylethylamine-forming)" reversible="false">
        <notes>
          <body xmlns="http://www.w3.org/1999/xhtml">
            <p>GENE_ASSOCIATION: PP_2552</p>
          </body>
        </notes>
        <listOfReactants>
          <speciesReference species="M_phe_L_c_c" stoichiometry="1"/>
        </listOfReactants>
        <listOfProducts>
          <speciesReference species="M_phethy_c_c" stoichiometry="1"/>
          <speciesReference species="M_co2_c_c" stoichiometry="1"/>
        </listOfProducts>
        <kineticLaw>
          <math xmlns="http://www.w3.org/1998/Math/MathML">
            <ci> FLUX_VALUE </ci>
          </math>
          <listOfParameters>
            <parameter id="LOWER_BOUND" value="0" units="mmol_per_gDW_per_hr" constant="false"/>
            <parameter id="UPPER_BOUND" value="999999" units="mmol_per_gDW_per_hr" constant="false"/>
            <parameter id="FLUX_VALUE" value="0" units="mmol_per_gDW_per_hr" constant="false"/>
            <parameter id="OBJECTIVE_COEFFICIENT" value="0" units="mmol_per_gDW_per_hr" constant="false"/>
          </listOfParameters>
        </kineticLaw>
      </reaction>
      <reaction id="R_Add_pac2" name="Phenethylamine:oxygen oxidoreductase (deaminating)" reversible="false">
        <notes>
          <body xmlns="http://www.w3.org/1999/xhtml">
            <p>GENE_ASSOCIATION: PP_4983</p>
          </body>
        </notes>
        <listOfReactants>
          <speciesReference species="M_o2_c_c" stoichiometry="1"/>
          <speciesReference species="M_h2o_c_c" stoichiometry="1"/>
          <speciesReference species="M_phethy_c_c" stoichiometry="1"/>
        </listOfReactants>
        <listOfProducts>
          <speciesReference species="M_h2o2_c_c" stoichiometry="1"/>
          <speciesReference species="M_phelac_c_c" stoichiometry="1"/>
          <speciesReference species="M_nh3_c_c" stoichiometry="1"/>
        </listOfProducts>
        <kineticLaw>
          <math xmlns="http://www.w3.org/1998/Math/MathML">
            <ci> FLUX_VALUE </ci>
          </math>
          <listOfParameters>
            <parameter id="LOWER_BOUND" value="0" units="mmol_per_gDW_per_hr" constant="false"/>
            <parameter id="UPPER_BOUND" value="999999" units="mmol_per_gDW_per_hr" constant="false"/>
            <parameter id="FLUX_VALUE" value="0" units="mmol_per_gDW_per_hr" constant="false"/>
            <parameter id="OBJECTIVE_COEFFICIENT" value="0" units="mmol_per_gDW_per_hr" constant="false"/>
          </listOfParameters>
        </kineticLaw>
      </reaction>
      <reaction id="R_Add_pac3" name="Phenylacetaldehyde:NAD+ oxidoreductase" reversible="false">
        <notes>
          <body xmlns="http://www.w3.org/1999/xhtml">
            <p>GENE_ASSOCIATION: PP_3463</p>
          </body>
        </notes>
        <listOfReactants>
          <speciesReference species="M_nad_c_c" stoichiometry="1"/>
          <speciesReference species="M_h2o_c_c" stoichiometry="1"/>
          <speciesReference species="M_phelac_c_c" stoichiometry="1"/>
        </listOfReactants>
        <listOfProducts>
          <speciesReference species="M_nadh_c_c" stoichiometry="1"/>
          <speciesReference species="M_h_c_c" stoichiometry="1"/>
          <speciesReference species="M_pac_c_c" stoichiometry="1"/>
        </listOfProducts>
        <kineticLaw>
          <math xmlns="http://www.w3.org/1998/Math/MathML">
            <ci> FLUX_VALUE </ci>
          </math>
          <listOfParameters>
            <parameter id="LOWER_BOUND" value="0" units="mmol_per_gDW_per_hr" constant="false"/>
            <parameter id="UPPER_BOUND" value="999999" units="mmol_per_gDW_per_hr" constant="false"/>
            <parameter id="FLUX_VALUE" value="0" units="mmol_per_gDW_per_hr" constant="false"/>
            <parameter id="OBJECTIVE_COEFFICIENT" value="0" units="mmol_per_gDW_per_hr" constant="false"/>
          </listOfParameters>
        </kineticLaw>
      </reaction>
      <reaction id="R_ADD_btcoa" name="butanoyl-CoA:NAD+ trans-2-oxidoreductase" reversible="true">
        <notes>
          <body xmlns="http://www.w3.org/1999/xhtml">
            <p>GENE_ASSOCIATION: PP_4948</p>
          </body>
        </notes>
        <listOfReactants>
          <speciesReference species="M_nad_c_c" stoichiometry="1"/>
          <speciesReference species="M_btcoa_c_c" stoichiometry="1"/>
        </listOfReactants>
        <listOfProducts>
          <speciesReference species="M_nadh_c_c" stoichiometry="1"/>
          <speciesReference species="M_h_c_c" stoichiometry="1"/>
          <speciesReference species="M_b2coa_c_c" stoichiometry="1"/>
        </listOfProducts>
        <kineticLaw>
          <math xmlns="http://www.w3.org/1998/Math/MathML">
            <ci> FLUX_VALUE </ci>
          </math>
          <listOfParameters>
            <parameter id="LOWER_BOUND" value="-999999" units="mmol_per_gDW_per_hr" constant="false"/>
            <parameter id="UPPER_BOUND" value="0" units="mmol_per_gDW_per_hr" constant="false"/>
            <parameter id="FLUX_VALUE" value="0" units="mmol_per_gDW_per_hr" constant="false"/>
            <parameter id="OBJECTIVE_COEFFICIENT" value="0" units="mmol_per_gDW_per_hr" constant="false"/>
          </listOfParameters>
        </kineticLaw>
      </reaction>
      <reaction id="R_ADD_2mp2coa" name="2-methylpropanoyl-CoA:(acceptor) 2,3-oxidoreductase" reversible="false">
        <notes>
          <body xmlns="http://www.w3.org/1999/xhtml">
            <p>GENE_ASSOCIATION: PP_2437 or PP_2793</p>
          </body>
        </notes>
        <listOfReactants>
          <speciesReference species="M_fad_c_c" stoichiometry="1"/>
          <speciesReference species="M_ibcoa_c_c" stoichiometry="1"/>
        </listOfReactants>
        <listOfProducts>
          <speciesReference species="M_fadh2_c_c" stoichiometry="1"/>
          <speciesReference species="M_2mp2coa_c_c" stoichiometry="1"/>
        </listOfProducts>
        <kineticLaw>
          <math xmlns="http://www.w3.org/1998/Math/MathML">
            <ci> FLUX_VALUE </ci>
          </math>
          <listOfParameters>
            <parameter id="LOWER_BOUND" value="0" units="mmol_per_gDW_per_hr" constant="false"/>
            <parameter id="UPPER_BOUND" value="999999" units="mmol_per_gDW_per_hr" constant="false"/>
            <parameter id="FLUX_VALUE" value="0" units="mmol_per_gDW_per_hr" constant="false"/>
            <parameter id="OBJECTIVE_COEFFICIENT" value="0" units="mmol_per_gDW_per_hr" constant="false"/>
          </listOfParameters>
        </kineticLaw>
      </reaction>
      <reaction id="R_ADD_f1p" name="D-fructose 1-phosphate D-glyceraldehyde-3-phosphate-lyase" reversible="true">
        <notes>
          <body xmlns="http://www.w3.org/1999/xhtml">
            <p>GENE_ASSOCIATION: PP_4960</p>
          </body>
        </notes>
        <listOfReactants>
          <speciesReference species="M_f1p_c_c" stoichiometry="1"/>
        </listOfReactants>
        <listOfProducts>
          <speciesReference species="M_dhap_c_c" stoichiometry="1"/>
          <speciesReference species="M_glyald_c_c" stoichiometry="1"/>
        </listOfProducts>
        <kineticLaw>
          <math xmlns="http://www.w3.org/1998/Math/MathML">
            <ci> FLUX_VALUE </ci>
          </math>
          <listOfParameters>
            <parameter id="LOWER_BOUND" value="-999999" units="mmol_per_gDW_per_hr" constant="false"/>
            <parameter id="UPPER_BOUND" value="999999" units="mmol_per_gDW_per_hr" constant="false"/>
            <parameter id="FLUX_VALUE" value="0" units="mmol_per_gDW_per_hr" constant="false"/>
            <parameter id="OBJECTIVE_COEFFICIENT" value="0" units="mmol_per_gDW_per_hr" constant="false"/>
          </listOfParameters>
        </kineticLaw>
      </reaction>
      <reaction id="R_ADD_glycolate" name="Glycolate:NAD+ oxidoreductase" reversible="true">
        <notes>
          <body xmlns="http://www.w3.org/1999/xhtml">
            <p>GENE_ASSOCIATION: PP_0762</p>
          </body>
        </notes>
        <listOfReactants>
          <speciesReference species="M_nad_c_c" stoichiometry="1"/>
          <speciesReference species="M_glyclt_c_c" stoichiometry="1"/>
        </listOfReactants>
        <listOfProducts>
          <speciesReference species="M_nadh_c_c" stoichiometry="1"/>
          <speciesReference species="M_h_c_c" stoichiometry="1"/>
          <speciesReference species="M_glx_c_c" stoichiometry="1"/>
        </listOfProducts>
        <kineticLaw>
          <math xmlns="http://www.w3.org/1998/Math/MathML">
            <ci> FLUX_VALUE </ci>
          </math>
          <listOfParameters>
            <parameter id="LOWER_BOUND" value="-999999" units="mmol_per_gDW_per_hr" constant="false"/>
            <parameter id="UPPER_BOUND" value="999999" units="mmol_per_gDW_per_hr" constant="false"/>
            <parameter id="FLUX_VALUE" value="0" units="mmol_per_gDW_per_hr" constant="false"/>
            <parameter id="OBJECTIVE_COEFFICIENT" value="0" units="mmol_per_gDW_per_hr" constant="false"/>
          </listOfParameters>
        </kineticLaw>
      </reaction>
      <reaction id="R_ADD_opcoa1" name="3-oxopropionyl-CoA:NAD+ oxidoreductase" reversible="true">
        <notes>
          <body xmlns="http://www.w3.org/1999/xhtml">
            <p>GENE_ASSOCIATION: </p>
          </body>
        </notes>
        <listOfReactants>
          <speciesReference species="M_h2o_c_c" stoichiometry="1"/>
          <speciesReference species="M_nadp_c_c" stoichiometry="1"/>
          <speciesReference species="M_opcoa_c_c" stoichiometry="1"/>
        </listOfReactants>
        <listOfProducts>
          <speciesReference species="M_h_c_c" stoichiometry="1"/>
          <speciesReference species="M_nadph_c_c" stoichiometry="1"/>
          <speciesReference species="M_malcoa_c_c" stoichiometry="1"/>
        </listOfProducts>
        <kineticLaw>
          <math xmlns="http://www.w3.org/1998/Math/MathML">
            <ci> FLUX_VALUE </ci>
          </math>
          <listOfParameters>
            <parameter id="LOWER_BOUND" value="-999999" units="mmol_per_gDW_per_hr" constant="false"/>
            <parameter id="UPPER_BOUND" value="999999" units="mmol_per_gDW_per_hr" constant="false"/>
            <parameter id="FLUX_VALUE" value="0" units="mmol_per_gDW_per_hr" constant="false"/>
            <parameter id="OBJECTIVE_COEFFICIENT" value="0" units="mmol_per_gDW_per_hr" constant="false"/>
          </listOfParameters>
        </kineticLaw>
      </reaction>
      <reaction id="R_ADD_opcoa2" name="3-hydroxypropionyl-CoA:NADP+ oxidoreductase" reversible="true">
        <notes>
          <body xmlns="http://www.w3.org/1999/xhtml">
            <p>GENE_ASSOCIATION: </p>
          </body>
        </notes>
        <listOfReactants>
          <speciesReference species="M_nadp_c_c" stoichiometry="1"/>
          <speciesReference species="M_3hycoa_c_c" stoichiometry="1"/>
        </listOfReactants>
        <listOfProducts>
          <speciesReference species="M_nadph_c_c" stoichiometry="1"/>
          <speciesReference species="M_opcoa_c_c" stoichiometry="1"/>
        </listOfProducts>
        <kineticLaw>
          <math xmlns="http://www.w3.org/1998/Math/MathML">
            <ci> FLUX_VALUE </ci>
          </math>
          <listOfParameters>
            <parameter id="LOWER_BOUND" value="-999999" units="mmol_per_gDW_per_hr" constant="false"/>
            <parameter id="UPPER_BOUND" value="999999" units="mmol_per_gDW_per_hr" constant="false"/>
            <parameter id="FLUX_VALUE" value="0" units="mmol_per_gDW_per_hr" constant="false"/>
            <parameter id="OBJECTIVE_COEFFICIENT" value="0" units="mmol_per_gDW_per_hr" constant="false"/>
          </listOfParameters>
        </kineticLaw>
      </reaction>
      <reaction id="R_ADD_opcoa3" name="3-Hydroxypropionyl-CoA hydro-lyase" reversible="true">
        <notes>
          <body xmlns="http://www.w3.org/1999/xhtml">
            <p>GENE_ASSOCIATION: PP_1845 or PP_2136 or PP_2217 or PP_3284 or PP_4030</p>
          </body>
        </notes>
        <listOfReactants>
          <speciesReference species="M_3hycoa_c_c" stoichiometry="1"/>
        </listOfReactants>
        <listOfProducts>
          <speciesReference species="M_h2o_c_c" stoichiometry="1"/>
          <speciesReference species="M_procoa_c_c" stoichiometry="1"/>
        </listOfProducts>
        <kineticLaw>
          <math xmlns="http://www.w3.org/1998/Math/MathML">
            <ci> FLUX_VALUE </ci>
          </math>
          <listOfParameters>
            <parameter id="LOWER_BOUND" value="-999999" units="mmol_per_gDW_per_hr" constant="false"/>
            <parameter id="UPPER_BOUND" value="999999" units="mmol_per_gDW_per_hr" constant="false"/>
            <parameter id="FLUX_VALUE" value="0" units="mmol_per_gDW_per_hr" constant="false"/>
            <parameter id="OBJECTIVE_COEFFICIENT" value="0" units="mmol_per_gDW_per_hr" constant="false"/>
          </listOfParameters>
        </kineticLaw>
      </reaction>
      <reaction id="R_ADD_opcoa4" name="Propanoyl-CoA:electron-transfer flavoprotein 2,3-oxidoreductase" reversible="true">
        <notes>
          <body xmlns="http://www.w3.org/1999/xhtml">
            <p>GENE_ASSOCIATION: PP_2437 or PP_2793</p>
          </body>
        </notes>
        <listOfReactants>
          <speciesReference species="M_h_c_c" stoichiometry="4"/>
          <speciesReference species="M_fad_c_c" stoichiometry="1"/>
          <speciesReference species="M_ppcoa_c_c" stoichiometry="1"/>
        </listOfReactants>
        <listOfProducts>
          <speciesReference species="M_fadh2_c_c" stoichiometry="1"/>
          <speciesReference species="M_procoa_c_c" stoichiometry="1"/>
        </listOfProducts>
        <kineticLaw>
          <math xmlns="http://www.w3.org/1998/Math/MathML">
            <ci> FLUX_VALUE </ci>
          </math>
          <listOfParameters>
            <parameter id="LOWER_BOUND" value="-999999" units="mmol_per_gDW_per_hr" constant="false"/>
            <parameter id="UPPER_BOUND" value="999999" units="mmol_per_gDW_per_hr" constant="false"/>
            <parameter id="FLUX_VALUE" value="0" units="mmol_per_gDW_per_hr" constant="false"/>
            <parameter id="OBJECTIVE_COEFFICIENT" value="0" units="mmol_per_gDW_per_hr" constant="false"/>
          </listOfParameters>
        </kineticLaw>
      </reaction>
      <reaction id="R_ADD_gly_sodium" name="Glycine transport (Na/HCO3 cotransport)" reversible="true">
        <notes>
          <body xmlns="http://www.w3.org/1999/xhtml">
            <p>GENE_ASSOCIATION: </p>
          </body>
        </notes>
        <listOfReactants>
          <speciesReference species="M_gly_e_c" stoichiometry="1"/>
          <speciesReference species="M_na1_e_c" stoichiometry="1"/>
        </listOfReactants>
        <listOfProducts>
          <speciesReference species="M_gly_c_c" stoichiometry="1"/>
          <speciesReference species="M_na1_c_c" stoichiometry="1"/>
        </listOfProducts>
        <kineticLaw>
          <math xmlns="http://www.w3.org/1998/Math/MathML">
            <ci> FLUX_VALUE </ci>
          </math>
          <listOfParameters>
            <parameter id="LOWER_BOUND" value="-999999" units="mmol_per_gDW_per_hr" constant="false"/>
            <parameter id="UPPER_BOUND" value="999999" units="mmol_per_gDW_per_hr" constant="false"/>
            <parameter id="FLUX_VALUE" value="0" units="mmol_per_gDW_per_hr" constant="false"/>
            <parameter id="OBJECTIVE_COEFFICIENT" value="0" units="mmol_per_gDW_per_hr" constant="false"/>
          </listOfParameters>
        </kineticLaw>
      </reaction>
      <reaction id="R_ADD_Choline" name="Formaldehyde:NAD+ oxidoreductase" reversible="false">
        <notes>
          <body xmlns="http://www.w3.org/1999/xhtml">
            <p>GENE_ASSOCIATION: PP_0328</p>
          </body>
        </notes>
        <listOfReactants>
          <speciesReference species="M_nad_c_c" stoichiometry="1"/>
          <speciesReference species="M_h2o_c_c" stoichiometry="1"/>
          <speciesReference species="M_fald_c_c" stoichiometry="1"/>
        </listOfReactants>
        <listOfProducts>
          <speciesReference species="M_nadh_c_c" stoichiometry="1"/>
          <speciesReference species="M_h_c_c" stoichiometry="2"/>
          <speciesReference species="M_for_c_c" stoichiometry="1"/>
        </listOfProducts>
        <kineticLaw>
          <math xmlns="http://www.w3.org/1998/Math/MathML">
            <ci> FLUX_VALUE </ci>
          </math>
          <listOfParameters>
            <parameter id="LOWER_BOUND" value="0" units="mmol_per_gDW_per_hr" constant="false"/>
            <parameter id="UPPER_BOUND" value="999999" units="mmol_per_gDW_per_hr" constant="false"/>
            <parameter id="FLUX_VALUE" value="0" units="mmol_per_gDW_per_hr" constant="false"/>
            <parameter id="OBJECTIVE_COEFFICIENT" value="0" units="mmol_per_gDW_per_hr" constant="false"/>
          </listOfParameters>
        </kineticLaw>
      </reaction>
      <reaction id="R_ADD_Quinate" name="L-quinate:NAD+ 3-oxidoreductase; Quinate:NAD+ 5-oxidoreductas" reversible="false">
        <notes>
          <body xmlns="http://www.w3.org/1999/xhtml">
            <p>GENE_ASSOCIATION: PP_3569</p>
          </body>
        </notes>
        <listOfReactants>
          <speciesReference species="M_nad_c_c" stoichiometry="1"/>
          <speciesReference species="M_quin_kt_c_c" stoichiometry="1"/>
        </listOfReactants>
        <listOfProducts>
          <speciesReference species="M_nadh_c_c" stoichiometry="1"/>
          <speciesReference species="M_h_c_c" stoichiometry="1"/>
          <speciesReference species="M_3dhq_c_c" stoichiometry="1"/>
        </listOfProducts>
        <kineticLaw>
          <math xmlns="http://www.w3.org/1998/Math/MathML">
            <ci> FLUX_VALUE </ci>
          </math>
          <listOfParameters>
            <parameter id="LOWER_BOUND" value="0" units="mmol_per_gDW_per_hr" constant="false"/>
            <parameter id="UPPER_BOUND" value="999999" units="mmol_per_gDW_per_hr" constant="false"/>
            <parameter id="FLUX_VALUE" value="0" units="mmol_per_gDW_per_hr" constant="false"/>
            <parameter id="OBJECTIVE_COEFFICIENT" value="0" units="mmol_per_gDW_per_hr" constant="false"/>
          </listOfParameters>
        </kineticLaw>
      </reaction>
      <reaction id="R_ADD_Hydroxybenzoate" name="Chorismate pyruvate-lyase (4-hydroxybenzoate-forming)" reversible="true">
        <notes>
          <body xmlns="http://www.w3.org/1999/xhtml">
            <p>GENE_ASSOCIATION: PP_5317</p>
          </body>
        </notes>
        <listOfReactants>
          <speciesReference species="M_pyr_c_c" stoichiometry="1"/>
          <speciesReference species="M_4hbz_c_c" stoichiometry="1"/>
        </listOfReactants>
        <listOfProducts>
          <speciesReference species="M_chor_c_c" stoichiometry="1"/>
        </listOfProducts>
        <kineticLaw>
          <math xmlns="http://www.w3.org/1998/Math/MathML">
            <ci> FLUX_VALUE </ci>
          </math>
          <listOfParameters>
            <parameter id="LOWER_BOUND" value="-999999" units="mmol_per_gDW_per_hr" constant="false"/>
            <parameter id="UPPER_BOUND" value="0" units="mmol_per_gDW_per_hr" constant="false"/>
            <parameter id="FLUX_VALUE" value="0" units="mmol_per_gDW_per_hr" constant="false"/>
            <parameter id="OBJECTIVE_COEFFICIENT" value="0" units="mmol_per_gDW_per_hr" constant="false"/>
          </listOfParameters>
        </kineticLaw>
      </reaction>
      <reaction id="R_ADD_4abut1" name="Diaminobutyrate--2-oxoglutarate aminotransferase" reversible="false">
        <notes>
          <body xmlns="http://www.w3.org/1999/xhtml">
            <p>GENE_ASSOCIATION: PP_4223</p>
          </body>
        </notes>
        <listOfReactants>
          <speciesReference species="M_ptrc_c_c" stoichiometry="1"/>
          <speciesReference species="M_akg_c_c" stoichiometry="1"/>
        </listOfReactants>
        <listOfProducts>
          <speciesReference species="M_4abutal_c_c" stoichiometry="1"/>
          <speciesReference species="M_glu_L_c_c" stoichiometry="1"/>
        </listOfProducts>
        <kineticLaw>
          <math xmlns="http://www.w3.org/1998/Math/MathML">
            <ci> FLUX_VALUE </ci>
          </math>
          <listOfParameters>
            <parameter id="LOWER_BOUND" value="0" units="mmol_per_gDW_per_hr" constant="false"/>
            <parameter id="UPPER_BOUND" value="999999" units="mmol_per_gDW_per_hr" constant="false"/>
            <parameter id="FLUX_VALUE" value="0" units="mmol_per_gDW_per_hr" constant="false"/>
            <parameter id="OBJECTIVE_COEFFICIENT" value="0" units="mmol_per_gDW_per_hr" constant="false"/>
          </listOfParameters>
        </kineticLaw>
      </reaction>
      <reaction id="R_ADD_4abut2" name="4-guanidinobutyraldehyde dehydrogenase / NAD-dependent aldehyde dehydrogenase" reversible="false">
        <notes>
          <body xmlns="http://www.w3.org/1999/xhtml">
            <p>GENE_ASSOCIATION: PP_5278 or PP_2589 or PP_2680 or PP_5258 or PP_3463 or PP_0545 or PP_2694 or PP_3357</p>
          </body>
        </notes>
        <listOfReactants>
          <speciesReference species="M_h2o_c_c" stoichiometry="1"/>
          <speciesReference species="M_nadp_c_c" stoichiometry="1"/>
          <speciesReference species="M_4abutal_c_c" stoichiometry="1"/>
        </listOfReactants>
        <listOfProducts>
          <speciesReference species="M_h_c_c" stoichiometry="2"/>
          <speciesReference species="M_nadph_c_c" stoichiometry="1"/>
          <speciesReference species="M_4abut_c_c" stoichiometry="1"/>
        </listOfProducts>
        <kineticLaw>
          <math xmlns="http://www.w3.org/1998/Math/MathML">
            <ci> FLUX_VALUE </ci>
          </math>
          <listOfParameters>
            <parameter id="LOWER_BOUND" value="0" units="mmol_per_gDW_per_hr" constant="false"/>
            <parameter id="UPPER_BOUND" value="999999" units="mmol_per_gDW_per_hr" constant="false"/>
            <parameter id="FLUX_VALUE" value="0" units="mmol_per_gDW_per_hr" constant="false"/>
            <parameter id="OBJECTIVE_COEFFICIENT" value="0" units="mmol_per_gDW_per_hr" constant="false"/>
          </listOfParameters>
        </kineticLaw>
      </reaction>
      <reaction id="R_ADD_urate" name="Oxygen oxidoreductase" reversible="false">
        <notes>
          <body xmlns="http://www.w3.org/1999/xhtml">
            <p>GENE_ASSOCIATION: </p>
          </body>
        </notes>
        <listOfReactants>
          <speciesReference species="M_o2_c_c" stoichiometry="1"/>
          <speciesReference species="M_h2o_c_c" stoichiometry="2"/>
          <speciesReference species="M_urate_c_c" stoichiometry="1"/>
        </listOfReactants>
        <listOfProducts>
          <speciesReference species="M_h2o2_c_c" stoichiometry="1"/>
          <speciesReference species="M_co2_c_c" stoichiometry="1"/>
          <speciesReference species="M_allon_c_c" stoichiometry="1"/>
        </listOfProducts>
        <kineticLaw>
          <math xmlns="http://www.w3.org/1998/Math/MathML">
            <ci> FLUX_VALUE </ci>
          </math>
          <listOfParameters>
            <parameter id="LOWER_BOUND" value="0" units="mmol_per_gDW_per_hr" constant="false"/>
            <parameter id="UPPER_BOUND" value="999999" units="mmol_per_gDW_per_hr" constant="false"/>
            <parameter id="FLUX_VALUE" value="0" units="mmol_per_gDW_per_hr" constant="false"/>
            <parameter id="OBJECTIVE_COEFFICIENT" value="0" units="mmol_per_gDW_per_hr" constant="false"/>
          </listOfParameters>
        </kineticLaw>
      </reaction>
      <reaction id="R_ADD_3hbcoa1" name="3-hydroxybutyrate-CoA-acyl carrier protein transferase" reversible="true">
        <notes>
          <body xmlns="http://www.w3.org/1999/xhtml">
            <p>GENE_ASSOCIATION: PP1408</p>
          </body>
        </notes>
        <listOfReactants>
          <speciesReference species="M_3hbcoa_c_c" stoichiometry="1"/>
          <speciesReference species="M_ACP_c_c" stoichiometry="1"/>
        </listOfReactants>
        <listOfProducts>
          <speciesReference species="M_coa_c_c" stoichiometry="1"/>
          <speciesReference species="M_3hbacp_c_c" stoichiometry="1"/>
        </listOfProducts>
        <kineticLaw>
          <math xmlns="http://www.w3.org/1998/Math/MathML">
            <ci> FLUX_VALUE </ci>
          </math>
          <listOfParameters>
            <parameter id="LOWER_BOUND" value="-999999" units="mmol_per_gDW_per_hr" constant="false"/>
            <parameter id="UPPER_BOUND" value="999999" units="mmol_per_gDW_per_hr" constant="false"/>
            <parameter id="FLUX_VALUE" value="0" units="mmol_per_gDW_per_hr" constant="false"/>
            <parameter id="OBJECTIVE_COEFFICIENT" value="0" units="mmol_per_gDW_per_hr" constant="false"/>
          </listOfParameters>
        </kineticLaw>
      </reaction>
      <reaction id="R_ADD_3hbcoa2" name="(3R)-3-Hydroxybutanoyl-[acyl-carrier-protein] hydro-lyase" reversible="false">
        <notes>
          <body xmlns="http://www.w3.org/1999/xhtml">
            <p>GENE_ASSOCIATION: PP_4147 or PP_1602</p>
          </body>
        </notes>
        <listOfReactants>
          <speciesReference species="M_3hbacp_c_c" stoichiometry="1"/>
        </listOfReactants>
        <listOfProducts>
          <speciesReference species="M_h2o_c_c" stoichiometry="1"/>
          <speciesReference species="M_but2eACP_c_c" stoichiometry="1"/>
        </listOfProducts>
        <kineticLaw>
          <math xmlns="http://www.w3.org/1998/Math/MathML">
            <ci> FLUX_VALUE </ci>
          </math>
          <listOfParameters>
            <parameter id="LOWER_BOUND" value="0" units="mmol_per_gDW_per_hr" constant="false"/>
            <parameter id="UPPER_BOUND" value="999999" units="mmol_per_gDW_per_hr" constant="false"/>
            <parameter id="FLUX_VALUE" value="0" units="mmol_per_gDW_per_hr" constant="false"/>
            <parameter id="OBJECTIVE_COEFFICIENT" value="0" units="mmol_per_gDW_per_hr" constant="false"/>
          </listOfParameters>
        </kineticLaw>
      </reaction>
      <reaction id="R_ADD_adplgmh1" name="Sedoheptulose 7-phosphate to  D-Glycero-D-manno-heptose 7-phosphate" reversible="false">
        <notes>
          <body xmlns="http://www.w3.org/1999/xhtml">
            <p>GENE_ASSOCIATION: PP_1323 </p>
          </body>
        </notes>
        <listOfReactants>
          <speciesReference species="M_s7p_c_c" stoichiometry="1"/>
        </listOfReactants>
        <listOfProducts>
          <speciesReference species="M_gmh7p_c_c" stoichiometry="1"/>
        </listOfProducts>
        <kineticLaw>
          <math xmlns="http://www.w3.org/1998/Math/MathML">
            <ci> FLUX_VALUE </ci>
          </math>
          <listOfParameters>
            <parameter id="LOWER_BOUND" value="0" units="mmol_per_gDW_per_hr" constant="false"/>
            <parameter id="UPPER_BOUND" value="999999" units="mmol_per_gDW_per_hr" constant="false"/>
            <parameter id="FLUX_VALUE" value="0" units="mmol_per_gDW_per_hr" constant="false"/>
            <parameter id="OBJECTIVE_COEFFICIENT" value="0" units="mmol_per_gDW_per_hr" constant="false"/>
          </listOfParameters>
        </kineticLaw>
      </reaction>
      <reaction id="R_ADD_adplgmh2" name="D-Glycero-D-manno-heptose 7-phosphate to D-Glycero-D-manno-heptose 1,7-bisphosphate" reversible="false">
        <notes>
          <body xmlns="http://www.w3.org/1999/xhtml">
            <p>GENE_ASSOCIATION: PP_4934</p>
          </body>
        </notes>
        <listOfReactants>
          <speciesReference species="M_atp_c_c" stoichiometry="1"/>
          <speciesReference species="M_gmh7p_c_c" stoichiometry="1"/>
        </listOfReactants>
        <listOfProducts>
          <speciesReference species="M_h_c_c" stoichiometry="1"/>
          <speciesReference species="M_adp_c_c" stoichiometry="1"/>
          <speciesReference species="M_gmh7pp_c_c" stoichiometry="1"/>
        </listOfProducts>
        <kineticLaw>
          <math xmlns="http://www.w3.org/1998/Math/MathML">
            <ci> FLUX_VALUE </ci>
          </math>
          <listOfParameters>
            <parameter id="LOWER_BOUND" value="0" units="mmol_per_gDW_per_hr" constant="false"/>
            <parameter id="UPPER_BOUND" value="999999" units="mmol_per_gDW_per_hr" constant="false"/>
            <parameter id="FLUX_VALUE" value="0" units="mmol_per_gDW_per_hr" constant="false"/>
            <parameter id="OBJECTIVE_COEFFICIENT" value="0" units="mmol_per_gDW_per_hr" constant="false"/>
          </listOfParameters>
        </kineticLaw>
      </reaction>
      <reaction id="R_ADD_adplgmh3" name="D-Glycero-D-manno-heptose 1,7-bisphosphate to D-Glycero-D-manno-heptose 1-phosphate" reversible="false">
        <notes>
          <body xmlns="http://www.w3.org/1999/xhtml">
            <p>GENE_ASSOCIATION: PP_0059</p>
          </body>
        </notes>
        <listOfReactants>
          <speciesReference species="M_h2o_c_c" stoichiometry="1"/>
          <speciesReference species="M_gmh7pp_c_c" stoichiometry="1"/>
        </listOfReactants>
        <listOfProducts>
          <speciesReference species="M_pi_c_c" stoichiometry="1"/>
          <speciesReference species="M_gmh1p_c_c" stoichiometry="1"/>
        </listOfProducts>
        <kineticLaw>
          <math xmlns="http://www.w3.org/1998/Math/MathML">
            <ci> FLUX_VALUE </ci>
          </math>
          <listOfParameters>
            <parameter id="LOWER_BOUND" value="0" units="mmol_per_gDW_per_hr" constant="false"/>
            <parameter id="UPPER_BOUND" value="999999" units="mmol_per_gDW_per_hr" constant="false"/>
            <parameter id="FLUX_VALUE" value="0" units="mmol_per_gDW_per_hr" constant="false"/>
            <parameter id="OBJECTIVE_COEFFICIENT" value="0" units="mmol_per_gDW_per_hr" constant="false"/>
          </listOfParameters>
        </kineticLaw>
      </reaction>
      <reaction id="R_ADD_adplgmh4" name="D-Glycero-D-manno-heptose 1-phosphate to ADP-D-glycero-D-manno-heptose" reversible="false">
        <notes>
          <body xmlns="http://www.w3.org/1999/xhtml">
            <p>GENE_ASSOCIATION: PP_4934</p>
          </body>
        </notes>
        <listOfReactants>
          <speciesReference species="M_h_c_c" stoichiometry="1"/>
          <speciesReference species="M_atp_c_c" stoichiometry="1"/>
          <speciesReference species="M_gmh1p_c_c" stoichiometry="1"/>
        </listOfReactants>
        <listOfProducts>
          <speciesReference species="M_ppi_c_c" stoichiometry="1"/>
          <speciesReference species="M_adpdgmh_c_c" stoichiometry="1"/>
        </listOfProducts>
        <kineticLaw>
          <math xmlns="http://www.w3.org/1998/Math/MathML">
            <ci> FLUX_VALUE </ci>
          </math>
          <listOfParameters>
            <parameter id="LOWER_BOUND" value="0" units="mmol_per_gDW_per_hr" constant="false"/>
            <parameter id="UPPER_BOUND" value="999999" units="mmol_per_gDW_per_hr" constant="false"/>
            <parameter id="FLUX_VALUE" value="0" units="mmol_per_gDW_per_hr" constant="false"/>
            <parameter id="OBJECTIVE_COEFFICIENT" value="0" units="mmol_per_gDW_per_hr" constant="false"/>
          </listOfParameters>
        </kineticLaw>
      </reaction>
      <reaction id="R_ADD_adplgmh5" name="ADP-D-glycero-D-manno-heptose 6-epimerase" reversible="false">
        <notes>
          <body xmlns="http://www.w3.org/1999/xhtml">
            <p>GENE_ASSOCIATION: </p>
          </body>
        </notes>
        <listOfReactants>
          <speciesReference species="M_adpdgmh_c_c" stoichiometry="1"/>
        </listOfReactants>
        <listOfProducts>
          <speciesReference species="M_adplgmh_c_c" stoichiometry="1"/>
        </listOfProducts>
        <kineticLaw>
          <math xmlns="http://www.w3.org/1998/Math/MathML">
            <ci> FLUX_VALUE </ci>
          </math>
          <listOfParameters>
            <parameter id="LOWER_BOUND" value="0" units="mmol_per_gDW_per_hr" constant="false"/>
            <parameter id="UPPER_BOUND" value="999999" units="mmol_per_gDW_per_hr" constant="false"/>
            <parameter id="FLUX_VALUE" value="0" units="mmol_per_gDW_per_hr" constant="false"/>
            <parameter id="OBJECTIVE_COEFFICIENT" value="0" units="mmol_per_gDW_per_hr" constant="false"/>
          </listOfParameters>
        </kineticLaw>
      </reaction>
      <reaction id="R_ADD_gdp6dm1" name="D-Mannose-6-phosphate ketol-isomerase" reversible="true">
        <notes>
          <body xmlns="http://www.w3.org/1999/xhtml">
            <p>GENE_ASSOCIATION: PP_1277</p>
          </body>
        </notes>
        <listOfReactants>
          <speciesReference species="M_f6p_c_c" stoichiometry="1"/>
        </listOfReactants>
        <listOfProducts>
          <speciesReference species="M_m6p_c_c" stoichiometry="1"/>
        </listOfProducts>
        <kineticLaw>
          <math xmlns="http://www.w3.org/1998/Math/MathML">
            <ci> FLUX_VALUE </ci>
          </math>
          <listOfParameters>
            <parameter id="LOWER_BOUND" value="-999999" units="mmol_per_gDW_per_hr" constant="false"/>
            <parameter id="UPPER_BOUND" value="999999" units="mmol_per_gDW_per_hr" constant="false"/>
            <parameter id="FLUX_VALUE" value="0" units="mmol_per_gDW_per_hr" constant="false"/>
            <parameter id="OBJECTIVE_COEFFICIENT" value="0" units="mmol_per_gDW_per_hr" constant="false"/>
          </listOfParameters>
        </kineticLaw>
      </reaction>
      <reaction id="R_ADD_gdp6dm2" name="D-Mannose 6-phosphate 1,6-phosphomutase" reversible="true">
        <notes>
          <body xmlns="http://www.w3.org/1999/xhtml">
            <p>GENE_ASSOCIATION: (PP_1777) or (PP_5288)</p>
          </body>
        </notes>
        <listOfReactants>
          <speciesReference species="M_m6p_c_c" stoichiometry="1"/>
        </listOfReactants>
        <listOfProducts>
          <speciesReference species="M_m1p_c_c" stoichiometry="1"/>
        </listOfProducts>
        <kineticLaw>
          <math xmlns="http://www.w3.org/1998/Math/MathML">
            <ci> FLUX_VALUE </ci>
          </math>
          <listOfParameters>
            <parameter id="LOWER_BOUND" value="-999999" units="mmol_per_gDW_per_hr" constant="false"/>
            <parameter id="UPPER_BOUND" value="999999" units="mmol_per_gDW_per_hr" constant="false"/>
            <parameter id="FLUX_VALUE" value="0" units="mmol_per_gDW_per_hr" constant="false"/>
            <parameter id="OBJECTIVE_COEFFICIENT" value="0" units="mmol_per_gDW_per_hr" constant="false"/>
          </listOfParameters>
        </kineticLaw>
      </reaction>
      <reaction id="R_ADD_gdp6dm3" name="GDP:D-mannose-1-phosphate guanylyltransferase" reversible="true">
        <notes>
          <body xmlns="http://www.w3.org/1999/xhtml">
            <p>GENE_ASSOCIATION: PP_1776 or PP_1227</p>
          </body>
        </notes>
        <listOfReactants>
          <speciesReference species="M_h_c_c" stoichiometry="1"/>
          <speciesReference species="M_m1p_c_c" stoichiometry="1"/>
          <speciesReference species="M_gdp_c_c" stoichiometry="1"/>
        </listOfReactants>
        <listOfProducts>
          <speciesReference species="M_pi_c_c" stoichiometry="1"/>
          <speciesReference species="M_gdpm_c_c" stoichiometry="1"/>
        </listOfProducts>
        <kineticLaw>
          <math xmlns="http://www.w3.org/1998/Math/MathML">
            <ci> FLUX_VALUE </ci>
          </math>
          <listOfParameters>
            <parameter id="LOWER_BOUND" value="-999999" units="mmol_per_gDW_per_hr" constant="false"/>
            <parameter id="UPPER_BOUND" value="999999" units="mmol_per_gDW_per_hr" constant="false"/>
            <parameter id="FLUX_VALUE" value="0" units="mmol_per_gDW_per_hr" constant="false"/>
            <parameter id="OBJECTIVE_COEFFICIENT" value="0" units="mmol_per_gDW_per_hr" constant="false"/>
          </listOfParameters>
        </kineticLaw>
      </reaction>
      <reaction id="R_ADD_gdp6dm4" name="GDPmannose 4,6-hydro-lyase" reversible="false">
        <notes>
          <body xmlns="http://www.w3.org/1999/xhtml">
            <p>GENE_ASSOCIATION: PP_1799</p>
          </body>
        </notes>
        <listOfReactants>
          <speciesReference species="M_gdpm_c_c" stoichiometry="1"/>
        </listOfReactants>
        <listOfProducts>
          <speciesReference species="M_h2o_c_c" stoichiometry="1"/>
          <speciesReference species="M_gdp4d6dm_c_c" stoichiometry="1"/>
        </listOfProducts>
        <kineticLaw>
          <math xmlns="http://www.w3.org/1998/Math/MathML">
            <ci> FLUX_VALUE </ci>
          </math>
          <listOfParameters>
            <parameter id="LOWER_BOUND" value="0" units="mmol_per_gDW_per_hr" constant="false"/>
            <parameter id="UPPER_BOUND" value="999999" units="mmol_per_gDW_per_hr" constant="false"/>
            <parameter id="FLUX_VALUE" value="0" units="mmol_per_gDW_per_hr" constant="false"/>
            <parameter id="OBJECTIVE_COEFFICIENT" value="0" units="mmol_per_gDW_per_hr" constant="false"/>
          </listOfParameters>
        </kineticLaw>
      </reaction>
      <reaction id="R_ADD_gdp6dm5" name="GDP-4-dehydro-6-deoxy-D-mannose reductase" reversible="true">
        <notes>
          <body xmlns="http://www.w3.org/1999/xhtml">
            <p>GENE_ASSOCIATION: PP_1800</p>
          </body>
        </notes>
        <listOfReactants>
          <speciesReference species="M_nadp_c_c" stoichiometry="1"/>
          <speciesReference species="M_gdp6dm_c_c" stoichiometry="1"/>
        </listOfReactants>
        <listOfProducts>
          <speciesReference species="M_h_c_c" stoichiometry="1"/>
          <speciesReference species="M_nadph_c_c" stoichiometry="1"/>
          <speciesReference species="M_gdp4d6dm_c_c" stoichiometry="1"/>
        </listOfProducts>
        <kineticLaw>
          <math xmlns="http://www.w3.org/1998/Math/MathML">
            <ci> FLUX_VALUE </ci>
          </math>
          <listOfParameters>
            <parameter id="LOWER_BOUND" value="-999999" units="mmol_per_gDW_per_hr" constant="false"/>
            <parameter id="UPPER_BOUND" value="999999" units="mmol_per_gDW_per_hr" constant="false"/>
            <parameter id="FLUX_VALUE" value="0" units="mmol_per_gDW_per_hr" constant="false"/>
            <parameter id="OBJECTIVE_COEFFICIENT" value="0" units="mmol_per_gDW_per_hr" constant="false"/>
          </listOfParameters>
        </kineticLaw>
      </reaction>
      <reaction id="R_ADD_udpg" name="UDPglucose 4-epimerase" reversible="true">
        <notes>
          <body xmlns="http://www.w3.org/1999/xhtml">
            <p>GENE_ASSOCIATION: PP_3129</p>
          </body>
        </notes>
        <listOfReactants>
          <speciesReference species="M_udpg_c_c" stoichiometry="1"/>
        </listOfReactants>
        <listOfProducts>
          <speciesReference species="M_udpga_c_c" stoichiometry="1"/>
        </listOfProducts>
        <kineticLaw>
          <math xmlns="http://www.w3.org/1998/Math/MathML">
            <ci> FLUX_VALUE </ci>
          </math>
          <listOfParameters>
            <parameter id="LOWER_BOUND" value="-999999" units="mmol_per_gDW_per_hr" constant="false"/>
            <parameter id="UPPER_BOUND" value="999999" units="mmol_per_gDW_per_hr" constant="false"/>
            <parameter id="FLUX_VALUE" value="0" units="mmol_per_gDW_per_hr" constant="false"/>
            <parameter id="OBJECTIVE_COEFFICIENT" value="0" units="mmol_per_gDW_per_hr" constant="false"/>
          </listOfParameters>
        </kineticLaw>
      </reaction>
      <reaction id="R_ADD_LPS" name="LPS synthesis" reversible="false">
        <notes>
          <body xmlns="http://www.w3.org/1999/xhtml">
            <p>GENE_ASSOCIATION: </p>
          </body>
        </notes>
        <listOfReactants>
          <speciesReference species="M_atp_c_c" stoichiometry="7"/>
          <speciesReference species="M_h2o_c_c" stoichiometry="5"/>
          <speciesReference species="M_ala_L_c_c" stoichiometry="1"/>
          <speciesReference species="M_adplgmh_c_c" stoichiometry="2"/>
          <speciesReference species="M_gdp6dm_c_c" stoichiometry="3"/>
          <speciesReference species="M_udpg_c_c" stoichiometry="3"/>
          <speciesReference species="M_udpga_c_c" stoichiometry="1"/>
          <speciesReference species="M_cbp_c_c" stoichiometry="1"/>
          <speciesReference species="M_ddcaACP_c_c" stoichiometry="2"/>
          <speciesReference species="M_cmp3dmo_c_c" stoichiometry="2"/>
          <speciesReference species="M_uacgam_c_c" stoichiometry="2"/>
          <speciesReference species="M_3hdecACP_c_c" stoichiometry="2"/>
          <speciesReference species="M_3hddecACP_c_c" stoichiometry="2"/>
        </listOfReactants>
        <listOfProducts>
          <speciesReference species="M_h_c_c" stoichiometry="22"/>
          <speciesReference species="M_adp_c_c" stoichiometry="8"/>
          <speciesReference species="M_pi_c_c" stoichiometry="3"/>
          <speciesReference species="M_ACP_c_c" stoichiometry="6"/>
          <speciesReference species="M_ppi_c_c" stoichiometry="1"/>
          <speciesReference species="M_gdp_c_c" stoichiometry="3"/>
          <speciesReference species="M_amp_c_c" stoichiometry="1"/>
          <speciesReference species="M_udp_c_c" stoichiometry="5"/>
          <speciesReference species="M_LPS_c" stoichiometry="1"/>
          <speciesReference species="M_ump_c_c" stoichiometry="1"/>
          <speciesReference species="M_cmp_c_c" stoichiometry="2"/>
          <speciesReference species="M_ac_c_c" stoichiometry="2"/>
        </listOfProducts>
        <kineticLaw>
          <math xmlns="http://www.w3.org/1998/Math/MathML">
            <ci> FLUX_VALUE </ci>
          </math>
          <listOfParameters>
            <parameter id="LOWER_BOUND" value="0" units="mmol_per_gDW_per_hr" constant="false"/>
            <parameter id="UPPER_BOUND" value="999999" units="mmol_per_gDW_per_hr" constant="false"/>
            <parameter id="FLUX_VALUE" value="0" units="mmol_per_gDW_per_hr" constant="false"/>
            <parameter id="OBJECTIVE_COEFFICIENT" value="0" units="mmol_per_gDW_per_hr" constant="false"/>
          </listOfParameters>
        </kineticLaw>
      </reaction>
      <reaction id="R_ADD_pptda" name="Phosphatidic acid synthase (PPU)" reversible="false">
        <notes>
          <body xmlns="http://www.w3.org/1999/xhtml">
            <p>GENE_ASSOCIATION: PP_0058 or PP_1520</p>
          </body>
        </notes>
        <listOfReactants>
          <speciesReference species="M_ddcaACP_c_c" stoichiometry="9"/>
          <speciesReference species="M_3hdecACP_c_c" stoichiometry="7"/>
          <speciesReference species="M_3hddecACP_c_c" stoichiometry="6"/>
          <speciesReference species="M_palmACP_c_c" stoichiometry="29"/>
          <speciesReference species="M_octeACP_c_c" stoichiometry="17"/>
          <speciesReference species="M_hdeACP_c_c" stoichiometry="32"/>
          <speciesReference species="M_glyc3p_c_c" stoichiometry="50"/>
        </listOfReactants>
        <listOfProducts>
          <speciesReference species="M_ACP_c_c" stoichiometry="100"/>
          <speciesReference species="M_pptd_c_c" stoichiometry="1"/>
        </listOfProducts>
        <kineticLaw>
          <math xmlns="http://www.w3.org/1998/Math/MathML">
            <ci> FLUX_VALUE </ci>
          </math>
          <listOfParameters>
            <parameter id="LOWER_BOUND" value="0" units="mmol_per_gDW_per_hr" constant="false"/>
            <parameter id="UPPER_BOUND" value="999999" units="mmol_per_gDW_per_hr" constant="false"/>
            <parameter id="FLUX_VALUE" value="0" units="mmol_per_gDW_per_hr" constant="false"/>
            <parameter id="OBJECTIVE_COEFFICIENT" value="0" units="mmol_per_gDW_per_hr" constant="false"/>
          </listOfParameters>
        </kineticLaw>
      </reaction>
      <reaction id="R_ADD_glycogen1" name="ATP:alpha-D-glucose-1-phosphate adenyltransferase" reversible="false">
        <notes>
          <body xmlns="http://www.w3.org/1999/xhtml">
            <p>GENE_ASSOCIATION: </p>
          </body>
        </notes>
        <listOfReactants>
          <speciesReference species="M_h_c_c" stoichiometry="1"/>
          <speciesReference species="M_atp_c_c" stoichiometry="1"/>
          <speciesReference species="M_g1p_c_c" stoichiometry="1"/>
        </listOfReactants>
        <listOfProducts>
          <speciesReference species="M_ppi_c_c" stoichiometry="1"/>
          <speciesReference species="M_atpg_c_c" stoichiometry="1"/>
        </listOfProducts>
        <kineticLaw>
          <math xmlns="http://www.w3.org/1998/Math/MathML">
            <ci> FLUX_VALUE </ci>
          </math>
          <listOfParameters>
            <parameter id="LOWER_BOUND" value="0" units="mmol_per_gDW_per_hr" constant="false"/>
            <parameter id="UPPER_BOUND" value="999999" units="mmol_per_gDW_per_hr" constant="false"/>
            <parameter id="FLUX_VALUE" value="0" units="mmol_per_gDW_per_hr" constant="false"/>
            <parameter id="OBJECTIVE_COEFFICIENT" value="0" units="mmol_per_gDW_per_hr" constant="false"/>
          </listOfParameters>
        </kineticLaw>
      </reaction>
      <reaction id="R_ADD_glycogen2" name="glycogen synthase (ADPGlc)" reversible="false">
        <notes>
          <body xmlns="http://www.w3.org/1999/xhtml">
            <p>GENE_ASSOCIATION: PP_4050</p>
          </body>
        </notes>
        <listOfReactants>
          <speciesReference species="M_atpg_c_c" stoichiometry="1"/>
        </listOfReactants>
        <listOfProducts>
          <speciesReference species="M_h_c_c" stoichiometry="1"/>
          <speciesReference species="M_adp_c_c" stoichiometry="1"/>
          <speciesReference species="M_glycg_c_c" stoichiometry="1"/>
        </listOfProducts>
        <kineticLaw>
          <math xmlns="http://www.w3.org/1998/Math/MathML">
            <ci> FLUX_VALUE </ci>
          </math>
          <listOfParameters>
            <parameter id="LOWER_BOUND" value="0" units="mmol_per_gDW_per_hr" constant="false"/>
            <parameter id="UPPER_BOUND" value="999999" units="mmol_per_gDW_per_hr" constant="false"/>
            <parameter id="FLUX_VALUE" value="0" units="mmol_per_gDW_per_hr" constant="false"/>
            <parameter id="OBJECTIVE_COEFFICIENT" value="0" units="mmol_per_gDW_per_hr" constant="false"/>
          </listOfParameters>
        </kineticLaw>
      </reaction>
      <reaction id="R_ADD_glycogen3" name="glycogen phosphorylase" reversible="false">
        <notes>
          <body xmlns="http://www.w3.org/1999/xhtml">
            <p>GENE_ASSOCIATION: PP_5041</p>
          </body>
        </notes>
        <listOfReactants>
          <speciesReference species="M_pi_c_c" stoichiometry="1"/>
          <speciesReference species="M_glycg_c_c" stoichiometry="1"/>
        </listOfReactants>
        <listOfProducts>
          <speciesReference species="M_g1p_c_c" stoichiometry="1"/>
        </listOfProducts>
        <kineticLaw>
          <math xmlns="http://www.w3.org/1998/Math/MathML">
            <ci> FLUX_VALUE </ci>
          </math>
          <listOfParameters>
            <parameter id="LOWER_BOUND" value="0" units="mmol_per_gDW_per_hr" constant="false"/>
            <parameter id="UPPER_BOUND" value="999999" units="mmol_per_gDW_per_hr" constant="false"/>
            <parameter id="FLUX_VALUE" value="0" units="mmol_per_gDW_per_hr" constant="false"/>
            <parameter id="OBJECTIVE_COEFFICIENT" value="0" units="mmol_per_gDW_per_hr" constant="false"/>
          </listOfParameters>
        </kineticLaw>
      </reaction>
      <reaction id="R_ADD_cdpdg" name="CDP-Diacylglycerol synthetase" reversible="false">
        <notes>
          <body xmlns="http://www.w3.org/1999/xhtml">
            <p>GENE_ASSOCIATION: PP_1596</p>
          </body>
        </notes>
        <listOfReactants>
          <speciesReference species="M_h_c_c" stoichiometry="50"/>
          <speciesReference species="M_pptd_c_c" stoichiometry="1"/>
          <speciesReference species="M_ctp_c_c" stoichiometry="50"/>
        </listOfReactants>
        <listOfProducts>
          <speciesReference species="M_ppi_c_c" stoichiometry="50"/>
          <speciesReference species="M_cdpdg_c_c" stoichiometry="1"/>
        </listOfProducts>
        <kineticLaw>
          <math xmlns="http://www.w3.org/1998/Math/MathML">
            <ci> FLUX_VALUE </ci>
          </math>
          <listOfParameters>
            <parameter id="LOWER_BOUND" value="0" units="mmol_per_gDW_per_hr" constant="false"/>
            <parameter id="UPPER_BOUND" value="999999" units="mmol_per_gDW_per_hr" constant="false"/>
            <parameter id="FLUX_VALUE" value="0" units="mmol_per_gDW_per_hr" constant="false"/>
            <parameter id="OBJECTIVE_COEFFICIENT" value="0" units="mmol_per_gDW_per_hr" constant="false"/>
          </listOfParameters>
        </kineticLaw>
      </reaction>
      <reaction id="R_ADD_pptds" name="Phosphatidylserine synthase" reversible="false">
        <notes>
          <body xmlns="http://www.w3.org/1999/xhtml">
            <p>GENE_ASSOCIATION: PP_4677</p>
          </body>
        </notes>
        <listOfReactants>
          <speciesReference species="M_cdpdg_c_c" stoichiometry="1"/>
          <speciesReference species="M_ser_L_c_c" stoichiometry="50"/>
        </listOfReactants>
        <listOfProducts>
          <speciesReference species="M_h_c_c" stoichiometry="50"/>
          <speciesReference species="M_cmp_c_c" stoichiometry="50"/>
          <speciesReference species="M_pptds_c_c" stoichiometry="1"/>
        </listOfProducts>
        <kineticLaw>
          <math xmlns="http://www.w3.org/1998/Math/MathML">
            <ci> FLUX_VALUE </ci>
          </math>
          <listOfParameters>
            <parameter id="LOWER_BOUND" value="0" units="mmol_per_gDW_per_hr" constant="false"/>
            <parameter id="UPPER_BOUND" value="999999" units="mmol_per_gDW_per_hr" constant="false"/>
            <parameter id="FLUX_VALUE" value="0" units="mmol_per_gDW_per_hr" constant="false"/>
            <parameter id="OBJECTIVE_COEFFICIENT" value="0" units="mmol_per_gDW_per_hr" constant="false"/>
          </listOfParameters>
        </kineticLaw>
      </reaction>
      <reaction id="R_ADD_pptdem" name="Phosphatidylserine decarboxylase" reversible="false">
        <notes>
          <body xmlns="http://www.w3.org/1999/xhtml">
            <p>GENE_ASSOCIATION: PP_4908</p>
          </body>
        </notes>
        <listOfReactants>
          <speciesReference species="M_h_c_c" stoichiometry="50"/>
          <speciesReference species="M_pptds_c_c" stoichiometry="1"/>
        </listOfReactants>
        <listOfProducts>
          <speciesReference species="M_co2_c_c" stoichiometry="50"/>
          <speciesReference species="M_pptdem_c_c" stoichiometry="1"/>
        </listOfProducts>
        <kineticLaw>
          <math xmlns="http://www.w3.org/1998/Math/MathML">
            <ci> FLUX_VALUE </ci>
          </math>
          <listOfParameters>
            <parameter id="LOWER_BOUND" value="0" units="mmol_per_gDW_per_hr" constant="false"/>
            <parameter id="UPPER_BOUND" value="999999" units="mmol_per_gDW_per_hr" constant="false"/>
            <parameter id="FLUX_VALUE" value="0" units="mmol_per_gDW_per_hr" constant="false"/>
            <parameter id="OBJECTIVE_COEFFICIENT" value="0" units="mmol_per_gDW_per_hr" constant="false"/>
          </listOfParameters>
        </kineticLaw>
      </reaction>
      <reaction id="R_ADD_pptdg" name="Phosphatidylglycerol synthase" reversible="false">
        <notes>
          <body xmlns="http://www.w3.org/1999/xhtml">
            <p>GENE_ASSOCIATION: PP_4097</p>
          </body>
        </notes>
        <listOfReactants>
          <speciesReference species="M_glyc3p_c_c" stoichiometry="50"/>
          <speciesReference species="M_cdpdg_c_c" stoichiometry="1"/>
        </listOfReactants>
        <listOfProducts>
          <speciesReference species="M_h_c_c" stoichiometry="50"/>
          <speciesReference species="M_cmp_c_c" stoichiometry="50"/>
          <speciesReference species="M_pptdg_c_c" stoichiometry="1"/>
        </listOfProducts>
        <kineticLaw>
          <math xmlns="http://www.w3.org/1998/Math/MathML">
            <ci> FLUX_VALUE </ci>
          </math>
          <listOfParameters>
            <parameter id="LOWER_BOUND" value="0" units="mmol_per_gDW_per_hr" constant="false"/>
            <parameter id="UPPER_BOUND" value="999999" units="mmol_per_gDW_per_hr" constant="false"/>
            <parameter id="FLUX_VALUE" value="0" units="mmol_per_gDW_per_hr" constant="false"/>
            <parameter id="OBJECTIVE_COEFFICIENT" value="0" units="mmol_per_gDW_per_hr" constant="false"/>
          </listOfParameters>
        </kineticLaw>
      </reaction>
      <reaction id="R_ADD_pptdgly" name="Phosphatidylglycerol phosphate phosphatase" reversible="false">
        <notes>
          <body xmlns="http://www.w3.org/1999/xhtml">
            <p>GENE_ASSOCIATION: PP_0520</p>
          </body>
        </notes>
        <listOfReactants>
          <speciesReference species="M_h2o_c_c" stoichiometry="50"/>
          <speciesReference species="M_pptdg_c_c" stoichiometry="1"/>
        </listOfReactants>
        <listOfProducts>
          <speciesReference species="M_pi_c_c" stoichiometry="50"/>
          <speciesReference species="M_pptdgly_c_c" stoichiometry="1"/>
        </listOfProducts>
        <kineticLaw>
          <math xmlns="http://www.w3.org/1998/Math/MathML">
            <ci> FLUX_VALUE </ci>
          </math>
          <listOfParameters>
            <parameter id="LOWER_BOUND" value="0" units="mmol_per_gDW_per_hr" constant="false"/>
            <parameter id="UPPER_BOUND" value="999999" units="mmol_per_gDW_per_hr" constant="false"/>
            <parameter id="FLUX_VALUE" value="0" units="mmol_per_gDW_per_hr" constant="false"/>
            <parameter id="OBJECTIVE_COEFFICIENT" value="0" units="mmol_per_gDW_per_hr" constant="false"/>
          </listOfParameters>
        </kineticLaw>
      </reaction>
      <reaction id="R_ADD_card" name="Cardiolipin Synthase" reversible="false">
        <notes>
          <body xmlns="http://www.w3.org/1999/xhtml">
            <p>GENE_ASSOCIATION: PP_3264 or PP_5364</p>
          </body>
        </notes>
        <listOfReactants>
          <speciesReference species="M_cdpdg_c_c" stoichiometry="1"/>
          <speciesReference species="M_pptdgly_c_c" stoichiometry="1"/>
        </listOfReactants>
        <listOfProducts>
          <speciesReference species="M_h_c_c" stoichiometry="50"/>
          <speciesReference species="M_cmp_c_c" stoichiometry="50"/>
          <speciesReference species="M_card_c_c" stoichiometry="1"/>
        </listOfProducts>
        <kineticLaw>
          <math xmlns="http://www.w3.org/1998/Math/MathML">
            <ci> FLUX_VALUE </ci>
          </math>
          <listOfParameters>
            <parameter id="LOWER_BOUND" value="0" units="mmol_per_gDW_per_hr" constant="false"/>
            <parameter id="UPPER_BOUND" value="999999" units="mmol_per_gDW_per_hr" constant="false"/>
            <parameter id="FLUX_VALUE" value="0" units="mmol_per_gDW_per_hr" constant="false"/>
            <parameter id="OBJECTIVE_COEFFICIENT" value="0" units="mmol_per_gDW_per_hr" constant="false"/>
          </listOfParameters>
        </kineticLaw>
      </reaction>
      <reaction id="R_ADD_lipa" name="KDO2-lipid A Synthesis" reversible="false">
        <notes>
          <body xmlns="http://www.w3.org/1999/xhtml">
            <p>GENE_ASSOCIATION: </p>
          </body>
        </notes>
        <listOfReactants>
          <speciesReference species="M_atp_c_c" stoichiometry="1"/>
          <speciesReference species="M_h2o_c_c" stoichiometry="3"/>
          <speciesReference species="M_ddcaACP_c_c" stoichiometry="2"/>
          <speciesReference species="M_cmp3dmo_c_c" stoichiometry="2"/>
          <speciesReference species="M_uacgam_c_c" stoichiometry="2"/>
          <speciesReference species="M_3hdecACP_c_c" stoichiometry="2"/>
          <speciesReference species="M_3hddecACP_c_c" stoichiometry="2"/>
        </listOfReactants>
        <listOfProducts>
          <speciesReference species="M_h_c_c" stoichiometry="8"/>
          <speciesReference species="M_adp_c_c" stoichiometry="1"/>
          <speciesReference species="M_ACP_c_c" stoichiometry="6"/>
          <speciesReference species="M_udp_c_c" stoichiometry="1"/>
          <speciesReference species="M_ump_c_c" stoichiometry="1"/>
          <speciesReference species="M_cmp_c_c" stoichiometry="2"/>
          <speciesReference species="M_ac_c_c" stoichiometry="2"/>
          <speciesReference species="M_lipa_c_c" stoichiometry="1"/>
        </listOfProducts>
        <kineticLaw>
          <math xmlns="http://www.w3.org/1998/Math/MathML">
            <ci> FLUX_VALUE </ci>
          </math>
          <listOfParameters>
            <parameter id="LOWER_BOUND" value="0" units="mmol_per_gDW_per_hr" constant="false"/>
            <parameter id="UPPER_BOUND" value="999999" units="mmol_per_gDW_per_hr" constant="false"/>
            <parameter id="FLUX_VALUE" value="0" units="mmol_per_gDW_per_hr" constant="false"/>
            <parameter id="OBJECTIVE_COEFFICIENT" value="0" units="mmol_per_gDW_per_hr" constant="false"/>
          </listOfParameters>
        </kineticLaw>
      </reaction>
      <reaction id="R_ADD_cmpmo1" name="D-Arabinose-5-phosphate ketol-isomerase" reversible="true">
        <notes>
          <body xmlns="http://www.w3.org/1999/xhtml">
            <p>GENE_ASSOCIATION: PP_0957</p>
          </body>
        </notes>
        <listOfReactants>
          <speciesReference species="M_ar5p_D_c_c" stoichiometry="1"/>
        </listOfReactants>
        <listOfProducts>
          <speciesReference species="M_ru5p_D_c_c" stoichiometry="1"/>
        </listOfProducts>
        <kineticLaw>
          <math xmlns="http://www.w3.org/1998/Math/MathML">
            <ci> FLUX_VALUE </ci>
          </math>
          <listOfParameters>
            <parameter id="LOWER_BOUND" value="-999999" units="mmol_per_gDW_per_hr" constant="false"/>
            <parameter id="UPPER_BOUND" value="999999" units="mmol_per_gDW_per_hr" constant="false"/>
            <parameter id="FLUX_VALUE" value="0" units="mmol_per_gDW_per_hr" constant="false"/>
            <parameter id="OBJECTIVE_COEFFICIENT" value="0" units="mmol_per_gDW_per_hr" constant="false"/>
          </listOfParameters>
        </kineticLaw>
      </reaction>
      <reaction id="R_ADD_cmpmo2" name="2-Dehydro-3-deoxy-D-octonate-8-phosphateD-arabinose-5-phosphate-lyase (pyruvate-phosphorylating) ?" reversible="false">
        <notes>
          <body xmlns="http://www.w3.org/1999/xhtml">
            <p>GENE_ASSOCIATION: PP_1611 or PP_1807</p>
          </body>
        </notes>
        <listOfReactants>
          <speciesReference species="M_h2o_c_c" stoichiometry="1"/>
          <speciesReference species="M_ar5p_D_c_c" stoichiometry="1"/>
          <speciesReference species="M_pep_c_c" stoichiometry="1"/>
        </listOfReactants>
        <listOfProducts>
          <speciesReference species="M_pi_c_c" stoichiometry="1"/>
          <speciesReference species="M_3dmo8p_c_c" stoichiometry="1"/>
        </listOfProducts>
        <kineticLaw>
          <math xmlns="http://www.w3.org/1998/Math/MathML">
            <ci> FLUX_VALUE </ci>
          </math>
          <listOfParameters>
            <parameter id="LOWER_BOUND" value="0" units="mmol_per_gDW_per_hr" constant="false"/>
            <parameter id="UPPER_BOUND" value="999999" units="mmol_per_gDW_per_hr" constant="false"/>
            <parameter id="FLUX_VALUE" value="0" units="mmol_per_gDW_per_hr" constant="false"/>
            <parameter id="OBJECTIVE_COEFFICIENT" value="0" units="mmol_per_gDW_per_hr" constant="false"/>
          </listOfParameters>
        </kineticLaw>
      </reaction>
      <reaction id="R_ADD_cmpmo3" name="3-Deoxy-D-manno-octulosonate-8-phosphate 8-phosphohydrolase" reversible="false">
        <notes>
          <body xmlns="http://www.w3.org/1999/xhtml">
            <p>GENE_ASSOCIATION: PP_0956</p>
          </body>
        </notes>
        <listOfReactants>
          <speciesReference species="M_h2o_c_c" stoichiometry="1"/>
          <speciesReference species="M_3dmo8p_c_c" stoichiometry="1"/>
        </listOfReactants>
        <listOfProducts>
          <speciesReference species="M_pi_c_c" stoichiometry="1"/>
          <speciesReference species="M_3dmo_c_c" stoichiometry="1"/>
        </listOfProducts>
        <kineticLaw>
          <math xmlns="http://www.w3.org/1998/Math/MathML">
            <ci> FLUX_VALUE </ci>
          </math>
          <listOfParameters>
            <parameter id="LOWER_BOUND" value="0" units="mmol_per_gDW_per_hr" constant="false"/>
            <parameter id="UPPER_BOUND" value="999999" units="mmol_per_gDW_per_hr" constant="false"/>
            <parameter id="FLUX_VALUE" value="0" units="mmol_per_gDW_per_hr" constant="false"/>
            <parameter id="OBJECTIVE_COEFFICIENT" value="0" units="mmol_per_gDW_per_hr" constant="false"/>
          </listOfParameters>
        </kineticLaw>
      </reaction>
      <reaction id="R_ADD_cmpmo4" name="CTP:3-deoxy-D-manno-octulosonate cytidylyltransferase" reversible="false">
        <notes>
          <body xmlns="http://www.w3.org/1999/xhtml">
            <p>GENE_ASSOCIATION: PP_1902</p>
          </body>
        </notes>
        <listOfReactants>
          <speciesReference species="M_ctp_c_c" stoichiometry="1"/>
          <speciesReference species="M_3dmo_c_c" stoichiometry="1"/>
        </listOfReactants>
        <listOfProducts>
          <speciesReference species="M_ppi_c_c" stoichiometry="1"/>
          <speciesReference species="M_cmp3dmo_c_c" stoichiometry="1"/>
        </listOfProducts>
        <kineticLaw>
          <math xmlns="http://www.w3.org/1998/Math/MathML">
            <ci> FLUX_VALUE </ci>
          </math>
          <listOfParameters>
            <parameter id="LOWER_BOUND" value="0" units="mmol_per_gDW_per_hr" constant="false"/>
            <parameter id="UPPER_BOUND" value="999999" units="mmol_per_gDW_per_hr" constant="false"/>
            <parameter id="FLUX_VALUE" value="0" units="mmol_per_gDW_per_hr" constant="false"/>
            <parameter id="OBJECTIVE_COEFFICIENT" value="0" units="mmol_per_gDW_per_hr" constant="false"/>
          </listOfParameters>
        </kineticLaw>
      </reaction>
      <reaction id="R_ADD_spde1" name="S-Adenosyl-L-methionine carboxy-lyase" reversible="false">
        <notes>
          <body xmlns="http://www.w3.org/1999/xhtml">
            <p>GENE_ASSOCIATION: </p>
          </body>
        </notes>
        <listOfReactants>
          <speciesReference species="M_h_c_c" stoichiometry="1"/>
          <speciesReference species="M_amet_c_c" stoichiometry="1"/>
        </listOfReactants>
        <listOfProducts>
          <speciesReference species="M_co2_c_c" stoichiometry="1"/>
          <speciesReference species="M_ametam_c_c" stoichiometry="1"/>
        </listOfProducts>
        <kineticLaw>
          <math xmlns="http://www.w3.org/1998/Math/MathML">
            <ci> FLUX_VALUE </ci>
          </math>
          <listOfParameters>
            <parameter id="LOWER_BOUND" value="0" units="mmol_per_gDW_per_hr" constant="false"/>
            <parameter id="UPPER_BOUND" value="999999" units="mmol_per_gDW_per_hr" constant="false"/>
            <parameter id="FLUX_VALUE" value="0" units="mmol_per_gDW_per_hr" constant="false"/>
            <parameter id="OBJECTIVE_COEFFICIENT" value="0" units="mmol_per_gDW_per_hr" constant="false"/>
          </listOfParameters>
        </kineticLaw>
      </reaction>
      <reaction id="R_ADD_spde3" name="Methylthioadenosine methylthioribohydrolase" reversible="false">
        <notes>
          <body xmlns="http://www.w3.org/1999/xhtml">
            <p>GENE_ASSOCIATION: PP_3254</p>
          </body>
        </notes>
        <listOfReactants>
          <speciesReference species="M_h2o_c_c" stoichiometry="1"/>
          <speciesReference species="M_5mta_c_c" stoichiometry="1"/>
        </listOfReactants>
        <listOfProducts>
          <speciesReference species="M_ade_c_c" stoichiometry="1"/>
          <speciesReference species="M_5medr_c_c" stoichiometry="1"/>
        </listOfProducts>
        <kineticLaw>
          <math xmlns="http://www.w3.org/1998/Math/MathML">
            <ci> FLUX_VALUE </ci>
          </math>
          <listOfParameters>
            <parameter id="LOWER_BOUND" value="0" units="mmol_per_gDW_per_hr" constant="false"/>
            <parameter id="UPPER_BOUND" value="999999" units="mmol_per_gDW_per_hr" constant="false"/>
            <parameter id="FLUX_VALUE" value="0" units="mmol_per_gDW_per_hr" constant="false"/>
            <parameter id="OBJECTIVE_COEFFICIENT" value="0" units="mmol_per_gDW_per_hr" constant="false"/>
          </listOfParameters>
        </kineticLaw>
      </reaction>
      <reaction id="R_ADD_spde4" name="ATP:S5-methyl-5-thio-D-ribose 1-phosphotransferase" reversible="false">
        <notes>
          <body xmlns="http://www.w3.org/1999/xhtml">
            <p>GENE_ASSOCIATION: </p>
          </body>
        </notes>
        <listOfReactants>
          <speciesReference species="M_atp_c_c" stoichiometry="1"/>
          <speciesReference species="M_5medr_c_c" stoichiometry="1"/>
        </listOfReactants>
        <listOfProducts>
          <speciesReference species="M_h_c_c" stoichiometry="1"/>
          <speciesReference species="M_adp_c_c" stoichiometry="1"/>
          <speciesReference species="M_5medr1p_c_c" stoichiometry="1"/>
        </listOfProducts>
        <kineticLaw>
          <math xmlns="http://www.w3.org/1998/Math/MathML">
            <ci> FLUX_VALUE </ci>
          </math>
          <listOfParameters>
            <parameter id="LOWER_BOUND" value="0" units="mmol_per_gDW_per_hr" constant="false"/>
            <parameter id="UPPER_BOUND" value="999999" units="mmol_per_gDW_per_hr" constant="false"/>
            <parameter id="FLUX_VALUE" value="0" units="mmol_per_gDW_per_hr" constant="false"/>
            <parameter id="OBJECTIVE_COEFFICIENT" value="0" units="mmol_per_gDW_per_hr" constant="false"/>
          </listOfParameters>
        </kineticLaw>
      </reaction>
      <reaction id="R_ADD_spde5" name="5-Methylthio-5-deoxy-D-ribose-1-phosphate ketol-isomerase" reversible="true">
        <notes>
          <body xmlns="http://www.w3.org/1999/xhtml">
            <p>GENE_ASSOCIATION: PP_1766</p>
          </body>
        </notes>
        <listOfReactants>
          <speciesReference species="M_5medr1p_c_c" stoichiometry="1"/>
        </listOfReactants>
        <listOfProducts>
          <speciesReference species="M_5me5dr1p_c_c" stoichiometry="1"/>
        </listOfProducts>
        <kineticLaw>
          <math xmlns="http://www.w3.org/1998/Math/MathML">
            <ci> FLUX_VALUE </ci>
          </math>
          <listOfParameters>
            <parameter id="LOWER_BOUND" value="-999999" units="mmol_per_gDW_per_hr" constant="false"/>
            <parameter id="UPPER_BOUND" value="999999" units="mmol_per_gDW_per_hr" constant="false"/>
            <parameter id="FLUX_VALUE" value="0" units="mmol_per_gDW_per_hr" constant="false"/>
            <parameter id="OBJECTIVE_COEFFICIENT" value="0" units="mmol_per_gDW_per_hr" constant="false"/>
          </listOfParameters>
        </kineticLaw>
      </reaction>
      <reaction id="R_ADD_spde6" name="MDRPD" reversible="false">
        <notes>
          <body xmlns="http://www.w3.org/1999/xhtml">
            <p>GENE_ASSOCIATION: </p>
          </body>
        </notes>
        <listOfReactants>
          <speciesReference species="M_5me5dr1p_c_c" stoichiometry="1"/>
        </listOfReactants>
        <listOfProducts>
          <speciesReference species="M_h2o_c_c" stoichiometry="1"/>
          <speciesReference species="M_23d5dr1p_c_c" stoichiometry="1"/>
        </listOfProducts>
        <kineticLaw>
          <math xmlns="http://www.w3.org/1998/Math/MathML">
            <ci> FLUX_VALUE </ci>
          </math>
          <listOfParameters>
            <parameter id="LOWER_BOUND" value="0" units="mmol_per_gDW_per_hr" constant="false"/>
            <parameter id="UPPER_BOUND" value="999999" units="mmol_per_gDW_per_hr" constant="false"/>
            <parameter id="FLUX_VALUE" value="0" units="mmol_per_gDW_per_hr" constant="false"/>
            <parameter id="OBJECTIVE_COEFFICIENT" value="0" units="mmol_per_gDW_per_hr" constant="false"/>
          </listOfParameters>
        </kineticLaw>
      </reaction>
      <reaction id="R_ADD_spde7" name="enolase-phosphatase E-1" reversible="false">
        <notes>
          <body xmlns="http://www.w3.org/1999/xhtml">
            <p>GENE_ASSOCIATION: </p>
          </body>
        </notes>
        <listOfReactants>
          <speciesReference species="M_h2o_c_c" stoichiometry="1"/>
          <speciesReference species="M_23d5dr1p_c_c" stoichiometry="1"/>
        </listOfReactants>
        <listOfProducts>
          <speciesReference species="M_h_c_c" stoichiometry="2"/>
          <speciesReference species="M_pi_c_c" stoichiometry="1"/>
          <speciesReference species="M_12d3k5m_c_c" stoichiometry="1"/>
        </listOfProducts>
        <kineticLaw>
          <math xmlns="http://www.w3.org/1998/Math/MathML">
            <ci> FLUX_VALUE </ci>
          </math>
          <listOfParameters>
            <parameter id="LOWER_BOUND" value="0" units="mmol_per_gDW_per_hr" constant="false"/>
            <parameter id="UPPER_BOUND" value="999999" units="mmol_per_gDW_per_hr" constant="false"/>
            <parameter id="FLUX_VALUE" value="0" units="mmol_per_gDW_per_hr" constant="false"/>
            <parameter id="OBJECTIVE_COEFFICIENT" value="0" units="mmol_per_gDW_per_hr" constant="false"/>
          </listOfParameters>
        </kineticLaw>
      </reaction>
      <reaction id="R_ADD_spde8" name="1,2-dihydroxy-3-keto-5-methylthiopentene dioxygenase (2-keto-4-methylthiobutyrate)" reversible="false">
        <notes>
          <body xmlns="http://www.w3.org/1999/xhtml">
            <p>GENE_ASSOCIATION: PP_1832</p>
          </body>
        </notes>
        <listOfReactants>
          <speciesReference species="M_o2_c_c" stoichiometry="1"/>
          <speciesReference species="M_12d3k5m_c_c" stoichiometry="1"/>
        </listOfReactants>
        <listOfProducts>
          <speciesReference species="M_for_c_c" stoichiometry="1"/>
          <speciesReference species="M_2kmb_c_c" stoichiometry="1"/>
        </listOfProducts>
        <kineticLaw>
          <math xmlns="http://www.w3.org/1998/Math/MathML">
            <ci> FLUX_VALUE </ci>
          </math>
          <listOfParameters>
            <parameter id="LOWER_BOUND" value="0" units="mmol_per_gDW_per_hr" constant="false"/>
            <parameter id="UPPER_BOUND" value="999999" units="mmol_per_gDW_per_hr" constant="false"/>
            <parameter id="FLUX_VALUE" value="0" units="mmol_per_gDW_per_hr" constant="false"/>
            <parameter id="OBJECTIVE_COEFFICIENT" value="0" units="mmol_per_gDW_per_hr" constant="false"/>
          </listOfParameters>
        </kineticLaw>
      </reaction>
      <reaction id="R_ADD_cypo" name="cyclopropane fatty acid synthase (Phosphatidylethanolamine, n-C16:0)" reversible="false">
        <notes>
          <body xmlns="http://www.w3.org/1999/xhtml">
            <p>GENE_ASSOCIATION: PP_2734</p>
          </body>
        </notes>
        <listOfReactants>
          <speciesReference species="M_pptdem_c_c" stoichiometry="1"/>
          <speciesReference species="M_amet_c_c" stoichiometry="2"/>
        </listOfReactants>
        <listOfProducts>
          <speciesReference species="M_h_c_c" stoichiometry="2"/>
          <speciesReference species="M_ahcys_c_c" stoichiometry="2"/>
          <speciesReference species="M_cypo_c_c" stoichiometry="1"/>
        </listOfProducts>
        <kineticLaw>
          <math xmlns="http://www.w3.org/1998/Math/MathML">
            <ci> FLUX_VALUE </ci>
          </math>
          <listOfParameters>
            <parameter id="LOWER_BOUND" value="0" units="mmol_per_gDW_per_hr" constant="false"/>
            <parameter id="UPPER_BOUND" value="999999" units="mmol_per_gDW_per_hr" constant="false"/>
            <parameter id="FLUX_VALUE" value="0" units="mmol_per_gDW_per_hr" constant="false"/>
            <parameter id="OBJECTIVE_COEFFICIENT" value="0" units="mmol_per_gDW_per_hr" constant="false"/>
          </listOfParameters>
        </kineticLaw>
      </reaction>
      <reaction id="R_R_1PPDCRc" name="L-Pipecolate:NADP+ 2-oxidoreductase" reversible="false">
        <notes>
          <body xmlns="http://www.w3.org/1999/xhtml">
            <p>GENE_ASSOCIATION: PP_3591</p>
          </body>
        </notes>
        <listOfReactants>
          <speciesReference species="M_h_c_c" stoichiometry="1"/>
          <speciesReference species="M_nadph_c_c" stoichiometry="1"/>
          <speciesReference species="M_1pipdn2c_c_c" stoichiometry="1"/>
        </listOfReactants>
        <listOfProducts>
          <speciesReference species="M_nadp_c_c" stoichiometry="1"/>
          <speciesReference species="M_Lpipecol_c_c" stoichiometry="1"/>
        </listOfProducts>
        <kineticLaw>
          <math xmlns="http://www.w3.org/1998/Math/MathML">
            <ci> FLUX_VALUE </ci>
          </math>
          <listOfParameters>
            <parameter id="LOWER_BOUND" value="0" units="mmol_per_gDW_per_hr" constant="false"/>
            <parameter id="UPPER_BOUND" value="999999" units="mmol_per_gDW_per_hr" constant="false"/>
            <parameter id="FLUX_VALUE" value="0" units="mmol_per_gDW_per_hr" constant="false"/>
            <parameter id="OBJECTIVE_COEFFICIENT" value="0" units="mmol_per_gDW_per_hr" constant="false"/>
          </listOfParameters>
        </kineticLaw>
      </reaction>
      <reaction id="R_R_2DHGLCK" name="dehydrogluconokinase" reversible="false">
        <notes>
          <body xmlns="http://www.w3.org/1999/xhtml">
            <p>GENE_ASSOCIATION: PP_3378</p>
          </body>
        </notes>
        <listOfReactants>
          <speciesReference species="M_h_c_c" stoichiometry="2"/>
          <speciesReference species="M_atp_c_c" stoichiometry="1"/>
          <speciesReference species="M_2dhglcn_c_c" stoichiometry="1"/>
        </listOfReactants>
        <listOfProducts>
          <speciesReference species="M_adp_c_c" stoichiometry="1"/>
          <speciesReference species="M_6p2dhglcn_c_c" stoichiometry="1"/>
        </listOfProducts>
        <kineticLaw>
          <math xmlns="http://www.w3.org/1998/Math/MathML">
            <ci> FLUX_VALUE </ci>
          </math>
          <listOfParameters>
            <parameter id="LOWER_BOUND" value="0" units="mmol_per_gDW_per_hr" constant="false"/>
            <parameter id="UPPER_BOUND" value="999999" units="mmol_per_gDW_per_hr" constant="false"/>
            <parameter id="FLUX_VALUE" value="0" units="mmol_per_gDW_per_hr" constant="false"/>
            <parameter id="OBJECTIVE_COEFFICIENT" value="0" units="mmol_per_gDW_per_hr" constant="false"/>
          </listOfParameters>
        </kineticLaw>
      </reaction>
      <reaction id="R_R_2DHGLCNkt_tpp" name="2-ketogluconate transporter" reversible="false">
        <notes>
          <body xmlns="http://www.w3.org/1999/xhtml">
            <p>GENE_ASSOCIATION: PP_3377</p>
          </body>
        </notes>
        <listOfReactants>
          <speciesReference species="M_h_p_c" stoichiometry="1"/>
          <speciesReference species="M_2dhglcn_p_c" stoichiometry="1"/>
        </listOfReactants>
        <listOfProducts>
          <speciesReference species="M_h_c_c" stoichiometry="1"/>
          <speciesReference species="M_2dhglcn_c_c" stoichiometry="1"/>
        </listOfProducts>
        <kineticLaw>
          <math xmlns="http://www.w3.org/1998/Math/MathML">
            <ci> FLUX_VALUE </ci>
          </math>
          <listOfParameters>
            <parameter id="LOWER_BOUND" value="0" units="mmol_per_gDW_per_hr" constant="false"/>
            <parameter id="UPPER_BOUND" value="999999" units="mmol_per_gDW_per_hr" constant="false"/>
            <parameter id="FLUX_VALUE" value="0" units="mmol_per_gDW_per_hr" constant="false"/>
            <parameter id="OBJECTIVE_COEFFICIENT" value="0" units="mmol_per_gDW_per_hr" constant="false"/>
          </listOfParameters>
        </kineticLaw>
      </reaction>
      <reaction id="R_R_2DHGLCNtex" name="ketogluconate transport via diffusion (extracellular to periplasm)" reversible="true">
        <notes>
          <body xmlns="http://www.w3.org/1999/xhtml">
            <p>GENE_ASSOCIATION: </p>
          </body>
        </notes>
        <listOfReactants>
          <speciesReference species="M_2dhglcn_e_c" stoichiometry="1"/>
        </listOfReactants>
        <listOfProducts>
          <speciesReference species="M_2dhglcn_p_c" stoichiometry="1"/>
        </listOfProducts>
        <kineticLaw>
          <math xmlns="http://www.w3.org/1998/Math/MathML">
            <ci> FLUX_VALUE </ci>
          </math>
          <listOfParameters>
            <parameter id="LOWER_BOUND" value="-999999" units="mmol_per_gDW_per_hr" constant="false"/>
            <parameter id="UPPER_BOUND" value="999999" units="mmol_per_gDW_per_hr" constant="false"/>
            <parameter id="FLUX_VALUE" value="0" units="mmol_per_gDW_per_hr" constant="false"/>
            <parameter id="OBJECTIVE_COEFFICIENT" value="0" units="mmol_per_gDW_per_hr" constant="false"/>
          </listOfParameters>
        </kineticLaw>
      </reaction>
      <reaction id="R_R_34DHCINMtex" name="DHCINM transport via diffusion (extracellular to periplasm)" reversible="true">
        <notes>
          <body xmlns="http://www.w3.org/1999/xhtml">
            <p>GENE_ASSOCIATION: </p>
          </body>
        </notes>
        <listOfReactants>
          <speciesReference species="M_34dhcinm_e_c" stoichiometry="1"/>
        </listOfReactants>
        <listOfProducts>
          <speciesReference species="M_34dhcinm_p_c" stoichiometry="1"/>
        </listOfProducts>
        <kineticLaw>
          <math xmlns="http://www.w3.org/1998/Math/MathML">
            <ci> FLUX_VALUE </ci>
          </math>
          <listOfParameters>
            <parameter id="LOWER_BOUND" value="-999999" units="mmol_per_gDW_per_hr" constant="false"/>
            <parameter id="UPPER_BOUND" value="999999" units="mmol_per_gDW_per_hr" constant="false"/>
            <parameter id="FLUX_VALUE" value="0" units="mmol_per_gDW_per_hr" constant="false"/>
            <parameter id="OBJECTIVE_COEFFICIENT" value="0" units="mmol_per_gDW_per_hr" constant="false"/>
          </listOfParameters>
        </kineticLaw>
      </reaction>
      <reaction id="R_R_34DHCINMtpp" name="DHCINM transport via diffusion ( periplasm)" reversible="true">
        <notes>
          <body xmlns="http://www.w3.org/1999/xhtml">
            <p>GENE_ASSOCIATION: </p>
          </body>
        </notes>
        <listOfReactants>
          <speciesReference species="M_34dhcinm_p_c" stoichiometry="1"/>
        </listOfReactants>
        <listOfProducts>
          <speciesReference species="M_34dhcinm_c_c" stoichiometry="1"/>
        </listOfProducts>
        <kineticLaw>
          <math xmlns="http://www.w3.org/1998/Math/MathML">
            <ci> FLUX_VALUE </ci>
          </math>
          <listOfParameters>
            <parameter id="LOWER_BOUND" value="-999999" units="mmol_per_gDW_per_hr" constant="false"/>
            <parameter id="UPPER_BOUND" value="999999" units="mmol_per_gDW_per_hr" constant="false"/>
            <parameter id="FLUX_VALUE" value="0" units="mmol_per_gDW_per_hr" constant="false"/>
            <parameter id="OBJECTIVE_COEFFICIENT" value="0" units="mmol_per_gDW_per_hr" constant="false"/>
          </listOfParameters>
        </kineticLaw>
      </reaction>
      <reaction id="R_R_34HPPOR" name="4-Hydroxyphenylpyruvate:oxygen oxidoreductase" reversible="false">
        <notes>
          <body xmlns="http://www.w3.org/1999/xhtml">
            <p>GENE_ASSOCIATION: PP_3433</p>
          </body>
        </notes>
        <listOfReactants>
          <speciesReference species="M_o2_c_c" stoichiometry="1"/>
          <speciesReference species="M_34hpp_c_c" stoichiometry="1"/>
        </listOfReactants>
        <listOfProducts>
          <speciesReference species="M_co2_c_c" stoichiometry="1"/>
          <speciesReference species="M_hgentis_c_c" stoichiometry="1"/>
        </listOfProducts>
        <kineticLaw>
          <math xmlns="http://www.w3.org/1998/Math/MathML">
            <ci> FLUX_VALUE </ci>
          </math>
          <listOfParameters>
            <parameter id="LOWER_BOUND" value="0" units="mmol_per_gDW_per_hr" constant="false"/>
            <parameter id="UPPER_BOUND" value="999999" units="mmol_per_gDW_per_hr" constant="false"/>
            <parameter id="FLUX_VALUE" value="0" units="mmol_per_gDW_per_hr" constant="false"/>
            <parameter id="OBJECTIVE_COEFFICIENT" value="0" units="mmol_per_gDW_per_hr" constant="false"/>
          </listOfParameters>
        </kineticLaw>
      </reaction>
      <reaction id="R_R_3HAACOAT100" name="3-Hydroxyacyl ACP:CoA Transacylase" reversible="true">
        <notes>
          <body xmlns="http://www.w3.org/1999/xhtml">
            <p>GENE_ASSOCIATION: PP_1408</p>
          </body>
        </notes>
        <listOfReactants>
          <speciesReference species="M_coa_c_c" stoichiometry="1"/>
          <speciesReference species="M_3hdecACP_c_c" stoichiometry="1"/>
        </listOfReactants>
        <listOfProducts>
          <speciesReference species="M_ACP_c_c" stoichiometry="1"/>
          <speciesReference species="M_R_3hdcoa_c_c" stoichiometry="1"/>
        </listOfProducts>
        <kineticLaw>
          <math xmlns="http://www.w3.org/1998/Math/MathML">
            <ci> FLUX_VALUE </ci>
          </math>
          <listOfParameters>
            <parameter id="LOWER_BOUND" value="-999999" units="mmol_per_gDW_per_hr" constant="false"/>
            <parameter id="UPPER_BOUND" value="999999" units="mmol_per_gDW_per_hr" constant="false"/>
            <parameter id="FLUX_VALUE" value="0" units="mmol_per_gDW_per_hr" constant="false"/>
            <parameter id="OBJECTIVE_COEFFICIENT" value="0" units="mmol_per_gDW_per_hr" constant="false"/>
          </listOfParameters>
        </kineticLaw>
      </reaction>
      <reaction id="R_R_3HAACOAT120" name="3-Hydroxyacyl ACP:CoA Transacylase" reversible="true">
        <notes>
          <body xmlns="http://www.w3.org/1999/xhtml">
            <p>GENE_ASSOCIATION: PP_1408</p>
          </body>
        </notes>
        <listOfReactants>
          <speciesReference species="M_coa_c_c" stoichiometry="1"/>
          <speciesReference species="M_3hddecACP_c_c" stoichiometry="1"/>
        </listOfReactants>
        <listOfProducts>
          <speciesReference species="M_ACP_c_c" stoichiometry="1"/>
          <speciesReference species="M_R_3hddcoa_c_c" stoichiometry="1"/>
        </listOfProducts>
        <kineticLaw>
          <math xmlns="http://www.w3.org/1998/Math/MathML">
            <ci> FLUX_VALUE </ci>
          </math>
          <listOfParameters>
            <parameter id="LOWER_BOUND" value="-999999" units="mmol_per_gDW_per_hr" constant="false"/>
            <parameter id="UPPER_BOUND" value="999999" units="mmol_per_gDW_per_hr" constant="false"/>
            <parameter id="FLUX_VALUE" value="0" units="mmol_per_gDW_per_hr" constant="false"/>
            <parameter id="OBJECTIVE_COEFFICIENT" value="0" units="mmol_per_gDW_per_hr" constant="false"/>
          </listOfParameters>
        </kineticLaw>
      </reaction>
      <reaction id="R_R_3HAACOAT121" name="3-Hydroxyacyl ACP:CoA Transacylase" reversible="true">
        <notes>
          <body xmlns="http://www.w3.org/1999/xhtml">
            <p>GENE_ASSOCIATION: PP_1408</p>
          </body>
        </notes>
        <listOfReactants>
          <speciesReference species="M_coa_c_c" stoichiometry="1"/>
          <speciesReference species="M_3hcddec5eACP_c_c" stoichiometry="1"/>
        </listOfReactants>
        <listOfProducts>
          <speciesReference species="M_ACP_c_c" stoichiometry="1"/>
          <speciesReference species="M_R_3hcddec5ecoa_c_c" stoichiometry="1"/>
        </listOfProducts>
        <kineticLaw>
          <math xmlns="http://www.w3.org/1998/Math/MathML">
            <ci> FLUX_VALUE </ci>
          </math>
          <listOfParameters>
            <parameter id="LOWER_BOUND" value="-999999" units="mmol_per_gDW_per_hr" constant="false"/>
            <parameter id="UPPER_BOUND" value="999999" units="mmol_per_gDW_per_hr" constant="false"/>
            <parameter id="FLUX_VALUE" value="0" units="mmol_per_gDW_per_hr" constant="false"/>
            <parameter id="OBJECTIVE_COEFFICIENT" value="0" units="mmol_per_gDW_per_hr" constant="false"/>
          </listOfParameters>
        </kineticLaw>
      </reaction>
      <reaction id="R_R_3HAACOAT140" name="3-Hydroxyacyl ACP:CoA Transacylase" reversible="true">
        <notes>
          <body xmlns="http://www.w3.org/1999/xhtml">
            <p>GENE_ASSOCIATION: PP_1408</p>
          </body>
        </notes>
        <listOfReactants>
          <speciesReference species="M_coa_c_c" stoichiometry="1"/>
          <speciesReference species="M_3hmrsACP_c_c" stoichiometry="1"/>
        </listOfReactants>
        <listOfProducts>
          <speciesReference species="M_ACP_c_c" stoichiometry="1"/>
          <speciesReference species="M_R_3hmrscoa_c_c" stoichiometry="1"/>
        </listOfProducts>
        <kineticLaw>
          <math xmlns="http://www.w3.org/1998/Math/MathML">
            <ci> FLUX_VALUE </ci>
          </math>
          <listOfParameters>
            <parameter id="LOWER_BOUND" value="-999999" units="mmol_per_gDW_per_hr" constant="false"/>
            <parameter id="UPPER_BOUND" value="999999" units="mmol_per_gDW_per_hr" constant="false"/>
            <parameter id="FLUX_VALUE" value="0" units="mmol_per_gDW_per_hr" constant="false"/>
            <parameter id="OBJECTIVE_COEFFICIENT" value="0" units="mmol_per_gDW_per_hr" constant="false"/>
          </listOfParameters>
        </kineticLaw>
      </reaction>
      <reaction id="R_R_3HAACOAT141" name="3-Hydroxyacyl ACP:CoA Transacylase" reversible="true">
        <notes>
          <body xmlns="http://www.w3.org/1999/xhtml">
            <p>GENE_ASSOCIATION: PP_1408</p>
          </body>
        </notes>
        <listOfReactants>
          <speciesReference species="M_coa_c_c" stoichiometry="1"/>
          <speciesReference species="M_3hcmrs7eACP_c_c" stoichiometry="1"/>
        </listOfReactants>
        <listOfProducts>
          <speciesReference species="M_ACP_c_c" stoichiometry="1"/>
          <speciesReference species="M_R_3hcmrs7ecoa_c_c" stoichiometry="1"/>
        </listOfProducts>
        <kineticLaw>
          <math xmlns="http://www.w3.org/1998/Math/MathML">
            <ci> FLUX_VALUE </ci>
          </math>
          <listOfParameters>
            <parameter id="LOWER_BOUND" value="-999999" units="mmol_per_gDW_per_hr" constant="false"/>
            <parameter id="UPPER_BOUND" value="999999" units="mmol_per_gDW_per_hr" constant="false"/>
            <parameter id="FLUX_VALUE" value="0" units="mmol_per_gDW_per_hr" constant="false"/>
            <parameter id="OBJECTIVE_COEFFICIENT" value="0" units="mmol_per_gDW_per_hr" constant="false"/>
          </listOfParameters>
        </kineticLaw>
      </reaction>
      <reaction id="R_R_3HAACOAT60" name="3-Hydroxyacyl ACP:CoA Transacylase" reversible="true">
        <notes>
          <body xmlns="http://www.w3.org/1999/xhtml">
            <p>GENE_ASSOCIATION: PP_1408</p>
          </body>
        </notes>
        <listOfReactants>
          <speciesReference species="M_coa_c_c" stoichiometry="1"/>
          <speciesReference species="M_3hhexACP_c_c" stoichiometry="1"/>
        </listOfReactants>
        <listOfProducts>
          <speciesReference species="M_ACP_c_c" stoichiometry="1"/>
          <speciesReference species="M_R_3hhcoa_c_c" stoichiometry="1"/>
        </listOfProducts>
        <kineticLaw>
          <math xmlns="http://www.w3.org/1998/Math/MathML">
            <ci> FLUX_VALUE </ci>
          </math>
          <listOfParameters>
            <parameter id="LOWER_BOUND" value="-999999" units="mmol_per_gDW_per_hr" constant="false"/>
            <parameter id="UPPER_BOUND" value="999999" units="mmol_per_gDW_per_hr" constant="false"/>
            <parameter id="FLUX_VALUE" value="0" units="mmol_per_gDW_per_hr" constant="false"/>
            <parameter id="OBJECTIVE_COEFFICIENT" value="0" units="mmol_per_gDW_per_hr" constant="false"/>
          </listOfParameters>
        </kineticLaw>
      </reaction>
      <reaction id="R_R_3HAACOAT80" name="3-Hydroxyacyl ACP:CoA Transacylase" reversible="true">
        <notes>
          <body xmlns="http://www.w3.org/1999/xhtml">
            <p>GENE_ASSOCIATION: PP_1408</p>
          </body>
        </notes>
        <listOfReactants>
          <speciesReference species="M_coa_c_c" stoichiometry="1"/>
          <speciesReference species="M_3hoctACP_c_c" stoichiometry="1"/>
        </listOfReactants>
        <listOfProducts>
          <speciesReference species="M_ACP_c_c" stoichiometry="1"/>
          <speciesReference species="M_R_3hocoa_c_c" stoichiometry="1"/>
        </listOfProducts>
        <kineticLaw>
          <math xmlns="http://www.w3.org/1998/Math/MathML">
            <ci> FLUX_VALUE </ci>
          </math>
          <listOfParameters>
            <parameter id="LOWER_BOUND" value="-999999" units="mmol_per_gDW_per_hr" constant="false"/>
            <parameter id="UPPER_BOUND" value="999999" units="mmol_per_gDW_per_hr" constant="false"/>
            <parameter id="FLUX_VALUE" value="0" units="mmol_per_gDW_per_hr" constant="false"/>
            <parameter id="OBJECTIVE_COEFFICIENT" value="0" units="mmol_per_gDW_per_hr" constant="false"/>
          </listOfParameters>
        </kineticLaw>
      </reaction>
      <reaction id="R_R_3HAD100" name="3-hydroxyacyl-[acyl-carrier-protein] dehydratase (n-C10:0)" reversible="false">
        <notes>
          <body xmlns="http://www.w3.org/1999/xhtml">
            <p>GENE_ASSOCIATION: ( PP_4174  or  PP_1602 )</p>
          </body>
        </notes>
        <listOfReactants>
          <speciesReference species="M_3hdecACP_c_c" stoichiometry="1"/>
        </listOfReactants>
        <listOfProducts>
          <speciesReference species="M_h2o_c_c" stoichiometry="1"/>
          <speciesReference species="M_tdec2eACP_c_c" stoichiometry="1"/>
        </listOfProducts>
        <kineticLaw>
          <math xmlns="http://www.w3.org/1998/Math/MathML">
            <ci> FLUX_VALUE </ci>
          </math>
          <listOfParameters>
            <parameter id="LOWER_BOUND" value="0" units="mmol_per_gDW_per_hr" constant="false"/>
            <parameter id="UPPER_BOUND" value="999999" units="mmol_per_gDW_per_hr" constant="false"/>
            <parameter id="FLUX_VALUE" value="0" units="mmol_per_gDW_per_hr" constant="false"/>
            <parameter id="OBJECTIVE_COEFFICIENT" value="0" units="mmol_per_gDW_per_hr" constant="false"/>
          </listOfParameters>
        </kineticLaw>
      </reaction>
      <reaction id="R_R_3HAD120" name="3-hydroxyacyl-[acyl-carrier-protein] dehydratase (n-C12:0)" reversible="false">
        <notes>
          <body xmlns="http://www.w3.org/1999/xhtml">
            <p>GENE_ASSOCIATION: ( PP_4174  or  PP_1602 )</p>
          </body>
        </notes>
        <listOfReactants>
          <speciesReference species="M_3hddecACP_c_c" stoichiometry="1"/>
        </listOfReactants>
        <listOfProducts>
          <speciesReference species="M_h2o_c_c" stoichiometry="1"/>
          <speciesReference species="M_tddec2eACP_c_c" stoichiometry="1"/>
        </listOfProducts>
        <kineticLaw>
          <math xmlns="http://www.w3.org/1998/Math/MathML">
            <ci> FLUX_VALUE </ci>
          </math>
          <listOfParameters>
            <parameter id="LOWER_BOUND" value="0" units="mmol_per_gDW_per_hr" constant="false"/>
            <parameter id="UPPER_BOUND" value="999999" units="mmol_per_gDW_per_hr" constant="false"/>
            <parameter id="FLUX_VALUE" value="0" units="mmol_per_gDW_per_hr" constant="false"/>
            <parameter id="OBJECTIVE_COEFFICIENT" value="0" units="mmol_per_gDW_per_hr" constant="false"/>
          </listOfParameters>
        </kineticLaw>
      </reaction>
      <reaction id="R_R_3HAD121" name="3-hydroxyacyl-[acyl-carrier-protein] dehydratase (n-C12:1)" reversible="false">
        <notes>
          <body xmlns="http://www.w3.org/1999/xhtml">
            <p>GENE_ASSOCIATION: ( PP_4174  or  PP_1602 )</p>
          </body>
        </notes>
        <listOfReactants>
          <speciesReference species="M_3hcddec5eACP_c_c" stoichiometry="1"/>
        </listOfReactants>
        <listOfProducts>
          <speciesReference species="M_h2o_c_c" stoichiometry="1"/>
          <speciesReference species="M_t3c5ddeceACP_c_c" stoichiometry="1"/>
        </listOfProducts>
        <kineticLaw>
          <math xmlns="http://www.w3.org/1998/Math/MathML">
            <ci> FLUX_VALUE </ci>
          </math>
          <listOfParameters>
            <parameter id="LOWER_BOUND" value="0" units="mmol_per_gDW_per_hr" constant="false"/>
            <parameter id="UPPER_BOUND" value="999999" units="mmol_per_gDW_per_hr" constant="false"/>
            <parameter id="FLUX_VALUE" value="0" units="mmol_per_gDW_per_hr" constant="false"/>
            <parameter id="OBJECTIVE_COEFFICIENT" value="0" units="mmol_per_gDW_per_hr" constant="false"/>
          </listOfParameters>
        </kineticLaw>
      </reaction>
      <reaction id="R_R_3HAD140" name="3-hydroxyacyl-[acyl-carrier-protein] dehydratase (n-C14:0)" reversible="false">
        <notes>
          <body xmlns="http://www.w3.org/1999/xhtml">
            <p>GENE_ASSOCIATION: ( PP_4174  or  PP_1602 )</p>
          </body>
        </notes>
        <listOfReactants>
          <speciesReference species="M_3hmrsACP_c_c" stoichiometry="1"/>
        </listOfReactants>
        <listOfProducts>
          <speciesReference species="M_h2o_c_c" stoichiometry="1"/>
          <speciesReference species="M_tmrs2eACP_c_c" stoichiometry="1"/>
        </listOfProducts>
        <kineticLaw>
          <math xmlns="http://www.w3.org/1998/Math/MathML">
            <ci> FLUX_VALUE </ci>
          </math>
          <listOfParameters>
            <parameter id="LOWER_BOUND" value="0" units="mmol_per_gDW_per_hr" constant="false"/>
            <parameter id="UPPER_BOUND" value="999999" units="mmol_per_gDW_per_hr" constant="false"/>
            <parameter id="FLUX_VALUE" value="0" units="mmol_per_gDW_per_hr" constant="false"/>
            <parameter id="OBJECTIVE_COEFFICIENT" value="0" units="mmol_per_gDW_per_hr" constant="false"/>
          </listOfParameters>
        </kineticLaw>
      </reaction>
      <reaction id="R_R_3HAD141" name="3-hydroxyacyl-[acyl-carrier-protein] dehydratase (n-C14:1)" reversible="false">
        <notes>
          <body xmlns="http://www.w3.org/1999/xhtml">
            <p>GENE_ASSOCIATION: ( PP_4174  or  PP_1602 )</p>
          </body>
        </notes>
        <listOfReactants>
          <speciesReference species="M_3hcmrs7eACP_c_c" stoichiometry="1"/>
        </listOfReactants>
        <listOfProducts>
          <speciesReference species="M_h2o_c_c" stoichiometry="1"/>
          <speciesReference species="M_t3c7mrseACP_c_c" stoichiometry="1"/>
        </listOfProducts>
        <kineticLaw>
          <math xmlns="http://www.w3.org/1998/Math/MathML">
            <ci> FLUX_VALUE </ci>
          </math>
          <listOfParameters>
            <parameter id="LOWER_BOUND" value="0" units="mmol_per_gDW_per_hr" constant="false"/>
            <parameter id="UPPER_BOUND" value="999999" units="mmol_per_gDW_per_hr" constant="false"/>
            <parameter id="FLUX_VALUE" value="0" units="mmol_per_gDW_per_hr" constant="false"/>
            <parameter id="OBJECTIVE_COEFFICIENT" value="0" units="mmol_per_gDW_per_hr" constant="false"/>
          </listOfParameters>
        </kineticLaw>
      </reaction>
      <reaction id="R_R_3HAD160" name="3-hydroxyacyl-[acyl-carrier-protein] dehydratase (n-C16:0)" reversible="false">
        <notes>
          <body xmlns="http://www.w3.org/1999/xhtml">
            <p>GENE_ASSOCIATION: ( PP_4174  or  PP_1602 )</p>
          </body>
        </notes>
        <listOfReactants>
          <speciesReference species="M_3hpalmACP_c_c" stoichiometry="1"/>
        </listOfReactants>
        <listOfProducts>
          <speciesReference species="M_h2o_c_c" stoichiometry="1"/>
          <speciesReference species="M_tpalm2eACP_c_c" stoichiometry="1"/>
        </listOfProducts>
        <kineticLaw>
          <math xmlns="http://www.w3.org/1998/Math/MathML">
            <ci> FLUX_VALUE </ci>
          </math>
          <listOfParameters>
            <parameter id="LOWER_BOUND" value="0" units="mmol_per_gDW_per_hr" constant="false"/>
            <parameter id="UPPER_BOUND" value="999999" units="mmol_per_gDW_per_hr" constant="false"/>
            <parameter id="FLUX_VALUE" value="0" units="mmol_per_gDW_per_hr" constant="false"/>
            <parameter id="OBJECTIVE_COEFFICIENT" value="0" units="mmol_per_gDW_per_hr" constant="false"/>
          </listOfParameters>
        </kineticLaw>
      </reaction>
      <reaction id="R_R_3HAD161" name="3-hydroxyacyl-[acyl-carrier-protein] dehydratase (n-C16:1)" reversible="false">
        <notes>
          <body xmlns="http://www.w3.org/1999/xhtml">
            <p>GENE_ASSOCIATION: ( PP_4174  or  PP_1602 )</p>
          </body>
        </notes>
        <listOfReactants>
          <speciesReference species="M_3hcpalm9eACP_c_c" stoichiometry="1"/>
        </listOfReactants>
        <listOfProducts>
          <speciesReference species="M_h2o_c_c" stoichiometry="1"/>
          <speciesReference species="M_t3c9palmeACP_c_c" stoichiometry="1"/>
        </listOfProducts>
        <kineticLaw>
          <math xmlns="http://www.w3.org/1998/Math/MathML">
            <ci> FLUX_VALUE </ci>
          </math>
          <listOfParameters>
            <parameter id="LOWER_BOUND" value="0" units="mmol_per_gDW_per_hr" constant="false"/>
            <parameter id="UPPER_BOUND" value="999999" units="mmol_per_gDW_per_hr" constant="false"/>
            <parameter id="FLUX_VALUE" value="0" units="mmol_per_gDW_per_hr" constant="false"/>
            <parameter id="OBJECTIVE_COEFFICIENT" value="0" units="mmol_per_gDW_per_hr" constant="false"/>
          </listOfParameters>
        </kineticLaw>
      </reaction>
      <reaction id="R_R_3HAD180" name="3-hydroxyacyl-[acyl-carrier-protein] dehydratase (n-C18:0)" reversible="false">
        <notes>
          <body xmlns="http://www.w3.org/1999/xhtml">
            <p>GENE_ASSOCIATION: ( PP_4174  or  PP_1602 )</p>
          </body>
        </notes>
        <listOfReactants>
          <speciesReference species="M_3hoctaACP_c_c" stoichiometry="1"/>
        </listOfReactants>
        <listOfProducts>
          <speciesReference species="M_h2o_c_c" stoichiometry="1"/>
          <speciesReference species="M_toctd2eACP_c_c" stoichiometry="1"/>
        </listOfProducts>
        <kineticLaw>
          <math xmlns="http://www.w3.org/1998/Math/MathML">
            <ci> FLUX_VALUE </ci>
          </math>
          <listOfParameters>
            <parameter id="LOWER_BOUND" value="0" units="mmol_per_gDW_per_hr" constant="false"/>
            <parameter id="UPPER_BOUND" value="999999" units="mmol_per_gDW_per_hr" constant="false"/>
            <parameter id="FLUX_VALUE" value="0" units="mmol_per_gDW_per_hr" constant="false"/>
            <parameter id="OBJECTIVE_COEFFICIENT" value="0" units="mmol_per_gDW_per_hr" constant="false"/>
          </listOfParameters>
        </kineticLaw>
      </reaction>
      <reaction id="R_R_3HAD181" name="3-hydroxyacyl-[acyl-carrier-protein] dehydratase (n-C18:1)" reversible="false">
        <notes>
          <body xmlns="http://www.w3.org/1999/xhtml">
            <p>GENE_ASSOCIATION: ( PP_4174  or  PP_1602 )</p>
          </body>
        </notes>
        <listOfReactants>
          <speciesReference species="M_3hcvac11eACP_c_c" stoichiometry="1"/>
        </listOfReactants>
        <listOfProducts>
          <speciesReference species="M_h2o_c_c" stoichiometry="1"/>
          <speciesReference species="M_t3c11vaceACP_c_c" stoichiometry="1"/>
        </listOfProducts>
        <kineticLaw>
          <math xmlns="http://www.w3.org/1998/Math/MathML">
            <ci> FLUX_VALUE </ci>
          </math>
          <listOfParameters>
            <parameter id="LOWER_BOUND" value="0" units="mmol_per_gDW_per_hr" constant="false"/>
            <parameter id="UPPER_BOUND" value="999999" units="mmol_per_gDW_per_hr" constant="false"/>
            <parameter id="FLUX_VALUE" value="0" units="mmol_per_gDW_per_hr" constant="false"/>
            <parameter id="OBJECTIVE_COEFFICIENT" value="0" units="mmol_per_gDW_per_hr" constant="false"/>
          </listOfParameters>
        </kineticLaw>
      </reaction>
      <reaction id="R_R_3HAD40" name="3-hydroxyacyl-[acyl-carrier-protein] dehydratase (n-C4:0)" reversible="false">
        <notes>
          <body xmlns="http://www.w3.org/1999/xhtml">
            <p>GENE_ASSOCIATION: ( PP_4174  or  PP_1602 )</p>
          </body>
        </notes>
        <listOfReactants>
          <speciesReference species="M_3haACP_c_c" stoichiometry="1"/>
        </listOfReactants>
        <listOfProducts>
          <speciesReference species="M_h2o_c_c" stoichiometry="1"/>
          <speciesReference species="M_but2eACP_c_c" stoichiometry="1"/>
        </listOfProducts>
        <kineticLaw>
          <math xmlns="http://www.w3.org/1998/Math/MathML">
            <ci> FLUX_VALUE </ci>
          </math>
          <listOfParameters>
            <parameter id="LOWER_BOUND" value="0" units="mmol_per_gDW_per_hr" constant="false"/>
            <parameter id="UPPER_BOUND" value="999999" units="mmol_per_gDW_per_hr" constant="false"/>
            <parameter id="FLUX_VALUE" value="0" units="mmol_per_gDW_per_hr" constant="false"/>
            <parameter id="OBJECTIVE_COEFFICIENT" value="0" units="mmol_per_gDW_per_hr" constant="false"/>
          </listOfParameters>
        </kineticLaw>
      </reaction>
      <reaction id="R_R_3HAD60" name="3-hydroxyacyl-[acyl-carrier-protein] dehydratase (n-C6:0)" reversible="false">
        <notes>
          <body xmlns="http://www.w3.org/1999/xhtml">
            <p>GENE_ASSOCIATION: ( PP_4174  or  PP_1602 )</p>
          </body>
        </notes>
        <listOfReactants>
          <speciesReference species="M_3hhexACP_c_c" stoichiometry="1"/>
        </listOfReactants>
        <listOfProducts>
          <speciesReference species="M_h2o_c_c" stoichiometry="1"/>
          <speciesReference species="M_thex2eACP_c_c" stoichiometry="1"/>
        </listOfProducts>
        <kineticLaw>
          <math xmlns="http://www.w3.org/1998/Math/MathML">
            <ci> FLUX_VALUE </ci>
          </math>
          <listOfParameters>
            <parameter id="LOWER_BOUND" value="0" units="mmol_per_gDW_per_hr" constant="false"/>
            <parameter id="UPPER_BOUND" value="999999" units="mmol_per_gDW_per_hr" constant="false"/>
            <parameter id="FLUX_VALUE" value="0" units="mmol_per_gDW_per_hr" constant="false"/>
            <parameter id="OBJECTIVE_COEFFICIENT" value="0" units="mmol_per_gDW_per_hr" constant="false"/>
          </listOfParameters>
        </kineticLaw>
      </reaction>
      <reaction id="R_R_3HAD80" name="3-hydroxyacyl-[acyl-carrier-protein] dehydratase (n-C8:0)" reversible="false">
        <notes>
          <body xmlns="http://www.w3.org/1999/xhtml">
            <p>GENE_ASSOCIATION: ( PP_4174  or  PP_1602 )</p>
          </body>
        </notes>
        <listOfReactants>
          <speciesReference species="M_3hoctACP_c_c" stoichiometry="1"/>
        </listOfReactants>
        <listOfProducts>
          <speciesReference species="M_h2o_c_c" stoichiometry="1"/>
          <speciesReference species="M_toct2eACP_c_c" stoichiometry="1"/>
        </listOfProducts>
        <kineticLaw>
          <math xmlns="http://www.w3.org/1998/Math/MathML">
            <ci> FLUX_VALUE </ci>
          </math>
          <listOfParameters>
            <parameter id="LOWER_BOUND" value="0" units="mmol_per_gDW_per_hr" constant="false"/>
            <parameter id="UPPER_BOUND" value="999999" units="mmol_per_gDW_per_hr" constant="false"/>
            <parameter id="FLUX_VALUE" value="0" units="mmol_per_gDW_per_hr" constant="false"/>
            <parameter id="OBJECTIVE_COEFFICIENT" value="0" units="mmol_per_gDW_per_hr" constant="false"/>
          </listOfParameters>
        </kineticLaw>
      </reaction>
      <reaction id="R_R_3HBCOAHL" name="3-hydroxyisobutyryl-CoA hydrolase, mitochondrial" reversible="false">
        <notes>
          <body xmlns="http://www.w3.org/1999/xhtml">
            <p>GENE_ASSOCIATION: </p>
          </body>
        </notes>
        <listOfReactants>
          <speciesReference species="M_h2o_c_c" stoichiometry="1"/>
          <speciesReference species="M_3hibutcoa_c_c" stoichiometry="1"/>
        </listOfReactants>
        <listOfProducts>
          <speciesReference species="M_h_c_c" stoichiometry="1"/>
          <speciesReference species="M_coa_c_c" stoichiometry="1"/>
          <speciesReference species="M_3hmp_c_c" stoichiometry="1"/>
        </listOfProducts>
        <kineticLaw>
          <math xmlns="http://www.w3.org/1998/Math/MathML">
            <ci> FLUX_VALUE </ci>
          </math>
          <listOfParameters>
            <parameter id="LOWER_BOUND" value="0" units="mmol_per_gDW_per_hr" constant="false"/>
            <parameter id="UPPER_BOUND" value="999999" units="mmol_per_gDW_per_hr" constant="false"/>
            <parameter id="FLUX_VALUE" value="0" units="mmol_per_gDW_per_hr" constant="false"/>
            <parameter id="OBJECTIVE_COEFFICIENT" value="0" units="mmol_per_gDW_per_hr" constant="false"/>
          </listOfParameters>
        </kineticLaw>
      </reaction>
      <reaction id="R_R_3MBZALDH" name="Benzyl alcohol dehydrogenase" reversible="false">
        <notes>
          <body xmlns="http://www.w3.org/1999/xhtml">
            <p>GENE_ASSOCIATION: pWW0_128</p>
          </body>
        </notes>
        <listOfReactants>
          <speciesReference species="M_nad_c_c" stoichiometry="1"/>
          <speciesReference species="M_3mbzalc_c_c" stoichiometry="1"/>
        </listOfReactants>
        <listOfProducts>
          <speciesReference species="M_nadh_c_c" stoichiometry="1"/>
          <speciesReference species="M_h_c_c" stoichiometry="1"/>
          <speciesReference species="M_3mbzald_c_c" stoichiometry="1"/>
        </listOfProducts>
        <kineticLaw>
          <math xmlns="http://www.w3.org/1998/Math/MathML">
            <ci> FLUX_VALUE </ci>
          </math>
          <listOfParameters>
            <parameter id="LOWER_BOUND" value="0" units="mmol_per_gDW_per_hr" constant="false"/>
            <parameter id="UPPER_BOUND" value="999999" units="mmol_per_gDW_per_hr" constant="false"/>
            <parameter id="FLUX_VALUE" value="0" units="mmol_per_gDW_per_hr" constant="false"/>
            <parameter id="OBJECTIVE_COEFFICIENT" value="0" units="mmol_per_gDW_per_hr" constant="false"/>
          </listOfParameters>
        </kineticLaw>
      </reaction>
      <reaction id="R_R_3MBZDH" name="Benzaldehyde dehydrogenase" reversible="false">
        <notes>
          <body xmlns="http://www.w3.org/1999/xhtml">
            <p>GENE_ASSOCIATION: pWW0_131</p>
          </body>
        </notes>
        <listOfReactants>
          <speciesReference species="M_nad_c_c" stoichiometry="1"/>
          <speciesReference species="M_h2o_c_c" stoichiometry="1"/>
          <speciesReference species="M_3mbzald_c_c" stoichiometry="1"/>
        </listOfReactants>
        <listOfProducts>
          <speciesReference species="M_nadh_c_c" stoichiometry="1"/>
          <speciesReference species="M_h_c_c" stoichiometry="2"/>
          <speciesReference species="M_m_tol_c_c" stoichiometry="1"/>
        </listOfProducts>
        <kineticLaw>
          <math xmlns="http://www.w3.org/1998/Math/MathML">
            <ci> FLUX_VALUE </ci>
          </math>
          <listOfParameters>
            <parameter id="LOWER_BOUND" value="0" units="mmol_per_gDW_per_hr" constant="false"/>
            <parameter id="UPPER_BOUND" value="999999" units="mmol_per_gDW_per_hr" constant="false"/>
            <parameter id="FLUX_VALUE" value="0" units="mmol_per_gDW_per_hr" constant="false"/>
            <parameter id="OBJECTIVE_COEFFICIENT" value="0" units="mmol_per_gDW_per_hr" constant="false"/>
          </listOfParameters>
        </kineticLaw>
      </reaction>
      <reaction id="R_R_3MCAT23DOX" name="catechol 2,3-dioxygenase (m-xylene)" reversible="false">
        <notes>
          <body xmlns="http://www.w3.org/1999/xhtml">
            <p>GENE_ASSOCIATION: pWW0_097</p>
          </body>
        </notes>
        <listOfReactants>
          <speciesReference species="M_o2_c_c" stoichiometry="1"/>
          <speciesReference species="M_3mcat_c_c" stoichiometry="1"/>
        </listOfReactants>
        <listOfProducts>
          <speciesReference species="M_h_c_c" stoichiometry="1"/>
          <speciesReference species="M_cchoxod_c_c" stoichiometry="1"/>
        </listOfProducts>
        <kineticLaw>
          <math xmlns="http://www.w3.org/1998/Math/MathML">
            <ci> FLUX_VALUE </ci>
          </math>
          <listOfParameters>
            <parameter id="LOWER_BOUND" value="0" units="mmol_per_gDW_per_hr" constant="false"/>
            <parameter id="UPPER_BOUND" value="999999" units="mmol_per_gDW_per_hr" constant="false"/>
            <parameter id="FLUX_VALUE" value="0" units="mmol_per_gDW_per_hr" constant="false"/>
            <parameter id="OBJECTIVE_COEFFICIENT" value="0" units="mmol_per_gDW_per_hr" constant="false"/>
          </listOfParameters>
        </kineticLaw>
      </reaction>
      <reaction id="R_R_3OADPCOAT" name="3-oxoadipate CoA-transferase" reversible="false">
        <notes>
          <body xmlns="http://www.w3.org/1999/xhtml">
            <p>GENE_ASSOCIATION: ( PP_3951  and  PP_3952 )</p>
          </body>
        </notes>
        <listOfReactants>
          <speciesReference species="M_3oxoadp_c_c" stoichiometry="1"/>
          <speciesReference species="M_succoa_c_c" stoichiometry="1"/>
        </listOfReactants>
        <listOfProducts>
          <speciesReference species="M_oxadpcoa_c_c" stoichiometry="1"/>
          <speciesReference species="M_succ_c_c" stoichiometry="1"/>
        </listOfProducts>
        <kineticLaw>
          <math xmlns="http://www.w3.org/1998/Math/MathML">
            <ci> FLUX_VALUE </ci>
          </math>
          <listOfParameters>
            <parameter id="LOWER_BOUND" value="0" units="mmol_per_gDW_per_hr" constant="false"/>
            <parameter id="UPPER_BOUND" value="999999" units="mmol_per_gDW_per_hr" constant="false"/>
            <parameter id="FLUX_VALUE" value="0" units="mmol_per_gDW_per_hr" constant="false"/>
            <parameter id="OBJECTIVE_COEFFICIENT" value="0" units="mmol_per_gDW_per_hr" constant="false"/>
          </listOfParameters>
        </kineticLaw>
      </reaction>
      <reaction id="R_R_3OAR100" name="3-oxoacyl-[acyl-carrier-protein] reductase (n-C10:0)" reversible="true">
        <notes>
          <body xmlns="http://www.w3.org/1999/xhtml">
            <p>GENE_ASSOCIATION: PP_1914</p>
          </body>
        </notes>
        <listOfReactants>
          <speciesReference species="M_h_c_c" stoichiometry="1"/>
          <speciesReference species="M_nadph_c_c" stoichiometry="1"/>
          <speciesReference species="M_3odecACP_c_c" stoichiometry="1"/>
        </listOfReactants>
        <listOfProducts>
          <speciesReference species="M_nadp_c_c" stoichiometry="1"/>
          <speciesReference species="M_3hdecACP_c_c" stoichiometry="1"/>
        </listOfProducts>
        <kineticLaw>
          <math xmlns="http://www.w3.org/1998/Math/MathML">
            <ci> FLUX_VALUE </ci>
          </math>
          <listOfParameters>
            <parameter id="LOWER_BOUND" value="-999999" units="mmol_per_gDW_per_hr" constant="false"/>
            <parameter id="UPPER_BOUND" value="999999" units="mmol_per_gDW_per_hr" constant="false"/>
            <parameter id="FLUX_VALUE" value="0" units="mmol_per_gDW_per_hr" constant="false"/>
            <parameter id="OBJECTIVE_COEFFICIENT" value="0" units="mmol_per_gDW_per_hr" constant="false"/>
          </listOfParameters>
        </kineticLaw>
      </reaction>
      <reaction id="R_R_3OAR120" name="3-oxoacyl-[acyl-carrier-protein] reductase (n-C12:0)" reversible="true">
        <notes>
          <body xmlns="http://www.w3.org/1999/xhtml">
            <p>GENE_ASSOCIATION: PP_1914</p>
          </body>
        </notes>
        <listOfReactants>
          <speciesReference species="M_h_c_c" stoichiometry="1"/>
          <speciesReference species="M_nadph_c_c" stoichiometry="1"/>
          <speciesReference species="M_3oddecACP_c_c" stoichiometry="1"/>
        </listOfReactants>
        <listOfProducts>
          <speciesReference species="M_nadp_c_c" stoichiometry="1"/>
          <speciesReference species="M_3hddecACP_c_c" stoichiometry="1"/>
        </listOfProducts>
        <kineticLaw>
          <math xmlns="http://www.w3.org/1998/Math/MathML">
            <ci> FLUX_VALUE </ci>
          </math>
          <listOfParameters>
            <parameter id="LOWER_BOUND" value="-999999" units="mmol_per_gDW_per_hr" constant="false"/>
            <parameter id="UPPER_BOUND" value="999999" units="mmol_per_gDW_per_hr" constant="false"/>
            <parameter id="FLUX_VALUE" value="0" units="mmol_per_gDW_per_hr" constant="false"/>
            <parameter id="OBJECTIVE_COEFFICIENT" value="0" units="mmol_per_gDW_per_hr" constant="false"/>
          </listOfParameters>
        </kineticLaw>
      </reaction>
      <reaction id="R_R_3OAR121" name="3-oxoacyl-[acyl-carrier-protein] reductase (n-C12:1)" reversible="false">
        <notes>
          <body xmlns="http://www.w3.org/1999/xhtml">
            <p>GENE_ASSOCIATION: PP_1914</p>
          </body>
        </notes>
        <listOfReactants>
          <speciesReference species="M_h_c_c" stoichiometry="1"/>
          <speciesReference species="M_nadph_c_c" stoichiometry="1"/>
          <speciesReference species="M_3ocddec5eACP_c_c" stoichiometry="1"/>
        </listOfReactants>
        <listOfProducts>
          <speciesReference species="M_nadp_c_c" stoichiometry="1"/>
          <speciesReference species="M_3hcddec5eACP_c_c" stoichiometry="1"/>
        </listOfProducts>
        <kineticLaw>
          <math xmlns="http://www.w3.org/1998/Math/MathML">
            <ci> FLUX_VALUE </ci>
          </math>
          <listOfParameters>
            <parameter id="LOWER_BOUND" value="0" units="mmol_per_gDW_per_hr" constant="false"/>
            <parameter id="UPPER_BOUND" value="999999" units="mmol_per_gDW_per_hr" constant="false"/>
            <parameter id="FLUX_VALUE" value="0" units="mmol_per_gDW_per_hr" constant="false"/>
            <parameter id="OBJECTIVE_COEFFICIENT" value="0" units="mmol_per_gDW_per_hr" constant="false"/>
          </listOfParameters>
        </kineticLaw>
      </reaction>
      <reaction id="R_R_3OAR140" name="3-oxoacyl-[acyl-carrier-protein] reductase (n-C14:0)" reversible="true">
        <notes>
          <body xmlns="http://www.w3.org/1999/xhtml">
            <p>GENE_ASSOCIATION: PP_1914</p>
          </body>
        </notes>
        <listOfReactants>
          <speciesReference species="M_h_c_c" stoichiometry="1"/>
          <speciesReference species="M_nadph_c_c" stoichiometry="1"/>
          <speciesReference species="M_3omrsACP_c_c" stoichiometry="1"/>
        </listOfReactants>
        <listOfProducts>
          <speciesReference species="M_nadp_c_c" stoichiometry="1"/>
          <speciesReference species="M_3hmrsACP_c_c" stoichiometry="1"/>
        </listOfProducts>
        <kineticLaw>
          <math xmlns="http://www.w3.org/1998/Math/MathML">
            <ci> FLUX_VALUE </ci>
          </math>
          <listOfParameters>
            <parameter id="LOWER_BOUND" value="-999999" units="mmol_per_gDW_per_hr" constant="false"/>
            <parameter id="UPPER_BOUND" value="999999" units="mmol_per_gDW_per_hr" constant="false"/>
            <parameter id="FLUX_VALUE" value="0" units="mmol_per_gDW_per_hr" constant="false"/>
            <parameter id="OBJECTIVE_COEFFICIENT" value="0" units="mmol_per_gDW_per_hr" constant="false"/>
          </listOfParameters>
        </kineticLaw>
      </reaction>
      <reaction id="R_R_3OAR141" name="3-oxoacyl-[acyl-carrier-protein] reductase (n-C14:1)" reversible="false">
        <notes>
          <body xmlns="http://www.w3.org/1999/xhtml">
            <p>GENE_ASSOCIATION: PP_1914</p>
          </body>
        </notes>
        <listOfReactants>
          <speciesReference species="M_h_c_c" stoichiometry="1"/>
          <speciesReference species="M_nadph_c_c" stoichiometry="1"/>
          <speciesReference species="M_3ocmrs7eACP_c_c" stoichiometry="1"/>
        </listOfReactants>
        <listOfProducts>
          <speciesReference species="M_nadp_c_c" stoichiometry="1"/>
          <speciesReference species="M_3hcmrs7eACP_c_c" stoichiometry="1"/>
        </listOfProducts>
        <kineticLaw>
          <math xmlns="http://www.w3.org/1998/Math/MathML">
            <ci> FLUX_VALUE </ci>
          </math>
          <listOfParameters>
            <parameter id="LOWER_BOUND" value="0" units="mmol_per_gDW_per_hr" constant="false"/>
            <parameter id="UPPER_BOUND" value="999999" units="mmol_per_gDW_per_hr" constant="false"/>
            <parameter id="FLUX_VALUE" value="0" units="mmol_per_gDW_per_hr" constant="false"/>
            <parameter id="OBJECTIVE_COEFFICIENT" value="0" units="mmol_per_gDW_per_hr" constant="false"/>
          </listOfParameters>
        </kineticLaw>
      </reaction>
      <reaction id="R_R_3OAR160" name="3-oxoacyl-[acyl-carrier-protein] reductase (n-C16:0)" reversible="true">
        <notes>
          <body xmlns="http://www.w3.org/1999/xhtml">
            <p>GENE_ASSOCIATION: PP_1914</p>
          </body>
        </notes>
        <listOfReactants>
          <speciesReference species="M_h_c_c" stoichiometry="1"/>
          <speciesReference species="M_nadph_c_c" stoichiometry="1"/>
          <speciesReference species="M_3opalmACP_c_c" stoichiometry="1"/>
        </listOfReactants>
        <listOfProducts>
          <speciesReference species="M_nadp_c_c" stoichiometry="1"/>
          <speciesReference species="M_3hpalmACP_c_c" stoichiometry="1"/>
        </listOfProducts>
        <kineticLaw>
          <math xmlns="http://www.w3.org/1998/Math/MathML">
            <ci> FLUX_VALUE </ci>
          </math>
          <listOfParameters>
            <parameter id="LOWER_BOUND" value="-999999" units="mmol_per_gDW_per_hr" constant="false"/>
            <parameter id="UPPER_BOUND" value="999999" units="mmol_per_gDW_per_hr" constant="false"/>
            <parameter id="FLUX_VALUE" value="0" units="mmol_per_gDW_per_hr" constant="false"/>
            <parameter id="OBJECTIVE_COEFFICIENT" value="0" units="mmol_per_gDW_per_hr" constant="false"/>
          </listOfParameters>
        </kineticLaw>
      </reaction>
      <reaction id="R_R_3OAR161" name="3-oxoacyl-[acyl-carrier-protein] reductase (n-C16:1)" reversible="false">
        <notes>
          <body xmlns="http://www.w3.org/1999/xhtml">
            <p>GENE_ASSOCIATION: PP_1914</p>
          </body>
        </notes>
        <listOfReactants>
          <speciesReference species="M_h_c_c" stoichiometry="1"/>
          <speciesReference species="M_nadph_c_c" stoichiometry="1"/>
          <speciesReference species="M_3ocpalm9eACP_c_c" stoichiometry="1"/>
        </listOfReactants>
        <listOfProducts>
          <speciesReference species="M_nadp_c_c" stoichiometry="1"/>
          <speciesReference species="M_3hcpalm9eACP_c_c" stoichiometry="1"/>
        </listOfProducts>
        <kineticLaw>
          <math xmlns="http://www.w3.org/1998/Math/MathML">
            <ci> FLUX_VALUE </ci>
          </math>
          <listOfParameters>
            <parameter id="LOWER_BOUND" value="0" units="mmol_per_gDW_per_hr" constant="false"/>
            <parameter id="UPPER_BOUND" value="999999" units="mmol_per_gDW_per_hr" constant="false"/>
            <parameter id="FLUX_VALUE" value="0" units="mmol_per_gDW_per_hr" constant="false"/>
            <parameter id="OBJECTIVE_COEFFICIENT" value="0" units="mmol_per_gDW_per_hr" constant="false"/>
          </listOfParameters>
        </kineticLaw>
      </reaction>
      <reaction id="R_R_3OAR180" name="3-oxoacyl-[acyl-carrier-protein] reductase (n-C18:0)" reversible="true">
        <notes>
          <body xmlns="http://www.w3.org/1999/xhtml">
            <p>GENE_ASSOCIATION: PP_1914</p>
          </body>
        </notes>
        <listOfReactants>
          <speciesReference species="M_h_c_c" stoichiometry="1"/>
          <speciesReference species="M_nadph_c_c" stoichiometry="1"/>
          <speciesReference species="M_3ooctdACP_c_c" stoichiometry="1"/>
        </listOfReactants>
        <listOfProducts>
          <speciesReference species="M_nadp_c_c" stoichiometry="1"/>
          <speciesReference species="M_3hoctaACP_c_c" stoichiometry="1"/>
        </listOfProducts>
        <kineticLaw>
          <math xmlns="http://www.w3.org/1998/Math/MathML">
            <ci> FLUX_VALUE </ci>
          </math>
          <listOfParameters>
            <parameter id="LOWER_BOUND" value="-999999" units="mmol_per_gDW_per_hr" constant="false"/>
            <parameter id="UPPER_BOUND" value="999999" units="mmol_per_gDW_per_hr" constant="false"/>
            <parameter id="FLUX_VALUE" value="0" units="mmol_per_gDW_per_hr" constant="false"/>
            <parameter id="OBJECTIVE_COEFFICIENT" value="0" units="mmol_per_gDW_per_hr" constant="false"/>
          </listOfParameters>
        </kineticLaw>
      </reaction>
      <reaction id="R_R_3OAR181" name="3-oxoacyl-[acyl-carrier-protein] reductase (n-C18:1)" reversible="false">
        <notes>
          <body xmlns="http://www.w3.org/1999/xhtml">
            <p>GENE_ASSOCIATION: PP_1914</p>
          </body>
        </notes>
        <listOfReactants>
          <speciesReference species="M_h_c_c" stoichiometry="1"/>
          <speciesReference species="M_nadph_c_c" stoichiometry="1"/>
          <speciesReference species="M_3ocvac11eACP_c_c" stoichiometry="1"/>
        </listOfReactants>
        <listOfProducts>
          <speciesReference species="M_nadp_c_c" stoichiometry="1"/>
          <speciesReference species="M_3hcvac11eACP_c_c" stoichiometry="1"/>
        </listOfProducts>
        <kineticLaw>
          <math xmlns="http://www.w3.org/1998/Math/MathML">
            <ci> FLUX_VALUE </ci>
          </math>
          <listOfParameters>
            <parameter id="LOWER_BOUND" value="0" units="mmol_per_gDW_per_hr" constant="false"/>
            <parameter id="UPPER_BOUND" value="999999" units="mmol_per_gDW_per_hr" constant="false"/>
            <parameter id="FLUX_VALUE" value="0" units="mmol_per_gDW_per_hr" constant="false"/>
            <parameter id="OBJECTIVE_COEFFICIENT" value="0" units="mmol_per_gDW_per_hr" constant="false"/>
          </listOfParameters>
        </kineticLaw>
      </reaction>
      <reaction id="R_R_3OAR40" name="3-oxoacyl-[acyl-carrier-protein] reductase (n-C4:0)" reversible="true">
        <notes>
          <body xmlns="http://www.w3.org/1999/xhtml">
            <p>GENE_ASSOCIATION: PP_1914</p>
          </body>
        </notes>
        <listOfReactants>
          <speciesReference species="M_h_c_c" stoichiometry="1"/>
          <speciesReference species="M_nadph_c_c" stoichiometry="1"/>
          <speciesReference species="M_actACP_c_c" stoichiometry="1"/>
        </listOfReactants>
        <listOfProducts>
          <speciesReference species="M_nadp_c_c" stoichiometry="1"/>
          <speciesReference species="M_3haACP_c_c" stoichiometry="1"/>
        </listOfProducts>
        <kineticLaw>
          <math xmlns="http://www.w3.org/1998/Math/MathML">
            <ci> FLUX_VALUE </ci>
          </math>
          <listOfParameters>
            <parameter id="LOWER_BOUND" value="-999999" units="mmol_per_gDW_per_hr" constant="false"/>
            <parameter id="UPPER_BOUND" value="999999" units="mmol_per_gDW_per_hr" constant="false"/>
            <parameter id="FLUX_VALUE" value="0" units="mmol_per_gDW_per_hr" constant="false"/>
            <parameter id="OBJECTIVE_COEFFICIENT" value="0" units="mmol_per_gDW_per_hr" constant="false"/>
          </listOfParameters>
        </kineticLaw>
      </reaction>
      <reaction id="R_R_3OAR60" name="3-oxoacyl-[acyl-carrier-protein] reductase (n-C6:0)" reversible="true">
        <notes>
          <body xmlns="http://www.w3.org/1999/xhtml">
            <p>GENE_ASSOCIATION: PP_1914</p>
          </body>
        </notes>
        <listOfReactants>
          <speciesReference species="M_h_c_c" stoichiometry="1"/>
          <speciesReference species="M_nadph_c_c" stoichiometry="1"/>
          <speciesReference species="M_3ohexACP_c_c" stoichiometry="1"/>
        </listOfReactants>
        <listOfProducts>
          <speciesReference species="M_nadp_c_c" stoichiometry="1"/>
          <speciesReference species="M_3hhexACP_c_c" stoichiometry="1"/>
        </listOfProducts>
        <kineticLaw>
          <math xmlns="http://www.w3.org/1998/Math/MathML">
            <ci> FLUX_VALUE </ci>
          </math>
          <listOfParameters>
            <parameter id="LOWER_BOUND" value="-999999" units="mmol_per_gDW_per_hr" constant="false"/>
            <parameter id="UPPER_BOUND" value="999999" units="mmol_per_gDW_per_hr" constant="false"/>
            <parameter id="FLUX_VALUE" value="0" units="mmol_per_gDW_per_hr" constant="false"/>
            <parameter id="OBJECTIVE_COEFFICIENT" value="0" units="mmol_per_gDW_per_hr" constant="false"/>
          </listOfParameters>
        </kineticLaw>
      </reaction>
      <reaction id="R_R_3OAR80" name="3-oxoacyl-[acyl-carrier-protein] reductase (n-C8:0)" reversible="true">
        <notes>
          <body xmlns="http://www.w3.org/1999/xhtml">
            <p>GENE_ASSOCIATION: PP_1914</p>
          </body>
        </notes>
        <listOfReactants>
          <speciesReference species="M_h_c_c" stoichiometry="1"/>
          <speciesReference species="M_nadph_c_c" stoichiometry="1"/>
          <speciesReference species="M_3ooctACP_c_c" stoichiometry="1"/>
        </listOfReactants>
        <listOfProducts>
          <speciesReference species="M_nadp_c_c" stoichiometry="1"/>
          <speciesReference species="M_3hoctACP_c_c" stoichiometry="1"/>
        </listOfProducts>
        <kineticLaw>
          <math xmlns="http://www.w3.org/1998/Math/MathML">
            <ci> FLUX_VALUE </ci>
          </math>
          <listOfParameters>
            <parameter id="LOWER_BOUND" value="-999999" units="mmol_per_gDW_per_hr" constant="false"/>
            <parameter id="UPPER_BOUND" value="999999" units="mmol_per_gDW_per_hr" constant="false"/>
            <parameter id="FLUX_VALUE" value="0" units="mmol_per_gDW_per_hr" constant="false"/>
            <parameter id="OBJECTIVE_COEFFICIENT" value="0" units="mmol_per_gDW_per_hr" constant="false"/>
          </listOfParameters>
        </kineticLaw>
      </reaction>
      <reaction id="R_R_3OAS100" name="3-oxoacyl-[acyl-carrier-protein] synthase (n-C10:0)" reversible="false">
        <notes>
          <body xmlns="http://www.w3.org/1999/xhtml">
            <p>GENE_ASSOCIATION: ( PP_1916  or  PP_4175 )</p>
          </body>
        </notes>
        <listOfReactants>
          <speciesReference species="M_h_c_c" stoichiometry="1"/>
          <speciesReference species="M_malACP_c_c" stoichiometry="1"/>
          <speciesReference species="M_ocACP_c_c" stoichiometry="1"/>
        </listOfReactants>
        <listOfProducts>
          <speciesReference species="M_co2_c_c" stoichiometry="1"/>
          <speciesReference species="M_ACP_c_c" stoichiometry="1"/>
          <speciesReference species="M_3odecACP_c_c" stoichiometry="1"/>
        </listOfProducts>
        <kineticLaw>
          <math xmlns="http://www.w3.org/1998/Math/MathML">
            <ci> FLUX_VALUE </ci>
          </math>
          <listOfParameters>
            <parameter id="LOWER_BOUND" value="0" units="mmol_per_gDW_per_hr" constant="false"/>
            <parameter id="UPPER_BOUND" value="999999" units="mmol_per_gDW_per_hr" constant="false"/>
            <parameter id="FLUX_VALUE" value="0" units="mmol_per_gDW_per_hr" constant="false"/>
            <parameter id="OBJECTIVE_COEFFICIENT" value="0" units="mmol_per_gDW_per_hr" constant="false"/>
          </listOfParameters>
        </kineticLaw>
      </reaction>
      <reaction id="R_R_3OAS120" name="3-oxoacyl-[acyl-carrier-protein] synthase (n-C12:0)" reversible="false">
        <notes>
          <body xmlns="http://www.w3.org/1999/xhtml">
            <p>GENE_ASSOCIATION: ( PP_1916  or  PP_4175 )</p>
          </body>
        </notes>
        <listOfReactants>
          <speciesReference species="M_h_c_c" stoichiometry="1"/>
          <speciesReference species="M_malACP_c_c" stoichiometry="1"/>
          <speciesReference species="M_dcaACP_c_c" stoichiometry="1"/>
        </listOfReactants>
        <listOfProducts>
          <speciesReference species="M_co2_c_c" stoichiometry="1"/>
          <speciesReference species="M_ACP_c_c" stoichiometry="1"/>
          <speciesReference species="M_3oddecACP_c_c" stoichiometry="1"/>
        </listOfProducts>
        <kineticLaw>
          <math xmlns="http://www.w3.org/1998/Math/MathML">
            <ci> FLUX_VALUE </ci>
          </math>
          <listOfParameters>
            <parameter id="LOWER_BOUND" value="0" units="mmol_per_gDW_per_hr" constant="false"/>
            <parameter id="UPPER_BOUND" value="999999" units="mmol_per_gDW_per_hr" constant="false"/>
            <parameter id="FLUX_VALUE" value="0" units="mmol_per_gDW_per_hr" constant="false"/>
            <parameter id="OBJECTIVE_COEFFICIENT" value="0" units="mmol_per_gDW_per_hr" constant="false"/>
          </listOfParameters>
        </kineticLaw>
      </reaction>
      <reaction id="R_R_3OAS121" name="3-oxoacyl-[acyl-carrier-protein] synthase (n-C12:1)" reversible="false">
        <notes>
          <body xmlns="http://www.w3.org/1999/xhtml">
            <p>GENE_ASSOCIATION: PP_4175</p>
          </body>
        </notes>
        <listOfReactants>
          <speciesReference species="M_h_c_c" stoichiometry="1"/>
          <speciesReference species="M_malACP_c_c" stoichiometry="1"/>
          <speciesReference species="M_cdec3eACP_c_c" stoichiometry="1"/>
        </listOfReactants>
        <listOfProducts>
          <speciesReference species="M_co2_c_c" stoichiometry="1"/>
          <speciesReference species="M_ACP_c_c" stoichiometry="1"/>
          <speciesReference species="M_3ocddec5eACP_c_c" stoichiometry="1"/>
        </listOfProducts>
        <kineticLaw>
          <math xmlns="http://www.w3.org/1998/Math/MathML">
            <ci> FLUX_VALUE </ci>
          </math>
          <listOfParameters>
            <parameter id="LOWER_BOUND" value="0" units="mmol_per_gDW_per_hr" constant="false"/>
            <parameter id="UPPER_BOUND" value="999999" units="mmol_per_gDW_per_hr" constant="false"/>
            <parameter id="FLUX_VALUE" value="0" units="mmol_per_gDW_per_hr" constant="false"/>
            <parameter id="OBJECTIVE_COEFFICIENT" value="0" units="mmol_per_gDW_per_hr" constant="false"/>
          </listOfParameters>
        </kineticLaw>
      </reaction>
      <reaction id="R_R_3OAS140" name="3-oxoacyl-[acyl-carrier-protein] synthase (n-C14:0)" reversible="false">
        <notes>
          <body xmlns="http://www.w3.org/1999/xhtml">
            <p>GENE_ASSOCIATION: ( PP_1916  or  PP_4175 )</p>
          </body>
        </notes>
        <listOfReactants>
          <speciesReference species="M_h_c_c" stoichiometry="1"/>
          <speciesReference species="M_ddcaACP_c_c" stoichiometry="1"/>
          <speciesReference species="M_malACP_c_c" stoichiometry="1"/>
        </listOfReactants>
        <listOfProducts>
          <speciesReference species="M_co2_c_c" stoichiometry="1"/>
          <speciesReference species="M_ACP_c_c" stoichiometry="1"/>
          <speciesReference species="M_3omrsACP_c_c" stoichiometry="1"/>
        </listOfProducts>
        <kineticLaw>
          <math xmlns="http://www.w3.org/1998/Math/MathML">
            <ci> FLUX_VALUE </ci>
          </math>
          <listOfParameters>
            <parameter id="LOWER_BOUND" value="0" units="mmol_per_gDW_per_hr" constant="false"/>
            <parameter id="UPPER_BOUND" value="999999" units="mmol_per_gDW_per_hr" constant="false"/>
            <parameter id="FLUX_VALUE" value="0" units="mmol_per_gDW_per_hr" constant="false"/>
            <parameter id="OBJECTIVE_COEFFICIENT" value="0" units="mmol_per_gDW_per_hr" constant="false"/>
          </listOfParameters>
        </kineticLaw>
      </reaction>
      <reaction id="R_R_3OAS141" name="3-oxoacyl-[acyl-carrier-protein] synthase (n-C14:1)" reversible="false">
        <notes>
          <body xmlns="http://www.w3.org/1999/xhtml">
            <p>GENE_ASSOCIATION: PP_4175</p>
          </body>
        </notes>
        <listOfReactants>
          <speciesReference species="M_h_c_c" stoichiometry="1"/>
          <speciesReference species="M_malACP_c_c" stoichiometry="1"/>
          <speciesReference species="M_cddec5eACP_c_c" stoichiometry="1"/>
        </listOfReactants>
        <listOfProducts>
          <speciesReference species="M_co2_c_c" stoichiometry="1"/>
          <speciesReference species="M_ACP_c_c" stoichiometry="1"/>
          <speciesReference species="M_3ocmrs7eACP_c_c" stoichiometry="1"/>
        </listOfProducts>
        <kineticLaw>
          <math xmlns="http://www.w3.org/1998/Math/MathML">
            <ci> FLUX_VALUE </ci>
          </math>
          <listOfParameters>
            <parameter id="LOWER_BOUND" value="0" units="mmol_per_gDW_per_hr" constant="false"/>
            <parameter id="UPPER_BOUND" value="999999" units="mmol_per_gDW_per_hr" constant="false"/>
            <parameter id="FLUX_VALUE" value="0" units="mmol_per_gDW_per_hr" constant="false"/>
            <parameter id="OBJECTIVE_COEFFICIENT" value="0" units="mmol_per_gDW_per_hr" constant="false"/>
          </listOfParameters>
        </kineticLaw>
      </reaction>
      <reaction id="R_R_3OAS160" name="3-oxoacyl-[acyl-carrier-protein] synthase (n-C16:0)" reversible="false">
        <notes>
          <body xmlns="http://www.w3.org/1999/xhtml">
            <p>GENE_ASSOCIATION: ( PP_1916  or  PP_4175 )</p>
          </body>
        </notes>
        <listOfReactants>
          <speciesReference species="M_h_c_c" stoichiometry="1"/>
          <speciesReference species="M_malACP_c_c" stoichiometry="1"/>
          <speciesReference species="M_myrsACP_c_c" stoichiometry="1"/>
        </listOfReactants>
        <listOfProducts>
          <speciesReference species="M_co2_c_c" stoichiometry="1"/>
          <speciesReference species="M_ACP_c_c" stoichiometry="1"/>
          <speciesReference species="M_3opalmACP_c_c" stoichiometry="1"/>
        </listOfProducts>
        <kineticLaw>
          <math xmlns="http://www.w3.org/1998/Math/MathML">
            <ci> FLUX_VALUE </ci>
          </math>
          <listOfParameters>
            <parameter id="LOWER_BOUND" value="0" units="mmol_per_gDW_per_hr" constant="false"/>
            <parameter id="UPPER_BOUND" value="999999" units="mmol_per_gDW_per_hr" constant="false"/>
            <parameter id="FLUX_VALUE" value="0" units="mmol_per_gDW_per_hr" constant="false"/>
            <parameter id="OBJECTIVE_COEFFICIENT" value="0" units="mmol_per_gDW_per_hr" constant="false"/>
          </listOfParameters>
        </kineticLaw>
      </reaction>
      <reaction id="R_R_3OAS161" name="3-oxoacyl-[acyl-carrier-protein] synthase (n-C16:1)" reversible="false">
        <notes>
          <body xmlns="http://www.w3.org/1999/xhtml">
            <p>GENE_ASSOCIATION: PP_4175</p>
          </body>
        </notes>
        <listOfReactants>
          <speciesReference species="M_h_c_c" stoichiometry="1"/>
          <speciesReference species="M_malACP_c_c" stoichiometry="1"/>
          <speciesReference species="M_tdeACP_c_c" stoichiometry="1"/>
        </listOfReactants>
        <listOfProducts>
          <speciesReference species="M_co2_c_c" stoichiometry="1"/>
          <speciesReference species="M_ACP_c_c" stoichiometry="1"/>
          <speciesReference species="M_3ocpalm9eACP_c_c" stoichiometry="1"/>
        </listOfProducts>
        <kineticLaw>
          <math xmlns="http://www.w3.org/1998/Math/MathML">
            <ci> FLUX_VALUE </ci>
          </math>
          <listOfParameters>
            <parameter id="LOWER_BOUND" value="0" units="mmol_per_gDW_per_hr" constant="false"/>
            <parameter id="UPPER_BOUND" value="999999" units="mmol_per_gDW_per_hr" constant="false"/>
            <parameter id="FLUX_VALUE" value="0" units="mmol_per_gDW_per_hr" constant="false"/>
            <parameter id="OBJECTIVE_COEFFICIENT" value="0" units="mmol_per_gDW_per_hr" constant="false"/>
          </listOfParameters>
        </kineticLaw>
      </reaction>
      <reaction id="R_R_3OAS180" name="3-oxoacyl-[acyl-carrier-protein] synthase (n-C18:0)" reversible="false">
        <notes>
          <body xmlns="http://www.w3.org/1999/xhtml">
            <p>GENE_ASSOCIATION: PP_4175</p>
          </body>
        </notes>
        <listOfReactants>
          <speciesReference species="M_h_c_c" stoichiometry="1"/>
          <speciesReference species="M_palmACP_c_c" stoichiometry="1"/>
          <speciesReference species="M_malACP_c_c" stoichiometry="1"/>
        </listOfReactants>
        <listOfProducts>
          <speciesReference species="M_co2_c_c" stoichiometry="1"/>
          <speciesReference species="M_ACP_c_c" stoichiometry="1"/>
          <speciesReference species="M_3ooctdACP_c_c" stoichiometry="1"/>
        </listOfProducts>
        <kineticLaw>
          <math xmlns="http://www.w3.org/1998/Math/MathML">
            <ci> FLUX_VALUE </ci>
          </math>
          <listOfParameters>
            <parameter id="LOWER_BOUND" value="0" units="mmol_per_gDW_per_hr" constant="false"/>
            <parameter id="UPPER_BOUND" value="999999" units="mmol_per_gDW_per_hr" constant="false"/>
            <parameter id="FLUX_VALUE" value="0" units="mmol_per_gDW_per_hr" constant="false"/>
            <parameter id="OBJECTIVE_COEFFICIENT" value="0" units="mmol_per_gDW_per_hr" constant="false"/>
          </listOfParameters>
        </kineticLaw>
      </reaction>
      <reaction id="R_R_3OAS181" name="3-oxoacyl-[acyl-carrier-protein] synthase (n-C18:1)" reversible="false">
        <notes>
          <body xmlns="http://www.w3.org/1999/xhtml">
            <p>GENE_ASSOCIATION: PP_4175</p>
          </body>
        </notes>
        <listOfReactants>
          <speciesReference species="M_h_c_c" stoichiometry="1"/>
          <speciesReference species="M_hdeACP_c_c" stoichiometry="1"/>
          <speciesReference species="M_malACP_c_c" stoichiometry="1"/>
        </listOfReactants>
        <listOfProducts>
          <speciesReference species="M_co2_c_c" stoichiometry="1"/>
          <speciesReference species="M_ACP_c_c" stoichiometry="1"/>
          <speciesReference species="M_3ocvac11eACP_c_c" stoichiometry="1"/>
        </listOfProducts>
        <kineticLaw>
          <math xmlns="http://www.w3.org/1998/Math/MathML">
            <ci> FLUX_VALUE </ci>
          </math>
          <listOfParameters>
            <parameter id="LOWER_BOUND" value="0" units="mmol_per_gDW_per_hr" constant="false"/>
            <parameter id="UPPER_BOUND" value="999999" units="mmol_per_gDW_per_hr" constant="false"/>
            <parameter id="FLUX_VALUE" value="0" units="mmol_per_gDW_per_hr" constant="false"/>
            <parameter id="OBJECTIVE_COEFFICIENT" value="0" units="mmol_per_gDW_per_hr" constant="false"/>
          </listOfParameters>
        </kineticLaw>
      </reaction>
      <reaction id="R_R_3OAS60" name="3-oxoacyl-[acyl-carrier-protein] synthase (n-C6:0)" reversible="false">
        <notes>
          <body xmlns="http://www.w3.org/1999/xhtml">
            <p>GENE_ASSOCIATION: ( PP_1916  or  PP_4175 )</p>
          </body>
        </notes>
        <listOfReactants>
          <speciesReference species="M_h_c_c" stoichiometry="1"/>
          <speciesReference species="M_malACP_c_c" stoichiometry="1"/>
          <speciesReference species="M_butACP_c_c" stoichiometry="1"/>
        </listOfReactants>
        <listOfProducts>
          <speciesReference species="M_co2_c_c" stoichiometry="1"/>
          <speciesReference species="M_ACP_c_c" stoichiometry="1"/>
          <speciesReference species="M_3ohexACP_c_c" stoichiometry="1"/>
        </listOfProducts>
        <kineticLaw>
          <math xmlns="http://www.w3.org/1998/Math/MathML">
            <ci> FLUX_VALUE </ci>
          </math>
          <listOfParameters>
            <parameter id="LOWER_BOUND" value="0" units="mmol_per_gDW_per_hr" constant="false"/>
            <parameter id="UPPER_BOUND" value="999999" units="mmol_per_gDW_per_hr" constant="false"/>
            <parameter id="FLUX_VALUE" value="0" units="mmol_per_gDW_per_hr" constant="false"/>
            <parameter id="OBJECTIVE_COEFFICIENT" value="0" units="mmol_per_gDW_per_hr" constant="false"/>
          </listOfParameters>
        </kineticLaw>
      </reaction>
      <reaction id="R_R_3OAS80" name="3-oxoacyl-[acyl-carrier-protein] synthase (n-C8:0)" reversible="false">
        <notes>
          <body xmlns="http://www.w3.org/1999/xhtml">
            <p>GENE_ASSOCIATION: ( PP_1916  or  PP_4175 )</p>
          </body>
        </notes>
        <listOfReactants>
          <speciesReference species="M_h_c_c" stoichiometry="1"/>
          <speciesReference species="M_malACP_c_c" stoichiometry="1"/>
          <speciesReference species="M_hexACP_c_c" stoichiometry="1"/>
        </listOfReactants>
        <listOfProducts>
          <speciesReference species="M_co2_c_c" stoichiometry="1"/>
          <speciesReference species="M_ACP_c_c" stoichiometry="1"/>
          <speciesReference species="M_3ooctACP_c_c" stoichiometry="1"/>
        </listOfProducts>
        <kineticLaw>
          <math xmlns="http://www.w3.org/1998/Math/MathML">
            <ci> FLUX_VALUE </ci>
          </math>
          <listOfParameters>
            <parameter id="LOWER_BOUND" value="0" units="mmol_per_gDW_per_hr" constant="false"/>
            <parameter id="UPPER_BOUND" value="999999" units="mmol_per_gDW_per_hr" constant="false"/>
            <parameter id="FLUX_VALUE" value="0" units="mmol_per_gDW_per_hr" constant="false"/>
            <parameter id="OBJECTIVE_COEFFICIENT" value="0" units="mmol_per_gDW_per_hr" constant="false"/>
          </listOfParameters>
        </kineticLaw>
      </reaction>
      <reaction id="R_R_3OXCOAT" name="3-oxoadipyl-CoA thiolase" reversible="false">
        <notes>
          <body xmlns="http://www.w3.org/1999/xhtml">
            <p>GENE_ASSOCIATION: ( PP_1377  or  PP_3280 )</p>
          </body>
        </notes>
        <listOfReactants>
          <speciesReference species="M_coa_c_c" stoichiometry="1"/>
          <speciesReference species="M_oxadpcoa_c_c" stoichiometry="1"/>
        </listOfReactants>
        <listOfProducts>
          <speciesReference species="M_succoa_c_c" stoichiometry="1"/>
          <speciesReference species="M_accoa_c_c" stoichiometry="1"/>
        </listOfProducts>
        <kineticLaw>
          <math xmlns="http://www.w3.org/1998/Math/MathML">
            <ci> FLUX_VALUE </ci>
          </math>
          <listOfParameters>
            <parameter id="LOWER_BOUND" value="0" units="mmol_per_gDW_per_hr" constant="false"/>
            <parameter id="UPPER_BOUND" value="999999" units="mmol_per_gDW_per_hr" constant="false"/>
            <parameter id="FLUX_VALUE" value="0" units="mmol_per_gDW_per_hr" constant="false"/>
            <parameter id="OBJECTIVE_COEFFICIENT" value="0" units="mmol_per_gDW_per_hr" constant="false"/>
          </listOfParameters>
        </kineticLaw>
      </reaction>
      <reaction id="R_R_3OXOADPt_ex_" name="3-oxoadipate transport (e)" reversible="true">
        <notes>
          <body xmlns="http://www.w3.org/1999/xhtml">
            <p>GENE_ASSOCIATION: </p>
          </body>
        </notes>
        <listOfReactants>
          <speciesReference species="M_3oxoadp_e_c" stoichiometry="1"/>
        </listOfReactants>
        <listOfProducts>
          <speciesReference species="M_3oxoadp_p_c" stoichiometry="1"/>
        </listOfProducts>
        <kineticLaw>
          <math xmlns="http://www.w3.org/1998/Math/MathML">
            <ci> FLUX_VALUE </ci>
          </math>
          <listOfParameters>
            <parameter id="LOWER_BOUND" value="-999999" units="mmol_per_gDW_per_hr" constant="false"/>
            <parameter id="UPPER_BOUND" value="999999" units="mmol_per_gDW_per_hr" constant="false"/>
            <parameter id="FLUX_VALUE" value="0" units="mmol_per_gDW_per_hr" constant="false"/>
            <parameter id="OBJECTIVE_COEFFICIENT" value="0" units="mmol_per_gDW_per_hr" constant="false"/>
          </listOfParameters>
        </kineticLaw>
      </reaction>
      <reaction id="R_R_3OXOADPt_pp_" name="3-oxoadipate MFS transporter" reversible="true">
        <notes>
          <body xmlns="http://www.w3.org/1999/xhtml">
            <p>GENE_ASSOCIATION: PP_1378</p>
          </body>
        </notes>
        <listOfReactants>
          <speciesReference species="M_h_p_c" stoichiometry="1"/>
          <speciesReference species="M_3oxoadp_p_c" stoichiometry="1"/>
        </listOfReactants>
        <listOfProducts>
          <speciesReference species="M_h_c_c" stoichiometry="1"/>
          <speciesReference species="M_3oxoadp_c_c" stoichiometry="1"/>
        </listOfProducts>
        <kineticLaw>
          <math xmlns="http://www.w3.org/1998/Math/MathML">
            <ci> FLUX_VALUE </ci>
          </math>
          <listOfParameters>
            <parameter id="LOWER_BOUND" value="-999999" units="mmol_per_gDW_per_hr" constant="false"/>
            <parameter id="UPPER_BOUND" value="999999" units="mmol_per_gDW_per_hr" constant="false"/>
            <parameter id="FLUX_VALUE" value="0" units="mmol_per_gDW_per_hr" constant="false"/>
            <parameter id="OBJECTIVE_COEFFICIENT" value="0" units="mmol_per_gDW_per_hr" constant="false"/>
          </listOfParameters>
        </kineticLaw>
      </reaction>
      <reaction id="R_R_3_4DHBZ1t_pp_" reversible="true">
        <notes>
          <body xmlns="http://www.w3.org/1999/xhtml">
            <p>GENE_ASSOCIATION: </p>
          </body>
        </notes>
        <listOfReactants>
          <speciesReference species="M_h_p_c" stoichiometry="1"/>
          <speciesReference species="M_34dhbz_p_c" stoichiometry="1"/>
        </listOfReactants>
        <listOfProducts>
          <speciesReference species="M_h_c_c" stoichiometry="1"/>
          <speciesReference species="M_34dhbz_c_c" stoichiometry="1"/>
        </listOfProducts>
        <kineticLaw>
          <math xmlns="http://www.w3.org/1998/Math/MathML">
            <ci> FLUX_VALUE </ci>
          </math>
          <listOfParameters>
            <parameter id="LOWER_BOUND" value="-999999" units="mmol_per_gDW_per_hr" constant="false"/>
            <parameter id="UPPER_BOUND" value="999999" units="mmol_per_gDW_per_hr" constant="false"/>
            <parameter id="FLUX_VALUE" value="0" units="mmol_per_gDW_per_hr" constant="false"/>
            <parameter id="OBJECTIVE_COEFFICIENT" value="0" units="mmol_per_gDW_per_hr" constant="false"/>
          </listOfParameters>
        </kineticLaw>
      </reaction>
      <reaction id="R_R_3_4DHBZt2" reversible="true">
        <notes>
          <body xmlns="http://www.w3.org/1999/xhtml">
            <p>GENE_ASSOCIATION: </p>
          </body>
        </notes>
        <listOfReactants>
          <speciesReference species="M_34dhbz_e_c" stoichiometry="1"/>
        </listOfReactants>
        <listOfProducts>
          <speciesReference species="M_34dhbz_p_c" stoichiometry="1"/>
        </listOfProducts>
        <kineticLaw>
          <math xmlns="http://www.w3.org/1998/Math/MathML">
            <ci> FLUX_VALUE </ci>
          </math>
          <listOfParameters>
            <parameter id="LOWER_BOUND" value="-999999" units="mmol_per_gDW_per_hr" constant="false"/>
            <parameter id="UPPER_BOUND" value="999999" units="mmol_per_gDW_per_hr" constant="false"/>
            <parameter id="FLUX_VALUE" value="0" units="mmol_per_gDW_per_hr" constant="false"/>
            <parameter id="OBJECTIVE_COEFFICIENT" value="0" units="mmol_per_gDW_per_hr" constant="false"/>
          </listOfParameters>
        </kineticLaw>
      </reaction>
      <reaction id="R_R_4CMCOAS" name="feruloyl coenzyme A synthetase (AMP-forming)" reversible="false">
        <notes>
          <body xmlns="http://www.w3.org/1999/xhtml">
            <p>GENE_ASSOCIATION: PP_3356</p>
          </body>
        </notes>
        <listOfReactants>
          <speciesReference species="M_atp_c_c" stoichiometry="1"/>
          <speciesReference species="M_coa_c_c" stoichiometry="1"/>
          <speciesReference species="M_T4hcinnm_c_c" stoichiometry="1"/>
        </listOfReactants>
        <listOfProducts>
          <speciesReference species="M_ppi_c_c" stoichiometry="1"/>
          <speciesReference species="M_amp_c_c" stoichiometry="1"/>
          <speciesReference species="M_4cmcoa_c_c" stoichiometry="1"/>
        </listOfProducts>
        <kineticLaw>
          <math xmlns="http://www.w3.org/1998/Math/MathML">
            <ci> FLUX_VALUE </ci>
          </math>
          <listOfParameters>
            <parameter id="LOWER_BOUND" value="0" units="mmol_per_gDW_per_hr" constant="false"/>
            <parameter id="UPPER_BOUND" value="999999" units="mmol_per_gDW_per_hr" constant="false"/>
            <parameter id="FLUX_VALUE" value="0" units="mmol_per_gDW_per_hr" constant="false"/>
            <parameter id="OBJECTIVE_COEFFICIENT" value="0" units="mmol_per_gDW_per_hr" constant="false"/>
          </listOfParameters>
        </kineticLaw>
      </reaction>
      <reaction id="R_R_4CMLCL_kt" name="4-carboxymuconolactone decarboxylase" reversible="true">
        <notes>
          <body xmlns="http://www.w3.org/1999/xhtml">
            <p>GENE_ASSOCIATION: PP_1381</p>
          </body>
        </notes>
        <listOfReactants>
          <speciesReference species="M_h_c_c" stoichiometry="1"/>
          <speciesReference species="M_4cml_c_c" stoichiometry="1"/>
        </listOfReactants>
        <listOfProducts>
          <speciesReference species="M_co2_c_c" stoichiometry="1"/>
          <speciesReference species="M_5odhf2a_c_c" stoichiometry="1"/>
        </listOfProducts>
        <kineticLaw>
          <math xmlns="http://www.w3.org/1998/Math/MathML">
            <ci> FLUX_VALUE </ci>
          </math>
          <listOfParameters>
            <parameter id="LOWER_BOUND" value="-999999" units="mmol_per_gDW_per_hr" constant="false"/>
            <parameter id="UPPER_BOUND" value="999999" units="mmol_per_gDW_per_hr" constant="false"/>
            <parameter id="FLUX_VALUE" value="0" units="mmol_per_gDW_per_hr" constant="false"/>
            <parameter id="OBJECTIVE_COEFFICIENT" value="0" units="mmol_per_gDW_per_hr" constant="false"/>
          </listOfParameters>
        </kineticLaw>
      </reaction>
      <reaction id="R_R_4HBHYOX" name="4-hydroxybenzoate,NADPH:oxygen oxidoreductase (3-hydroxylating)" reversible="false">
        <notes>
          <body xmlns="http://www.w3.org/1999/xhtml">
            <p>GENE_ASSOCIATION: PP_3537</p>
          </body>
        </notes>
        <listOfReactants>
          <speciesReference species="M_h_c_c" stoichiometry="1"/>
          <speciesReference species="M_o2_c_c" stoichiometry="1"/>
          <speciesReference species="M_nadph_c_c" stoichiometry="1"/>
          <speciesReference species="M_4hbz_c_c" stoichiometry="1"/>
        </listOfReactants>
        <listOfProducts>
          <speciesReference species="M_h2o_c_c" stoichiometry="1"/>
          <speciesReference species="M_nadp_c_c" stoichiometry="1"/>
          <speciesReference species="M_34dhbz_c_c" stoichiometry="1"/>
        </listOfProducts>
        <kineticLaw>
          <math xmlns="http://www.w3.org/1998/Math/MathML">
            <ci> FLUX_VALUE </ci>
          </math>
          <listOfParameters>
            <parameter id="LOWER_BOUND" value="0" units="mmol_per_gDW_per_hr" constant="false"/>
            <parameter id="UPPER_BOUND" value="999999" units="mmol_per_gDW_per_hr" constant="false"/>
            <parameter id="FLUX_VALUE" value="0" units="mmol_per_gDW_per_hr" constant="false"/>
            <parameter id="OBJECTIVE_COEFFICIENT" value="0" units="mmol_per_gDW_per_hr" constant="false"/>
          </listOfParameters>
        </kineticLaw>
      </reaction>
      <reaction id="R_R_4HBZtex" reversible="true">
        <notes>
          <body xmlns="http://www.w3.org/1999/xhtml">
            <p>GENE_ASSOCIATION: </p>
          </body>
        </notes>
        <listOfReactants>
          <speciesReference species="M_4hbz_e_c" stoichiometry="1"/>
        </listOfReactants>
        <listOfProducts>
          <speciesReference species="M_4hbz_p_c" stoichiometry="1"/>
        </listOfProducts>
        <kineticLaw>
          <math xmlns="http://www.w3.org/1998/Math/MathML">
            <ci> FLUX_VALUE </ci>
          </math>
          <listOfParameters>
            <parameter id="LOWER_BOUND" value="-999999" units="mmol_per_gDW_per_hr" constant="false"/>
            <parameter id="UPPER_BOUND" value="999999" units="mmol_per_gDW_per_hr" constant="false"/>
            <parameter id="FLUX_VALUE" value="0" units="mmol_per_gDW_per_hr" constant="false"/>
            <parameter id="OBJECTIVE_COEFFICIENT" value="0" units="mmol_per_gDW_per_hr" constant="false"/>
          </listOfParameters>
        </kineticLaw>
      </reaction>
      <reaction id="R_R_4HTHRS" name="4-Hydroxy-L-threonine synthase" reversible="false">
        <notes>
          <body xmlns="http://www.w3.org/1999/xhtml">
            <p>GENE_ASSOCIATION: PP_1471</p>
          </body>
        </notes>
        <listOfReactants>
          <speciesReference species="M_h2o_c_c" stoichiometry="1"/>
          <speciesReference species="M_phthr_c_c" stoichiometry="1"/>
        </listOfReactants>
        <listOfProducts>
          <speciesReference species="M_pi_c_c" stoichiometry="1"/>
          <speciesReference species="M_4hthr_c_c" stoichiometry="1"/>
        </listOfProducts>
        <kineticLaw>
          <math xmlns="http://www.w3.org/1998/Math/MathML">
            <ci> FLUX_VALUE </ci>
          </math>
          <listOfParameters>
            <parameter id="LOWER_BOUND" value="0" units="mmol_per_gDW_per_hr" constant="false"/>
            <parameter id="UPPER_BOUND" value="999999" units="mmol_per_gDW_per_hr" constant="false"/>
            <parameter id="FLUX_VALUE" value="0" units="mmol_per_gDW_per_hr" constant="false"/>
            <parameter id="OBJECTIVE_COEFFICIENT" value="0" units="mmol_per_gDW_per_hr" constant="false"/>
          </listOfParameters>
        </kineticLaw>
      </reaction>
      <reaction id="R_R_4MBZALDH" name="Benzyl alcohol dehydrogenase" reversible="false">
        <notes>
          <body xmlns="http://www.w3.org/1999/xhtml">
            <p>GENE_ASSOCIATION: pWW0_128</p>
          </body>
        </notes>
        <listOfReactants>
          <speciesReference species="M_nad_c_c" stoichiometry="1"/>
          <speciesReference species="M_4mbzalc_c_c" stoichiometry="1"/>
        </listOfReactants>
        <listOfProducts>
          <speciesReference species="M_nadh_c_c" stoichiometry="1"/>
          <speciesReference species="M_h_c_c" stoichiometry="1"/>
          <speciesReference species="M_4mbzald_c_c" stoichiometry="1"/>
        </listOfProducts>
        <kineticLaw>
          <math xmlns="http://www.w3.org/1998/Math/MathML">
            <ci> FLUX_VALUE </ci>
          </math>
          <listOfParameters>
            <parameter id="LOWER_BOUND" value="0" units="mmol_per_gDW_per_hr" constant="false"/>
            <parameter id="UPPER_BOUND" value="999999" units="mmol_per_gDW_per_hr" constant="false"/>
            <parameter id="FLUX_VALUE" value="0" units="mmol_per_gDW_per_hr" constant="false"/>
            <parameter id="OBJECTIVE_COEFFICIENT" value="0" units="mmol_per_gDW_per_hr" constant="false"/>
          </listOfParameters>
        </kineticLaw>
      </reaction>
      <reaction id="R_R_4MBZDH" name="Benzaldehyde dehydrogenase" reversible="false">
        <notes>
          <body xmlns="http://www.w3.org/1999/xhtml">
            <p>GENE_ASSOCIATION: pWW0_131</p>
          </body>
        </notes>
        <listOfReactants>
          <speciesReference species="M_nad_c_c" stoichiometry="1"/>
          <speciesReference species="M_h2o_c_c" stoichiometry="1"/>
          <speciesReference species="M_4mbzald_c_c" stoichiometry="1"/>
        </listOfReactants>
        <listOfProducts>
          <speciesReference species="M_nadh_c_c" stoichiometry="1"/>
          <speciesReference species="M_h_c_c" stoichiometry="2"/>
          <speciesReference species="M_p_tol_c_c" stoichiometry="1"/>
        </listOfProducts>
        <kineticLaw>
          <math xmlns="http://www.w3.org/1998/Math/MathML">
            <ci> FLUX_VALUE </ci>
          </math>
          <listOfParameters>
            <parameter id="LOWER_BOUND" value="0" units="mmol_per_gDW_per_hr" constant="false"/>
            <parameter id="UPPER_BOUND" value="999999" units="mmol_per_gDW_per_hr" constant="false"/>
            <parameter id="FLUX_VALUE" value="0" units="mmol_per_gDW_per_hr" constant="false"/>
            <parameter id="OBJECTIVE_COEFFICIENT" value="0" units="mmol_per_gDW_per_hr" constant="false"/>
          </listOfParameters>
        </kineticLaw>
      </reaction>
      <reaction id="R_R_4MCAT23DOX" name="catechol 2,3-dioxygenase" reversible="false">
        <notes>
          <body xmlns="http://www.w3.org/1999/xhtml">
            <p>GENE_ASSOCIATION: pWW0_097</p>
          </body>
        </notes>
        <listOfReactants>
          <speciesReference species="M_o2_c_c" stoichiometry="1"/>
          <speciesReference species="M_4mcat_c_c" stoichiometry="1"/>
        </listOfReactants>
        <listOfProducts>
          <speciesReference species="M_h_c_c" stoichiometry="1"/>
          <speciesReference species="M_hmccms_c_c" stoichiometry="1"/>
        </listOfProducts>
        <kineticLaw>
          <math xmlns="http://www.w3.org/1998/Math/MathML">
            <ci> FLUX_VALUE </ci>
          </math>
          <listOfParameters>
            <parameter id="LOWER_BOUND" value="0" units="mmol_per_gDW_per_hr" constant="false"/>
            <parameter id="UPPER_BOUND" value="999999" units="mmol_per_gDW_per_hr" constant="false"/>
            <parameter id="FLUX_VALUE" value="0" units="mmol_per_gDW_per_hr" constant="false"/>
            <parameter id="OBJECTIVE_COEFFICIENT" value="0" units="mmol_per_gDW_per_hr" constant="false"/>
          </listOfParameters>
        </kineticLaw>
      </reaction>
      <reaction id="R_R_4OD" name="4-oxalocrotonate decarboxylase" reversible="false">
        <notes>
          <body xmlns="http://www.w3.org/1999/xhtml">
            <p>GENE_ASSOCIATION: pWW0_091</p>
          </body>
        </notes>
        <listOfReactants>
          <speciesReference species="M_h_c_c" stoichiometry="1"/>
          <speciesReference species="M_oxalc_c_c" stoichiometry="1"/>
        </listOfReactants>
        <listOfProducts>
          <speciesReference species="M_co2_c_c" stoichiometry="1"/>
          <speciesReference species="M_op4en_c_c" stoichiometry="1"/>
        </listOfProducts>
        <kineticLaw>
          <math xmlns="http://www.w3.org/1998/Math/MathML">
            <ci> FLUX_VALUE </ci>
          </math>
          <listOfParameters>
            <parameter id="LOWER_BOUND" value="0" units="mmol_per_gDW_per_hr" constant="false"/>
            <parameter id="UPPER_BOUND" value="999999" units="mmol_per_gDW_per_hr" constant="false"/>
            <parameter id="FLUX_VALUE" value="0" units="mmol_per_gDW_per_hr" constant="false"/>
            <parameter id="OBJECTIVE_COEFFICIENT" value="0" units="mmol_per_gDW_per_hr" constant="false"/>
          </listOfParameters>
        </kineticLaw>
      </reaction>
      <reaction id="R_R_4OD2" name="4-oxalocrotonate decarboxylase(p-xylene)" reversible="false">
        <notes>
          <body xmlns="http://www.w3.org/1999/xhtml">
            <p>GENE_ASSOCIATION: pWW0_091</p>
          </body>
        </notes>
        <listOfReactants>
          <speciesReference species="M_h_c_c" stoichiometry="1"/>
          <speciesReference species="M_2omcm_c_c" stoichiometry="1"/>
        </listOfReactants>
        <listOfProducts>
          <speciesReference species="M_co2_c_c" stoichiometry="1"/>
          <speciesReference species="M_2hchd_c_c" stoichiometry="1"/>
        </listOfProducts>
        <kineticLaw>
          <math xmlns="http://www.w3.org/1998/Math/MathML">
            <ci> FLUX_VALUE </ci>
          </math>
          <listOfParameters>
            <parameter id="LOWER_BOUND" value="0" units="mmol_per_gDW_per_hr" constant="false"/>
            <parameter id="UPPER_BOUND" value="999999" units="mmol_per_gDW_per_hr" constant="false"/>
            <parameter id="FLUX_VALUE" value="0" units="mmol_per_gDW_per_hr" constant="false"/>
            <parameter id="OBJECTIVE_COEFFICIENT" value="0" units="mmol_per_gDW_per_hr" constant="false"/>
          </listOfParameters>
        </kineticLaw>
      </reaction>
      <reaction id="R_R_4OT" name="4-oxalocrotonate tautomerase" reversible="true">
        <notes>
          <body xmlns="http://www.w3.org/1999/xhtml">
            <p>GENE_ASSOCIATION: pWW0_090</p>
          </body>
        </notes>
        <listOfReactants>
          <speciesReference species="M_2hmc_c_c" stoichiometry="1"/>
        </listOfReactants>
        <listOfProducts>
          <speciesReference species="M_oxalc_c_c" stoichiometry="1"/>
        </listOfProducts>
        <kineticLaw>
          <math xmlns="http://www.w3.org/1998/Math/MathML">
            <ci> FLUX_VALUE </ci>
          </math>
          <listOfParameters>
            <parameter id="LOWER_BOUND" value="-999999" units="mmol_per_gDW_per_hr" constant="false"/>
            <parameter id="UPPER_BOUND" value="999999" units="mmol_per_gDW_per_hr" constant="false"/>
            <parameter id="FLUX_VALUE" value="0" units="mmol_per_gDW_per_hr" constant="false"/>
            <parameter id="OBJECTIVE_COEFFICIENT" value="0" units="mmol_per_gDW_per_hr" constant="false"/>
          </listOfParameters>
        </kineticLaw>
      </reaction>
      <reaction id="R_R_4OT2" name="4-oxalocrotonate tautomerase (pXylene)" reversible="true">
        <notes>
          <body xmlns="http://www.w3.org/1999/xhtml">
            <p>GENE_ASSOCIATION: pWW0_090</p>
          </body>
        </notes>
        <listOfReactants>
          <speciesReference species="M_hmccm_c_c" stoichiometry="1"/>
        </listOfReactants>
        <listOfProducts>
          <speciesReference species="M_2omcm_c_c" stoichiometry="1"/>
        </listOfProducts>
        <kineticLaw>
          <math xmlns="http://www.w3.org/1998/Math/MathML">
            <ci> FLUX_VALUE </ci>
          </math>
          <listOfParameters>
            <parameter id="LOWER_BOUND" value="-999999" units="mmol_per_gDW_per_hr" constant="false"/>
            <parameter id="UPPER_BOUND" value="999999" units="mmol_per_gDW_per_hr" constant="false"/>
            <parameter id="FLUX_VALUE" value="0" units="mmol_per_gDW_per_hr" constant="false"/>
            <parameter id="OBJECTIVE_COEFFICIENT" value="0" units="mmol_per_gDW_per_hr" constant="false"/>
          </listOfParameters>
        </kineticLaw>
      </reaction>
      <reaction id="R_R_6HNACMO" name="6-hydroxynicotinic acid monooxygenase" reversible="false">
        <notes>
          <body xmlns="http://www.w3.org/1999/xhtml">
            <p>GENE_ASSOCIATION: </p>
          </body>
        </notes>
        <listOfReactants>
          <speciesReference species="M_nadh_c_c" stoichiometry="1"/>
          <speciesReference species="M_h_c_c" stoichiometry="2"/>
          <speciesReference species="M_o2_c_c" stoichiometry="1"/>
          <speciesReference species="M_6hnac_c_c" stoichiometry="1"/>
        </listOfReactants>
        <listOfProducts>
          <speciesReference species="M_nad_c_c" stoichiometry="1"/>
          <speciesReference species="M_h2o_c_c" stoichiometry="1"/>
          <speciesReference species="M_co2_c_c" stoichiometry="1"/>
          <speciesReference species="M_dhpyr_c_c" stoichiometry="1"/>
        </listOfProducts>
        <kineticLaw>
          <math xmlns="http://www.w3.org/1998/Math/MathML">
            <ci> FLUX_VALUE </ci>
          </math>
          <listOfParameters>
            <parameter id="LOWER_BOUND" value="0" units="mmol_per_gDW_per_hr" constant="false"/>
            <parameter id="UPPER_BOUND" value="999999" units="mmol_per_gDW_per_hr" constant="false"/>
            <parameter id="FLUX_VALUE" value="0" units="mmol_per_gDW_per_hr" constant="false"/>
            <parameter id="OBJECTIVE_COEFFICIENT" value="0" units="mmol_per_gDW_per_hr" constant="false"/>
          </listOfParameters>
        </kineticLaw>
      </reaction>
      <reaction id="R_R_AADSACYCL" name="2-Aminoadipate 6-semialdehyde" reversible="true">
        <notes>
          <body xmlns="http://www.w3.org/1999/xhtml">
            <p>GENE_ASSOCIATION: </p>
          </body>
        </notes>
        <listOfReactants>
          <speciesReference species="M_h_c_c" stoichiometry="1"/>
          <speciesReference species="M_h2o_c_c" stoichiometry="1"/>
          <speciesReference species="M_thp2c_c_c" stoichiometry="1"/>
        </listOfReactants>
        <listOfProducts>
          <speciesReference species="M_L2aadp6sa_c_c" stoichiometry="1"/>
        </listOfProducts>
        <kineticLaw>
          <math xmlns="http://www.w3.org/1998/Math/MathML">
            <ci> FLUX_VALUE </ci>
          </math>
          <listOfParameters>
            <parameter id="LOWER_BOUND" value="-999999" units="mmol_per_gDW_per_hr" constant="false"/>
            <parameter id="UPPER_BOUND" value="999999" units="mmol_per_gDW_per_hr" constant="false"/>
            <parameter id="FLUX_VALUE" value="0" units="mmol_per_gDW_per_hr" constant="false"/>
            <parameter id="OBJECTIVE_COEFFICIENT" value="0" units="mmol_per_gDW_per_hr" constant="false"/>
          </listOfParameters>
        </kineticLaw>
      </reaction>
      <reaction id="R_R_AASAD3" name="L-aminoadipate-semialdehyde dehydrogenase (NADH)" reversible="false">
        <notes>
          <body xmlns="http://www.w3.org/1999/xhtml">
            <p>GENE_ASSOCIATION: PP_5258</p>
          </body>
        </notes>
        <listOfReactants>
          <speciesReference species="M_nad_c_c" stoichiometry="1"/>
          <speciesReference species="M_h2o_c_c" stoichiometry="1"/>
          <speciesReference species="M_L2aadp6sa_c_c" stoichiometry="1"/>
        </listOfReactants>
        <listOfProducts>
          <speciesReference species="M_nadh_c_c" stoichiometry="1"/>
          <speciesReference species="M_h_c_c" stoichiometry="2"/>
          <speciesReference species="M_L2aadp_c_c" stoichiometry="1"/>
        </listOfProducts>
        <kineticLaw>
          <math xmlns="http://www.w3.org/1998/Math/MathML">
            <ci> FLUX_VALUE </ci>
          </math>
          <listOfParameters>
            <parameter id="LOWER_BOUND" value="0" units="mmol_per_gDW_per_hr" constant="false"/>
            <parameter id="UPPER_BOUND" value="999999" units="mmol_per_gDW_per_hr" constant="false"/>
            <parameter id="FLUX_VALUE" value="0" units="mmol_per_gDW_per_hr" constant="false"/>
            <parameter id="OBJECTIVE_COEFFICIENT" value="0" units="mmol_per_gDW_per_hr" constant="false"/>
          </listOfParameters>
        </kineticLaw>
      </reaction>
      <reaction id="R_R_AATA" name="2-aminoadipate transaminase" reversible="true">
        <notes>
          <body xmlns="http://www.w3.org/1999/xhtml">
            <p>GENE_ASSOCIATION: </p>
          </body>
        </notes>
        <listOfReactants>
          <speciesReference species="M_glu_L_c_c" stoichiometry="1"/>
          <speciesReference species="M_2oxoadp_c_c" stoichiometry="1"/>
        </listOfReactants>
        <listOfProducts>
          <speciesReference species="M_akg_c_c" stoichiometry="1"/>
          <speciesReference species="M_L2aadp_c_c" stoichiometry="1"/>
        </listOfProducts>
        <kineticLaw>
          <math xmlns="http://www.w3.org/1998/Math/MathML">
            <ci> FLUX_VALUE </ci>
          </math>
          <listOfParameters>
            <parameter id="LOWER_BOUND" value="-999999" units="mmol_per_gDW_per_hr" constant="false"/>
            <parameter id="UPPER_BOUND" value="999999" units="mmol_per_gDW_per_hr" constant="false"/>
            <parameter id="FLUX_VALUE" value="0" units="mmol_per_gDW_per_hr" constant="false"/>
            <parameter id="OBJECTIVE_COEFFICIENT" value="0" units="mmol_per_gDW_per_hr" constant="false"/>
          </listOfParameters>
        </kineticLaw>
      </reaction>
      <reaction id="R_R_ABTAr" name="4-aminobutyrate transaminase" reversible="true">
        <notes>
          <body xmlns="http://www.w3.org/1999/xhtml">
            <p>GENE_ASSOCIATION: ( PP_0214  or  PP_4108 )</p>
          </body>
        </notes>
        <listOfReactants>
          <speciesReference species="M_akg_c_c" stoichiometry="1"/>
          <speciesReference species="M_4abut_c_c" stoichiometry="1"/>
        </listOfReactants>
        <listOfProducts>
          <speciesReference species="M_glu_L_c_c" stoichiometry="1"/>
          <speciesReference species="M_sucsal_c_c" stoichiometry="1"/>
        </listOfProducts>
        <kineticLaw>
          <math xmlns="http://www.w3.org/1998/Math/MathML">
            <ci> FLUX_VALUE </ci>
          </math>
          <listOfParameters>
            <parameter id="LOWER_BOUND" value="-999999" units="mmol_per_gDW_per_hr" constant="false"/>
            <parameter id="UPPER_BOUND" value="999999" units="mmol_per_gDW_per_hr" constant="false"/>
            <parameter id="FLUX_VALUE" value="0" units="mmol_per_gDW_per_hr" constant="false"/>
            <parameter id="OBJECTIVE_COEFFICIENT" value="0" units="mmol_per_gDW_per_hr" constant="false"/>
          </listOfParameters>
        </kineticLaw>
      </reaction>
      <reaction id="R_R_ABUTt2pp" name="4-aminobutyrate transport in via proton symport (periplasm)" reversible="false">
        <notes>
          <body xmlns="http://www.w3.org/1999/xhtml">
            <p>GENE_ASSOCIATION: PP_4106</p>
          </body>
        </notes>
        <listOfReactants>
          <speciesReference species="M_h_p_c" stoichiometry="1"/>
          <speciesReference species="M_4abut_p_c" stoichiometry="1"/>
        </listOfReactants>
        <listOfProducts>
          <speciesReference species="M_h_c_c" stoichiometry="1"/>
          <speciesReference species="M_4abut_c_c" stoichiometry="1"/>
        </listOfProducts>
        <kineticLaw>
          <math xmlns="http://www.w3.org/1998/Math/MathML">
            <ci> FLUX_VALUE </ci>
          </math>
          <listOfParameters>
            <parameter id="LOWER_BOUND" value="0" units="mmol_per_gDW_per_hr" constant="false"/>
            <parameter id="UPPER_BOUND" value="999999" units="mmol_per_gDW_per_hr" constant="false"/>
            <parameter id="FLUX_VALUE" value="0" units="mmol_per_gDW_per_hr" constant="false"/>
            <parameter id="OBJECTIVE_COEFFICIENT" value="0" units="mmol_per_gDW_per_hr" constant="false"/>
          </listOfParameters>
        </kineticLaw>
      </reaction>
      <reaction id="R_R_ABUTtex" name="4-aminobutyrate transport via diffusion (extracellular to periplasm)" reversible="true">
        <notes>
          <body xmlns="http://www.w3.org/1999/xhtml">
            <p>GENE_ASSOCIATION: </p>
          </body>
        </notes>
        <listOfReactants>
          <speciesReference species="M_4abut_e_c" stoichiometry="1"/>
        </listOfReactants>
        <listOfProducts>
          <speciesReference species="M_4abut_p_c" stoichiometry="1"/>
        </listOfProducts>
        <kineticLaw>
          <math xmlns="http://www.w3.org/1998/Math/MathML">
            <ci> FLUX_VALUE </ci>
          </math>
          <listOfParameters>
            <parameter id="LOWER_BOUND" value="-999999" units="mmol_per_gDW_per_hr" constant="false"/>
            <parameter id="UPPER_BOUND" value="999999" units="mmol_per_gDW_per_hr" constant="false"/>
            <parameter id="FLUX_VALUE" value="0" units="mmol_per_gDW_per_hr" constant="false"/>
            <parameter id="OBJECTIVE_COEFFICIENT" value="0" units="mmol_per_gDW_per_hr" constant="false"/>
          </listOfParameters>
        </kineticLaw>
      </reaction>
      <reaction id="R_R_ACACT1r" name="acetyl-CoA C-acetyltransferase" reversible="true">
        <notes>
          <body xmlns="http://www.w3.org/1999/xhtml">
            <p>GENE_ASSOCIATION: PP_2051</p>
          </body>
        </notes>
        <listOfReactants>
          <speciesReference species="M_accoa_c_c" stoichiometry="2"/>
        </listOfReactants>
        <listOfProducts>
          <speciesReference species="M_coa_c_c" stoichiometry="1"/>
          <speciesReference species="M_aacoa_c_c" stoichiometry="1"/>
        </listOfProducts>
        <kineticLaw>
          <math xmlns="http://www.w3.org/1998/Math/MathML">
            <ci> FLUX_VALUE </ci>
          </math>
          <listOfParameters>
            <parameter id="LOWER_BOUND" value="-999999" units="mmol_per_gDW_per_hr" constant="false"/>
            <parameter id="UPPER_BOUND" value="999999" units="mmol_per_gDW_per_hr" constant="false"/>
            <parameter id="FLUX_VALUE" value="0" units="mmol_per_gDW_per_hr" constant="false"/>
            <parameter id="OBJECTIVE_COEFFICIENT" value="0" units="mmol_per_gDW_per_hr" constant="false"/>
          </listOfParameters>
        </kineticLaw>
      </reaction>
      <reaction id="R_R_ACBIPGT" name="Adenosyl cobinamide phosphate guanyltransferase" reversible="false">
        <notes>
          <body xmlns="http://www.w3.org/1999/xhtml">
            <p>GENE_ASSOCIATION: PP_1678</p>
          </body>
        </notes>
        <listOfReactants>
          <speciesReference species="M_h_c_c" stoichiometry="1"/>
          <speciesReference species="M_adocbip_c_c" stoichiometry="1"/>
          <speciesReference species="M_gtp_c_c" stoichiometry="1"/>
        </listOfReactants>
        <listOfProducts>
          <speciesReference species="M_ppi_c_c" stoichiometry="1"/>
          <speciesReference species="M_agdpcbi_c_c" stoichiometry="1"/>
        </listOfProducts>
        <kineticLaw>
          <math xmlns="http://www.w3.org/1998/Math/MathML">
            <ci> FLUX_VALUE </ci>
          </math>
          <listOfParameters>
            <parameter id="LOWER_BOUND" value="0" units="mmol_per_gDW_per_hr" constant="false"/>
            <parameter id="UPPER_BOUND" value="999999" units="mmol_per_gDW_per_hr" constant="false"/>
            <parameter id="FLUX_VALUE" value="0" units="mmol_per_gDW_per_hr" constant="false"/>
            <parameter id="OBJECTIVE_COEFFICIENT" value="0" units="mmol_per_gDW_per_hr" constant="false"/>
          </listOfParameters>
        </kineticLaw>
      </reaction>
      <reaction id="R_R_ACCOACr" name="acetyl-CoA carboxylase, reversible reaction" reversible="false">
        <notes>
          <body xmlns="http://www.w3.org/1999/xhtml">
            <p>GENE_ASSOCIATION: ( PP_1607  and  PP_0559  and  PP_0558  and  PP_1996 )</p>
          </body>
        </notes>
        <listOfReactants>
          <speciesReference species="M_atp_c_c" stoichiometry="1"/>
          <speciesReference species="M_accoa_c_c" stoichiometry="1"/>
          <speciesReference species="M_hco3_c_c" stoichiometry="1"/>
        </listOfReactants>
        <listOfProducts>
          <speciesReference species="M_h_c_c" stoichiometry="1"/>
          <speciesReference species="M_adp_c_c" stoichiometry="1"/>
          <speciesReference species="M_pi_c_c" stoichiometry="1"/>
          <speciesReference species="M_malcoa_c_c" stoichiometry="1"/>
        </listOfProducts>
        <kineticLaw>
          <math xmlns="http://www.w3.org/1998/Math/MathML">
            <ci> FLUX_VALUE </ci>
          </math>
          <listOfParameters>
            <parameter id="LOWER_BOUND" value="0" units="mmol_per_gDW_per_hr" constant="false"/>
            <parameter id="UPPER_BOUND" value="999999" units="mmol_per_gDW_per_hr" constant="false"/>
            <parameter id="FLUX_VALUE" value="0" units="mmol_per_gDW_per_hr" constant="false"/>
            <parameter id="OBJECTIVE_COEFFICIENT" value="0" units="mmol_per_gDW_per_hr" constant="false"/>
          </listOfParameters>
        </kineticLaw>
      </reaction>
      <reaction id="R_R_ACGK" name="acetylglutamate kinase" reversible="false">
        <notes>
          <body xmlns="http://www.w3.org/1999/xhtml">
            <p>GENE_ASSOCIATION: PP_5289</p>
          </body>
        </notes>
        <listOfReactants>
          <speciesReference species="M_atp_c_c" stoichiometry="1"/>
          <speciesReference species="M_acglu_c_c" stoichiometry="1"/>
        </listOfReactants>
        <listOfProducts>
          <speciesReference species="M_adp_c_c" stoichiometry="1"/>
          <speciesReference species="M_acg5p_c_c" stoichiometry="1"/>
        </listOfProducts>
        <kineticLaw>
          <math xmlns="http://www.w3.org/1998/Math/MathML">
            <ci> FLUX_VALUE </ci>
          </math>
          <listOfParameters>
            <parameter id="LOWER_BOUND" value="0" units="mmol_per_gDW_per_hr" constant="false"/>
            <parameter id="UPPER_BOUND" value="999999" units="mmol_per_gDW_per_hr" constant="false"/>
            <parameter id="FLUX_VALUE" value="0" units="mmol_per_gDW_per_hr" constant="false"/>
            <parameter id="OBJECTIVE_COEFFICIENT" value="0" units="mmol_per_gDW_per_hr" constant="false"/>
          </listOfParameters>
        </kineticLaw>
      </reaction>
      <reaction id="R_R_ACGS" name="N-acetylglutamate synthase" reversible="false">
        <notes>
          <body xmlns="http://www.w3.org/1999/xhtml">
            <p>GENE_ASSOCIATION: ( PP_1346  or  PP_5185 )</p>
          </body>
        </notes>
        <listOfReactants>
          <speciesReference species="M_glu_L_c_c" stoichiometry="1"/>
          <speciesReference species="M_accoa_c_c" stoichiometry="1"/>
        </listOfReactants>
        <listOfProducts>
          <speciesReference species="M_h_c_c" stoichiometry="1"/>
          <speciesReference species="M_coa_c_c" stoichiometry="1"/>
          <speciesReference species="M_acglu_c_c" stoichiometry="1"/>
        </listOfProducts>
        <kineticLaw>
          <math xmlns="http://www.w3.org/1998/Math/MathML">
            <ci> FLUX_VALUE </ci>
          </math>
          <listOfParameters>
            <parameter id="LOWER_BOUND" value="0" units="mmol_per_gDW_per_hr" constant="false"/>
            <parameter id="UPPER_BOUND" value="999999" units="mmol_per_gDW_per_hr" constant="false"/>
            <parameter id="FLUX_VALUE" value="0" units="mmol_per_gDW_per_hr" constant="false"/>
            <parameter id="OBJECTIVE_COEFFICIENT" value="0" units="mmol_per_gDW_per_hr" constant="false"/>
          </listOfParameters>
        </kineticLaw>
      </reaction>
      <reaction id="R_R_ACHBS" name="2-aceto-2-hydroxybutanoate synthase" reversible="false">
        <notes>
          <body xmlns="http://www.w3.org/1999/xhtml">
            <p>GENE_ASSOCIATION: ( PP_4679  and  PP_4680 )</p>
          </body>
        </notes>
        <listOfReactants>
          <speciesReference species="M_h_c_c" stoichiometry="1"/>
          <speciesReference species="M_pyr_c_c" stoichiometry="1"/>
          <speciesReference species="M_2obut_c_c" stoichiometry="1"/>
        </listOfReactants>
        <listOfProducts>
          <speciesReference species="M_co2_c_c" stoichiometry="1"/>
          <speciesReference species="M_2ahbut_c_c" stoichiometry="1"/>
        </listOfProducts>
        <kineticLaw>
          <math xmlns="http://www.w3.org/1998/Math/MathML">
            <ci> FLUX_VALUE </ci>
          </math>
          <listOfParameters>
            <parameter id="LOWER_BOUND" value="0" units="mmol_per_gDW_per_hr" constant="false"/>
            <parameter id="UPPER_BOUND" value="999999" units="mmol_per_gDW_per_hr" constant="false"/>
            <parameter id="FLUX_VALUE" value="0" units="mmol_per_gDW_per_hr" constant="false"/>
            <parameter id="OBJECTIVE_COEFFICIENT" value="0" units="mmol_per_gDW_per_hr" constant="false"/>
          </listOfParameters>
        </kineticLaw>
      </reaction>
      <reaction id="R_R_ACKr" name="acetate kinase" reversible="true">
        <notes>
          <body xmlns="http://www.w3.org/1999/xhtml">
            <p>GENE_ASSOCIATION: </p>
          </body>
        </notes>
        <listOfReactants>
          <speciesReference species="M_atp_c_c" stoichiometry="1"/>
          <speciesReference species="M_ac_c_c" stoichiometry="1"/>
        </listOfReactants>
        <listOfProducts>
          <speciesReference species="M_adp_c_c" stoichiometry="1"/>
          <speciesReference species="M_actp_c_c" stoichiometry="1"/>
        </listOfProducts>
        <kineticLaw>
          <math xmlns="http://www.w3.org/1998/Math/MathML">
            <ci> FLUX_VALUE </ci>
          </math>
          <listOfParameters>
            <parameter id="LOWER_BOUND" value="-999999" units="mmol_per_gDW_per_hr" constant="false"/>
            <parameter id="UPPER_BOUND" value="999999" units="mmol_per_gDW_per_hr" constant="false"/>
            <parameter id="FLUX_VALUE" value="0" units="mmol_per_gDW_per_hr" constant="false"/>
            <parameter id="OBJECTIVE_COEFFICIENT" value="0" units="mmol_per_gDW_per_hr" constant="false"/>
          </listOfParameters>
        </kineticLaw>
      </reaction>
      <reaction id="R_R_ACLS" name="acetolactate synthase" reversible="false">
        <notes>
          <body xmlns="http://www.w3.org/1999/xhtml">
            <p>GENE_ASSOCIATION: ( PP_4679  and  PP_4680 )</p>
          </body>
        </notes>
        <listOfReactants>
          <speciesReference species="M_h_c_c" stoichiometry="1"/>
          <speciesReference species="M_pyr_c_c" stoichiometry="2"/>
        </listOfReactants>
        <listOfProducts>
          <speciesReference species="M_co2_c_c" stoichiometry="1"/>
          <speciesReference species="M_alac_S_c_c" stoichiometry="1"/>
        </listOfProducts>
        <kineticLaw>
          <math xmlns="http://www.w3.org/1998/Math/MathML">
            <ci> FLUX_VALUE </ci>
          </math>
          <listOfParameters>
            <parameter id="LOWER_BOUND" value="0" units="mmol_per_gDW_per_hr" constant="false"/>
            <parameter id="UPPER_BOUND" value="999999" units="mmol_per_gDW_per_hr" constant="false"/>
            <parameter id="FLUX_VALUE" value="0" units="mmol_per_gDW_per_hr" constant="false"/>
            <parameter id="OBJECTIVE_COEFFICIENT" value="0" units="mmol_per_gDW_per_hr" constant="false"/>
          </listOfParameters>
        </kineticLaw>
      </reaction>
      <reaction id="R_R_ACOAD1f" name="acyl-CoA dehydrogenase (butanoyl-CoA)" reversible="false">
        <notes>
          <body xmlns="http://www.w3.org/1999/xhtml">
            <p>GENE_ASSOCIATION: ( PP_1893  or  PP_2216 )</p>
          </body>
        </notes>
        <listOfReactants>
          <speciesReference species="M_fad_c_c" stoichiometry="1"/>
          <speciesReference species="M_btcoa_c_c" stoichiometry="1"/>
        </listOfReactants>
        <listOfProducts>
          <speciesReference species="M_fadh2_c_c" stoichiometry="1"/>
          <speciesReference species="M_b2coa_c_c" stoichiometry="1"/>
        </listOfProducts>
        <kineticLaw>
          <math xmlns="http://www.w3.org/1998/Math/MathML">
            <ci> FLUX_VALUE </ci>
          </math>
          <listOfParameters>
            <parameter id="LOWER_BOUND" value="0" units="mmol_per_gDW_per_hr" constant="false"/>
            <parameter id="UPPER_BOUND" value="999999" units="mmol_per_gDW_per_hr" constant="false"/>
            <parameter id="FLUX_VALUE" value="0" units="mmol_per_gDW_per_hr" constant="false"/>
            <parameter id="OBJECTIVE_COEFFICIENT" value="0" units="mmol_per_gDW_per_hr" constant="false"/>
          </listOfParameters>
        </kineticLaw>
      </reaction>
      <reaction id="R_R_ACOAD2f" name="acyl-CoA dehydrogenase (hexanoyl-CoA)" reversible="true">
        <notes>
          <body xmlns="http://www.w3.org/1999/xhtml">
            <p>GENE_ASSOCIATION: ( PP_1893  or  PP_2216 )</p>
          </body>
        </notes>
        <listOfReactants>
          <speciesReference species="M_fad_c_c" stoichiometry="1"/>
          <speciesReference species="M_hxcoa_c_c" stoichiometry="1"/>
        </listOfReactants>
        <listOfProducts>
          <speciesReference species="M_fadh2_c_c" stoichiometry="1"/>
          <speciesReference species="M_hx2coa_c_c" stoichiometry="1"/>
        </listOfProducts>
        <kineticLaw>
          <math xmlns="http://www.w3.org/1998/Math/MathML">
            <ci> FLUX_VALUE </ci>
          </math>
          <listOfParameters>
            <parameter id="LOWER_BOUND" value="-999999" units="mmol_per_gDW_per_hr" constant="false"/>
            <parameter id="UPPER_BOUND" value="999999" units="mmol_per_gDW_per_hr" constant="false"/>
            <parameter id="FLUX_VALUE" value="0" units="mmol_per_gDW_per_hr" constant="false"/>
            <parameter id="OBJECTIVE_COEFFICIENT" value="0" units="mmol_per_gDW_per_hr" constant="false"/>
          </listOfParameters>
        </kineticLaw>
      </reaction>
      <reaction id="R_R_ACOAD3f" name="acyl-CoA dehydrogenase (octanoyl-CoA)" reversible="true">
        <notes>
          <body xmlns="http://www.w3.org/1999/xhtml">
            <p>GENE_ASSOCIATION: PP_1893</p>
          </body>
        </notes>
        <listOfReactants>
          <speciesReference species="M_fad_c_c" stoichiometry="1"/>
          <speciesReference species="M_occoa_c_c" stoichiometry="1"/>
        </listOfReactants>
        <listOfProducts>
          <speciesReference species="M_fadh2_c_c" stoichiometry="1"/>
          <speciesReference species="M_oc2coa_c_c" stoichiometry="1"/>
        </listOfProducts>
        <kineticLaw>
          <math xmlns="http://www.w3.org/1998/Math/MathML">
            <ci> FLUX_VALUE </ci>
          </math>
          <listOfParameters>
            <parameter id="LOWER_BOUND" value="-999999" units="mmol_per_gDW_per_hr" constant="false"/>
            <parameter id="UPPER_BOUND" value="999999" units="mmol_per_gDW_per_hr" constant="false"/>
            <parameter id="FLUX_VALUE" value="0" units="mmol_per_gDW_per_hr" constant="false"/>
            <parameter id="OBJECTIVE_COEFFICIENT" value="0" units="mmol_per_gDW_per_hr" constant="false"/>
          </listOfParameters>
        </kineticLaw>
      </reaction>
      <reaction id="R_R_ACOAD4f" name="acyl-CoA dehydrogenase (decanoyl-CoA)" reversible="true">
        <notes>
          <body xmlns="http://www.w3.org/1999/xhtml">
            <p>GENE_ASSOCIATION: PP_1893</p>
          </body>
        </notes>
        <listOfReactants>
          <speciesReference species="M_fad_c_c" stoichiometry="1"/>
          <speciesReference species="M_dcacoa_c_c" stoichiometry="1"/>
        </listOfReactants>
        <listOfProducts>
          <speciesReference species="M_fadh2_c_c" stoichiometry="1"/>
          <speciesReference species="M_dc2coa_c_c" stoichiometry="1"/>
        </listOfProducts>
        <kineticLaw>
          <math xmlns="http://www.w3.org/1998/Math/MathML">
            <ci> FLUX_VALUE </ci>
          </math>
          <listOfParameters>
            <parameter id="LOWER_BOUND" value="-999999" units="mmol_per_gDW_per_hr" constant="false"/>
            <parameter id="UPPER_BOUND" value="999999" units="mmol_per_gDW_per_hr" constant="false"/>
            <parameter id="FLUX_VALUE" value="0" units="mmol_per_gDW_per_hr" constant="false"/>
            <parameter id="OBJECTIVE_COEFFICIENT" value="0" units="mmol_per_gDW_per_hr" constant="false"/>
          </listOfParameters>
        </kineticLaw>
      </reaction>
      <reaction id="R_R_ACOAD5f" name="acyl-CoA dehydrogenase (dodecanoyl-CoA)" reversible="true">
        <notes>
          <body xmlns="http://www.w3.org/1999/xhtml">
            <p>GENE_ASSOCIATION: PP_1893</p>
          </body>
        </notes>
        <listOfReactants>
          <speciesReference species="M_fad_c_c" stoichiometry="1"/>
          <speciesReference species="M_ddcacoa_c_c" stoichiometry="1"/>
        </listOfReactants>
        <listOfProducts>
          <speciesReference species="M_fadh2_c_c" stoichiometry="1"/>
          <speciesReference species="M_dd2coa_c_c" stoichiometry="1"/>
        </listOfProducts>
        <kineticLaw>
          <math xmlns="http://www.w3.org/1998/Math/MathML">
            <ci> FLUX_VALUE </ci>
          </math>
          <listOfParameters>
            <parameter id="LOWER_BOUND" value="-999999" units="mmol_per_gDW_per_hr" constant="false"/>
            <parameter id="UPPER_BOUND" value="999999" units="mmol_per_gDW_per_hr" constant="false"/>
            <parameter id="FLUX_VALUE" value="0" units="mmol_per_gDW_per_hr" constant="false"/>
            <parameter id="OBJECTIVE_COEFFICIENT" value="0" units="mmol_per_gDW_per_hr" constant="false"/>
          </listOfParameters>
        </kineticLaw>
      </reaction>
      <reaction id="R_R_ACOAD6f" name="acyl-CoA dehydrogenase (tetradecanoyl-CoA)" reversible="true">
        <notes>
          <body xmlns="http://www.w3.org/1999/xhtml">
            <p>GENE_ASSOCIATION: PP_1893</p>
          </body>
        </notes>
        <listOfReactants>
          <speciesReference species="M_fad_c_c" stoichiometry="1"/>
          <speciesReference species="M_tdcoa_c_c" stoichiometry="1"/>
        </listOfReactants>
        <listOfProducts>
          <speciesReference species="M_fadh2_c_c" stoichiometry="1"/>
          <speciesReference species="M_td2coa_c_c" stoichiometry="1"/>
        </listOfProducts>
        <kineticLaw>
          <math xmlns="http://www.w3.org/1998/Math/MathML">
            <ci> FLUX_VALUE </ci>
          </math>
          <listOfParameters>
            <parameter id="LOWER_BOUND" value="-999999" units="mmol_per_gDW_per_hr" constant="false"/>
            <parameter id="UPPER_BOUND" value="999999" units="mmol_per_gDW_per_hr" constant="false"/>
            <parameter id="FLUX_VALUE" value="0" units="mmol_per_gDW_per_hr" constant="false"/>
            <parameter id="OBJECTIVE_COEFFICIENT" value="0" units="mmol_per_gDW_per_hr" constant="false"/>
          </listOfParameters>
        </kineticLaw>
      </reaction>
      <reaction id="R_R_ACOAD7f" name="acyl-CoA dehydrogenase (hexadecanoyl-CoA)" reversible="true">
        <notes>
          <body xmlns="http://www.w3.org/1999/xhtml">
            <p>GENE_ASSOCIATION: PP_1893</p>
          </body>
        </notes>
        <listOfReactants>
          <speciesReference species="M_fad_c_c" stoichiometry="1"/>
          <speciesReference species="M_pmtcoa_c_c" stoichiometry="1"/>
        </listOfReactants>
        <listOfProducts>
          <speciesReference species="M_fadh2_c_c" stoichiometry="1"/>
          <speciesReference species="M_hdd2coa_c_c" stoichiometry="1"/>
        </listOfProducts>
        <kineticLaw>
          <math xmlns="http://www.w3.org/1998/Math/MathML">
            <ci> FLUX_VALUE </ci>
          </math>
          <listOfParameters>
            <parameter id="LOWER_BOUND" value="-999999" units="mmol_per_gDW_per_hr" constant="false"/>
            <parameter id="UPPER_BOUND" value="999999" units="mmol_per_gDW_per_hr" constant="false"/>
            <parameter id="FLUX_VALUE" value="0" units="mmol_per_gDW_per_hr" constant="false"/>
            <parameter id="OBJECTIVE_COEFFICIENT" value="0" units="mmol_per_gDW_per_hr" constant="false"/>
          </listOfParameters>
        </kineticLaw>
      </reaction>
      <reaction id="R_R_ACOADH1" name="acyl-CoA dehydrogenase 2-Methyl-butanoyl-CoA" reversible="false">
        <notes>
          <body xmlns="http://www.w3.org/1999/xhtml">
            <p>GENE_ASSOCIATION: </p>
          </body>
        </notes>
        <listOfReactants>
          <speciesReference species="M_fad_c_c" stoichiometry="1"/>
          <speciesReference species="M_2mbcoa_c_c" stoichiometry="1"/>
        </listOfReactants>
        <listOfProducts>
          <speciesReference species="M_fadh2_c_c" stoichiometry="1"/>
          <speciesReference species="M_2mb2coa_c_c" stoichiometry="1"/>
        </listOfProducts>
        <kineticLaw>
          <math xmlns="http://www.w3.org/1998/Math/MathML">
            <ci> FLUX_VALUE </ci>
          </math>
          <listOfParameters>
            <parameter id="LOWER_BOUND" value="0" units="mmol_per_gDW_per_hr" constant="false"/>
            <parameter id="UPPER_BOUND" value="999999" units="mmol_per_gDW_per_hr" constant="false"/>
            <parameter id="FLUX_VALUE" value="0" units="mmol_per_gDW_per_hr" constant="false"/>
            <parameter id="OBJECTIVE_COEFFICIENT" value="0" units="mmol_per_gDW_per_hr" constant="false"/>
          </listOfParameters>
        </kineticLaw>
      </reaction>
      <reaction id="R_R_ACOADH2" name="acyl-CoA dehydrogenase (Isobutiryl-CoA)" reversible="false">
        <notes>
          <body xmlns="http://www.w3.org/1999/xhtml">
            <p>GENE_ASSOCIATION: </p>
          </body>
        </notes>
        <listOfReactants>
          <speciesReference species="M_o2_c_c" stoichiometry="1"/>
          <speciesReference species="M_ibcoa_c_c" stoichiometry="2"/>
        </listOfReactants>
        <listOfProducts>
          <speciesReference species="M_h2o_c_c" stoichiometry="2"/>
          <speciesReference species="M_2mp2coa_c_c" stoichiometry="2"/>
        </listOfProducts>
        <kineticLaw>
          <math xmlns="http://www.w3.org/1998/Math/MathML">
            <ci> FLUX_VALUE </ci>
          </math>
          <listOfParameters>
            <parameter id="LOWER_BOUND" value="0" units="mmol_per_gDW_per_hr" constant="false"/>
            <parameter id="UPPER_BOUND" value="999999" units="mmol_per_gDW_per_hr" constant="false"/>
            <parameter id="FLUX_VALUE" value="0" units="mmol_per_gDW_per_hr" constant="false"/>
            <parameter id="OBJECTIVE_COEFFICIENT" value="0" units="mmol_per_gDW_per_hr" constant="false"/>
          </listOfParameters>
        </kineticLaw>
      </reaction>
      <reaction id="R_R_ACOATA" name="Acetyl-CoA ACP transacylase" reversible="true">
        <notes>
          <body xmlns="http://www.w3.org/1999/xhtml">
            <p>GENE_ASSOCIATION: PP_4175</p>
          </body>
        </notes>
        <listOfReactants>
          <speciesReference species="M_ACP_c_c" stoichiometry="1"/>
          <speciesReference species="M_accoa_c_c" stoichiometry="1"/>
        </listOfReactants>
        <listOfProducts>
          <speciesReference species="M_coa_c_c" stoichiometry="1"/>
          <speciesReference species="M_acACP_c_c" stoichiometry="1"/>
        </listOfProducts>
        <kineticLaw>
          <math xmlns="http://www.w3.org/1998/Math/MathML">
            <ci> FLUX_VALUE </ci>
          </math>
          <listOfParameters>
            <parameter id="LOWER_BOUND" value="-999999" units="mmol_per_gDW_per_hr" constant="false"/>
            <parameter id="UPPER_BOUND" value="999999" units="mmol_per_gDW_per_hr" constant="false"/>
            <parameter id="FLUX_VALUE" value="0" units="mmol_per_gDW_per_hr" constant="false"/>
            <parameter id="OBJECTIVE_COEFFICIENT" value="0" units="mmol_per_gDW_per_hr" constant="false"/>
          </listOfParameters>
        </kineticLaw>
      </reaction>
      <reaction id="R_R_ACODA" name="acetylornithine deacetylase" reversible="false">
        <notes>
          <body xmlns="http://www.w3.org/1999/xhtml">
            <p>GENE_ASSOCIATION: PP_5186</p>
          </body>
        </notes>
        <listOfReactants>
          <speciesReference species="M_h2o_c_c" stoichiometry="1"/>
          <speciesReference species="M_acorn_c_c" stoichiometry="1"/>
        </listOfReactants>
        <listOfProducts>
          <speciesReference species="M_ac_c_c" stoichiometry="1"/>
          <speciesReference species="M_orn_c_c" stoichiometry="1"/>
        </listOfProducts>
        <kineticLaw>
          <math xmlns="http://www.w3.org/1998/Math/MathML">
            <ci> FLUX_VALUE </ci>
          </math>
          <listOfParameters>
            <parameter id="LOWER_BOUND" value="0" units="mmol_per_gDW_per_hr" constant="false"/>
            <parameter id="UPPER_BOUND" value="999999" units="mmol_per_gDW_per_hr" constant="false"/>
            <parameter id="FLUX_VALUE" value="0" units="mmol_per_gDW_per_hr" constant="false"/>
            <parameter id="OBJECTIVE_COEFFICIENT" value="0" units="mmol_per_gDW_per_hr" constant="false"/>
          </listOfParameters>
        </kineticLaw>
      </reaction>
      <reaction id="R_R_ACONCtex" name="cis-aconitate transport, external" reversible="true">
        <notes>
          <body xmlns="http://www.w3.org/1999/xhtml">
            <p>GENE_ASSOCIATION: PP_1419</p>
          </body>
        </notes>
        <listOfReactants>
          <speciesReference species="M_acon_C_e_c" stoichiometry="1"/>
        </listOfReactants>
        <listOfProducts>
          <speciesReference species="M_acon_C_p_c" stoichiometry="1"/>
        </listOfProducts>
        <kineticLaw>
          <math xmlns="http://www.w3.org/1998/Math/MathML">
            <ci> FLUX_VALUE </ci>
          </math>
          <listOfParameters>
            <parameter id="LOWER_BOUND" value="-999999" units="mmol_per_gDW_per_hr" constant="false"/>
            <parameter id="UPPER_BOUND" value="999999" units="mmol_per_gDW_per_hr" constant="false"/>
            <parameter id="FLUX_VALUE" value="0" units="mmol_per_gDW_per_hr" constant="false"/>
            <parameter id="OBJECTIVE_COEFFICIENT" value="0" units="mmol_per_gDW_per_hr" constant="false"/>
          </listOfParameters>
        </kineticLaw>
      </reaction>
      <reaction id="R_R_ACONT" name="aconitase" reversible="true">
        <notes>
          <body xmlns="http://www.w3.org/1999/xhtml">
            <p>GENE_ASSOCIATION: ( PP_2112  or  PP_2339 )</p>
          </body>
        </notes>
        <listOfReactants>
          <speciesReference species="M_cit_c_c" stoichiometry="1"/>
        </listOfReactants>
        <listOfProducts>
          <speciesReference species="M_icit_c_c" stoichiometry="1"/>
        </listOfProducts>
        <kineticLaw>
          <math xmlns="http://www.w3.org/1998/Math/MathML">
            <ci> FLUX_VALUE </ci>
          </math>
          <listOfParameters>
            <parameter id="LOWER_BOUND" value="-999999" units="mmol_per_gDW_per_hr" constant="false"/>
            <parameter id="UPPER_BOUND" value="999999" units="mmol_per_gDW_per_hr" constant="false"/>
            <parameter id="FLUX_VALUE" value="0" units="mmol_per_gDW_per_hr" constant="false"/>
            <parameter id="OBJECTIVE_COEFFICIENT" value="0" units="mmol_per_gDW_per_hr" constant="false"/>
          </listOfParameters>
        </kineticLaw>
      </reaction>
      <reaction id="R_R_ACONTa" name="aconitase (half-reaction A, Citrate hydro-lyase)" reversible="true">
        <notes>
          <body xmlns="http://www.w3.org/1999/xhtml">
            <p>GENE_ASSOCIATION: ( PP_2112  or  PP_2339 )</p>
          </body>
        </notes>
        <listOfReactants>
          <speciesReference species="M_cit_c_c" stoichiometry="1"/>
        </listOfReactants>
        <listOfProducts>
          <speciesReference species="M_h2o_c_c" stoichiometry="1"/>
          <speciesReference species="M_acon_C_c_c" stoichiometry="1"/>
        </listOfProducts>
        <kineticLaw>
          <math xmlns="http://www.w3.org/1998/Math/MathML">
            <ci> FLUX_VALUE </ci>
          </math>
          <listOfParameters>
            <parameter id="LOWER_BOUND" value="-999999" units="mmol_per_gDW_per_hr" constant="false"/>
            <parameter id="UPPER_BOUND" value="999999" units="mmol_per_gDW_per_hr" constant="false"/>
            <parameter id="FLUX_VALUE" value="0" units="mmol_per_gDW_per_hr" constant="false"/>
            <parameter id="OBJECTIVE_COEFFICIENT" value="0" units="mmol_per_gDW_per_hr" constant="false"/>
          </listOfParameters>
        </kineticLaw>
      </reaction>
      <reaction id="R_R_ACONTb" name="aconitase (half-reaction B, Isocitrate hydro-lyase)" reversible="true">
        <notes>
          <body xmlns="http://www.w3.org/1999/xhtml">
            <p>GENE_ASSOCIATION: ( PP_2112  or  PP_2339 )</p>
          </body>
        </notes>
        <listOfReactants>
          <speciesReference species="M_h2o_c_c" stoichiometry="1"/>
          <speciesReference species="M_acon_C_c_c" stoichiometry="1"/>
        </listOfReactants>
        <listOfProducts>
          <speciesReference species="M_icit_c_c" stoichiometry="1"/>
        </listOfProducts>
        <kineticLaw>
          <math xmlns="http://www.w3.org/1998/Math/MathML">
            <ci> FLUX_VALUE </ci>
          </math>
          <listOfParameters>
            <parameter id="LOWER_BOUND" value="-999999" units="mmol_per_gDW_per_hr" constant="false"/>
            <parameter id="UPPER_BOUND" value="999999" units="mmol_per_gDW_per_hr" constant="false"/>
            <parameter id="FLUX_VALUE" value="0" units="mmol_per_gDW_per_hr" constant="false"/>
            <parameter id="OBJECTIVE_COEFFICIENT" value="0" units="mmol_per_gDW_per_hr" constant="false"/>
          </listOfParameters>
        </kineticLaw>
      </reaction>
      <reaction id="R_R_ACOTA" name="acetylornithine transaminase" reversible="true">
        <notes>
          <body xmlns="http://www.w3.org/1999/xhtml">
            <p>GENE_ASSOCIATION: PP_4481</p>
          </body>
        </notes>
        <listOfReactants>
          <speciesReference species="M_akg_c_c" stoichiometry="1"/>
          <speciesReference species="M_acorn_c_c" stoichiometry="1"/>
        </listOfReactants>
        <listOfProducts>
          <speciesReference species="M_glu_L_c_c" stoichiometry="1"/>
          <speciesReference species="M_acg5sa_c_c" stoichiometry="1"/>
        </listOfProducts>
        <kineticLaw>
          <math xmlns="http://www.w3.org/1998/Math/MathML">
            <ci> FLUX_VALUE </ci>
          </math>
          <listOfParameters>
            <parameter id="LOWER_BOUND" value="-999999" units="mmol_per_gDW_per_hr" constant="false"/>
            <parameter id="UPPER_BOUND" value="999999" units="mmol_per_gDW_per_hr" constant="false"/>
            <parameter id="FLUX_VALUE" value="0" units="mmol_per_gDW_per_hr" constant="false"/>
            <parameter id="OBJECTIVE_COEFFICIENT" value="0" units="mmol_per_gDW_per_hr" constant="false"/>
          </listOfParameters>
        </kineticLaw>
      </reaction>
      <reaction id="R_R_ACS2" name="acetyl-CoA synthase (propionate)" reversible="false">
        <notes>
          <body xmlns="http://www.w3.org/1999/xhtml">
            <p>GENE_ASSOCIATION: PP_2351</p>
          </body>
        </notes>
        <listOfReactants>
          <speciesReference species="M_atp_c_c" stoichiometry="1"/>
          <speciesReference species="M_coa_c_c" stoichiometry="1"/>
          <speciesReference species="M_ppa_c_c" stoichiometry="1"/>
        </listOfReactants>
        <listOfProducts>
          <speciesReference species="M_ppcoa_c_c" stoichiometry="1"/>
          <speciesReference species="M_ppi_c_c" stoichiometry="1"/>
          <speciesReference species="M_amp_c_c" stoichiometry="1"/>
        </listOfProducts>
        <kineticLaw>
          <math xmlns="http://www.w3.org/1998/Math/MathML">
            <ci> FLUX_VALUE </ci>
          </math>
          <listOfParameters>
            <parameter id="LOWER_BOUND" value="0" units="mmol_per_gDW_per_hr" constant="false"/>
            <parameter id="UPPER_BOUND" value="999999" units="mmol_per_gDW_per_hr" constant="false"/>
            <parameter id="FLUX_VALUE" value="0" units="mmol_per_gDW_per_hr" constant="false"/>
            <parameter id="OBJECTIVE_COEFFICIENT" value="0" units="mmol_per_gDW_per_hr" constant="false"/>
          </listOfParameters>
        </kineticLaw>
      </reaction>
      <reaction id="R_R_ACSr" name="acetyl-CoA synthetase reversible" reversible="false">
        <notes>
          <body xmlns="http://www.w3.org/1999/xhtml">
            <p>GENE_ASSOCIATION: ( PP_4487  or  PP_4702 )</p>
          </body>
        </notes>
        <listOfReactants>
          <speciesReference species="M_atp_c_c" stoichiometry="1"/>
          <speciesReference species="M_coa_c_c" stoichiometry="1"/>
          <speciesReference species="M_ac_c_c" stoichiometry="1"/>
        </listOfReactants>
        <listOfProducts>
          <speciesReference species="M_ppi_c_c" stoichiometry="1"/>
          <speciesReference species="M_amp_c_c" stoichiometry="1"/>
          <speciesReference species="M_accoa_c_c" stoichiometry="1"/>
        </listOfProducts>
        <kineticLaw>
          <math xmlns="http://www.w3.org/1998/Math/MathML">
            <ci> FLUX_VALUE </ci>
          </math>
          <listOfParameters>
            <parameter id="LOWER_BOUND" value="0" units="mmol_per_gDW_per_hr" constant="false"/>
            <parameter id="UPPER_BOUND" value="999999" units="mmol_per_gDW_per_hr" constant="false"/>
            <parameter id="FLUX_VALUE" value="0" units="mmol_per_gDW_per_hr" constant="false"/>
            <parameter id="OBJECTIVE_COEFFICIENT" value="0" units="mmol_per_gDW_per_hr" constant="false"/>
          </listOfParameters>
        </kineticLaw>
      </reaction>
      <reaction id="R_R_ACt2pp" name="acetate transport in via proton symport" reversible="false">
        <notes>
          <body xmlns="http://www.w3.org/1999/xhtml">
            <p>GENE_ASSOCIATION: PP_1188</p>
          </body>
        </notes>
        <listOfReactants>
          <speciesReference species="M_h_p_c" stoichiometry="1"/>
          <speciesReference species="M_ac_p_c" stoichiometry="1"/>
        </listOfReactants>
        <listOfProducts>
          <speciesReference species="M_h_c_c" stoichiometry="1"/>
          <speciesReference species="M_ac_c_c" stoichiometry="1"/>
        </listOfProducts>
        <kineticLaw>
          <math xmlns="http://www.w3.org/1998/Math/MathML">
            <ci> FLUX_VALUE </ci>
          </math>
          <listOfParameters>
            <parameter id="LOWER_BOUND" value="0" units="mmol_per_gDW_per_hr" constant="false"/>
            <parameter id="UPPER_BOUND" value="999999" units="mmol_per_gDW_per_hr" constant="false"/>
            <parameter id="FLUX_VALUE" value="0" units="mmol_per_gDW_per_hr" constant="false"/>
            <parameter id="OBJECTIVE_COEFFICIENT" value="0" units="mmol_per_gDW_per_hr" constant="false"/>
          </listOfParameters>
        </kineticLaw>
      </reaction>
      <reaction id="R_R_ACtex" name="Acetate transport via diffusion (extracellular to periplasm)" reversible="true">
        <notes>
          <body xmlns="http://www.w3.org/1999/xhtml">
            <p>GENE_ASSOCIATION: </p>
          </body>
        </notes>
        <listOfReactants>
          <speciesReference species="M_ac_e_c" stoichiometry="1"/>
        </listOfReactants>
        <listOfProducts>
          <speciesReference species="M_ac_p_c" stoichiometry="1"/>
        </listOfProducts>
        <kineticLaw>
          <math xmlns="http://www.w3.org/1998/Math/MathML">
            <ci> FLUX_VALUE </ci>
          </math>
          <listOfParameters>
            <parameter id="LOWER_BOUND" value="-999999" units="mmol_per_gDW_per_hr" constant="false"/>
            <parameter id="UPPER_BOUND" value="999999" units="mmol_per_gDW_per_hr" constant="false"/>
            <parameter id="FLUX_VALUE" value="0" units="mmol_per_gDW_per_hr" constant="false"/>
            <parameter id="OBJECTIVE_COEFFICIENT" value="0" units="mmol_per_gDW_per_hr" constant="false"/>
          </listOfParameters>
        </kineticLaw>
      </reaction>
      <reaction id="R_R_ADA" name="Adenosine deaminase" reversible="false">
        <notes>
          <body xmlns="http://www.w3.org/1999/xhtml">
            <p>GENE_ASSOCIATION: PP_0591</p>
          </body>
        </notes>
        <listOfReactants>
          <speciesReference species="M_h_c_c" stoichiometry="1"/>
          <speciesReference species="M_h2o_c_c" stoichiometry="1"/>
          <speciesReference species="M_adn_c_c" stoichiometry="1"/>
        </listOfReactants>
        <listOfProducts>
          <speciesReference species="M_ins_c_c" stoichiometry="1"/>
          <speciesReference species="M_nh4_c_c" stoichiometry="1"/>
        </listOfProducts>
        <kineticLaw>
          <math xmlns="http://www.w3.org/1998/Math/MathML">
            <ci> FLUX_VALUE </ci>
          </math>
          <listOfParameters>
            <parameter id="LOWER_BOUND" value="0" units="mmol_per_gDW_per_hr" constant="false"/>
            <parameter id="UPPER_BOUND" value="999999" units="mmol_per_gDW_per_hr" constant="false"/>
            <parameter id="FLUX_VALUE" value="0" units="mmol_per_gDW_per_hr" constant="false"/>
            <parameter id="OBJECTIVE_COEFFICIENT" value="0" units="mmol_per_gDW_per_hr" constant="false"/>
          </listOfParameters>
        </kineticLaw>
      </reaction>
      <reaction id="R_R_ADCL" name="4-aminobenzoate synthase" reversible="false">
        <notes>
          <body xmlns="http://www.w3.org/1999/xhtml">
            <p>GENE_ASSOCIATION: PP_1917</p>
          </body>
        </notes>
        <listOfReactants>
          <speciesReference species="M_4adcho_c_c" stoichiometry="1"/>
        </listOfReactants>
        <listOfProducts>
          <speciesReference species="M_h_c_c" stoichiometry="1"/>
          <speciesReference species="M_pyr_c_c" stoichiometry="1"/>
          <speciesReference species="M_4abz_c_c" stoichiometry="1"/>
        </listOfProducts>
        <kineticLaw>
          <math xmlns="http://www.w3.org/1998/Math/MathML">
            <ci> FLUX_VALUE </ci>
          </math>
          <listOfParameters>
            <parameter id="LOWER_BOUND" value="0" units="mmol_per_gDW_per_hr" constant="false"/>
            <parameter id="UPPER_BOUND" value="999999" units="mmol_per_gDW_per_hr" constant="false"/>
            <parameter id="FLUX_VALUE" value="0" units="mmol_per_gDW_per_hr" constant="false"/>
            <parameter id="OBJECTIVE_COEFFICIENT" value="0" units="mmol_per_gDW_per_hr" constant="false"/>
          </listOfParameters>
        </kineticLaw>
      </reaction>
      <reaction id="R_R_ADCPS1" name="adenosylcobinamide-phosphate synthase" reversible="false">
        <notes>
          <body xmlns="http://www.w3.org/1999/xhtml">
            <p>GENE_ASSOCIATION: ( PP_1676  and  PP_1675 )</p>
          </body>
        </notes>
        <listOfReactants>
          <speciesReference species="M_atp_c_c" stoichiometry="1"/>
          <speciesReference species="M_adcobhex_c_c" stoichiometry="1"/>
          <speciesReference species="M_appl_c_c" stoichiometry="1"/>
        </listOfReactants>
        <listOfProducts>
          <speciesReference species="M_h_c_c" stoichiometry="1"/>
          <speciesReference species="M_adp_c_c" stoichiometry="1"/>
          <speciesReference species="M_pi_c_c" stoichiometry="1"/>
          <speciesReference species="M_adocbi_c_c" stoichiometry="1"/>
        </listOfProducts>
        <kineticLaw>
          <math xmlns="http://www.w3.org/1998/Math/MathML">
            <ci> FLUX_VALUE </ci>
          </math>
          <listOfParameters>
            <parameter id="LOWER_BOUND" value="0" units="mmol_per_gDW_per_hr" constant="false"/>
            <parameter id="UPPER_BOUND" value="999999" units="mmol_per_gDW_per_hr" constant="false"/>
            <parameter id="FLUX_VALUE" value="0" units="mmol_per_gDW_per_hr" constant="false"/>
            <parameter id="OBJECTIVE_COEFFICIENT" value="0" units="mmol_per_gDW_per_hr" constant="false"/>
          </listOfParameters>
        </kineticLaw>
      </reaction>
      <reaction id="R_R_ADCPS2" name="adenosylcobinamide-phosphate synthase" reversible="false">
        <notes>
          <body xmlns="http://www.w3.org/1999/xhtml">
            <p>GENE_ASSOCIATION: ( PP_1676  and  PP_1675 )</p>
          </body>
        </notes>
        <listOfReactants>
          <speciesReference species="M_atp_c_c" stoichiometry="1"/>
          <speciesReference species="M_adcobhex_c_c" stoichiometry="1"/>
          <speciesReference species="M_applp_c_c" stoichiometry="1"/>
        </listOfReactants>
        <listOfProducts>
          <speciesReference species="M_h_c_c" stoichiometry="1"/>
          <speciesReference species="M_adp_c_c" stoichiometry="1"/>
          <speciesReference species="M_pi_c_c" stoichiometry="1"/>
          <speciesReference species="M_adocbip_c_c" stoichiometry="1"/>
        </listOfProducts>
        <kineticLaw>
          <math xmlns="http://www.w3.org/1998/Math/MathML">
            <ci> FLUX_VALUE </ci>
          </math>
          <listOfParameters>
            <parameter id="LOWER_BOUND" value="0" units="mmol_per_gDW_per_hr" constant="false"/>
            <parameter id="UPPER_BOUND" value="999999" units="mmol_per_gDW_per_hr" constant="false"/>
            <parameter id="FLUX_VALUE" value="0" units="mmol_per_gDW_per_hr" constant="false"/>
            <parameter id="OBJECTIVE_COEFFICIENT" value="0" units="mmol_per_gDW_per_hr" constant="false"/>
          </listOfParameters>
        </kineticLaw>
      </reaction>
      <reaction id="R_R_ADCYRS" name="adenosylcobyric acid synthase (glutamine-hydrolysing)" reversible="false">
        <notes>
          <body xmlns="http://www.w3.org/1999/xhtml">
            <p>GENE_ASSOCIATION: PP_1677</p>
          </body>
        </notes>
        <listOfReactants>
          <speciesReference species="M_atp_c_c" stoichiometry="4"/>
          <speciesReference species="M_h2o_c_c" stoichiometry="4"/>
          <speciesReference species="M_adcobdam_c_c" stoichiometry="1"/>
          <speciesReference species="M_gln_L_c_c" stoichiometry="4"/>
        </listOfReactants>
        <listOfProducts>
          <speciesReference species="M_h_c_c" stoichiometry="4"/>
          <speciesReference species="M_adp_c_c" stoichiometry="4"/>
          <speciesReference species="M_pi_c_c" stoichiometry="4"/>
          <speciesReference species="M_glu_L_c_c" stoichiometry="4"/>
          <speciesReference species="M_adcobhex_c_c" stoichiometry="1"/>
        </listOfProducts>
        <kineticLaw>
          <math xmlns="http://www.w3.org/1998/Math/MathML">
            <ci> FLUX_VALUE </ci>
          </math>
          <listOfParameters>
            <parameter id="LOWER_BOUND" value="0" units="mmol_per_gDW_per_hr" constant="false"/>
            <parameter id="UPPER_BOUND" value="999999" units="mmol_per_gDW_per_hr" constant="false"/>
            <parameter id="FLUX_VALUE" value="0" units="mmol_per_gDW_per_hr" constant="false"/>
            <parameter id="OBJECTIVE_COEFFICIENT" value="0" units="mmol_per_gDW_per_hr" constant="false"/>
          </listOfParameters>
        </kineticLaw>
      </reaction>
      <reaction id="R_R_ADK1" name="adenylate kinase" reversible="true">
        <notes>
          <body xmlns="http://www.w3.org/1999/xhtml">
            <p>GENE_ASSOCIATION: PP_1506</p>
          </body>
        </notes>
        <listOfReactants>
          <speciesReference species="M_atp_c_c" stoichiometry="1"/>
          <speciesReference species="M_amp_c_c" stoichiometry="1"/>
        </listOfReactants>
        <listOfProducts>
          <speciesReference species="M_adp_c_c" stoichiometry="2"/>
        </listOfProducts>
        <kineticLaw>
          <math xmlns="http://www.w3.org/1998/Math/MathML">
            <ci> FLUX_VALUE </ci>
          </math>
          <listOfParameters>
            <parameter id="LOWER_BOUND" value="-999999" units="mmol_per_gDW_per_hr" constant="false"/>
            <parameter id="UPPER_BOUND" value="999999" units="mmol_per_gDW_per_hr" constant="false"/>
            <parameter id="FLUX_VALUE" value="0" units="mmol_per_gDW_per_hr" constant="false"/>
            <parameter id="OBJECTIVE_COEFFICIENT" value="0" units="mmol_per_gDW_per_hr" constant="false"/>
          </listOfParameters>
        </kineticLaw>
      </reaction>
      <reaction id="R_R_ADNCYC" name="adenylate cyclase" reversible="false">
        <notes>
          <body xmlns="http://www.w3.org/1999/xhtml">
            <p>GENE_ASSOCIATION: PP_5222</p>
          </body>
        </notes>
        <listOfReactants>
          <speciesReference species="M_atp_c_c" stoichiometry="1"/>
        </listOfReactants>
        <listOfProducts>
          <speciesReference species="M_ppi_c_c" stoichiometry="1"/>
          <speciesReference species="M_camp_c_c" stoichiometry="1"/>
        </listOfProducts>
        <kineticLaw>
          <math xmlns="http://www.w3.org/1998/Math/MathML">
            <ci> FLUX_VALUE </ci>
          </math>
          <listOfParameters>
            <parameter id="LOWER_BOUND" value="0" units="mmol_per_gDW_per_hr" constant="false"/>
            <parameter id="UPPER_BOUND" value="999999" units="mmol_per_gDW_per_hr" constant="false"/>
            <parameter id="FLUX_VALUE" value="0" units="mmol_per_gDW_per_hr" constant="false"/>
            <parameter id="OBJECTIVE_COEFFICIENT" value="0" units="mmol_per_gDW_per_hr" constant="false"/>
          </listOfParameters>
        </kineticLaw>
      </reaction>
      <reaction id="R_R_ADOCBIK" name="Adenosyl cobinamide kinase" reversible="false">
        <notes>
          <body xmlns="http://www.w3.org/1999/xhtml">
            <p>GENE_ASSOCIATION: PP_1678</p>
          </body>
        </notes>
        <listOfReactants>
          <speciesReference species="M_atp_c_c" stoichiometry="1"/>
          <speciesReference species="M_adocbi_c_c" stoichiometry="1"/>
        </listOfReactants>
        <listOfProducts>
          <speciesReference species="M_h_c_c" stoichiometry="1"/>
          <speciesReference species="M_adp_c_c" stoichiometry="1"/>
          <speciesReference species="M_adocbip_c_c" stoichiometry="1"/>
        </listOfProducts>
        <kineticLaw>
          <math xmlns="http://www.w3.org/1998/Math/MathML">
            <ci> FLUX_VALUE </ci>
          </math>
          <listOfParameters>
            <parameter id="LOWER_BOUND" value="0" units="mmol_per_gDW_per_hr" constant="false"/>
            <parameter id="UPPER_BOUND" value="999999" units="mmol_per_gDW_per_hr" constant="false"/>
            <parameter id="FLUX_VALUE" value="0" units="mmol_per_gDW_per_hr" constant="false"/>
            <parameter id="OBJECTIVE_COEFFICIENT" value="0" units="mmol_per_gDW_per_hr" constant="false"/>
[truncated: 1,187,337 more chars]
