# Supplementary material for: Pathway-Consensus Approach to Metabolic Network Reconstruction for Pseudomonas putida KT2440 by Systematic Comparison of Published Models
Source: PLoS One. 2017 Jan 13;12(1):e0169437. doi: 10.1371/journal.pone.0169437 (PMC5234801; doi:10.1371/journal.pone.0169437)
Supplement: S4 File — (XML) [file pone.0169437.s011.xml]

<?xml version="1.0" encoding="UTF-8"?>
<sbml xmlns="http://www.sbml.org/sbml/level2" level="2" version="1">
  <model>
    <listOfUnitDefinitions>
      <unitDefinition id="mmol_per_gDW_per_hr">
        <listOfUnits>
          <unit kind="mole" exponent="1" scale="-3" multiplier="1" offset="0"/>
          <unit kind="gram" exponent="-1" scale="0" multiplier="1" offset="0"/>
          <unit kind="second" exponent="-1" scale="0" multiplier="0.000277777777777778" offset="0"/>
        </listOfUnits>
      </unitDefinition>
    </listOfUnitDefinitions>
    <listOfCompartments>
      <compartment id="c" name="Cytoplasm" spatialDimensions="3" constant="false"/>
    </listOfCompartments>
    <listOfSpecies>
      <species id="M_C0004_c" name="NADH" compartment="c" hasOnlySubstanceUnits="false" boundaryCondition="false" constant="false">
      </species>
      <species id="M_C0065_c" name="H+" compartment="c" hasOnlySubstanceUnits="false" boundaryCondition="false" constant="false">
      </species>
      <species id="M_C0007_c" name="Oxygen" compartment="c" hasOnlySubstanceUnits="false" boundaryCondition="false" constant="false">
      </species>
      <species id="M_C0009_c" name="Orthophosphate" compartment="c" hasOnlySubstanceUnits="false" boundaryCondition="false" constant="false">
      </species>
      <species id="M_C0008_c" name="ADP" compartment="c" hasOnlySubstanceUnits="false" boundaryCondition="false" constant="false">
      </species>
      <species id="M_C0002_c" name="ATP" compartment="c" hasOnlySubstanceUnits="false" boundaryCondition="false" constant="false">
      </species>
      <species id="M_C0003_c" name="NAD+" compartment="c" hasOnlySubstanceUnits="false" boundaryCondition="false" constant="false">
      </species>
      <species id="M_C0001_c" name="H2O" compartment="c" hasOnlySubstanceUnits="false" boundaryCondition="false" constant="false">
      </species>
      <species id="M_C0964_c" name="FADH2" compartment="c" hasOnlySubstanceUnits="false" boundaryCondition="false" constant="false">
      </species>
      <species id="M_C0015_c" name="FAD" compartment="c" hasOnlySubstanceUnits="false" boundaryCondition="false" constant="false">
      </species>
      <species id="M_C9315_c" name="Ubiquinol-8" compartment="c" hasOnlySubstanceUnits="false" boundaryCondition="false" constant="false">
      </species>
      <species id="M_C9314_c" name="Ubiquinone-8" compartment="c" hasOnlySubstanceUnits="false" boundaryCondition="false" constant="false">
      </species>
      <species id="M_C0108_c" name="Ferrocytochrome c" compartment="c" hasOnlySubstanceUnits="false" boundaryCondition="false" constant="false">
      </species>
      <species id="M_C0107_c" name="Ferricytochrome c" compartment="c" hasOnlySubstanceUnits="false" boundaryCondition="false" constant="false">
      </species>
      <species id="M_EC0065_c" name="H+[e]" compartment="c" hasOnlySubstanceUnits="false" boundaryCondition="false" constant="false">
      </species>
      <species id="M_C0042_c" name="Glutathione" compartment="c" hasOnlySubstanceUnits="false" boundaryCondition="false" constant="false">
      </species>
      <species id="M_C3390_c" name="S-Sulfo-L-cysteine" compartment="c" hasOnlySubstanceUnits="false" boundaryCondition="false" constant="false">
      </species>
      <species id="M_C0082_c" name="L-Cysteine" compartment="c" hasOnlySubstanceUnits="false" boundaryCondition="false" constant="false">
      </species>
      <species id="M_C0109_c" name="Oxidized glutathione" compartment="c" hasOnlySubstanceUnits="false" boundaryCondition="false" constant="false">
      </species>
      <species id="M_C0079_c" name="Sulfite" compartment="c" hasOnlySubstanceUnits="false" boundaryCondition="false" constant="false">
      </species>
      <species id="M_C3090_c" name="Phenethylamine" compartment="c" hasOnlySubstanceUnits="false" boundaryCondition="false" constant="false">
      </species>
      <species id="M_C00601_c" name="Phenylacetaldehyde" compartment="c" hasOnlySubstanceUnits="false" boundaryCondition="false" constant="false">
      </species>
      <species id="M_C0013_c" name="NH3" compartment="c" hasOnlySubstanceUnits="false" boundaryCondition="false" constant="false">
      </species>
      <species id="M_C0025_c" name="H2O2" compartment="c" hasOnlySubstanceUnits="false" boundaryCondition="false" constant="false">
      </species>
      <species id="M_C4345_c" name="Phenylacetic acid" compartment="c" hasOnlySubstanceUnits="false" boundaryCondition="false" constant="false">
      </species>
      <species id="M_C0242_c" name="Uridine" compartment="c" hasOnlySubstanceUnits="false" boundaryCondition="false" constant="false">
      </species>
      <species id="M_C0342_c" name="alpha-D-Ribose 1-phosphate" compartment="c" hasOnlySubstanceUnits="false" boundaryCondition="false" constant="false">
      </species>
      <species id="M_C0090_c" name="Uracil" compartment="c" hasOnlySubstanceUnits="false" boundaryCondition="false" constant="false">
      </species>
      <species id="M_C0029_c" name="Acetate" compartment="c" hasOnlySubstanceUnits="false" boundaryCondition="false" constant="false">
      </species>
      <species id="M_C0010_c" name="CoA" compartment="c" hasOnlySubstanceUnits="false" boundaryCondition="false" constant="false">
      </species>
      <species id="M_C0012_c" name="Pyrophosphate" compartment="c" hasOnlySubstanceUnits="false" boundaryCondition="false" constant="false">
      </species>
      <species id="M_C0018_c" name="AMP" compartment="c" hasOnlySubstanceUnits="false" boundaryCondition="false" constant="false">
      </species>
      <species id="M_C0022_c" name="Acetyl-CoA" compartment="c" hasOnlySubstanceUnits="false" boundaryCondition="false" constant="false">
      </species>
      <species id="M_C0188_c" name="Acetyl phosphate" compartment="c" hasOnlySubstanceUnits="false" boundaryCondition="false" constant="false">
      </species>
      <species id="M_EC0954_c" name="Sodium[e]" compartment="c" hasOnlySubstanceUnits="false" boundaryCondition="false" constant="false">
      </species>
      <species id="M_EC0048_c" name="Sulfate[e]" compartment="c" hasOnlySubstanceUnits="false" boundaryCondition="false" constant="false">
      </species>
      <species id="M_C0954_c" name="Sodium" compartment="c" hasOnlySubstanceUnits="false" boundaryCondition="false" constant="false">
      </species>
      <species id="M_C0048_c" name="Sulfate" compartment="c" hasOnlySubstanceUnits="false" boundaryCondition="false" constant="false">
      </species>
      <species id="M_C00429_c" name="5,6-dihydrouracil" compartment="c" hasOnlySubstanceUnits="false" boundaryCondition="false" constant="false">
      </species>
      <species id="M_C0006_c" name="NADP+" compartment="c" hasOnlySubstanceUnits="false" boundaryCondition="false" constant="false">
      </species>
      <species id="M_C0005_c" name="NADPH" compartment="c" hasOnlySubstanceUnits="false" boundaryCondition="false" constant="false">
      </species>
      <species id="M_C1700_c" name="3-Ureidopropionate" compartment="c" hasOnlySubstanceUnits="false" boundaryCondition="false" constant="false">
      </species>
      <species id="M_C05989_c" name="3-Oxopropionyl-CoA" compartment="c" hasOnlySubstanceUnits="false" boundaryCondition="false" constant="false">
      </species>
      <species id="M_C0068_c" name="Malonyl-CoA" compartment="c" hasOnlySubstanceUnits="false" boundaryCondition="false" constant="false">
      </species>
      <species id="M_C3310_c" name="3-Hydroxypropionyl-CoA" compartment="c" hasOnlySubstanceUnits="false" boundaryCondition="false" constant="false">
      </species>
      <species id="M_C0389_c" name="Folic acid" compartment="c" hasOnlySubstanceUnits="false" boundaryCondition="false" constant="false">
      </species>
      <species id="M_C0085_c" name="Tetrahydrofolate" compartment="c" hasOnlySubstanceUnits="false" boundaryCondition="false" constant="false">
      </species>
      <species id="M_C0830_c" name="2-Hydroxy-3-oxopropanoate" compartment="c" hasOnlySubstanceUnits="false" boundaryCondition="false" constant="false">
      </species>
      <species id="M_C0215_c" name="D-Glycerate" compartment="c" hasOnlySubstanceUnits="false" boundaryCondition="false" constant="false">
      </species>
      <species id="M_C2688_c" name="4-Carboxy-2-hydroxyhexa-2,4-dienedioate" compartment="c" hasOnlySubstanceUnits="false" boundaryCondition="false" constant="false">
      </species>
      <species id="M_C04115_c" name="4-Carboxy-4-hydroxy-2-oxoadipate" compartment="c" hasOnlySubstanceUnits="false" boundaryCondition="false" constant="false">
      </species>
      <species id="M_C0032_c" name="Oxaloacetate" compartment="c" hasOnlySubstanceUnits="false" boundaryCondition="false" constant="false">
      </species>
      <species id="M_C0020_c" name="Pyruvate" compartment="c" hasOnlySubstanceUnits="false" boundaryCondition="false" constant="false">
      </species>
      <species id="M_C0530_c" name="Betaine" compartment="c" hasOnlySubstanceUnits="false" boundaryCondition="false" constant="false">
      </species>
      <species id="M_C0132_c" name="L-Homocysteine" compartment="c" hasOnlySubstanceUnits="false" boundaryCondition="false" constant="false">
      </species>
      <species id="M_C01026_c" name="Dimethylglycine" compartment="c" hasOnlySubstanceUnits="false" boundaryCondition="false" constant="false">
      </species>
      <species id="M_C0058_c" name="L-Methionine" compartment="c" hasOnlySubstanceUnits="false" boundaryCondition="false" constant="false">
      </species>
      <species id="M_C0054_c" name="Formaldehyde" compartment="c" hasOnlySubstanceUnits="false" boundaryCondition="false" constant="false">
      </species>
      <species id="M_C0176_c" name="Sarcosine" compartment="c" hasOnlySubstanceUnits="false" boundaryCondition="false" constant="false">
      </species>
      <species id="M_C0092_c" name="2-Oxobutanoate" compartment="c" hasOnlySubstanceUnits="false" boundaryCondition="false" constant="false">
      </species>
      <species id="M_C0319_c" name="C0319[c]" compartment="c" hasOnlySubstanceUnits="false" boundaryCondition="false" constant="false">
      </species>
      <species id="M_C0957_c" name="NH4+" compartment="c" hasOnlySubstanceUnits="false" boundaryCondition="false" constant="false">
      </species>
      <species id="M_C11145_c" name="Methanesulfonate" compartment="c" hasOnlySubstanceUnits="false" boundaryCondition="false" constant="false">
      </species>
      <species id="M_C01455_c" name="Toluene" compartment="c" hasOnlySubstanceUnits="false" boundaryCondition="false" constant="false">
      </species>
      <species id="M_C00556_c" name="Benzyl alcohol" compartment="c" hasOnlySubstanceUnits="false" boundaryCondition="false" constant="false">
      </species>
      <species id="M_C00261_c" name="Benzaldehyde" compartment="c" hasOnlySubstanceUnits="false" boundaryCondition="false" constant="false">
      </species>
      <species id="M_C0148_c" name="Benzoate" compartment="c" hasOnlySubstanceUnits="false" boundaryCondition="false" constant="false">
      </species>
      <species id="M_C00249_c" name="Hexadecanoate" compartment="c" hasOnlySubstanceUnits="false" boundaryCondition="false" constant="false">
      </species>
      <species id="M_C0131_c" name="Palmitoyl-CoA" compartment="c" hasOnlySubstanceUnits="false" boundaryCondition="false" constant="false">
      </species>
      <species id="M_C00755_c" name="Vanillin" compartment="c" hasOnlySubstanceUnits="false" boundaryCondition="false" constant="false">
      </species>
      <species id="M_C3968_c" name="Vanillate" compartment="c" hasOnlySubstanceUnits="false" boundaryCondition="false" constant="false">
      </species>
      <species id="M_C00406_c" name="Feruloyl-CoA" compartment="c" hasOnlySubstanceUnits="false" boundaryCondition="false" constant="false">
      </species>
      <species id="M_C01494_c" name="Ferulate" compartment="c" hasOnlySubstanceUnits="false" boundaryCondition="false" constant="false">
      </species>
      <species id="M_C02666_c" name="Coniferyl aldehyde" compartment="c" hasOnlySubstanceUnits="false" boundaryCondition="false" constant="false">
      </species>
      <species id="M_C00590_c" name="Coniferol" compartment="c" hasOnlySubstanceUnits="false" boundaryCondition="false" constant="false">
      </species>
      <species id="M_C01571_c" name="Decanoate" compartment="c" hasOnlySubstanceUnits="false" boundaryCondition="false" constant="false">
      </species>
      <species id="M_C3059_c" name="Decanoyl-CoA" compartment="c" hasOnlySubstanceUnits="false" boundaryCondition="false" constant="false">
      </species>
      <species id="M_C0449_c" name="Phenylacetyl-CoA" compartment="c" hasOnlySubstanceUnits="false" boundaryCondition="false" constant="false">
      </species>
      <species id="M_C20062_c" name="C20062[c]" compartment="c" hasOnlySubstanceUnits="false" boundaryCondition="false" constant="false">
      </species>
      <species id="M_C14145_c" name="C14145[c]" compartment="c" hasOnlySubstanceUnits="false" boundaryCondition="false" constant="false">
      </species>
      <species id="M_C1486_c" name="3-Oxoadipyl-CoA" compartment="c" hasOnlySubstanceUnits="false" boundaryCondition="false" constant="false">
      </species>
      <species id="M_C0098_c" name="Glycerol" compartment="c" hasOnlySubstanceUnits="false" boundaryCondition="false" constant="false">
      </species>
      <species id="M_C0445_c" name="D-Glyceraldehyde" compartment="c" hasOnlySubstanceUnits="false" boundaryCondition="false" constant="false">
      </species>
      <species id="M_C0126_c" name="L-Proline" compartment="c" hasOnlySubstanceUnits="false" boundaryCondition="false" constant="false">
      </species>
      <species id="M_C0844_c" name="L-Glutamate 5-semialdehyde" compartment="c" hasOnlySubstanceUnits="false" boundaryCondition="false" constant="false">
      </species>
      <species id="M_C0047_c" name="Formate" compartment="c" hasOnlySubstanceUnits="false" boundaryCondition="false" constant="false">
      </species>
      <species id="M_C0011_c" name="CO2" compartment="c" hasOnlySubstanceUnits="false" boundaryCondition="false" constant="false">
      </species>
      <species id="M_C3501_c" name="(S)-2-Aceto-2-hydroxybutanoate" compartment="c" hasOnlySubstanceUnits="false" boundaryCondition="false" constant="false">
      </species>
      <species id="M_C0096_c" name="Choline" compartment="c" hasOnlySubstanceUnits="false" boundaryCondition="false" constant="false">
      </species>
      <species id="M_C0444_c" name="Betaine aldehyde" compartment="c" hasOnlySubstanceUnits="false" boundaryCondition="false" constant="false">
      </species>
      <species id="M_C3729_c" name="ADP-L-glycero-D-manno-heptose" compartment="c" hasOnlySubstanceUnits="false" boundaryCondition="false" constant="false">
      </species>
      <species id="M_C0142_c" name="Carbamoyl phosphate" compartment="c" hasOnlySubstanceUnits="false" boundaryCondition="false" constant="false">
      </species>
      <species id="M_C0035_c" name="L-Alanine" compartment="c" hasOnlySubstanceUnits="false" boundaryCondition="false" constant="false">
      </species>
      <species id="M_C0026_c" name="UDPglucose" compartment="c" hasOnlySubstanceUnits="false" boundaryCondition="false" constant="false">
      </species>
      <species id="M_C1970_c" name="GDP-6-deoxy-D-mannose" compartment="c" hasOnlySubstanceUnits="false" boundaryCondition="false" constant="false">
      </species>
      <species id="M_C9275_c" name="Dodecanoyl-ACP (n-C12:0ACP)" compartment="c" hasOnlySubstanceUnits="false" boundaryCondition="false" constant="false">
      </species>
      <species id="M_C2516_c" name="CMP-3-deoxy-D-manno-octulosonate" compartment="c" hasOnlySubstanceUnits="false" boundaryCondition="false" constant="false">
      </species>
      <species id="M_C0037_c" name="UDP-N-acetyl-D-glucosamine" compartment="c" hasOnlySubstanceUnits="false" boundaryCondition="false" constant="false">
      </species>
      <species id="M_C9391_c" name="(R)-3-Hydroxydecanoyl-[acyl-carrier protein]" compartment="c" hasOnlySubstanceUnits="false" boundaryCondition="false" constant="false">
      </species>
      <species id="M_C9378_c" name="(R)-3-Hydroxydodecanoyl-[acyl-carrier protein]" compartment="c" hasOnlySubstanceUnits="false" boundaryCondition="false" constant="false">
      </species>
      <species id="M_C0043_c" name="UDP-D-galactose" compartment="c" hasOnlySubstanceUnits="false" boundaryCondition="false" constant="false">
      </species>
      <species id="M_C0014_c" name="UDP" compartment="c" hasOnlySubstanceUnits="false" boundaryCondition="false" constant="false">
      </species>
      <species id="M_C9296_c" name="lipopolysaccharide (Ecoli)" compartment="c" hasOnlySubstanceUnits="false" boundaryCondition="false" constant="false">
      </species>
      <species id="M_C0031_c" name="GDP" compartment="c" hasOnlySubstanceUnits="false" boundaryCondition="false" constant="false">
      </species>
      <species id="M_C0089_c" name="UMP" compartment="c" hasOnlySubstanceUnits="false" boundaryCondition="false" constant="false">
      </species>
      <species id="M_C0046_c" name="CMP" compartment="c" hasOnlySubstanceUnits="false" boundaryCondition="false" constant="false">
      </species>
      <species id="M_C9262_c" name="acyl carrier protein" compartment="c" hasOnlySubstanceUnits="false" boundaryCondition="false" constant="false">
      </species>
      <species id="M_lipa_c" name="KDO2-lipidA" compartment="c" hasOnlySubstanceUnits="false" boundaryCondition="false" constant="false">
      </species>
      <species id="M_C0017_c" name="S-Adenosyl-L-methionine" compartment="c" hasOnlySubstanceUnits="false" boundaryCondition="false" constant="false">
      </species>
      <species id="M_C9309_c" name="Phosphatidylethanolamine (Ecoli) **" compartment="c" hasOnlySubstanceUnits="false" boundaryCondition="false" constant="false">
      </species>
      <species id="M_C0019_c" name="S-Adenosyl-L-homocysteine" compartment="c" hasOnlySubstanceUnits="false" boundaryCondition="false" constant="false">
      </species>
      <species id="M_cypo_c" name="cyclopropane-phosphatidylethanolamine" compartment="c" hasOnlySubstanceUnits="false" boundaryCondition="false" constant="false">
      </species>
      <species id="M_EC0021_c" name="EC0021[c]" compartment="c" hasOnlySubstanceUnits="false" boundaryCondition="false" constant="false">
      </species>
      <species id="M_C0021_c" name="Iron" compartment="c" hasOnlySubstanceUnits="false" boundaryCondition="false" constant="false">
      </species>
      <species id="M_C2053_c" name="Coproporphyrinogen III" compartment="c" hasOnlySubstanceUnits="false" boundaryCondition="false" constant="false">
      </species>
      <species id="M_C3026_c" name="5-Deoxyadenosine" compartment="c" hasOnlySubstanceUnits="false" boundaryCondition="false" constant="false">
      </species>
      <species id="M_C0780_c" name="Protoporphyrinogen IX" compartment="c" hasOnlySubstanceUnits="false" boundaryCondition="false" constant="false">
      </species>
      <species id="M_C1455_c" name="Protoporphyrin" compartment="c" hasOnlySubstanceUnits="false" boundaryCondition="false" constant="false">
      </species>
      <species id="M_C0884_c" name="GDP-4-dehydro-6-deoxy-D-mannose" compartment="c" hasOnlySubstanceUnits="false" boundaryCondition="false" constant="false">
      </species>
      <species id="M_EC1078_c" name="EC1078[c]" compartment="c" hasOnlySubstanceUnits="false" boundaryCondition="false" constant="false">
      </species>
      <species id="M_C1078_c" name="C1078[c]" compartment="c" hasOnlySubstanceUnits="false" boundaryCondition="false" constant="false">
      </species>
      <species id="M_C0294_c" name="C0294[c]" compartment="c" hasOnlySubstanceUnits="false" boundaryCondition="false" constant="false">
      </species>
      <species id="M_C0304_c" name="Xanthine" compartment="c" hasOnlySubstanceUnits="false" boundaryCondition="false" constant="false">
      </species>
      <species id="M_C0239_c" name="Inosine" compartment="c" hasOnlySubstanceUnits="false" boundaryCondition="false" constant="false">
      </species>
      <species id="M_C0218_c" name="Hypoxanthine" compartment="c" hasOnlySubstanceUnits="false" boundaryCondition="false" constant="false">
      </species>
      <species id="M_C0103_c" name="D-Ribose" compartment="c" hasOnlySubstanceUnits="false" boundaryCondition="false" constant="false">
      </species>
      <species id="M_C0175_c" name="Adenosine" compartment="c" hasOnlySubstanceUnits="false" boundaryCondition="false" constant="false">
      </species>
      <species id="M_C3049_c" name="(S)-Hydroxydecanoyl-CoA" compartment="c" hasOnlySubstanceUnits="false" boundaryCondition="false" constant="false">
      </species>
      <species id="M_C3060_c" name="trans-Dec-2-enoyl-CoA" compartment="c" hasOnlySubstanceUnits="false" boundaryCondition="false" constant="false">
      </species>
      <species id="M_C3046_c" name="(S)-3-Hydroxytetradecanoyl-CoA" compartment="c" hasOnlySubstanceUnits="false" boundaryCondition="false" constant="false">
      </species>
      <species id="M_C9461_c" name="3-Oxotetradecanoyl-CoA" compartment="c" hasOnlySubstanceUnits="false" boundaryCondition="false" constant="false">
      </species>
      <species id="M_C0446_c" name="Dihydrolipoamide" compartment="c" hasOnlySubstanceUnits="false" boundaryCondition="false" constant="false">
      </species>
      <species id="M_C0076_c" name="Succinyl-CoA" compartment="c" hasOnlySubstanceUnits="false" boundaryCondition="false" constant="false">
      </species>
      <species id="M_C0846_c" name="S-Succinyldihydrolipoamide" compartment="c" hasOnlySubstanceUnits="false" boundaryCondition="false" constant="false">
      </species>
      <species id="M_C2206_c" name="(2-Aminoethyl)phosphonate" compartment="c" hasOnlySubstanceUnits="false" boundaryCondition="false" constant="false">
      </species>
      <species id="M_C1994_c" name="Phosphonoacetaldehyde" compartment="c" hasOnlySubstanceUnits="false" boundaryCondition="false" constant="false">
      </species>
      <species id="M_C9297_c" name="Malonyl-[acyl-carrier protein]" compartment="c" hasOnlySubstanceUnits="false" boundaryCondition="false" constant="false">
      </species>
      <species id="M_C0099_c" name="D-Ribose 5-phosphate" compartment="c" hasOnlySubstanceUnits="false" boundaryCondition="false" constant="false">
      </species>
      <species id="M_C2769_c" name="(2S,3R)-3-Hydroxybutane-1,2,3-tricarboxylate" compartment="c" hasOnlySubstanceUnits="false" boundaryCondition="false" constant="false">
      </species>
      <species id="M_C0036_c" name="Succinate" compartment="c" hasOnlySubstanceUnits="false" boundaryCondition="false" constant="false">
      </species>
      <species id="M_C0404_c" name="(R)-Pantoate" compartment="c" hasOnlySubstanceUnits="false" boundaryCondition="false" constant="false">
      </species>
      <species id="M_C0702_c" name="2-Dehydropantoate" compartment="c" hasOnlySubstanceUnits="false" boundaryCondition="false" constant="false">
      </species>
      <species id="M_C0112_c" name="IMP" compartment="c" hasOnlySubstanceUnits="false" boundaryCondition="false" constant="false">
      </species>
      <species id="M_C0101_c" name="5-Phospho-alpha-D-ribose 1-diphosphate" compartment="c" hasOnlySubstanceUnits="false" boundaryCondition="false" constant="false">
      </species>
      <species id="M_C0795_c" name="L-Histidinol phosphate" compartment="c" hasOnlySubstanceUnits="false" boundaryCondition="false" constant="false">
      </species>
      <species id="M_C0024_c" name="2-Oxoglutarate" compartment="c" hasOnlySubstanceUnits="false" boundaryCondition="false" constant="false">
      </species>
      <species id="M_C0023_c" name="L-Glutamate" compartment="c" hasOnlySubstanceUnits="false" boundaryCondition="false" constant="false">
      </species>
      <species id="M_C0915_c" name="3-(Imidazol-4-yl)-2-oxopropyl phosphate" compartment="c" hasOnlySubstanceUnits="false" boundaryCondition="false" constant="false">
      </species>
      <species id="M_C3055_c" name="Hexanoyl-CoA" compartment="c" hasOnlySubstanceUnits="false" boundaryCondition="false" constant="false">
      </species>
      <species id="M_C3052_c" name="3-Oxooctanoyl-CoA" compartment="c" hasOnlySubstanceUnits="false" boundaryCondition="false" constant="false">
      </species>
      <species id="M_C0077_c" name="D-Glucose 6-phosphate" compartment="c" hasOnlySubstanceUnits="false" boundaryCondition="false" constant="false">
      </species>
      <species id="M_C0895_c" name="D-Glucono-1,5-lactone 6-phosphate" compartment="c" hasOnlySubstanceUnits="false" boundaryCondition="false" constant="false">
      </species>
      <species id="M_C2612_c" name="N-(5-Phospho-D-ribosyl)anthranilate" compartment="c" hasOnlySubstanceUnits="false" boundaryCondition="false" constant="false">
      </species>
      <species id="M_C0091_c" name="Anthranilate" compartment="c" hasOnlySubstanceUnits="false" boundaryCondition="false" constant="false">
      </species>
      <species id="M_C3456_c" name="N2-Succinyl-L-glutamate 5-semialdehyde" compartment="c" hasOnlySubstanceUnits="false" boundaryCondition="false" constant="false">
      </species>
      <species id="M_C3455_c" name="N2-Succinyl-L-glutamate" compartment="c" hasOnlySubstanceUnits="false" boundaryCondition="false" constant="false">
      </species>
      <species id="M_C3047_c" name="(S)-3-Hydroxydodecanoyl-CoA" compartment="c" hasOnlySubstanceUnits="false" boundaryCondition="false" constant="false">
      </species>
      <species id="M_C3048_c" name="3-Oxododecanoyl-CoA" compartment="c" hasOnlySubstanceUnits="false" boundaryCondition="false" constant="false">
      </species>
      <species id="M_C0579_c" name="D-Sorbitol" compartment="c" hasOnlySubstanceUnits="false" boundaryCondition="false" constant="false">
      </species>
      <species id="M_C0080_c" name="D-Fructose" compartment="c" hasOnlySubstanceUnits="false" boundaryCondition="false" constant="false">
      </species>
      <species id="M_C0100_c" name="D-Glyceraldehyde 3-phosphate" compartment="c" hasOnlySubstanceUnits="false" boundaryCondition="false" constant="false">
      </species>
      <species id="M_C0070_c" name="D-Fructose 6-phosphate" compartment="c" hasOnlySubstanceUnits="false" boundaryCondition="false" constant="false">
      </species>
      <species id="M_C0228_c" name="D-Erythrose 4-phosphate" compartment="c" hasOnlySubstanceUnits="false" boundaryCondition="false" constant="false">
      </species>
      <species id="M_C0190_c" name="D-Xylulose 5-phosphate" compartment="c" hasOnlySubstanceUnits="false" boundaryCondition="false" constant="false">
      </species>
      <species id="M_C0288_c" name="dAMP" compartment="c" hasOnlySubstanceUnits="false" boundaryCondition="false" constant="false">
      </species>
      <species id="M_C0433_c" name="Deoxyadenosine" compartment="c" hasOnlySubstanceUnits="false" boundaryCondition="false" constant="false">
      </species>
      <species id="M_C2202_c" name="Undecaprenyl diphosphate" compartment="c" hasOnlySubstanceUnits="false" boundaryCondition="false" constant="false">
      </species>
      <species id="M_C0280_c" name="Undecaprenyl phosphate" compartment="c" hasOnlySubstanceUnits="false" boundaryCondition="false" constant="false">
      </species>
      <species id="M_C3058_c" name="trans-Tetradec-2-enoyl-CoA" compartment="c" hasOnlySubstanceUnits="false" boundaryCondition="false" constant="false">
      </species>
      <species id="M_C0193_c" name="10-Formyltetrahydrofolate" compartment="c" hasOnlySubstanceUnits="false" boundaryCondition="false" constant="false">
      </species>
      <species id="M_C2358_c" name="5-Phosphoribosylglycinamide" compartment="c" hasOnlySubstanceUnits="false" boundaryCondition="false" constant="false">
      </species>
      <species id="M_C2646_c" name="5-Phosphoribosyl-N-formylglycinamide" compartment="c" hasOnlySubstanceUnits="false" boundaryCondition="false" constant="false">
      </species>
      <species id="M_C9024_c" name="4,6-Dideoxy-4-oxo-dTDP-D-glucose" compartment="c" hasOnlySubstanceUnits="false" boundaryCondition="false" constant="false">
      </species>
      <species id="M_C0512_c" name="dTDP-4-dehydro-6-deoxy-L-mannose" compartment="c" hasOnlySubstanceUnits="false" boundaryCondition="false" constant="false">
      </species>
      <species id="M_C0923_c" name="2-Carboxy-2,5-dihydro-5-oxofuran-2-acetate" compartment="c" hasOnlySubstanceUnits="false" boundaryCondition="false" constant="false">
      </species>
      <species id="M_C2225_c" name="2-Oxo-2,3-dihydrofuran-5-acetate" compartment="c" hasOnlySubstanceUnits="false" boundaryCondition="false" constant="false">
      </species>
      <species id="M_EC0539_c" name="D-Serine[e]" compartment="c" hasOnlySubstanceUnits="false" boundaryCondition="false" constant="false">
      </species>
      <species id="M_C0539_c" name="D-Serine" compartment="c" hasOnlySubstanceUnits="false" boundaryCondition="false" constant="false">
      </species>
      <species id="M_C0094_c" name="CDP" compartment="c" hasOnlySubstanceUnits="false" boundaryCondition="false" constant="false">
      </species>
      <species id="M_C0051_c" name="CTP" compartment="c" hasOnlySubstanceUnits="false" boundaryCondition="false" constant="false">
      </species>
      <species id="M_C0785_c" name="(R)-3-Hydroxybutanoate" compartment="c" hasOnlySubstanceUnits="false" boundaryCondition="false" constant="false">
      </species>
      <species id="M_C0138_c" name="Acetoacetate" compartment="c" hasOnlySubstanceUnits="false" boundaryCondition="false" constant="false">
      </species>
      <species id="M_C0133_c" name="4-Hydroxybenzoate" compartment="c" hasOnlySubstanceUnits="false" boundaryCondition="false" constant="false">
      </species>
      <species id="M_C0208_c" name="Chorismate" compartment="c" hasOnlySubstanceUnits="false" boundaryCondition="false" constant="false">
      </species>
      <species id="M_C0206_c" name="Palmitate" compartment="c" hasOnlySubstanceUnits="false" boundaryCondition="false" constant="false">
      </species>
      <species id="M_C2394_c" name="(S)-1-Pyrroline-5-carboxylate" compartment="c" hasOnlySubstanceUnits="false" boundaryCondition="false" constant="false">
      </species>
      <species id="M_C0053_c" name="L-Serine" compartment="c" hasOnlySubstanceUnits="false" boundaryCondition="false" constant="false">
      </species>
      <species id="M_C2184_c" name="Indoleglycerol phosphate" compartment="c" hasOnlySubstanceUnits="false" boundaryCondition="false" constant="false">
      </species>
      <species id="M_C0063_c" name="L-Tryptophan" compartment="c" hasOnlySubstanceUnits="false" boundaryCondition="false" constant="false">
      </species>
      <species id="M_C0335_c" name="2,5-Dioxopentanoate" compartment="c" hasOnlySubstanceUnits="false" boundaryCondition="false" constant="false">
      </species>
      <species id="M_C2669_c" name="N-Succinyl-LL-2,6-diaminoheptanedioate" compartment="c" hasOnlySubstanceUnits="false" boundaryCondition="false" constant="false">
      </species>
      <species id="M_C2695_c" name="N-Succinyl-2-L-amino-6-oxoheptanedioate" compartment="c" hasOnlySubstanceUnits="false" boundaryCondition="false" constant="false">
      </species>
      <species id="M_C0062_c" name="L-Ornithine" compartment="c" hasOnlySubstanceUnits="false" boundaryCondition="false" constant="false">
      </species>
      <species id="M_C0268_c" name="L-Citrulline" compartment="c" hasOnlySubstanceUnits="false" boundaryCondition="false" constant="false">
      </species>
      <species id="M_EC0067_c" name="L-Tyrosine[e]" compartment="c" hasOnlySubstanceUnits="false" boundaryCondition="false" constant="false">
      </species>
      <species id="M_C0067_c" name="L-Tyrosine" compartment="c" hasOnlySubstanceUnits="false" boundaryCondition="false" constant="false">
      </species>
      <species id="M_C0118_c" name="Butanoyl-CoA" compartment="c" hasOnlySubstanceUnits="false" boundaryCondition="false" constant="false">
      </species>
      <species id="M_C3054_c" name="3-Oxohexanoyl-CoA" compartment="c" hasOnlySubstanceUnits="false" boundaryCondition="false" constant="false">
      </species>
      <species id="M_C3053_c" name="(S)-Hydroxyhexanoyl-CoA" compartment="c" hasOnlySubstanceUnits="false" boundaryCondition="false" constant="false">
      </species>
      <species id="M_C3056_c" name="trans-Hex-2-enoyl-CoA" compartment="c" hasOnlySubstanceUnits="false" boundaryCondition="false" constant="false">
      </species>
      <species id="M_C2000_c" name="Shikimate 3-phosphate" compartment="c" hasOnlySubstanceUnits="false" boundaryCondition="false" constant="false">
      </species>
      <species id="M_C0059_c" name="Phosphoenolpyruvate" compartment="c" hasOnlySubstanceUnits="false" boundaryCondition="false" constant="false">
      </species>
      <species id="M_C0917_c" name="5-O-(1-Carboxyvinyl)-3-phosphoshikimate" compartment="c" hasOnlySubstanceUnits="false" boundaryCondition="false" constant="false">
      </species>
      <species id="M_C0163_c" name="3-Phospho-D-glycerate" compartment="c" hasOnlySubstanceUnits="false" boundaryCondition="false" constant="false">
      </species>
      <species id="M_C0195_c" name="1,3-Bisphospho-D-glycerate" compartment="c" hasOnlySubstanceUnits="false" boundaryCondition="false" constant="false">
      </species>
      <species id="M_C0227_c" name="D-Mannose 6-phosphate" compartment="c" hasOnlySubstanceUnits="false" boundaryCondition="false" constant="false">
      </species>
      <species id="M_C2126_c" name="N-(L-Arginino)succinate" compartment="c" hasOnlySubstanceUnits="false" boundaryCondition="false" constant="false">
      </species>
      <species id="M_C0050_c" name="L-Arginine" compartment="c" hasOnlySubstanceUnits="false" boundaryCondition="false" constant="false">
      </species>
      <species id="M_C0104_c" name="Fumarate" compartment="c" hasOnlySubstanceUnits="false" boundaryCondition="false" constant="false">
      </species>
      <species id="M_C2663_c" name="3-Isopropylmalate" compartment="c" hasOnlySubstanceUnits="false" boundaryCondition="false" constant="false">
      </species>
      <species id="M_C2576_c" name="3-Carboxy-4-methyl-2-oxopentanoate" compartment="c" hasOnlySubstanceUnits="false" boundaryCondition="false" constant="false">
      </species>
      <species id="M_C2857_c" name="1-(5-Phospho-D-ribosyl)-5-amino-4-imidazolecarboxylate" compartment="c" hasOnlySubstanceUnits="false" boundaryCondition="false" constant="false">
      </species>
      <species id="M_C0041_c" name="L-Aspartate" compartment="c" hasOnlySubstanceUnits="false" boundaryCondition="false" constant="false">
      </species>
      <species id="M_C2890_c" name="1-(5-Phosphoribosyl)-5-amino-4-(N-succinocarboxamide)-imidazole" compartment="c" hasOnlySubstanceUnits="false" boundaryCondition="false" constant="false">
      </species>
      <species id="M_C3500_c" name="(S)-Methylmalonate semialdehyde" compartment="c" hasOnlySubstanceUnits="false" boundaryCondition="false" constant="false">
      </species>
      <species id="M_C2065_c" name="L-3-Amino-isobutanoate" compartment="c" hasOnlySubstanceUnits="false" boundaryCondition="false" constant="false">
      </species>
      <species id="M_C1626_c" name="2-Isopropylmalate" compartment="c" hasOnlySubstanceUnits="false" boundaryCondition="false" constant="false">
      </species>
      <species id="M_C1690_c" name="2-Isopropylmaleate" compartment="c" hasOnlySubstanceUnits="false" boundaryCondition="false" constant="false">
      </species>
      <species id="M_C0033_c" name="Glycine" compartment="c" hasOnlySubstanceUnits="false" boundaryCondition="false" constant="false">
      </species>
      <species id="M_C0122_c" name="5,10-Methylenetetrahydrofolate" compartment="c" hasOnlySubstanceUnits="false" boundaryCondition="false" constant="false">
      </species>
      <species id="M_C0506_c" name="5-Dehydro-4-deoxy-D-glucarate" compartment="c" hasOnlySubstanceUnits="false" boundaryCondition="false" constant="false">
      </species>
      <species id="M_C0254_c" name="Isocitrate" compartment="c" hasOnlySubstanceUnits="false" boundaryCondition="false" constant="false">
      </species>
      <species id="M_C2591_c" name="(R)-2,3-Dihydroxy-3-methylbutanoate" compartment="c" hasOnlySubstanceUnits="false" boundaryCondition="false" constant="false">
      </species>
      <species id="M_C3641_c" name="(R)-3-Hydroxy-3-methyl-2-oxobutanoate" compartment="c" hasOnlySubstanceUnits="false" boundaryCondition="false" constant="false">
      </species>
      <species id="M_C0234_c" name="HCO3" compartment="c" hasOnlySubstanceUnits="false" boundaryCondition="false" constant="false">
      </species>
      <species id="M_C2711_c" name="Guanosine 3-diphosphate 5-triphosphate" compartment="c" hasOnlySubstanceUnits="false" boundaryCondition="false" constant="false">
      </species>
      <species id="M_C0889_c" name="Guanosine 3,5-bis(diphosphate)" compartment="c" hasOnlySubstanceUnits="false" boundaryCondition="false" constant="false">
      </species>
      <species id="M_C0958_c" name="dIDP" compartment="c" hasOnlySubstanceUnits="false" boundaryCondition="false" constant="false">
      </species>
      <species id="M_C0959_c" name="dITP" compartment="c" hasOnlySubstanceUnits="false" boundaryCondition="false" constant="false">
      </species>
      <species id="M_C0325_c" name="Dihydrofolate" compartment="c" hasOnlySubstanceUnits="false" boundaryCondition="false" constant="false">
      </species>
      <species id="M_C9260_c" name="5-phosphoribosyl-5-carboxyaminoimidazole" compartment="c" hasOnlySubstanceUnits="false" boundaryCondition="false" constant="false">
      </species>
      <species id="M_C0391_c" name="L-Cysteate" compartment="c" hasOnlySubstanceUnits="false" boundaryCondition="false" constant="false">
      </species>
      <species id="M_C3219_c" name="3-Sulfopyruvate" compartment="c" hasOnlySubstanceUnits="false" boundaryCondition="false" constant="false">
      </species>
      <species id="M_C0245_c" name="Glutamate" compartment="c" hasOnlySubstanceUnits="false" boundaryCondition="false" constant="false">
      </species>
      <species id="M_C2789_c" name="UDP-N-acetyl-3-(1-carboxyvinyl)-D-glucosamine" compartment="c" hasOnlySubstanceUnits="false" boundaryCondition="false" constant="false">
      </species>
      <species id="M_C3348_c" name="L-Glutamyl 1-phosphate" compartment="c" hasOnlySubstanceUnits="false" boundaryCondition="false" constant="false">
      </species>
      <species id="M_C2339_c" name="N6-(1,2-Dicarboxyethyl)-AMP" compartment="c" hasOnlySubstanceUnits="false" boundaryCondition="false" constant="false">
      </species>
      <species id="M_C0165_c" name="D-Ribulose 5-phosphate" compartment="c" hasOnlySubstanceUnits="false" boundaryCondition="false" constant="false">
      </species>
      <species id="M_C2062_c" name="Inorganic triphosphate" compartment="c" hasOnlySubstanceUnits="false" boundaryCondition="false" constant="false">
      </species>
      <species id="M_C0798_c" name="Orotidine 5-phosphate" compartment="c" hasOnlySubstanceUnits="false" boundaryCondition="false" constant="false">
      </species>
      <species id="M_C0240_c" name="Orotate" compartment="c" hasOnlySubstanceUnits="false" boundaryCondition="false" constant="false">
      </species>
      <species id="M_C0847_c" name="UDP-N-acetyl-D-mannosamine" compartment="c" hasOnlySubstanceUnits="false" boundaryCondition="false" constant="false">
      </species>
      <species id="M_C0290_c" name="dGMP" compartment="c" hasOnlySubstanceUnits="false" boundaryCondition="false" constant="false">
      </species>
      <species id="M_C0289_c" name="dGDP" compartment="c" hasOnlySubstanceUnits="false" boundaryCondition="false" constant="false">
      </species>
      <species id="M_C2817_c" name="1-(5-Phosphoribosyl)-5-amino-4-imidazolecarboxamide" compartment="c" hasOnlySubstanceUnits="false" boundaryCondition="false" constant="false">
      </species>
      <species id="M_C2849_c" name="1-(5-Phosphoribosyl)-5-formamido-4-imidazolecarboxamide" compartment="c" hasOnlySubstanceUnits="false" boundaryCondition="false" constant="false">
      </species>
      <species id="M_C8690_c" name="Cobalt-precorrin 6" compartment="c" hasOnlySubstanceUnits="false" boundaryCondition="false" constant="false">
      </species>
      <species id="M_C8691_c" name="Cobalt-dihydro-precorrin 6" compartment="c" hasOnlySubstanceUnits="false" boundaryCondition="false" constant="false">
      </species>
      <species id="M_C2029_c" name="2-trans-Dodecenoyl-CoA" compartment="c" hasOnlySubstanceUnits="false" boundaryCondition="false" constant="false">
      </species>
      <species id="M_EC0024_c" name="2-Oxoglutarate[e]" compartment="c" hasOnlySubstanceUnits="false" boundaryCondition="false" constant="false">
      </species>
      <species id="M_C0284_c" name="D-Fructose 1,6-bisphosphate" compartment="c" hasOnlySubstanceUnits="false" boundaryCondition="false" constant="false">
      </species>
      <species id="M_C0093_c" name="Dihydroxyacetone phosphate" compartment="c" hasOnlySubstanceUnits="false" boundaryCondition="false" constant="false">
      </species>
      <species id="M_C0111_c" name="Isopentenyl diphosphate" compartment="c" hasOnlySubstanceUnits="false" boundaryCondition="false" constant="false">
      </species>
      <species id="M_C0194_c" name="Dimethylallyl diphosphate" compartment="c" hasOnlySubstanceUnits="false" boundaryCondition="false" constant="false">
      </species>
      <species id="M_C2927_c" name="UDP-N-acetylmuramoyl-L-alanyl-D-glutamyl-6-carboxy-L-lysyl-D-alanyl-D-alanine" compartment="c" hasOnlySubstanceUnits="false" boundaryCondition="false" constant="false">
      </species>
      <species id="M_C3428_c" name="Undecaprenyl-diphospho-N-acetylmuramoyl-L-alanyl-D-glutamyl-meso-2,6-diaminopimeloyl-D-alanyl-D-alanine" compartment="c" hasOnlySubstanceUnits="false" boundaryCondition="false" constant="false">
      </species>
      <species id="M_C0491_c" name="Xanthosine 5-phosphate" compartment="c" hasOnlySubstanceUnits="false" boundaryCondition="false" constant="false">
      </species>
      <species id="M_C2506_c" name="2,5-Dihydro-5-oxofuran-2-acetate" compartment="c" hasOnlySubstanceUnits="false" boundaryCondition="false" constant="false">
      </species>
      <species id="M_C0829_c" name="(S)-3-Hydroxybutanoyl-CoA" compartment="c" hasOnlySubstanceUnits="false" boundaryCondition="false" constant="false">
      </species>
      <species id="M_C0273_c" name="Acetoacetyl-CoA" compartment="c" hasOnlySubstanceUnits="false" boundaryCondition="false" constant="false">
      </species>
      <species id="M_C0842_c" name="3-Carboxy-cis,cis-muconate" compartment="c" hasOnlySubstanceUnits="false" boundaryCondition="false" constant="false">
      </species>
      <species id="M_C1673_c" name="Tetradecanoyl-CoA" compartment="c" hasOnlySubstanceUnits="false" boundaryCondition="false" constant="false">
      </species>
      <species id="M_C3045_c" name="3-Oxopalmitoyl-CoA" compartment="c" hasOnlySubstanceUnits="false" boundaryCondition="false" constant="false">
      </species>
      <species id="M_EC0116_c" name="Putrescine[e]" compartment="c" hasOnlySubstanceUnits="false" boundaryCondition="false" constant="false">
      </species>
      <species id="M_C0116_c" name="Putrescine" compartment="c" hasOnlySubstanceUnits="false" boundaryCondition="false" constant="false">
      </species>
      <species id="M_C0352_c" name="dTTP" compartment="c" hasOnlySubstanceUnits="false" boundaryCondition="false" constant="false">
      </species>
      <species id="M_C0087_c" name="D-Glucose 1-phosphate" compartment="c" hasOnlySubstanceUnits="false" boundaryCondition="false" constant="false">
      </species>
      <species id="M_C0617_c" name="dTDPglucose" compartment="c" hasOnlySubstanceUnits="false" boundaryCondition="false" constant="false">
      </species>
      <species id="M_C0137_c" name="Propanoate" compartment="c" hasOnlySubstanceUnits="false" boundaryCondition="false" constant="false">
      </species>
      <species id="M_C3486_c" name="Propinol adenylate" compartment="c" hasOnlySubstanceUnits="false" boundaryCondition="false" constant="false">
      </species>
      <species id="M_C0084_c" name="Propanoyl-CoA" compartment="c" hasOnlySubstanceUnits="false" boundaryCondition="false" constant="false">
      </species>
      <species id="M_C0655_c" name="Propenoyl-CoA" compartment="c" hasOnlySubstanceUnits="false" boundaryCondition="false" constant="false">
      </species>
      <species id="M_C0690_c" name="3-Dehydroquinate" compartment="c" hasOnlySubstanceUnits="false" boundaryCondition="false" constant="false">
      </species>
      <species id="M_C1696_c" name="3-Dehydroshikimate" compartment="c" hasOnlySubstanceUnits="false" boundaryCondition="false" constant="false">
      </species>
      <species id="M_C1715_c" name="D-Glucuronolactone" compartment="c" hasOnlySubstanceUnits="false" boundaryCondition="false" constant="false">
      </species>
      <species id="M_C0159_c" name="D-Glucuronate" compartment="c" hasOnlySubstanceUnits="false" boundaryCondition="false" constant="false">
      </species>
      <species id="M_C3093_c" name="Chenodeoxycholoyl-CoA" compartment="c" hasOnlySubstanceUnits="false" boundaryCondition="false" constant="false">
      </species>
      <species id="M_C2797_c" name="3alpha,7alpha-Dihydroxy-5beta-cholestanoyl-CoA" compartment="c" hasOnlySubstanceUnits="false" boundaryCondition="false" constant="false">
      </species>
      <species id="M_C0115_c" name="D-Alanine" compartment="c" hasOnlySubstanceUnits="false" boundaryCondition="false" constant="false">
      </species>
      <species id="M_C2073_c" name="N2-Succinyl-L-arginine" compartment="c" hasOnlySubstanceUnits="false" boundaryCondition="false" constant="false">
      </species>
      <species id="M_EC0644_c" name="D-Galactarate[e]" compartment="c" hasOnlySubstanceUnits="false" boundaryCondition="false" constant="false">
      </species>
      <species id="M_C0644_c" name="D-Galactarate" compartment="c" hasOnlySubstanceUnits="false" boundaryCondition="false" constant="false">
      </species>
      <species id="M_C0275_c" name="4-Aminobutanoate" compartment="c" hasOnlySubstanceUnits="false" boundaryCondition="false" constant="false">
      </species>
      <species id="M_C0191_c" name="Succinate semialdehyde" compartment="c" hasOnlySubstanceUnits="false" boundaryCondition="false" constant="false">
      </species>
      <species id="M_C0083_c" name="beta-Alanine" compartment="c" hasOnlySubstanceUnits="false" boundaryCondition="false" constant="false">
      </species>
      <species id="M_C0184_c" name="3-Oxopropanoate" compartment="c" hasOnlySubstanceUnits="false" boundaryCondition="false" constant="false">
      </species>
      <species id="M_C0642_c" name="Crotonoyl-CoA" compartment="c" hasOnlySubstanceUnits="false" boundaryCondition="false" constant="false">
      </species>
      <species id="M_C0136_c" name="Glycolate" compartment="c" hasOnlySubstanceUnits="false" boundaryCondition="false" constant="false">
      </species>
      <species id="M_C0040_c" name="Glyoxylate" compartment="c" hasOnlySubstanceUnits="false" boundaryCondition="false" constant="false">
      </species>
      <species id="M_C3044_c" name="(S)-3-Hydroxyhexadecanoyl-CoA" compartment="c" hasOnlySubstanceUnits="false" boundaryCondition="false" constant="false">
      </species>
      <species id="M_C3057_c" name="trans-Hexadec-2-enoyl-CoA" compartment="c" hasOnlySubstanceUnits="false" boundaryCondition="false" constant="false">
      </species>
      <species id="M_C0477_c" name="2-Phospho-D-glycerate" compartment="c" hasOnlySubstanceUnits="false" boundaryCondition="false" constant="false">
      </species>
      <species id="M_EC0126_c" name="L-Proline[e]" compartment="c" hasOnlySubstanceUnits="false" boundaryCondition="false" constant="false">
      </species>
      <species id="M_C0213_c" name="(R)-Lactate" compartment="c" hasOnlySubstanceUnits="false" boundaryCondition="false" constant="false">
      </species>
      <species id="M_C0198_c" name="dCMP" compartment="c" hasOnlySubstanceUnits="false" boundaryCondition="false" constant="false">
      </species>
      <species id="M_C0523_c" name="dCDP" compartment="c" hasOnlySubstanceUnits="false" boundaryCondition="false" constant="false">
      </species>
      <species id="M_C0859_c" name="Nicotinate D-ribonucleotide" compartment="c" hasOnlySubstanceUnits="false" boundaryCondition="false" constant="false">
      </species>
      <species id="M_C3405_c" name="Nicotinate D-ribonucleoside" compartment="c" hasOnlySubstanceUnits="false" boundaryCondition="false" constant="false">
      </species>
      <species id="M_C3466_c" name="D-4-Hydroxy-2-oxoglutarate" compartment="c" hasOnlySubstanceUnits="false" boundaryCondition="false" constant="false">
      </species>
      <species id="M_C1750_c" name="Phosphoribosyl-ATP" compartment="c" hasOnlySubstanceUnits="false" boundaryCondition="false" constant="false">
      </species>
      <species id="M_EC0011_c" name="CO2[e]" compartment="c" hasOnlySubstanceUnits="false" boundaryCondition="false" constant="false">
      </species>
      <species id="M_C1062_c" name="Selenide" compartment="c" hasOnlySubstanceUnits="false" boundaryCondition="false" constant="false">
      </species>
      <species id="M_C3012_c" name="Selenophosphate" compartment="c" hasOnlySubstanceUnits="false" boundaryCondition="false" constant="false">
      </species>
      <species id="M_C0114_c" name="Methanol" compartment="c" hasOnlySubstanceUnits="false" boundaryCondition="false" constant="false">
      </species>
      <species id="M_EC0009_c" name="Orthophosphate[e]" compartment="c" hasOnlySubstanceUnits="false" boundaryCondition="false" constant="false">
      </species>
      <species id="M_C0376_c" name="Itaconate" compartment="c" hasOnlySubstanceUnits="false" boundaryCondition="false" constant="false">
      </species>
      <species id="M_C0412_c" name="Itaconyl-CoA" compartment="c" hasOnlySubstanceUnits="false" boundaryCondition="false" constant="false">
      </species>
      <species id="M_C3051_c" name="(S)-Hydroxyoctanoyl-CoA" compartment="c" hasOnlySubstanceUnits="false" boundaryCondition="false" constant="false">
      </species>
      <species id="M_C2475_c" name="5-Amino-4-imidazolecarboxyamide" compartment="c" hasOnlySubstanceUnits="false" boundaryCondition="false" constant="false">
      </species>
      <species id="M_C2122_c" name="4-Phospho-D-erythronate" compartment="c" hasOnlySubstanceUnits="false" boundaryCondition="false" constant="false">
      </species>
      <species id="M_C3530_c" name="2-Oxo-3-hydroxy-4-phosphobutanoate" compartment="c" hasOnlySubstanceUnits="false" boundaryCondition="false" constant="false">
      </species>
      <species id="M_C2038_c" name="3-Phosphonooxypyruvate" compartment="c" hasOnlySubstanceUnits="false" boundaryCondition="false" constant="false">
      </species>
      <species id="M_EC0530_c" name="Betaine[e]" compartment="c" hasOnlySubstanceUnits="false" boundaryCondition="false" constant="false">
      </species>
      <species id="M_C0728_c" name="O-Phospho-L-serine" compartment="c" hasOnlySubstanceUnits="false" boundaryCondition="false" constant="false">
      </species>
      <species id="M_EC0213_c" name="(R)-Lactate[e]" compartment="c" hasOnlySubstanceUnits="false" boundaryCondition="false" constant="false">
      </species>
      <species id="M_C1224_c" name="Choloyl-CoA" compartment="c" hasOnlySubstanceUnits="false" boundaryCondition="false" constant="false">
      </species>
      <species id="M_C3180_c" name="3alpha,7alpha,12alpha-Trihydroxy-5beta-24-oxocholestanoyl-CoA" compartment="c" hasOnlySubstanceUnits="false" boundaryCondition="false" constant="false">
      </species>
      <species id="M_C0151_c" name="L-Valine" compartment="c" hasOnlySubstanceUnits="false" boundaryCondition="false" constant="false">
      </species>
      <species id="M_C0121_c" name="3-Methyl-2-oxobutanoate" compartment="c" hasOnlySubstanceUnits="false" boundaryCondition="false" constant="false">
      </species>
      <species id="M_C2043_c" name="6-Amino-2-oxohexanoate" compartment="c" hasOnlySubstanceUnits="false" boundaryCondition="false" constant="false">
      </species>
      <species id="M_C2499_c" name="delta1-Piperideine-2-carboxylate" compartment="c" hasOnlySubstanceUnits="false" boundaryCondition="false" constant="false">
      </species>
      <species id="M_C3504_c" name="(S)-2-Acetolactate" compartment="c" hasOnlySubstanceUnits="false" boundaryCondition="false" constant="false">
      </species>
      <species id="M_C0276_c" name="(S)-Dihydroorotate" compartment="c" hasOnlySubstanceUnits="false" boundaryCondition="false" constant="false">
      </species>
      <species id="M_C0338_c" name="N-Carbamoyl-L-aspartate" compartment="c" hasOnlySubstanceUnits="false" boundaryCondition="false" constant="false">
      </species>
      <species id="M_EC0090_c" name="Uracil[e]" compartment="c" hasOnlySubstanceUnits="false" boundaryCondition="false" constant="false">
      </species>
      <species id="M_C8687_c" name="Cobalt-precorrin 3" compartment="c" hasOnlySubstanceUnits="false" boundaryCondition="false" constant="false">
      </species>
      <species id="M_C8688_c" name="Cobalt-precorrin 4" compartment="c" hasOnlySubstanceUnits="false" boundaryCondition="false" constant="false">
      </species>
      <species id="M_EC0154_c" name="(S)-Lactate[e]" compartment="c" hasOnlySubstanceUnits="false" boundaryCondition="false" constant="false">
      </species>
      <species id="M_C0154_c" name="(S)-Lactate" compartment="c" hasOnlySubstanceUnits="false" boundaryCondition="false" constant="false">
      </species>
      <species id="M_C0504_c" name="2-Deoxy-D-ribose 5-phosphate" compartment="c" hasOnlySubstanceUnits="false" boundaryCondition="false" constant="false">
      </species>
      <species id="M_C1228_c" name="Deoxyribose" compartment="c" hasOnlySubstanceUnits="false" boundaryCondition="false" constant="false">
      </species>
      <species id="M_C0123_c" name="GMP" compartment="c" hasOnlySubstanceUnits="false" boundaryCondition="false" constant="false">
      </species>
      <species id="M_C3531_c" name="O-Phospho-4-hydroxy-L-threonine" compartment="c" hasOnlySubstanceUnits="false" boundaryCondition="false" constant="false">
      </species>
      <species id="M_C8767_c" name="3-Amino-2-oxopropyl phosphate" compartment="c" hasOnlySubstanceUnits="false" boundaryCondition="false" constant="false">
      </species>
      <species id="M_C0170_c" name="dADP" compartment="c" hasOnlySubstanceUnits="false" boundaryCondition="false" constant="false">
      </species>
      <species id="M_C0113_c" name="dATP" compartment="c" hasOnlySubstanceUnits="false" boundaryCondition="false" constant="false">
      </species>
      <species id="M_C1404_c" name="dTDPgalactose" compartment="c" hasOnlySubstanceUnits="false" boundaryCondition="false" constant="false">
      </species>
      <species id="M_C0480_c" name="D-Mannose 1-phosphate" compartment="c" hasOnlySubstanceUnits="false" boundaryCondition="false" constant="false">
      </species>
      <species id="M_C0081_c" name="GDPmannose" compartment="c" hasOnlySubstanceUnits="false" boundaryCondition="false" constant="false">
      </species>
      <species id="M_C0257_c" name="Pyridoxine" compartment="c" hasOnlySubstanceUnits="false" boundaryCondition="false" constant="false">
      </species>
      <species id="M_C0207_c" name="Pyridoxal" compartment="c" hasOnlySubstanceUnits="false" boundaryCondition="false" constant="false">
      </species>
      <species id="M_C0125_c" name="Adenine" compartment="c" hasOnlySubstanceUnits="false" boundaryCondition="false" constant="false">
      </species>
      <species id="M_EC0957_c" name="NH4+[e]" compartment="c" hasOnlySubstanceUnits="false" boundaryCondition="false" constant="false">
      </species>
      <species id="M_C0230_c" name="Sedoheptulose 7-phosphate" compartment="c" hasOnlySubstanceUnits="false" boundaryCondition="false" constant="false">
      </species>
      <species id="M_C0721_c" name="D-Alanyl-D-alanine" compartment="c" hasOnlySubstanceUnits="false" boundaryCondition="false" constant="false">
      </species>
      <species id="M_C2066_c" name="L-Glutamyl 5-phosphate" compartment="c" hasOnlySubstanceUnits="false" boundaryCondition="false" constant="false">
      </species>
      <species id="M_C0060_c" name="UTP" compartment="c" hasOnlySubstanceUnits="false" boundaryCondition="false" constant="false">
      </species>
      <species id="M_EC0098_c" name="Glycerol[e]" compartment="c" hasOnlySubstanceUnits="false" boundaryCondition="false" constant="false">
      </species>
      <species id="M_C0199_c" name="Guanine" compartment="c" hasOnlySubstanceUnits="false" boundaryCondition="false" constant="false">
      </species>
      <species id="M_EC0359_c" name="Ethanol[e]" compartment="c" hasOnlySubstanceUnits="false" boundaryCondition="false" constant="false">
      </species>
      <species id="M_C0359_c" name="Ethanol" compartment="c" hasOnlySubstanceUnits="false" boundaryCondition="false" constant="false">
      </species>
      <species id="M_C0197_c" name="Potassium" compartment="c" hasOnlySubstanceUnits="false" boundaryCondition="false" constant="false">
      </species>
      <species id="M_EC0197_c" name="Potassium[e]" compartment="c" hasOnlySubstanceUnits="false" boundaryCondition="false" constant="false">
      </species>
      <species id="M_C0231_c" name="Hydrogen sulfide" compartment="c" hasOnlySubstanceUnits="false" boundaryCondition="false" constant="false">
      </species>
      <species id="M_C0341_c" name="L-Aspartate 4-semialdehyde" compartment="c" hasOnlySubstanceUnits="false" boundaryCondition="false" constant="false">
      </species>
      <species id="M_C1950_c" name="4-Phospho-L-aspartate" compartment="c" hasOnlySubstanceUnits="false" boundaryCondition="false" constant="false">
      </species>
      <species id="M_C2682_c" name="2-Dehydro-3-deoxy-6-phospho-D-gluconate" compartment="c" hasOnlySubstanceUnits="false" boundaryCondition="false" constant="false">
      </species>
      <species id="M_C0822_c" name="Pantetheine 4-phosphate" compartment="c" hasOnlySubstanceUnits="false" boundaryCondition="false" constant="false">
      </species>
      <species id="M_C0647_c" name="Dephospho-CoA" compartment="c" hasOnlySubstanceUnits="false" boundaryCondition="false" constant="false">
      </species>
      <species id="M_C0219_c" name="L-Homoserine" compartment="c" hasOnlySubstanceUnits="false" boundaryCondition="false" constant="false">
      </species>
      <species id="M_EC0599_c" name="D-Glucarate[e]" compartment="c" hasOnlySubstanceUnits="false" boundaryCondition="false" constant="false">
      </species>
      <species id="M_C0599_c" name="D-Glucarate" compartment="c" hasOnlySubstanceUnits="false" boundaryCondition="false" constant="false">
      </species>
      <species id="M_C0064_c" name="L-Phenylalanine" compartment="c" hasOnlySubstanceUnits="false" boundaryCondition="false" constant="false">
      </species>
      <species id="M_C0139_c" name="Phenylpyruvate" compartment="c" hasOnlySubstanceUnits="false" boundaryCondition="false" constant="false">
      </species>
      <species id="M_C0189_c" name="3,4-Dihydroxybenzoate" compartment="c" hasOnlySubstanceUnits="false" boundaryCondition="false" constant="false">
      </species>
      <species id="M_C0291_c" name="dTDP" compartment="c" hasOnlySubstanceUnits="false" boundaryCondition="false" constant="false">
      </species>
      <species id="M_C1568_c" name="5-Methylcytosine" compartment="c" hasOnlySubstanceUnits="false" boundaryCondition="false" constant="false">
      </species>
      <species id="M_C0146_c" name="Thymine" compartment="c" hasOnlySubstanceUnits="false" boundaryCondition="false" constant="false">
      </species>
      <species id="M_C0630_c" name="Deamino-NAD+" compartment="c" hasOnlySubstanceUnits="false" boundaryCondition="false" constant="false">
      </species>
      <species id="M_C9267_c" name="CDPdiacylglycerol (E coli) **" compartment="c" hasOnlySubstanceUnits="false" boundaryCondition="false" constant="false">
      </species>
      <species id="M_C0078_c" name="sn-Glycerol 3-phosphate" compartment="c" hasOnlySubstanceUnits="false" boundaryCondition="false" constant="false">
      </species>
      <species id="M_C9312_c" name="Phosphatidylglycerophosphate (Ecoli) **" compartment="c" hasOnlySubstanceUnits="false" boundaryCondition="false" constant="false">
      </species>
      <species id="M_C0854_c" name="3-(4-Hydroxyphenyl)pyruvate" compartment="c" hasOnlySubstanceUnits="false" boundaryCondition="false" constant="false">
      </species>
      <species id="M_EC0645_c" name="D-Galactonate[e]" compartment="c" hasOnlySubstanceUnits="false" boundaryCondition="false" constant="false">
      </species>
      <species id="M_C0645_c" name="D-Galactonate" compartment="c" hasOnlySubstanceUnits="false" boundaryCondition="false" constant="false">
      </species>
      <species id="M_C0355_c" name="Indole" compartment="c" hasOnlySubstanceUnits="false" boundaryCondition="false" constant="false">
      </species>
      <species id="M_C0221_c" name="Glycolaldehyde" compartment="c" hasOnlySubstanceUnits="false" boundaryCondition="false" constant="false">
      </species>
      <species id="M_C0343_c" name="5,10-Methenyltetrahydrofolate" compartment="c" hasOnlySubstanceUnits="false" boundaryCondition="false" constant="false">
      </species>
      <species id="M_C3061_c" name="trans-Oct-2-enoyl-CoA" compartment="c" hasOnlySubstanceUnits="false" boundaryCondition="false" constant="false">
      </species>
      <species id="M_C0960_c" name="dUDP" compartment="c" hasOnlySubstanceUnits="false" boundaryCondition="false" constant="false">
      </species>
      <species id="M_C0353_c" name="dUTP" compartment="c" hasOnlySubstanceUnits="false" boundaryCondition="false" constant="false">
      </species>
      <species id="M_C2907_c" name="MurAc(oyl-L-Ala-D-gamma-Glu-L-Lys-D-Ala-D-Ala)-diphospho-undecaprenol" compartment="c" hasOnlySubstanceUnits="false" boundaryCondition="false" constant="false">
      </species>
      <species id="M_C3425_c" name="Undecaprenyl-diphospho-N-acetylmuramoyl-(N-acetylglucosamine)-L-alanyl-gamma-D-glutamyl-L-lysyl-D-alanyl-D-alanine" compartment="c" hasOnlySubstanceUnits="false" boundaryCondition="false" constant="false">
      </species>
      <species id="M_EC0115_c" name="D-Alanine[e]" compartment="c" hasOnlySubstanceUnits="false" boundaryCondition="false" constant="false">
      </species>
      <species id="M_C0105_c" name="L-Leucine" compartment="c" hasOnlySubstanceUnits="false" boundaryCondition="false" constant="false">
      </species>
      <species id="M_C0192_c" name="4-Methyl-2-oxopentanoate" compartment="c" hasOnlySubstanceUnits="false" boundaryCondition="false" constant="false">
      </species>
      <species id="M_EC0033_c" name="Glycine[e]" compartment="c" hasOnlySubstanceUnits="false" boundaryCondition="false" constant="false">
      </species>
      <species id="M_C0039_c" name="L-Lysine" compartment="c" hasOnlySubstanceUnits="false" boundaryCondition="false" constant="false">
      </species>
      <species id="M_C0538_c" name="D-Lysine" compartment="c" hasOnlySubstanceUnits="false" boundaryCondition="false" constant="false">
      </species>
      <species id="M_C0317_c" name="L-Isoleucine" compartment="c" hasOnlySubstanceUnits="false" boundaryCondition="false" constant="false">
      </species>
      <species id="M_C0502_c" name="(S)-3-Methyl-2-oxopentanoate" compartment="c" hasOnlySubstanceUnits="false" boundaryCondition="false" constant="false">
      </species>
      <species id="M_EC0148_c" name="Benzoate[e]" compartment="c" hasOnlySubstanceUnits="false" boundaryCondition="false" constant="false">
      </species>
      <species id="M_C2571_c" name="(Z)-But-2-ene-1,2,3-tricarboxylate" compartment="c" hasOnlySubstanceUnits="false" boundaryCondition="false" constant="false">
      </species>
      <species id="M_C0486_c" name="N-Acetyl-D-mannosamine" compartment="c" hasOnlySubstanceUnits="false" boundaryCondition="false" constant="false">
      </species>
      <species id="M_C0156_c" name="L-Threonine" compartment="c" hasOnlySubstanceUnits="false" boundaryCondition="false" constant="false">
      </species>
      <species id="M_C0069_c" name="Acetaldehyde" compartment="c" hasOnlySubstanceUnits="false" boundaryCondition="false" constant="false">
      </species>
      <species id="M_EC0156_c" name="L-Threonine[e]" compartment="c" hasOnlySubstanceUnits="false" boundaryCondition="false" constant="false">
      </species>
      <species id="M_C0088_c" name="IDP" compartment="c" hasOnlySubstanceUnits="false" boundaryCondition="false" constant="false">
      </species>
      <species id="M_C0066_c" name="ITP" compartment="c" hasOnlySubstanceUnits="false" boundaryCondition="false" constant="false">
      </species>
      <species id="M_C0337_c" name="N2-Acetyl-L-ornithine" compartment="c" hasOnlySubstanceUnits="false" boundaryCondition="false" constant="false">
      </species>
      <species id="M_C0472_c" name="N-Acetyl-L-glutamate" compartment="c" hasOnlySubstanceUnits="false" boundaryCondition="false" constant="false">
      </species>
      <species id="M_C0210_c" name="Nicotinate" compartment="c" hasOnlySubstanceUnits="false" boundaryCondition="false" constant="false">
      </species>
      <species id="M_C0779_c" name="O-Acetyl-L-homoserine" compartment="c" hasOnlySubstanceUnits="false" boundaryCondition="false" constant="false">
      </species>
      <species id="M_C0326_c" name="cis-Aconitate" compartment="c" hasOnlySubstanceUnits="false" boundaryCondition="false" constant="false">
      </species>
      <species id="M_C0179_c" name="D-Glutamate" compartment="c" hasOnlySubstanceUnits="false" boundaryCondition="false" constant="false">
      </species>
      <species id="M_C1954_c" name="5-Phosphoribosylamine" compartment="c" hasOnlySubstanceUnits="false" boundaryCondition="false" constant="false">
      </species>
      <species id="M_C2114_c" name="Aminoimidazole ribotide" compartment="c" hasOnlySubstanceUnits="false" boundaryCondition="false" constant="false">
      </species>
      <species id="M_C0824_c" name="S-Acetyldihydrolipoamide" compartment="c" hasOnlySubstanceUnits="false" boundaryCondition="false" constant="false">
      </species>
      <species id="M_C3240_c" name="3,4-Dihydroxyphenylethyleneglycol" compartment="c" hasOnlySubstanceUnits="false" boundaryCondition="false" constant="false">
      </species>
      <species id="M_C3241_c" name="3,4-Dihydroxymandelaldehyde" compartment="c" hasOnlySubstanceUnits="false" boundaryCondition="false" constant="false">
      </species>
      <species id="M_C0893_c" name="1-Aminocyclopropane-1-carboxylate" compartment="c" hasOnlySubstanceUnits="false" boundaryCondition="false" constant="false">
      </species>
      <species id="M_C0038_c" name="GTP" compartment="c" hasOnlySubstanceUnits="false" boundaryCondition="false" constant="false">
      </species>
      <species id="M_C0348_c" name="2,3,4,5-Tetrahydropyridine-2-carboxylate" compartment="c" hasOnlySubstanceUnits="false" boundaryCondition="false" constant="false">
      </species>
      <species id="M_C2491_c" name="L-2-Aminoadipate 6-semialdehyde" compartment="c" hasOnlySubstanceUnits="false" boundaryCondition="false" constant="false">
      </species>
      <species id="M_C0350_c" name="Nicotinamide D-ribonucleotide" compartment="c" hasOnlySubstanceUnits="false" boundaryCondition="false" constant="false">
      </species>
      <species id="M_C0127_c" name="(S)-Malate" compartment="c" hasOnlySubstanceUnits="false" boundaryCondition="false" constant="false">
      </species>
      <species id="M_C1245_c" name="Lauroyl-CoA" compartment="c" hasOnlySubstanceUnits="false" boundaryCondition="false" constant="false">
      </species>
      <species id="M_C2207_c" name="(R)-3-Hydroxybutanoyl-CoA" compartment="c" hasOnlySubstanceUnits="false" boundaryCondition="false" constant="false">
      </species>
      <species id="M_C3496_c" name="3-Hydroxyisovaleryl-CoA" compartment="c" hasOnlySubstanceUnits="false" boundaryCondition="false" constant="false">
      </species>
      <species id="M_C1939_c" name="3-Methylcrotonyl-CoA" compartment="c" hasOnlySubstanceUnits="false" boundaryCondition="false" constant="false">
      </species>
      <species id="M_C0409_c" name="Glutaryl-CoA" compartment="c" hasOnlySubstanceUnits="false" boundaryCondition="false" constant="false">
      </species>
      <species id="M_C3582_c" name="S-Glutaryldihydrolipoamide" compartment="c" hasOnlySubstanceUnits="false" boundaryCondition="false" constant="false">
      </species>
      <species id="M_C2903_c" name="UDP-N-acetylmuramoyl-L-alanyl-D-glutamyl-L-lysyl-D-alanyl-D-alanine" compartment="c" hasOnlySubstanceUnits="false" boundaryCondition="false" constant="false">
      </species>
      <species id="M_C3420_c" name="Undecaprenyl-diphospho-N-acetylmuramoyl-L-alanyl-D-glutamyl-L-lysyl-D-alanyl-D-alanine" compartment="c" hasOnlySubstanceUnits="false" boundaryCondition="false" constant="false">
      </species>
      <species id="M_EC0096_c" name="Choline[e]" compartment="c" hasOnlySubstanceUnits="false" boundaryCondition="false" constant="false">
      </species>
      <species id="M_C0473_c" name="Pyridoxine phosphate" compartment="c" hasOnlySubstanceUnits="false" boundaryCondition="false" constant="false">
      </species>
      <species id="M_C0016_c" name="Pyridoxal phosphate" compartment="c" hasOnlySubstanceUnits="false" boundaryCondition="false" constant="false">
      </species>
      <species id="M_C9313_c" name="phosphatidylserine (Ecoli) **" compartment="c" hasOnlySubstanceUnits="false" boundaryCondition="false" constant="false">
      </species>
      <species id="M_C0351_c" name="dCTP" compartment="c" hasOnlySubstanceUnits="false" boundaryCondition="false" constant="false">
      </species>
      <species id="M_C1610_c" name="cis,cis-Muconate" compartment="c" hasOnlySubstanceUnits="false" boundaryCondition="false" constant="false">
      </species>
      <species id="M_C3100_c" name="GDP-4-dehydro-6-deoxy-L-mannose" compartment="c" hasOnlySubstanceUnits="false" boundaryCondition="false" constant="false">
      </species>
      <species id="M_C0141_c" name="Hydroxypyruvate" compartment="c" hasOnlySubstanceUnits="false" boundaryCondition="false" constant="false">
      </species>
      <species id="M_C0205_c" name="Lipoamide" compartment="c" hasOnlySubstanceUnits="false" boundaryCondition="false" constant="false">
      </species>
      <species id="M_C0498_c" name="LL-2,6-Diaminoheptanedioate" compartment="c" hasOnlySubstanceUnits="false" boundaryCondition="false" constant="false">
      </species>
      <species id="M_C0507_c" name="meso-2,6-Diaminoheptanedioate" compartment="c" hasOnlySubstanceUnits="false" boundaryCondition="false" constant="false">
      </species>
      <species id="M_C8689_c" name="Cobalt-precorrin 5" compartment="c" hasOnlySubstanceUnits="false" boundaryCondition="false" constant="false">
      </species>
      <species id="M_C9306_c" name="phosphatidate  (E.coli) **" compartment="c" hasOnlySubstanceUnits="false" boundaryCondition="false" constant="false">
      </species>
      <species id="M_C0902_c" name="N-Acetyl-L-glutamate 5-semialdehyde" compartment="c" hasOnlySubstanceUnits="false" boundaryCondition="false" constant="false">
      </species>
      <species id="M_C2523_c" name="N-Acetyl-L-glutamate 5-phosphate" compartment="c" hasOnlySubstanceUnits="false" boundaryCondition="false" constant="false">
      </species>
      <species id="M_C3174_c" name="Chenodeoxyglycocholoyl-CoA" compartment="c" hasOnlySubstanceUnits="false" boundaryCondition="false" constant="false">
      </species>
      <species id="M_C3164_c" name="3alpha,7alpha-Dihydroxy-5beta-24-oxocholestanoyl-CoA" compartment="c" hasOnlySubstanceUnits="false" boundaryCondition="false" constant="false">
      </species>
      <species id="M_C2547_c" name="5-Methylthio-D-ribose 1-phosphate" compartment="c" hasOnlySubstanceUnits="false" boundaryCondition="false" constant="false">
      </species>
      <species id="M_C2761_c" name="5-Methylthio-5-deoxy-D-ribulose 1-phosphate" compartment="c" hasOnlySubstanceUnits="false" boundaryCondition="false" constant="false">
      </species>
      <species id="M_C3050_c" name="3-Oxodecanoyl-CoA" compartment="c" hasOnlySubstanceUnits="false" boundaryCondition="false" constant="false">
      </species>
      <species id="M_C3499_c" name="(S)-3-Hydroxyisobutyrate" compartment="c" hasOnlySubstanceUnits="false" boundaryCondition="false" constant="false">
      </species>
      <species id="M_C0292_c" name="dTMP" compartment="c" hasOnlySubstanceUnits="false" boundaryCondition="false" constant="false">
      </species>
      <species id="M_C3214_c" name="L-Allothreonine" compartment="c" hasOnlySubstanceUnits="false" boundaryCondition="false" constant="false">
      </species>
      <species id="M_C1316_c" name="Octanoyl-CoA" compartment="c" hasOnlySubstanceUnits="false" boundaryCondition="false" constant="false">
      </species>
      <species id="M_C0809_c" name="O-Succinyl-L-homoserine" compartment="c" hasOnlySubstanceUnits="false" boundaryCondition="false" constant="false">
      </species>
      <species id="M_C2153_c" name="(R)-S-Lactoylglutathione" compartment="c" hasOnlySubstanceUnits="false" boundaryCondition="false" constant="false">
      </species>
      <species id="M_C0424_c" name="Methylglyoxal" compartment="c" hasOnlySubstanceUnits="false" boundaryCondition="false" constant="false">
      </species>
      <species id="M_EC0007_c" name="Oxygen[e]" compartment="c" hasOnlySubstanceUnits="false" boundaryCondition="false" constant="false">
      </species>
      <species id="M_C0805_c" name="D-Arabinose 5-phosphate" compartment="c" hasOnlySubstanceUnits="false" boundaryCondition="false" constant="false">
      </species>
      <species id="M_EC0063_c" name="L-Tryptophan[e]" compartment="c" hasOnlySubstanceUnits="false" boundaryCondition="false" constant="false">
      </species>
      <species id="M_C3330_c" name="Selenate" compartment="c" hasOnlySubstanceUnits="false" boundaryCondition="false" constant="false">
      </species>
      <species id="M_C3322_c" name="Adenylylselenate" compartment="c" hasOnlySubstanceUnits="false" boundaryCondition="false" constant="false">
      </species>
      <species id="M_C9383_c" name="(R)-3-Hydroxybutanoyl-[acyl-carrier protein]" compartment="c" hasOnlySubstanceUnits="false" boundaryCondition="false" constant="false">
      </species>
      <species id="M_C0134_c" name="Citrate" compartment="c" hasOnlySubstanceUnits="false" boundaryCondition="false" constant="false">
      </species>
      <species id="M_EC0035_c" name="L-Alanine[e]" compartment="c" hasOnlySubstanceUnits="false" boundaryCondition="false" constant="false">
      </species>
      <species id="M_C2828_c" name="UDPMurAc(oyl-L-Ala-D-gamma-Glu-L-Lys-D-Ala-D-Ala)" compartment="c" hasOnlySubstanceUnits="false" boundaryCondition="false" constant="false">
      </species>
      <species id="M_EC0001_c" name="H2O[e]" compartment="c" hasOnlySubstanceUnits="false" boundaryCondition="false" constant="false">
      </species>
      <species id="M_C0233_c" name="dGTP" compartment="c" hasOnlySubstanceUnits="false" boundaryCondition="false" constant="false">
      </species>
      <species id="M_C3116_c" name="Oxalosuccinate" compartment="c" hasOnlySubstanceUnits="false" boundaryCondition="false" constant="false">
      </species>
      <species id="M_C8693_c" name="Cobalt-precorrin 8" compartment="c" hasOnlySubstanceUnits="false" boundaryCondition="false" constant="false">
      </species>
      <species id="M_C3356_c" name="Cobyrinate" compartment="c" hasOnlySubstanceUnits="false" boundaryCondition="false" constant="false">
      </species>
      <species id="M_C0415_c" name="Pyridoxamine" compartment="c" hasOnlySubstanceUnits="false" boundaryCondition="false" constant="false">
      </species>
      <species id="M_EC0083_c" name="beta-Alanine[e]" compartment="c" hasOnlySubstanceUnits="false" boundaryCondition="false" constant="false">
      </species>
      <species id="M_C0379_c" name="Shikimate" compartment="c" hasOnlySubstanceUnits="false" boundaryCondition="false" constant="false">
      </species>
      <species id="M_EC0064_c" name="L-Phenylalanine[e]" compartment="c" hasOnlySubstanceUnits="false" boundaryCondition="false" constant="false">
      </species>
      <species id="M_EC0275_c" name="4-Aminobutanoate[e]" compartment="c" hasOnlySubstanceUnits="false" boundaryCondition="false" constant="false">
      </species>
      <species id="M_C0790_c" name="D-Fructose 1-phosphate" compartment="c" hasOnlySubstanceUnits="false" boundaryCondition="false" constant="false">
      </species>
      <species id="M_C3492_c" name="Acetyl adenylate" compartment="c" hasOnlySubstanceUnits="false" boundaryCondition="false" constant="false">
      </species>
      <species id="M_EC0053_c" name="L-Serine[e]" compartment="c" hasOnlySubstanceUnits="false" boundaryCondition="false" constant="false">
      </species>
      <species id="M_C2660_c" name="(2S,3S)-3-Hydroxy-2-methylbutanoyl-CoA" compartment="c" hasOnlySubstanceUnits="false" boundaryCondition="false" constant="false">
      </species>
      <species id="M_C2097_c" name="2-Methylacetoacetyl-CoA" compartment="c" hasOnlySubstanceUnits="false" boundaryCondition="false" constant="false">
      </species>
      <species id="M_C3309_c" name="beta-Aminopropion aldehyde" compartment="c" hasOnlySubstanceUnits="false" boundaryCondition="false" constant="false">
      </species>
      <species id="M_C0241_c" name="Quinate" compartment="c" hasOnlySubstanceUnits="false" boundaryCondition="false" constant="false">
      </species>
      <species id="M_C9431_c" name="R-3-hydroxy-hexadecanoyl-ACP" compartment="c" hasOnlySubstanceUnits="false" boundaryCondition="false" constant="false">
      </species>
      <species id="M_C9285_c" name="Hexadecenoyl-ACP (n-C16:1ACP)" compartment="c" hasOnlySubstanceUnits="false" boundaryCondition="false" constant="false">
      </species>
      <species id="M_C9377_c" name="3-Oxododecanoyl-[acyl-carrier protein]" compartment="c" hasOnlySubstanceUnits="false" boundaryCondition="false" constant="false">
      </species>
      <species id="M_C9389_c" name="trans-Dec-2-enoyl-[acyl-carrier protein]" compartment="c" hasOnlySubstanceUnits="false" boundaryCondition="false" constant="false">
      </species>
      <species id="M_C8610_c" name="1-Deoxy-D-xylulose 5-phosphate" compartment="c" hasOnlySubstanceUnits="false" boundaryCondition="false" constant="false">
      </species>
      <species id="M_C8607_c" name="2-C-Methyl-D-erythritol 4-phosphate" compartment="c" hasOnlySubstanceUnits="false" boundaryCondition="false" constant="false">
      </species>
      <species id="M_C2701_c" name="3-Deoxy-D-manno-octulosonate 8-phosphate" compartment="c" hasOnlySubstanceUnits="false" boundaryCondition="false" constant="false">
      </species>
      <species id="M_C0861_c" name="3-Deoxy-D-manno-octulosonate" compartment="c" hasOnlySubstanceUnits="false" boundaryCondition="false" constant="false">
      </species>
      <species id="M_C9443_c" name="R-3-hydroxy-(7Z)-tetradecenoyl-ACP" compartment="c" hasOnlySubstanceUnits="false" boundaryCondition="false" constant="false">
      </species>
      <species id="M_C9444_c" name="trans,cis-tetradec-2,7-dienoyl-acp" compartment="c" hasOnlySubstanceUnits="false" boundaryCondition="false" constant="false">
      </species>
      <species id="M_C3429_c" name="Undecaprenyl-diphospho-N-acetylmuramoyl-(N-acetylglucosamine)-L-alanyl-D-glutamyl-meso-2,6-diaminopimeloyl-D-alanyl-D-alanine" compartment="c" hasOnlySubstanceUnits="false" boundaryCondition="false" constant="false">
      </species>
      <species id="M_C3811_c" name="Adenosyl cobyrinate a,c diamide" compartment="c" hasOnlySubstanceUnits="false" boundaryCondition="false" constant="false">
      </species>
      <species id="M_C0052_c" name="L-Glutamine" compartment="c" hasOnlySubstanceUnits="false" boundaryCondition="false" constant="false">
      </species>
      <species id="M_C3812_c" name="Adenosyl cobyrinate hexaamide" compartment="c" hasOnlySubstanceUnits="false" boundaryCondition="false" constant="false">
      </species>
      <species id="M_C0965_c" name="Carbonic acid" compartment="c" hasOnlySubstanceUnits="false" boundaryCondition="false" constant="false">
      </species>
      <species id="M_C3488_c" name="2-Propyn-1-al" compartment="c" hasOnlySubstanceUnits="false" boundaryCondition="false" constant="false">
      </species>
      <species id="M_C0588_c" name="Propynoate" compartment="c" hasOnlySubstanceUnits="false" boundaryCondition="false" constant="false">
      </species>
      <species id="M_C9319_c" name="Reduced thioredoxin" compartment="c" hasOnlySubstanceUnits="false" boundaryCondition="false" constant="false">
      </species>
      <species id="M_C9318_c" name="Oxidized thioredoxin" compartment="c" hasOnlySubstanceUnits="false" boundaryCondition="false" constant="false">
      </species>
      <species id="M_C9379_c" name="Decanoyl-[acyl-carrier protein]" compartment="c" hasOnlySubstanceUnits="false" boundaryCondition="false" constant="false">
      </species>
      <species id="M_C3459_c" name="N4-Acetylaminobutanal" compartment="c" hasOnlySubstanceUnits="false" boundaryCondition="false" constant="false">
      </species>
      <species id="M_C1863_c" name="4-Acetamidobutanoate" compartment="c" hasOnlySubstanceUnits="false" boundaryCondition="false" constant="false">
      </species>
      <species id="M_C0711_c" name="O-Acetyl-L-serine" compartment="c" hasOnlySubstanceUnits="false" boundaryCondition="false" constant="false">
      </species>
      <species id="M_C2705_c" name="4-Carboxy-2-hydroxymuconate semialdehyde" compartment="c" hasOnlySubstanceUnits="false" boundaryCondition="false" constant="false">
      </species>
      <species id="M_C0045_c" name="Adenosine 3,5-bisphosphate" compartment="c" hasOnlySubstanceUnits="false" boundaryCondition="false" constant="false">
      </species>
      <species id="M_C1145_c" name="Chitobiose" compartment="c" hasOnlySubstanceUnits="false" boundaryCondition="false" constant="false">
      </species>
      <species id="M_C0120_c" name="N-Acetyl-D-glucosamine" compartment="c" hasOnlySubstanceUnits="false" boundaryCondition="false" constant="false">
      </species>
      <species id="M_C9396_c" name="3-Oxotetradecanoyl-[acyl-carrier protein]" compartment="c" hasOnlySubstanceUnits="false" boundaryCondition="false" constant="false">
      </species>
      <species id="M_C1480_c" name="2-Methylcitrate" compartment="c" hasOnlySubstanceUnits="false" boundaryCondition="false" constant="false">
      </species>
      <species id="M_C3575_c" name="3-Butyn-1-ol" compartment="c" hasOnlySubstanceUnits="false" boundaryCondition="false" constant="false">
      </species>
      <species id="M_C0095_c" name="PQQ" compartment="c" hasOnlySubstanceUnits="false" boundaryCondition="false" constant="false">
      </species>
      <species id="M_C3574_c" name="3-Butyn-1-al" compartment="c" hasOnlySubstanceUnits="false" boundaryCondition="false" constant="false">
      </species>
      <species id="M_C0968_c" name="PQQH2" compartment="c" hasOnlySubstanceUnits="false" boundaryCondition="false" constant="false">
      </species>
      <species id="M_EC0062_c" name="L-Ornithine[e]" compartment="c" hasOnlySubstanceUnits="false" boundaryCondition="false" constant="false">
      </species>
      <species id="M_C9452_c" name="R-3-hydroxy-(11Z)-octadecenoyl-ACP" compartment="c" hasOnlySubstanceUnits="false" boundaryCondition="false" constant="false">
      </species>
      <species id="M_C9453_c" name="trans,cis-octadec-2,11-dienoyl-acp" compartment="c" hasOnlySubstanceUnits="false" boundaryCondition="false" constant="false">
      </species>
      <species id="M_C0306_c" name="Guanosine" compartment="c" hasOnlySubstanceUnits="false" boundaryCondition="false" constant="false">
      </species>
      <species id="M_C9395_c" name="3-Oxooctanoyl-[acyl-carrier protein]" compartment="c" hasOnlySubstanceUnits="false" boundaryCondition="false" constant="false">
      </species>
      <species id="M_C9382_c" name="(R)-3-Hydroxyoctanoyl-[acyl-carrier protein]" compartment="c" hasOnlySubstanceUnits="false" boundaryCondition="false" constant="false">
      </species>
      <species id="M_C2098_c" name="2-Methylbut-2-enoyl-CoA" compartment="c" hasOnlySubstanceUnits="false" boundaryCondition="false" constant="false">
      </species>
      <species id="M_C2920_c" name="2-Amino-4-hydroxy-6-(D-erythro-1,2,3-trihydroxypropyl)-7,8-dihydropteridine" compartment="c" hasOnlySubstanceUnits="false" boundaryCondition="false" constant="false">
      </species>
      <species id="M_C0937_c" name="2-Amino-4-hydroxy-6-hydroxymethyl-7,8-dihydropteridine" compartment="c" hasOnlySubstanceUnits="false" boundaryCondition="false" constant="false">
      </species>
      <species id="M_C0075_c" name="Catechol" compartment="c" hasOnlySubstanceUnits="false" boundaryCondition="false" constant="false">
      </species>
      <species id="M_C9433_c" name="3-Oxooctadecanoyl-[acyl-carrier protein]" compartment="c" hasOnlySubstanceUnits="false" boundaryCondition="false" constant="false">
      </species>
      <species id="M_C9434_c" name="R-3-hydroxy-octadecanoyl-ACP" compartment="c" hasOnlySubstanceUnits="false" boundaryCondition="false" constant="false">
      </species>
      <species id="M_C9320_c" name="tRNA (Glu)" compartment="c" hasOnlySubstanceUnits="false" boundaryCondition="false" constant="false">
      </species>
      <species id="M_C9282_c" name="L-Glutamyl-tRNA(Glu)" compartment="c" hasOnlySubstanceUnits="false" boundaryCondition="false" constant="false">
      </species>
      <species id="M_C8609_c" name="2-Phospho-4-(cytidine 5-diphospho)-2-C-methyl-D-erythritol" compartment="c" hasOnlySubstanceUnits="false" boundaryCondition="false" constant="false">
      </species>
      <species id="M_C8622_c" name="2-C-Methyl-D-erythritol 2,4-cyclodiphosphate" compartment="c" hasOnlySubstanceUnits="false" boundaryCondition="false" constant="false">
      </species>
      <species id="M_C0743_c" name="Hydroxymethylbilane" compartment="c" hasOnlySubstanceUnits="false" boundaryCondition="false" constant="false">
      </species>
      <species id="M_C0763_c" name="Uroporphyrinogen III" compartment="c" hasOnlySubstanceUnits="false" boundaryCondition="false" constant="false">
      </species>
      <species id="M_EC0214_c" name="D-Gluconic acid[e]" compartment="c" hasOnlySubstanceUnits="false" boundaryCondition="false" constant="false">
      </species>
      <species id="M_EC0475_c" name="2-Dehydro-D-gluconate[e]" compartment="c" hasOnlySubstanceUnits="false" boundaryCondition="false" constant="false">
      </species>
      <species id="M_C3667_c" name="Precorrin 6X" compartment="c" hasOnlySubstanceUnits="false" boundaryCondition="false" constant="false">
      </species>
      <species id="M_C3666_c" name="Precorrin 6Y" compartment="c" hasOnlySubstanceUnits="false" boundaryCondition="false" constant="false">
      </species>
      <species id="M_C1614_c" name="(3R)-beta-Leucine" compartment="c" hasOnlySubstanceUnits="false" boundaryCondition="false" constant="false">
      </species>
      <species id="M_C2163_c" name="3-Oxo-4-methylpentanoate" compartment="c" hasOnlySubstanceUnits="false" boundaryCondition="false" constant="false">
      </species>
      <species id="M_C0501_c" name="sn-Glycero-3-phosphocholine" compartment="c" hasOnlySubstanceUnits="false" boundaryCondition="false" constant="false">
      </species>
      <species id="M_C3502_c" name="(R)-2,3-Dihydroxy-3-methylpentanoate" compartment="c" hasOnlySubstanceUnits="false" boundaryCondition="false" constant="false">
      </species>
      <species id="M_C2793_c" name="2-(Formamido)-N1-(5-phosphoribosyl)acetamidine" compartment="c" hasOnlySubstanceUnits="false" boundaryCondition="false" constant="false">
      </species>
      <species id="M_C0762_c" name="UDP-N-acetylmuramate" compartment="c" hasOnlySubstanceUnits="false" boundaryCondition="false" constant="false">
      </species>
      <species id="M_C2169_c" name="5-Formyltetrahydrofolate" compartment="c" hasOnlySubstanceUnits="false" boundaryCondition="false" constant="false">
      </species>
      <species id="M_C9440_c" name="trans,cis-Dodec-2,5-dienoyl-acp" compartment="c" hasOnlySubstanceUnits="false" boundaryCondition="false" constant="false">
      </species>
      <species id="M_C9441_c" name="cis-5-dodecenoyl-acp" compartment="c" hasOnlySubstanceUnits="false" boundaryCondition="false" constant="false">
      </species>
      <species id="M_C0633_c" name="L-Histidinol" compartment="c" hasOnlySubstanceUnits="false" boundaryCondition="false" constant="false">
      </species>
      <species id="M_C2827_c" name="UDP-N-acetylmuramoyl-L-alanyl-D-glutamyl-L-lysine" compartment="c" hasOnlySubstanceUnits="false" boundaryCondition="false" constant="false">
      </species>
      <species id="M_C2941_c" name="N-(5-Phospho-D-1-ribulosylformimino)-5-amino-1-(5-phospho-D-ribosyl)-4-imidazolecarboxamide" compartment="c" hasOnlySubstanceUnits="false" boundaryCondition="false" constant="false">
      </species>
      <species id="M_C2809_c" name="D-erythro-1-(Imidazol-4-yl)glycerol 3-phosphate" compartment="c" hasOnlySubstanceUnits="false" boundaryCondition="false" constant="false">
      </species>
      <species id="M_C0313_c" name="Tryptamine" compartment="c" hasOnlySubstanceUnits="false" boundaryCondition="false" constant="false">
      </species>
      <species id="M_C3648_c" name="Lauroyl-KDO2-lipid IV(A)" compartment="c" hasOnlySubstanceUnits="false" boundaryCondition="false" constant="false">
      </species>
      <species id="M_C9302_c" name="Myristoyl-ACP (n-C14:0ACP)" compartment="c" hasOnlySubstanceUnits="false" boundaryCondition="false" constant="false">
      </species>
      <species id="M_C3512_c" name="Di[3-deoxy-D-manno-octulosonyl]-lipid A" compartment="c" hasOnlySubstanceUnits="false" boundaryCondition="false" constant="false">
      </species>
      <species id="M_C0044_c" name="3-Phosphoadenylyl sulfate" compartment="c" hasOnlySubstanceUnits="false" boundaryCondition="false" constant="false">
      </species>
      <species id="M_C0487_c" name="Pyridoxamine phosphate" compartment="c" hasOnlySubstanceUnits="false" boundaryCondition="false" constant="false">
      </species>
      <species id="M_C0627_c" name="Cob(I)alamin" compartment="c" hasOnlySubstanceUnits="false" boundaryCondition="false" constant="false">
      </species>
      <species id="M_C0161_c" name="Cobamide coenzyme" compartment="c" hasOnlySubstanceUnits="false" boundaryCondition="false" constant="false">
      </species>
      <species id="M_C2691_c" name="5-Amino-6-(5-phosphoribitylamino)uracil" compartment="c" hasOnlySubstanceUnits="false" boundaryCondition="false" constant="false">
      </species>
      <species id="M_C2847_c" name="4-(1-D-Ribitylamino)-5-amino-2,6-dihydroxypyrimidine" compartment="c" hasOnlySubstanceUnits="false" boundaryCondition="false" constant="false">
      </species>
      <species id="M_C9257_c" name="R-3-hydroxy-myristoyl-ACP" compartment="c" hasOnlySubstanceUnits="false" boundaryCondition="false" constant="false">
      </species>
      <species id="M_C9317_c" name="Tetradecenoyl-ACP (n-C14:1ACP)" compartment="c" hasOnlySubstanceUnits="false" boundaryCondition="false" constant="false">
      </species>
      <species id="M_C0422_c" name="Homogentisate" compartment="c" hasOnlySubstanceUnits="false" boundaryCondition="false" constant="false">
      </species>
      <species id="M_C2429_c" name="2,3,4,5-Tetrahydrodipicolinate" compartment="c" hasOnlySubstanceUnits="false" boundaryCondition="false" constant="false">
      </species>
      <species id="M_C1751_c" name="Phosphoribosyl-AMP" compartment="c" hasOnlySubstanceUnits="false" boundaryCondition="false" constant="false">
      </species>
      <species id="M_C2933_c" name="5-(5-Phospho-D-ribosylaminoformimino)-1-(5-phosphoribosyl)-imidazole-4-carboxamide" compartment="c" hasOnlySubstanceUnits="false" boundaryCondition="false" constant="false">
      </species>
      <species id="M_C3449_c" name="2,5-Diaminopyrimidine nucleoside triphosphate" compartment="c" hasOnlySubstanceUnits="false" boundaryCondition="false" constant="false">
      </species>
      <species id="M_C3576_c" name="2,5-Diamino-6-(5-triphosphoryl-3,4-trihydroxy-2-oxopentyl)-amino-4-oxopyrimidine" compartment="c" hasOnlySubstanceUnits="false" boundaryCondition="false" constant="false">
      </species>
      <species id="M_C9387_c" name="trans-Oct-2-enoyl-[acp]" compartment="c" hasOnlySubstanceUnits="false" boundaryCondition="false" constant="false">
      </species>
      <species id="M_C9385_c" name="Octanoyl-[acyl-carrier protein]" compartment="c" hasOnlySubstanceUnits="false" boundaryCondition="false" constant="false">
      </species>
      <species id="M_C2093_c" name="2,3-Dihydrodipicolinate" compartment="c" hasOnlySubstanceUnits="false" boundaryCondition="false" constant="false">
      </species>
      <species id="M_C0636_c" name="Pantothenate" compartment="c" hasOnlySubstanceUnits="false" boundaryCondition="false" constant="false">
      </species>
      <species id="M_C2174_c" name="D-4-Phosphopantothenate" compartment="c" hasOnlySubstanceUnits="false" boundaryCondition="false" constant="false">
      </species>
      <species id="M_C9307_c" name="Palmitoyl-ACP (n-C16:0ACP)" compartment="c" hasOnlySubstanceUnits="false" boundaryCondition="false" constant="false">
      </species>
      <species id="M_C3511_c" name="Di[3-deoxy-D-manno-octulosonyl]-lipid IV(A)" compartment="c" hasOnlySubstanceUnits="false" boundaryCondition="false" constant="false">
      </species>
      <species id="M_C3092_c" name="Selenomethionine" compartment="c" hasOnlySubstanceUnits="false" boundaryCondition="false" constant="false">
      </species>
      <species id="M_C3326_c" name="Se-Adenosylselenomethionine" compartment="c" hasOnlySubstanceUnits="false" boundaryCondition="false" constant="false">
      </species>
      <species id="M_C0509_c" name="(S)-2-Methyl-3-oxopropanoyl-CoA" compartment="c" hasOnlySubstanceUnits="false" boundaryCondition="false" constant="false">
      </species>
      <species id="M_C3404_c" name="Iminoaspartate" compartment="c" hasOnlySubstanceUnits="false" boundaryCondition="false" constant="false">
      </species>
      <species id="M_C0223_c" name="Dihydrobiopterin" compartment="c" hasOnlySubstanceUnits="false" boundaryCondition="false" constant="false">
      </species>
      <species id="M_C0225_c" name="Tetrahydrobiopterin" compartment="c" hasOnlySubstanceUnits="false" boundaryCondition="false" constant="false">
      </species>
      <species id="M_C0334_c" name="5-Aminopentanoate" compartment="c" hasOnlySubstanceUnits="false" boundaryCondition="false" constant="false">
      </species>
      <species id="M_C2059_c" name="5-Oxopentanoate" compartment="c" hasOnlySubstanceUnits="false" boundaryCondition="false" constant="false">
      </species>
      <species id="M_C3430_c" name="Undecaprenyl-diphospho-N-acetylmuramoyl-(N-acetylglucosamine)-L-alanyl-D-glutaminyl-meso-2,6-diaminopimeloyl-D-alanyl-D-alanine" compartment="c" hasOnlySubstanceUnits="false" boundaryCondition="false" constant="false">
      </species>
      <species id="M_EC0317_c" name="L-Isoleucine[e]" compartment="c" hasOnlySubstanceUnits="false" boundaryCondition="false" constant="false">
      </species>
      <species id="M_C0248_c" name="Magnesium" compartment="c" hasOnlySubstanceUnits="false" boundaryCondition="false" constant="false">
      </species>
      <species id="M_C2190_c" name="Magnesium protoporphyrin" compartment="c" hasOnlySubstanceUnits="false" boundaryCondition="false" constant="false">
      </species>
      <species id="M_EC0058_c" name="L-Methionine[e]" compartment="c" hasOnlySubstanceUnits="false" boundaryCondition="false" constant="false">
      </species>
      <species id="M_C0781_c" name="Thiamin monophosphate" compartment="c" hasOnlySubstanceUnits="false" boundaryCondition="false" constant="false">
      </species>
      <species id="M_C0055_c" name="Thiamin diphosphate" compartment="c" hasOnlySubstanceUnits="false" boundaryCondition="false" constant="false">
      </species>
      <species id="M_C0157_c" name="Ethanolamine" compartment="c" hasOnlySubstanceUnits="false" boundaryCondition="false" constant="false">
      </species>
      <species id="M_C0318_c" name="L-Pipecolate" compartment="c" hasOnlySubstanceUnits="false" boundaryCondition="false" constant="false">
      </species>
      <species id="M_C0263_c" name="2-Oxoadipate" compartment="c" hasOnlySubstanceUnits="false" boundaryCondition="false" constant="false">
      </species>
      <species id="M_C0924_c" name="4-Amino-5-hydroxymethyl-2-methylpyrimidine" compartment="c" hasOnlySubstanceUnits="false" boundaryCondition="false" constant="false">
      </species>
      <species id="M_C0443_c" name="3,5-Cyclic AMP" compartment="c" hasOnlySubstanceUnits="false" boundaryCondition="false" constant="false">
      </species>
      <species id="M_C2309_c" name="(S)-4-Amino-5-oxopentanoate" compartment="c" hasOnlySubstanceUnits="false" boundaryCondition="false" constant="false">
      </species>
      <species id="M_C3159_c" name="3alpha,7alpha,26-Trihydroxy-5beta-cholestane" compartment="c" hasOnlySubstanceUnits="false" boundaryCondition="false" constant="false">
      </species>
      <species id="M_C3160_c" name="3alpha,7alpha-Dihydroxy-5beta-cholestan-26-al" compartment="c" hasOnlySubstanceUnits="false" boundaryCondition="false" constant="false">
      </species>
      <species id="M_C2801_c" name="UDP-2,3-bis(3-hydroxytetradecanoyl)glucosamine" compartment="c" hasOnlySubstanceUnits="false" boundaryCondition="false" constant="false">
      </species>
      <species id="M_C2891_c" name="2,3-Bis(3-hydroxytetradecanoyl)-beta-D-glucosaminyl 1-phosphate" compartment="c" hasOnlySubstanceUnits="false" boundaryCondition="false" constant="false">
      </species>
      <species id="M_C2945_c" name="2,3,2,3-Tetrakis(3-hydroxytetradecanoyl)-D-glucosaminyl-1,6-beta-D-glucosamine 1-phosphate" compartment="c" hasOnlySubstanceUnits="false" boundaryCondition="false" constant="false">
      </species>
      <species id="M_C0432_c" name="D-Tagaturonate" compartment="c" hasOnlySubstanceUnits="false" boundaryCondition="false" constant="false">
      </species>
      <species id="M_C0598_c" name="D-Altronate" compartment="c" hasOnlySubstanceUnits="false" boundaryCondition="false" constant="false">
      </species>
      <species id="M_C3467_c" name="L-erythro-4-Hydroxyglutamate" compartment="c" hasOnlySubstanceUnits="false" boundaryCondition="false" constant="false">
      </species>
      <species id="M_C3460_c" name="L-4-Hydroxyglutamate semialdehyde" compartment="c" hasOnlySubstanceUnits="false" boundaryCondition="false" constant="false">
      </species>
      <species id="M_C0211_c" name="Prephenate" compartment="c" hasOnlySubstanceUnits="false" boundaryCondition="false" constant="false">
      </species>
      <species id="M_C0606_c" name="L-Arogenate" compartment="c" hasOnlySubstanceUnits="false" boundaryCondition="false" constant="false">
      </species>
      <species id="M_C9291_c" name="1,2-Diacylglycerol  (E.coli) **" compartment="c" hasOnlySubstanceUnits="false" boundaryCondition="false" constant="false">
      </species>
      <species id="M_C3424_c" name="UDP-N-acetylmuramoyl-L-alanyl-gamma-D-glutamyl-L-lysine" compartment="c" hasOnlySubstanceUnits="false" boundaryCondition="false" constant="false">
      </species>
      <species id="M_C0439_c" name="4-Aminobenzoate" compartment="c" hasOnlySubstanceUnits="false" boundaryCondition="false" constant="false">
      </species>
      <species id="M_C0674_c" name="Dihydropteroate" compartment="c" hasOnlySubstanceUnits="false" boundaryCondition="false" constant="false">
      </species>
      <species id="M_C3296_c" name="5-Hydroxykynurenine" compartment="c" hasOnlySubstanceUnits="false" boundaryCondition="false" constant="false">
      </species>
      <species id="M_C3283_c" name="5-Hydroxykynurenamine" compartment="c" hasOnlySubstanceUnits="false" boundaryCondition="false" constant="false">
      </species>
      <species id="M_C1002_c" name="Gallate" compartment="c" hasOnlySubstanceUnits="false" boundaryCondition="false" constant="false">
      </species>
      <species id="M_C2269_c" name="2-Pyrone-4,6-dicarboxylate" compartment="c" hasOnlySubstanceUnits="false" boundaryCondition="false" constant="false">
      </species>
      <species id="M_C0140_c" name="UDPglucuronate" compartment="c" hasOnlySubstanceUnits="false" boundaryCondition="false" constant="false">
      </species>
      <species id="M_C0600_c" name="D-Glutamine" compartment="c" hasOnlySubstanceUnits="false" boundaryCondition="false" constant="false">
      </species>
      <species id="M_C3503_c" name="(R)-2-Oxo-3-methylpentanoate" compartment="c" hasOnlySubstanceUnits="false" boundaryCondition="false" constant="false">
      </species>
      <species id="M_C0716_c" name="2-Phosphoglycolate" compartment="c" hasOnlySubstanceUnits="false" boundaryCondition="false" constant="false">
      </species>
      <species id="M_C9450_c" name="cis-3-oxo-oxadec-11-enoyl-ACP" compartment="c" hasOnlySubstanceUnits="false" boundaryCondition="false" constant="false">
      </species>
      <species id="M_C2744_c" name="4-Amino-2-methyl-5-phosphomethylpyrimidine" compartment="c" hasOnlySubstanceUnits="false" boundaryCondition="false" constant="false">
      </species>
      <species id="M_C2858_c" name="2-Methyl-4-amino-5-hydroxymethylpyrimidine diphosphate" compartment="c" hasOnlySubstanceUnits="false" boundaryCondition="false" constant="false">
      </species>
      <species id="M_C2942_c" name="2,3,23-Tetrakis(3-hydroxytetradecanoyl)-D-glucosaminyl-1,6-beta-D-glucosamine 1,4-bisphosphate" compartment="c" hasOnlySubstanceUnits="false" boundaryCondition="false" constant="false">
      </species>
      <species id="M_C1647_c" name="Estrone 3-sulfate" compartment="c" hasOnlySubstanceUnits="false" boundaryCondition="false" constant="false">
      </species>
      <species id="M_C0358_c" name="Estrone" compartment="c" hasOnlySubstanceUnits="false" boundaryCondition="false" constant="false">
      </species>
      <species id="M_C2009_c" name="(R)-1-Aminopropan-2-ol" compartment="c" hasOnlySubstanceUnits="false" boundaryCondition="false" constant="false">
      </species>
      <species id="M_C3813_c" name="Adenosyl cobinamide" compartment="c" hasOnlySubstanceUnits="false" boundaryCondition="false" constant="false">
      </species>
      <species id="M_C0874_c" name="UDP-N-acetylmuramoyl-L-alanine" compartment="c" hasOnlySubstanceUnits="false" boundaryCondition="false" constant="false">
      </species>
      <species id="M_C3269_c" name="3-O-Methylgallate" compartment="c" hasOnlySubstanceUnits="false" boundaryCondition="false" constant="false">
      </species>
      <species id="M_C0589_c" name="Salicylate" compartment="c" hasOnlySubstanceUnits="false" boundaryCondition="false" constant="false">
      </species>
      <species id="M_C9311_c" name="Phospatidylglycerol (Ecoli) **" compartment="c" hasOnlySubstanceUnits="false" boundaryCondition="false" constant="false">
      </species>
      <species id="M_C2932_c" name="2-Amino-4-hydroxy-6-(erythro-1,2,3-trihydroxypropyl)dihydropteridine triphosphate" compartment="c" hasOnlySubstanceUnits="false" boundaryCondition="false" constant="false">
      </species>
      <species id="M_C9442_c" name="cis-3-oxo-tetradec-7-enoyl-ACP" compartment="c" hasOnlySubstanceUnits="false" boundaryCondition="false" constant="false">
      </species>
      <species id="M_C0201_c" name="Nitrate" compartment="c" hasOnlySubstanceUnits="false" boundaryCondition="false" constant="false">
      </species>
      <species id="M_C0073_c" name="Nitrite" compartment="c" hasOnlySubstanceUnits="false" boundaryCondition="false" constant="false">
      </species>
      <species id="M_C3374_c" name="2-Hexaprenyl-6-methoxy-1,4-benzoquinone" compartment="c" hasOnlySubstanceUnits="false" boundaryCondition="false" constant="false">
      </species>
      <species id="M_C3375_c" name="2-Hexaprenyl-3-methyl-6-methoxy-1,4-benzoquinone" compartment="c" hasOnlySubstanceUnits="false" boundaryCondition="false" constant="false">
      </species>
      <species id="M_C2597_c" name="L-1-Pyrroline-3-hydroxy-5-carboxylate" compartment="c" hasOnlySubstanceUnits="false" boundaryCondition="false" constant="false">
      </species>
      <species id="M_C0461_c" name="(-)-Ureidoglycolate" compartment="c" hasOnlySubstanceUnits="false" boundaryCondition="false" constant="false">
      </species>
      <species id="M_C2709_c" name="5-Methyltetrahydropteroyltri-L-glutamate" compartment="c" hasOnlySubstanceUnits="false" boundaryCondition="false" constant="false">
      </species>
      <species id="M_C2526_c" name="Tetrahydropteroyltri-L-glutamate" compartment="c" hasOnlySubstanceUnits="false" boundaryCondition="false" constant="false">
      </species>
      <species id="M_C3355_c" name="Precorrin 3A" compartment="c" hasOnlySubstanceUnits="false" boundaryCondition="false" constant="false">
      </species>
      <species id="M_C3731_c" name="Precorrin 3B" compartment="c" hasOnlySubstanceUnits="false" boundaryCondition="false" constant="false">
      </species>
      <species id="M_C0696_c" name="L-2-Aminoadipate" compartment="c" hasOnlySubstanceUnits="false" boundaryCondition="false" constant="false">
      </species>
      <species id="M_C5071_c" name="D-Glycero-D-manno-heptose 7-phosphate" compartment="c" hasOnlySubstanceUnits="false" boundaryCondition="false" constant="false">
      </species>
      <species id="M_C0440_c" name="CDPethanolamine" compartment="c" hasOnlySubstanceUnits="false" boundaryCondition="false" constant="false">
      </species>
      <species id="M_C4028_c" name="Chloroacetaldehyde" compartment="c" hasOnlySubstanceUnits="false" boundaryCondition="false" constant="false">
      </species>
      <species id="M_C4029_c" name="Chloroacetic acid" compartment="c" hasOnlySubstanceUnits="false" boundaryCondition="false" constant="false">
      </species>
      <species id="M_C0186_c" name="Adenylylsulfate" compartment="c" hasOnlySubstanceUnits="false" boundaryCondition="false" constant="false">
      </species>
      <species id="M_C3358_c" name="alpha-Ribazole" compartment="c" hasOnlySubstanceUnits="false" boundaryCondition="false" constant="false">
      </species>
      <species id="M_C3815_c" name="Adenosine-GDP-cobinamide" compartment="c" hasOnlySubstanceUnits="false" boundaryCondition="false" constant="false">
      </species>
      <species id="M_EC0127_c" name="(S)-Malate[e]" compartment="c" hasOnlySubstanceUnits="false" boundaryCondition="false" constant="false">
      </species>
      <species id="M_C0117_c" name="L-Histidine" compartment="c" hasOnlySubstanceUnits="false" boundaryCondition="false" constant="false">
      </species>
      <species id="M_C0307_c" name="1H-Imidazole-4-ethanamine" compartment="c" hasOnlySubstanceUnits="false" boundaryCondition="false" constant="false">
      </species>
      <species id="M_C9277_c" name="2,3-diketo5-methylthio-1-phosphopentane" compartment="c" hasOnlySubstanceUnits="false" boundaryCondition="false" constant="false">
      </species>
      <species id="M_C9253_c" name="2-keto-4-methylthiobutyrate" compartment="c" hasOnlySubstanceUnits="false" boundaryCondition="false" constant="false">
      </species>
      <species id="M_C9274_c" name="3,4-dihydroxy-2-butanone 4-phosphate" compartment="c" hasOnlySubstanceUnits="false" boundaryCondition="false" constant="false">
      </species>
      <species id="M_C0853_c" name="1L-myo-Inositol 1-phosphate" compartment="c" hasOnlySubstanceUnits="false" boundaryCondition="false" constant="false">
      </species>
      <species id="M_C0119_c" name="myo-Inositol" compartment="c" hasOnlySubstanceUnits="false" boundaryCondition="false" constant="false">
      </species>
      <species id="M_C0278_c" name="6-Phospho-D-gluconate" compartment="c" hasOnlySubstanceUnits="false" boundaryCondition="false" constant="false">
      </species>
      <species id="M_EC0041_c" name="L-Aspartate[e]" compartment="c" hasOnlySubstanceUnits="false" boundaryCondition="false" constant="false">
      </species>
      <species id="M_C3448_c" name="Formamidopyrimidine nucleoside triphosphate" compartment="c" hasOnlySubstanceUnits="false" boundaryCondition="false" constant="false">
      </species>
      <species id="M_C0939_c" name="1-(2-Carboxyphenylamino)-1-deoxy-D-ribulose 5-phosphate" compartment="c" hasOnlySubstanceUnits="false" boundaryCondition="false" constant="false">
      </species>
      <species id="M_C2983_c" name="2-(alpha-Hydroxyethyl)thiamine diphosphate" compartment="c" hasOnlySubstanceUnits="false" boundaryCondition="false" constant="false">
      </species>
      <species id="M_C0169_c" name="2-Dehydro-3-deoxy-D-gluconate" compartment="c" hasOnlySubstanceUnits="false" boundaryCondition="false" constant="false">
      </species>
      <species id="M_C5073_c" name="D-Glycero-D-manno-heptose 1-phosphate" compartment="c" hasOnlySubstanceUnits="false" boundaryCondition="false" constant="false">
      </species>
      <species id="M_C3728_c" name="ADP-D-glycero-D-manno-heptose" compartment="c" hasOnlySubstanceUnits="false" boundaryCondition="false" constant="false">
      </species>
      <species id="M_C0072_c" name="Sulfur" compartment="c" hasOnlySubstanceUnits="false" boundaryCondition="false" constant="false">
      </species>
      <species id="M_C1294_c" name="Dethiobiotin" compartment="c" hasOnlySubstanceUnits="false" boundaryCondition="false" constant="false">
      </species>
      <species id="M_C0102_c" name="Biotin" compartment="c" hasOnlySubstanceUnits="false" boundaryCondition="false" constant="false">
      </species>
      <species id="M_C0476_c" name="2-Methylpropanoyl-CoA" compartment="c" hasOnlySubstanceUnits="false" boundaryCondition="false" constant="false">
      </species>
      <species id="M_C0515_c" name="UDP-N-acetylmuramoyl-L-alanyl-D-glutamate" compartment="c" hasOnlySubstanceUnits="false" boundaryCondition="false" constant="false">
      </species>
      <species id="M_C2923_c" name="UDP-N-acetylmuramoyl-L-alanyl-D-gamma-glutamyl-meso-2,6-diaminopimelate" compartment="c" hasOnlySubstanceUnits="false" boundaryCondition="false" constant="false">
      </species>
      <species id="M_C0483_c" name="4-Hydroxyphenylacetate" compartment="c" hasOnlySubstanceUnits="false" boundaryCondition="false" constant="false">
      </species>
      <species id="M_C3094_c" name="4-Hydroxyphenylacetyl-CoA" compartment="c" hasOnlySubstanceUnits="false" boundaryCondition="false" constant="false">
      </species>
      <species id="M_C1205_c" name="Xanthosine" compartment="c" hasOnlySubstanceUnits="false" boundaryCondition="false" constant="false">
      </species>
      <species id="M_C1819_c" name="Propanoyl phosphate" compartment="c" hasOnlySubstanceUnits="false" boundaryCondition="false" constant="false">
      </species>
      <species id="M_C3509_c" name="UDP-3-O-(3-hydroxytetradecanoyl)-D-glucosamine" compartment="c" hasOnlySubstanceUnits="false" boundaryCondition="false" constant="false">
      </species>
      <species id="M_EC0039_c" name="L-Lysine[e]" compartment="c" hasOnlySubstanceUnits="false" boundaryCondition="false" constant="false">
      </species>
      <species id="M_C1658_c" name="N-Methylhydantoin" compartment="c" hasOnlySubstanceUnits="false" boundaryCondition="false" constant="false">
      </species>
      <species id="M_C0756_c" name="N-Carbamoylsarcosine" compartment="c" hasOnlySubstanceUnits="false" boundaryCondition="false" constant="false">
      </species>
      <species id="M_C4027_c" name="2-Chloroethanol" compartment="c" hasOnlySubstanceUnits="false" boundaryCondition="false" constant="false">
      </species>
      <species id="M_C1601_c" name="Precorrin 2" compartment="c" hasOnlySubstanceUnits="false" boundaryCondition="false" constant="false">
      </species>
      <species id="M_C9445_c" name="cis-7-tetradecenoyl-acp" compartment="c" hasOnlySubstanceUnits="false" boundaryCondition="false" constant="false">
      </species>
      <species id="M_C9449_c" name="cis-3-oxo-hexadec-9-enoyl-ACP" compartment="c" hasOnlySubstanceUnits="false" boundaryCondition="false" constant="false">
      </species>
      <species id="M_EC0117_c" name="L-Histidine[e]" compartment="c" hasOnlySubstanceUnits="false" boundaryCondition="false" constant="false">
      </species>
      <species id="M_C2823_c" name="2-Dehydro-3-deoxy-D-arabino-heptonate 7-phosphate" compartment="c" hasOnlySubstanceUnits="false" boundaryCondition="false" constant="false">
      </species>
      <species id="M_C9254_c" name="2-Octaprenyl-3-methyl-5-hydroxy-6-methoxy-1,4-benzoquinol" compartment="c" hasOnlySubstanceUnits="false" boundaryCondition="false" constant="false">
      </species>
      <species id="M_C3426_c" name="Undecaprenyl-diphospho-N-acetylmuramoyl-(N-acetylglucosamine)-L-alanyl-D-isoglutaminyl-L-lysyl-D-alanyl-D-alanine" compartment="c" hasOnlySubstanceUnits="false" boundaryCondition="false" constant="false">
      </species>
      <species id="M_C1968_c" name="Dimethylbenzimidazole" compartment="c" hasOnlySubstanceUnits="false" boundaryCondition="false" constant="false">
      </species>
      <species id="M_C2867_c" name="N1-(5-Phospho-alpha-D-ribosyl)-5,6-dimethylbenzimidazole" compartment="c" hasOnlySubstanceUnits="false" boundaryCondition="false" constant="false">
      </species>
      <species id="M_C1522_c" name="L-Cystathionine" compartment="c" hasOnlySubstanceUnits="false" boundaryCondition="false" constant="false">
      </species>
      <species id="M_C2382_c" name="N1-(5-Phospho-D-ribosyl)-AMP" compartment="c" hasOnlySubstanceUnits="false" boundaryCondition="false" constant="false">
      </species>
      <species id="M_C3732_c" name="Precorrin 4" compartment="c" hasOnlySubstanceUnits="false" boundaryCondition="false" constant="false">
      </species>
      <species id="M_C3737_c" name="Precorrin 5" compartment="c" hasOnlySubstanceUnits="false" boundaryCondition="false" constant="false">
      </species>
      <species id="M_EC0105_c" name="L-Leucine[e]" compartment="c" hasOnlySubstanceUnits="false" boundaryCondition="false" constant="false">
      </species>
      <species id="M_EC0129_c" name="L-Asparagine[e]" compartment="c" hasOnlySubstanceUnits="false" boundaryCondition="false" constant="false">
      </species>
      <species id="M_C0129_c" name="L-Asparagine" compartment="c" hasOnlySubstanceUnits="false" boundaryCondition="false" constant="false">
      </species>
      <species id="M_C2623_c" name="4-Methyl-5-(2-phosphoethyl)-thiazole" compartment="c" hasOnlySubstanceUnits="false" boundaryCondition="false" constant="false">
      </species>
      <species id="M_C0293_c" name="dUMP" compartment="c" hasOnlySubstanceUnits="false" boundaryCondition="false" constant="false">
      </species>
      <species id="M_C9305_c" name="Octadecenoyl-ACP (n-C18:1ACP)" compartment="c" hasOnlySubstanceUnits="false" boundaryCondition="false" constant="false">
      </species>
      <species id="M_C2582_c" name="N-Acetyl-D-glucosamine 1-phosphate" compartment="c" hasOnlySubstanceUnits="false" boundaryCondition="false" constant="false">
      </species>
      <species id="M_C0880_c" name="6-Phospho-2-dehydro-D-gluconate" compartment="c" hasOnlySubstanceUnits="false" boundaryCondition="false" constant="false">
      </species>
      <species id="M_EC0052_c" name="L-Glutamine[e]" compartment="c" hasOnlySubstanceUnits="false" boundaryCondition="false" constant="false">
      </species>
      <species id="M_EC0202_c" name="Taurine[e]" compartment="c" hasOnlySubstanceUnits="false" boundaryCondition="false" constant="false">
      </species>
      <species id="M_C0202_c" name="Taurine" compartment="c" hasOnlySubstanceUnits="false" boundaryCondition="false" constant="false">
      </species>
      <species id="M_C0340_c" name="5-Methyltetrahydrofolate" compartment="c" hasOnlySubstanceUnits="false" boundaryCondition="false" constant="false">
      </species>
      <species id="M_C9375_c" name="3-oxodecanoyl-ACP" compartment="c" hasOnlySubstanceUnits="false" boundaryCondition="false" constant="false">
      </species>
      <species id="M_C0908_c" name="3-Hydroxy-N6,N6,N6-trimethyl-L-lysine" compartment="c" hasOnlySubstanceUnits="false" boundaryCondition="false" constant="false">
      </species>
      <species id="M_C0832_c" name="4-Trimethylammoniobutanal" compartment="c" hasOnlySubstanceUnits="false" boundaryCondition="false" constant="false">
      </species>
      <species id="M_C0274_c" name="D-Galacturonate" compartment="c" hasOnlySubstanceUnits="false" boundaryCondition="false" constant="false">
      </species>
      <species id="M_C0758_c" name="N-Formyl-L-glutamate" compartment="c" hasOnlySubstanceUnits="false" boundaryCondition="false" constant="false">
      </species>
      <species id="M_C3376_c" name="2-Hexaprenyl-3-methyl-5-hydroxy-6-methoxy-1,4-benzoquinone" compartment="c" hasOnlySubstanceUnits="false" boundaryCondition="false" constant="false">
      </species>
      <species id="M_C8533_c" name="4-amino-4-deoxychorismate" compartment="c" hasOnlySubstanceUnits="false" boundaryCondition="false" constant="false">
      </species>
      <species id="M_C3561_c" name="6-Hydroxyhexanoate" compartment="c" hasOnlySubstanceUnits="false" boundaryCondition="false" constant="false">
      </species>
      <species id="M_C3560_c" name="Adipate semialdehyde" compartment="c" hasOnlySubstanceUnits="false" boundaryCondition="false" constant="false">
      </species>
      <species id="M_C0150_c" name="Glycogen" compartment="c" hasOnlySubstanceUnits="false" boundaryCondition="false" constant="false">
      </species>
      <species id="M_C3122_c" name="GDP-6-deoxy-L-mannose" compartment="c" hasOnlySubstanceUnits="false" boundaryCondition="false" constant="false">
      </species>
      <species id="M_C1953_c" name="5-Methylthio-D-ribose" compartment="c" hasOnlySubstanceUnits="false" boundaryCondition="false" constant="false">
      </species>
      <species id="M_C2850_c" name="UDP-3-O-(3-hydroxytetradecanoyl)-N-acetylglucosamine" compartment="c" hasOnlySubstanceUnits="false" boundaryCondition="false" constant="false">
      </species>
      <species id="M_C1987_c" name="N-Ribosylnicotinamide" compartment="c" hasOnlySubstanceUnits="false" boundaryCondition="false" constant="false">
      </species>
      <species id="M_C0130_c" name="Nicotinamide" compartment="c" hasOnlySubstanceUnits="false" boundaryCondition="false" constant="false">
      </species>
      <species id="M_C0825_c" name="S-Adenosylmethioninamine" compartment="c" hasOnlySubstanceUnits="false" boundaryCondition="false" constant="false">
      </species>
      <species id="M_C0271_c" name="Deoxyguanosine" compartment="c" hasOnlySubstanceUnits="false" boundaryCondition="false" constant="false">
      </species>
      <species id="M_C3421_c" name="Undecaprenyl-diphospho-N-acetylmuramoyl-(N-acetylglucosamine)-L-alanyl-D-glutamyl-L-lysyl-D-alanyl-D-alanine" compartment="c" hasOnlySubstanceUnits="false" boundaryCondition="false" constant="false">
      </species>
      <species id="M_C3422_c" name="Undecaprenyl-diphospho-N-acetylmuramoyl-(N-acetylglucosamine)-L-alanyl-D-glutaminyl-L-lysyl-D-alanyl-D-alanine" compartment="c" hasOnlySubstanceUnits="false" boundaryCondition="false" constant="false">
      </species>
      <species id="M_C0571_c" name="Urocanate" compartment="c" hasOnlySubstanceUnits="false" boundaryCondition="false" constant="false">
      </species>
      <species id="M_C2276_c" name="4-Imidazolone-5-propanoate" compartment="c" hasOnlySubstanceUnits="false" boundaryCondition="false" constant="false">
      </species>
      <species id="M_C0339_c" name="N-Formimino-L-glutamate" compartment="c" hasOnlySubstanceUnits="false" boundaryCondition="false" constant="false">
      </species>
      <species id="M_C0999_c" name="Cys-Gly" compartment="c" hasOnlySubstanceUnits="false" boundaryCondition="false" constant="false">
      </species>
      <species id="M_C3510_c" name="3-Deoxy-D-manno-octulosonyl-lipid IV(A)" compartment="c" hasOnlySubstanceUnits="false" boundaryCondition="false" constant="false">
      </species>
      <species id="M_C0751_c" name="4-Maleylacetoacetate" compartment="c" hasOnlySubstanceUnits="false" boundaryCondition="false" constant="false">
      </species>
      <species id="M_C0770_c" name="4-Fumarylacetoacetate" compartment="c" hasOnlySubstanceUnits="false" boundaryCondition="false" constant="false">
      </species>
      <species id="M_C2158_c" name="2-Methylprop-2-enoyl-CoA" compartment="c" hasOnlySubstanceUnits="false" boundaryCondition="false" constant="false">
      </species>
      <species id="M_C3498_c" name="(S)-3-Hydroxyisobutyryl-CoA" compartment="c" hasOnlySubstanceUnits="false" boundaryCondition="false" constant="false">
      </species>
      <species id="M_C2625_c" name="6,7-Dimethyl-8-(1-D-ribityl)lumazine" compartment="c" hasOnlySubstanceUnits="false" boundaryCondition="false" constant="false">
      </species>
      <species id="M_C0212_c" name="Riboflavin" compartment="c" hasOnlySubstanceUnits="false" boundaryCondition="false" constant="false">
      </species>
      <species id="M_C9270_c" name="Cardiolipin (Ecoli) **" compartment="c" hasOnlySubstanceUnits="false" boundaryCondition="false" constant="false">
      </species>
      <species id="M_C9380_c" name="But-2-enoyl-[acyl-carrier protein]" compartment="c" hasOnlySubstanceUnits="false" boundaryCondition="false" constant="false">
      </species>
      <species id="M_C9381_c" name="Butyryl-[acyl-carrier protein]" compartment="c" hasOnlySubstanceUnits="false" boundaryCondition="false" constant="false">
      </species>
      <species id="M_C0688_c" name="3,5-Cyclic GMP" compartment="c" hasOnlySubstanceUnits="false" boundaryCondition="false" constant="false">
      </species>
      <species id="M_C0941_c" name="2,5-Diamino-6-hydroxy-4-(5-phosphoribosylamino)-pyrimidine" compartment="c" hasOnlySubstanceUnits="false" boundaryCondition="false" constant="false">
      </species>
      <species id="M_C2015_c" name="1-Hydroxy-2-naphthoate" compartment="c" hasOnlySubstanceUnits="false" boundaryCondition="false" constant="false">
      </species>
      <species id="M_C1904_c" name="Naphthalene-1,2-diol" compartment="c" hasOnlySubstanceUnits="false" boundaryCondition="false" constant="false">
      </species>
      <species id="M_C0049_c" name="FMN" compartment="c" hasOnlySubstanceUnits="false" boundaryCondition="false" constant="false">
      </species>
      <species id="M_EC0029_c" name="Acetate[e]" compartment="c" hasOnlySubstanceUnits="false" boundaryCondition="false" constant="false">
      </species>
      <species id="M_C4016_c" name="Aminoacetaldehyde" compartment="c" hasOnlySubstanceUnits="false" boundaryCondition="false" constant="false">
      </species>
      <species id="M_EC0050_c" name="L-Arginine[e]" compartment="c" hasOnlySubstanceUnits="false" boundaryCondition="false" constant="false">
      </species>
      <species id="M_C0333_c" name="5-Aminolevulinate" compartment="c" hasOnlySubstanceUnits="false" boundaryCondition="false" constant="false">
      </species>
      <species id="M_C0680_c" name="Porphobilinogen" compartment="c" hasOnlySubstanceUnits="false" boundaryCondition="false" constant="false">
      </species>
      <species id="M_C3323_c" name="Selenocysteine" compartment="c" hasOnlySubstanceUnits="false" boundaryCondition="false" constant="false">
      </species>
      <species id="M_EC0302_c" name="Cytosine[e]" compartment="c" hasOnlySubstanceUnits="false" boundaryCondition="false" constant="false">
      </species>
      <species id="M_C0302_c" name="Cytosine" compartment="c" hasOnlySubstanceUnits="false" boundaryCondition="false" constant="false">
      </species>
      <species id="M_EC0104_c" name="Fumarate[e]" compartment="c" hasOnlySubstanceUnits="false" boundaryCondition="false" constant="false">
      </species>
      <species id="M_C9435_c" name="Octadecanoyl-ACP" compartment="c" hasOnlySubstanceUnits="false" boundaryCondition="false" constant="false">
      </species>
      <species id="M_C9462_c" name="Polihydroxybutyrate unit" compartment="c" hasOnlySubstanceUnits="false" boundaryCondition="false" constant="false">
      </species>
      <species id="M_C0363_c" name="Cytidine" compartment="c" hasOnlySubstanceUnits="false" boundaryCondition="false" constant="false">
      </species>
      <species id="M_C2861_c" name="3alpha,7alpha,12alpha-Trihydroxy-5beta-cholestanoyl-CoA" compartment="c" hasOnlySubstanceUnits="false" boundaryCondition="false" constant="false">
      </species>
      <species id="M_C3173_c" name="3alpha,7alpha,12alpha-Trihydroxy-5beta-cholest-24-enoyl-CoA" compartment="c" hasOnlySubstanceUnits="false" boundaryCondition="false" constant="false">
      </species>
      <species id="M_C9454_c" name="cis-11-octadecenoyl-acp" compartment="c" hasOnlySubstanceUnits="false" boundaryCondition="false" constant="false">
      </species>
      <species id="M_C0282_c" name="D-Glucosamine 6-phosphate" compartment="c" hasOnlySubstanceUnits="false" boundaryCondition="false" constant="false">
      </species>
      <species id="M_C0475_c" name="2-Dehydro-D-gluconate" compartment="c" hasOnlySubstanceUnits="false" boundaryCondition="false" constant="false">
      </species>
      <species id="M_C2528_c" name="all-trans-Octaprenyl diphosphate" compartment="c" hasOnlySubstanceUnits="false" boundaryCondition="false" constant="false">
      </species>
      <species id="M_C3377_c" name="3-Octaprenyl-4-hydroxybenzoate" compartment="c" hasOnlySubstanceUnits="false" boundaryCondition="false" constant="false">
      </species>
      <species id="M_C0856_c" name="4-Trimethylammoniobutanoate" compartment="c" hasOnlySubstanceUnits="false" boundaryCondition="false" constant="false">
      </species>
      <species id="M_C3668_c" name="1,6-Dihydroxy-cis-2,4-cyclohexadiene-1-carboxylic acid" compartment="c" hasOnlySubstanceUnits="false" boundaryCondition="false" constant="false">
      </species>
      <species id="M_C2635_c" name="(R)-4-Phosphopantothenoyl-L-cysteine" compartment="c" hasOnlySubstanceUnits="false" boundaryCondition="false" constant="false">
      </species>
      <species id="M_C0286_c" name="(S)-3-Hydroxy-3-methylglutaryl-CoA" compartment="c" hasOnlySubstanceUnits="false" boundaryCondition="false" constant="false">
      </species>
      <species id="M_C9447_c" name="cis-9-hexadecenoyl-acp" compartment="c" hasOnlySubstanceUnits="false" boundaryCondition="false" constant="false">
      </species>
      <species id="M_C0429_c" name="4-Aminobutanal" compartment="c" hasOnlySubstanceUnits="false" boundaryCondition="false" constant="false">
      </species>
      <species id="M_C3403_c" name="cis-beta-D-Glucosyl-2-hydroxycinnamate" compartment="c" hasOnlySubstanceUnits="false" boundaryCondition="false" constant="false">
      </species>
      <species id="M_C3402_c" name="cis-2-Hydroxy cinnamate" compartment="c" hasOnlySubstanceUnits="false" boundaryCondition="false" constant="false">
      </species>
      <species id="M_C0027_c" name="D-Glucose" compartment="c" hasOnlySubstanceUnits="false" boundaryCondition="false" constant="false">
      </species>
      <species id="M_EC0036_c" name="Succinate[e]" compartment="c" hasOnlySubstanceUnits="false" boundaryCondition="false" constant="false">
      </species>
      <species id="M_C0909_c" name="P1,P4-Bis(5-adenosyl) tetraphosphate" compartment="c" hasOnlySubstanceUnits="false" boundaryCondition="false" constant="false">
      </species>
      <species id="M_C3581_c" name="D-Glucosamine 1-phosphate" compartment="c" hasOnlySubstanceUnits="false" boundaryCondition="false" constant="false">
      </species>
      <species id="M_C0481_c" name="Indole-3-acetaldehyde" compartment="c" hasOnlySubstanceUnits="false" boundaryCondition="false" constant="false">
      </species>
      <species id="M_C0694_c" name="Indole-3-acetate" compartment="c" hasOnlySubstanceUnits="false" boundaryCondition="false" constant="false">
      </species>
      <species id="M_C2037_c" name="3-Methylglutaconyl-CoA" compartment="c" hasOnlySubstanceUnits="false" boundaryCondition="false" constant="false">
      </species>
      <species id="M_C3382_c" name="2-Octaprenyl-3-methyl-6-methoxy-1,4-benzoquinone" compartment="c" hasOnlySubstanceUnits="false" boundaryCondition="false" constant="false">
      </species>
      <species id="M_C0788_c" name="8-Amino-7-oxononanoate" compartment="c" hasOnlySubstanceUnits="false" boundaryCondition="false" constant="false">
      </species>
      <species id="M_C0752_c" name="7,8-Diaminononanoate" compartment="c" hasOnlySubstanceUnits="false" boundaryCondition="false" constant="false">
      </species>
      <species id="M_C2672_c" name="S-Adenosyl-4-methylthio-2-oxobutanoate" compartment="c" hasOnlySubstanceUnits="false" boundaryCondition="false" constant="false">
      </species>
      <species id="M_EC0201_c" name="Nitrate[e]" compartment="c" hasOnlySubstanceUnits="false" boundaryCondition="false" constant="false">
      </species>
      <species id="M_C0370_c" name="Tyramine" compartment="c" hasOnlySubstanceUnits="false" boundaryCondition="false" constant="false">
      </species>
      <species id="M_C8608_c" name="4-(Cytidine 5-diphospho)-2-C-methyl-D-erythritol" compartment="c" hasOnlySubstanceUnits="false" boundaryCondition="false" constant="false">
      </species>
      <species id="M_C0277_c" name="Geranyl diphosphate" compartment="c" hasOnlySubstanceUnits="false" boundaryCondition="false" constant="false">
      </species>
      <species id="M_EC0080_c" name="D-Fructose[e]" compartment="c" hasOnlySubstanceUnits="false" boundaryCondition="false" constant="false">
      </species>
      <species id="M_C9394_c" name="Hexanoyl-[acyl-carrier protein]" compartment="c" hasOnlySubstanceUnits="false" boundaryCondition="false" constant="false">
      </species>
      <species id="M_C0621_c" name="3-Oxoadipate" compartment="c" hasOnlySubstanceUnits="false" boundaryCondition="false" constant="false">
      </species>
      <species id="M_C0346_c" name="trans,trans-Farnesyl diphosphate" compartment="c" hasOnlySubstanceUnits="false" boundaryCondition="false" constant="false">
      </species>
      <species id="M_C8534_c" name="trans,trans,cis-Geranylgeranyl diphosphate" compartment="c" hasOnlySubstanceUnits="false" boundaryCondition="false" constant="false">
      </species>
      <species id="M_C1856_c" name="3-Methylbutanoyl-CoA" compartment="c" hasOnlySubstanceUnits="false" boundaryCondition="false" constant="false">
      </species>
      <species id="M_C2881_c" name="2-Amino-7,8-dihydro-4-hydroxy-6-(diphosphooxymethyl)pteridine" compartment="c" hasOnlySubstanceUnits="false" boundaryCondition="false" constant="false">
      </species>
      <species id="M_C2296_c" name="Pyridine-2,3-dicarboxylate" compartment="c" hasOnlySubstanceUnits="false" boundaryCondition="false" constant="false">
      </species>
      <species id="M_C3733_c" name="Precorrin 8X" compartment="c" hasOnlySubstanceUnits="false" boundaryCondition="false" constant="false">
      </species>
      <species id="M_C3730_c" name="Hydrogenobyrinate" compartment="c" hasOnlySubstanceUnits="false" boundaryCondition="false" constant="false">
      </species>
      <species id="M_C3349_c" name="Uroporphyrinogen I" compartment="c" hasOnlySubstanceUnits="false" boundaryCondition="false" constant="false">
      </species>
      <species id="M_C3351_c" name="Coproporphyrinogen I" compartment="c" hasOnlySubstanceUnits="false" boundaryCondition="false" constant="false">
      </species>
      <species id="M_C0135_c" name="D-Mannose" compartment="c" hasOnlySubstanceUnits="false" boundaryCondition="false" constant="false">
      </species>
      <species id="M_C0892_c" name="sn-Glycero-3-phosphoethanolamine" compartment="c" hasOnlySubstanceUnits="false" boundaryCondition="false" constant="false">
      </species>
      <species id="M_C9446_c" name="R-3-hydroxy-(9Z)-hexadecenoyl-ACP" compartment="c" hasOnlySubstanceUnits="false" boundaryCondition="false" constant="false">
      </species>
      <species id="M_C9448_c" name="trans,cis-hexadec-2,9-dienoyl-acp" compartment="c" hasOnlySubstanceUnits="false" boundaryCondition="false" constant="false">
      </species>
      <species id="M_C9386_c" name="(R)-3-Hydroxyhexanoyl-[acp]" compartment="c" hasOnlySubstanceUnits="false" boundaryCondition="false" constant="false">
      </species>
      <species id="M_C9388_c" name="trans-Hex-2-enoyl-[acp]" compartment="c" hasOnlySubstanceUnits="false" boundaryCondition="false" constant="false">
      </species>
      <species id="M_C9390_c" name="trans-Dodec-2-enoyl-[acyl-carrier protein]" compartment="c" hasOnlySubstanceUnits="false" boundaryCondition="false" constant="false">
      </species>
      <species id="M_C0484_c" name="5-Hydroxy-L-tryptophan" compartment="c" hasOnlySubstanceUnits="false" boundaryCondition="false" constant="false">
      </species>
      <species id="M_C0569_c" name="3-(2-Aminoethyl)-1H-indol-5-ol" compartment="c" hasOnlySubstanceUnits="false" boundaryCondition="false" constant="false">
      </species>
      <species id="M_C0147_c" name="Agmatine" compartment="c" hasOnlySubstanceUnits="false" boundaryCondition="false" constant="false">
      </species>
      <species id="M_C2517_c" name="D-1-Aminopropan-2-ol O-phosphate" compartment="c" hasOnlySubstanceUnits="false" boundaryCondition="false" constant="false">
      </species>
      <species id="M_C3814_c" name="Adenosyl cobinamide phosphate" compartment="c" hasOnlySubstanceUnits="false" boundaryCondition="false" constant="false">
      </species>
      <species id="M_C2203_c" name="myo-Inositol 4-phosphate" compartment="c" hasOnlySubstanceUnits="false" boundaryCondition="false" constant="false">
      </species>
      <species id="M_C0417_c" name="Triphosphate" compartment="c" hasOnlySubstanceUnits="false" boundaryCondition="false" constant="false">
      </species>
      <species id="M_C9436_c" name="cis-3-Decenoyl-[acyl-carrier protein]" compartment="c" hasOnlySubstanceUnits="false" boundaryCondition="false" constant="false">
      </species>
      <species id="M_C3321_c" name="Selenite" compartment="c" hasOnlySubstanceUnits="false" boundaryCondition="false" constant="false">
      </species>
      <species id="M_C3378_c" name="2-Octaprenylphenol" compartment="c" hasOnlySubstanceUnits="false" boundaryCondition="false" constant="false">
      </species>
      <species id="M_C9316_c" name="Sirohydrochlorin" compartment="c" hasOnlySubstanceUnits="false" boundaryCondition="false" constant="false">
      </species>
      <species id="M_C0244_c" name="ADPribose" compartment="c" hasOnlySubstanceUnits="false" boundaryCondition="false" constant="false">
      </species>
      <species id="M_C9438_c" name="cis-3-oxo-dodec-5-enoyl-ACP" compartment="c" hasOnlySubstanceUnits="false" boundaryCondition="false" constant="false">
      </species>
      <species id="M_C0500_c" name="gamma-L-Glutamyl-L-cysteine" compartment="c" hasOnlySubstanceUnits="false" boundaryCondition="false" constant="false">
      </species>
      <species id="M_C0797_c" name="O-Phospho-L-homoserine" compartment="c" hasOnlySubstanceUnits="false" boundaryCondition="false" constant="false">
      </species>
      <species id="M_C0345_c" name="Sedoheptulose 1,7-bisphosphate" compartment="c" hasOnlySubstanceUnits="false" boundaryCondition="false" constant="false">
      </species>
      <species id="M_C3489_c" name="2-Propyn-1-ol" compartment="c" hasOnlySubstanceUnits="false" boundaryCondition="false" constant="false">
      </species>
      <species id="M_C0916_c" name="5-Amino-6-(5-phosphoribosylamino)uracil" compartment="c" hasOnlySubstanceUnits="false" boundaryCondition="false" constant="false">
      </species>
      <species id="M_C0772_c" name="6-Carboxyhexanoyl-CoA" compartment="c" hasOnlySubstanceUnits="false" boundaryCondition="false" constant="false">
      </species>
      <species id="M_C3162_c" name="3alpha,7alpha-Dihydroxy-5beta-cholest-24-enoyl-CoA" compartment="c" hasOnlySubstanceUnits="false" boundaryCondition="false" constant="false">
      </species>
      <species id="M_C9251_c" name="2-Demethylmenaquinone 8" compartment="c" hasOnlySubstanceUnits="false" boundaryCondition="false" constant="false">
      </species>
      <species id="M_C9301_c" name="Menaquinone 8" compartment="c" hasOnlySubstanceUnits="false" boundaryCondition="false" constant="false">
      </species>
      <species id="M_EC0103_c" name="D-Ribose[e]" compartment="c" hasOnlySubstanceUnits="false" boundaryCondition="false" constant="false">
      </species>
      <species id="M_C0377_c" name="L-Cystine" compartment="c" hasOnlySubstanceUnits="false" boundaryCondition="false" constant="false">
      </species>
      <species id="M_C1328_c" name="Thiocysteine" compartment="c" hasOnlySubstanceUnits="false" boundaryCondition="false" constant="false">
      </species>
      <species id="M_EC0136_c" name="Glycolate[e]" compartment="c" hasOnlySubstanceUnits="false" boundaryCondition="false" constant="false">
      </species>
      <species id="M_C0028_c" name="Heme" compartment="c" hasOnlySubstanceUnits="false" boundaryCondition="false" constant="false">
      </species>
      <species id="M_C9310_c" name="Peptidoglycan subunit of Escherichia coli" compartment="c" hasOnlySubstanceUnits="false" boundaryCondition="false" constant="false">
      </species>
      <species id="M_EC9324_c" name="Biomass[e]" compartment="c" hasOnlySubstanceUnits="false" boundaryCondition="false" constant="false">
      </species>
      <species id="M_C0177_c" name="Thymidine" compartment="c" hasOnlySubstanceUnits="false" boundaryCondition="false" constant="false">
      </species>
      <species id="M_C3810_c" name="Cob(I)yrinate a,c diamide" compartment="c" hasOnlySubstanceUnits="false" boundaryCondition="false" constant="false">
      </species>
      <species id="M_C3335_c" name="Methaneselenol" compartment="c" hasOnlySubstanceUnits="false" boundaryCondition="false" constant="false">
      </species>
      <species id="M_C1444_c" name="Leukotriene C4" compartment="c" hasOnlySubstanceUnits="false" boundaryCondition="false" constant="false">
      </species>
      <species id="M_C3470_c" name="Leukotriene D4" compartment="c" hasOnlySubstanceUnits="false" boundaryCondition="false" constant="false">
      </species>
      <species id="M_C0375_c" name="Glutarate" compartment="c" hasOnlySubstanceUnits="false" boundaryCondition="false" constant="false">
      </species>
      <species id="M_C0262_c" name="Thiosulfate" compartment="c" hasOnlySubstanceUnits="false" boundaryCondition="false" constant="false">
      </species>
      <species id="M_C9384_c" name="3-Oxohexanoyl-[acyl-carrier protein]" compartment="c" hasOnlySubstanceUnits="false" boundaryCondition="false" constant="false">
      </species>
      <species id="M_C0718_c" name="5-Aminopentanamide" compartment="c" hasOnlySubstanceUnits="false" boundaryCondition="false" constant="false">
      </species>
      <species id="M_C0708_c" name="GDP-D-mannuronate" compartment="c" hasOnlySubstanceUnits="false" boundaryCondition="false" constant="false">
      </species>
      <species id="M_C2280_c" name="6-Pyruvoyltetrahydropterin" compartment="c" hasOnlySubstanceUnits="false" boundaryCondition="false" constant="false">
      </species>
      <species id="M_C0214_c" name="D-Gluconic acid" compartment="c" hasOnlySubstanceUnits="false" boundaryCondition="false" constant="false">
      </species>
      <species id="M_C1474_c" name="2-Aminoacrylate" compartment="c" hasOnlySubstanceUnits="false" boundaryCondition="false" constant="false">
      </species>
      <species id="M_C0383_c" name="ADPglucose" compartment="c" hasOnlySubstanceUnits="false" boundaryCondition="false" constant="false">
      </species>
      <species id="M_EC0027_c" name="D-Glucose[e]" compartment="c" hasOnlySubstanceUnits="false" boundaryCondition="false" constant="false">
      </species>
      <species id="M_EC1683_c" name="1,5-Gluconolactone[e]" compartment="c" hasOnlySubstanceUnits="false" boundaryCondition="false" constant="false">
      </species>
      <species id="M_C0071_c" name="Urea" compartment="c" hasOnlySubstanceUnits="false" boundaryCondition="false" constant="false">
      </species>
      <species id="M_C0258_c" name="Spermidine" compartment="c" hasOnlySubstanceUnits="false" boundaryCondition="false" constant="false">
      </species>
      <species id="M_C0143_c" name="5-Methylthioadenosine" compartment="c" hasOnlySubstanceUnits="false" boundaryCondition="false" constant="false">
      </species>
      <species id="M_C3532_c" name="4-Hydroxy-L-threonine" compartment="c" hasOnlySubstanceUnits="false" boundaryCondition="false" constant="false">
      </species>
      <species id="M_C8637_c" name="D-Glycero-D-manno-heptose 1,7-bisphosphate" compartment="c" hasOnlySubstanceUnits="false" boundaryCondition="false" constant="false">
      </species>
      <species id="M_C3451_c" name="Dihydroneopterin phosphate" compartment="c" hasOnlySubstanceUnits="false" boundaryCondition="false" constant="false">
      </species>
      <species id="M_C9062_c" name="cis-2-Methyl-5-isopropylhexa-2,5-dienoyl-CoA" compartment="c" hasOnlySubstanceUnits="false" boundaryCondition="false" constant="false">
      </species>
      <species id="M_C9063_c" name="3-Hydroxy-2,6-dimethyl-5-methylene-heptanoyl-CoA" compartment="c" hasOnlySubstanceUnits="false" boundaryCondition="false" constant="false">
      </species>
      <species id="M_C2449_c" name="1D-myo-Inositol 3-phosphate" compartment="c" hasOnlySubstanceUnits="false" boundaryCondition="false" constant="false">
      </species>
      <species id="M_C3381_c" name="2-Octaprenyl-6-methoxy-1,4-benzoquinone" compartment="c" hasOnlySubstanceUnits="false" boundaryCondition="false" constant="false">
      </species>
      <species id="M_C0478_c" name="3-Hydroxyanthranilate" compartment="c" hasOnlySubstanceUnits="false" boundaryCondition="false" constant="false">
      </species>
      <species id="M_C3285_c" name="Cinnavalininate" compartment="c" hasOnlySubstanceUnits="false" boundaryCondition="false" constant="false">
      </species>
      <species id="M_C1665_c" name="Perillyl aldehyde" compartment="c" hasOnlySubstanceUnits="false" boundaryCondition="false" constant="false">
      </species>
      <species id="M_C9040_c" name="Perillic acid" compartment="c" hasOnlySubstanceUnits="false" boundaryCondition="false" constant="false">
      </species>
      <species id="M_C2742_c" name="3alpha,7alpha-Dihydroxy-5beta-cholestanate" compartment="c" hasOnlySubstanceUnits="false" boundaryCondition="false" constant="false">
      </species>
      <species id="M_EC0082_c" name="L-Cysteine[e]" compartment="c" hasOnlySubstanceUnits="false" boundaryCondition="false" constant="false">
      </species>
      <species id="M_C0748_c" name="2-Methylbutanoyl-CoA" compartment="c" hasOnlySubstanceUnits="false" boundaryCondition="false" constant="false">
      </species>
      <species id="M_C3211_c" name="Deoxyinosine" compartment="c" hasOnlySubstanceUnits="false" boundaryCondition="false" constant="false">
      </species>
      <species id="M_C1895_c" name="N-Acetylmuramoyl-Ala" compartment="c" hasOnlySubstanceUnits="false" boundaryCondition="false" constant="false">
      </species>
      <species id="M_C3419_c" name="N-Acetyl-D-muramoate" compartment="c" hasOnlySubstanceUnits="false" boundaryCondition="false" constant="false">
      </species>
      <species id="M_C9261_c" name="Acetyl-ACP" compartment="c" hasOnlySubstanceUnits="false" boundaryCondition="false" constant="false">
      </species>
      <species id="M_C9061_c" name="trans-2-Methyl-5-isopropylhexa-2,5-dienoyl-CoA" compartment="c" hasOnlySubstanceUnits="false" boundaryCondition="false" constant="false">
      </species>
      <species id="M_C2980_c" name="S-(3-Methylbutanoyl)-dihydrolipoamide" compartment="c" hasOnlySubstanceUnits="false" boundaryCondition="false" constant="false">
      </species>
      <species id="M_EC0258_c" name="Spermidine[e]" compartment="c" hasOnlySubstanceUnits="false" boundaryCondition="false" constant="false">
      </species>
      <species id="M_C2133_c" name="N2-Succinyl-L-ornithine" compartment="c" hasOnlySubstanceUnits="false" boundaryCondition="false" constant="false">
      </species>
      <species id="M_C2987_c" name="Imidazole-4-acetaldehyde" compartment="c" hasOnlySubstanceUnits="false" boundaryCondition="false" constant="false">
      </species>
      <species id="M_C1806_c" name="Imidazole-4-acetate" compartment="c" hasOnlySubstanceUnits="false" boundaryCondition="false" constant="false">
      </species>
      <species id="M_C0463_c" name="3-Sulfino-L-alanine" compartment="c" hasOnlySubstanceUnits="false" boundaryCondition="false" constant="false">
      </species>
      <species id="M_C3218_c" name="3-Sulfinylpyruvate" compartment="c" hasOnlySubstanceUnits="false" boundaryCondition="false" constant="false">
      </species>
      <species id="M_C3808_c" name="Hydrogenobyrinate a,c diamide" compartment="c" hasOnlySubstanceUnits="false" boundaryCondition="false" constant="false">
      </species>
      <species id="M_C7020_c" name="(Hydroxymethylphenyl)succinyl-CoA" compartment="c" hasOnlySubstanceUnits="false" boundaryCondition="false" constant="false">
      </species>
      <species id="M_C7021_c" name="Benzoylsuccinyl-CoA" compartment="c" hasOnlySubstanceUnits="false" boundaryCondition="false" constant="false">
      </species>
      <species id="M_C3332_c" name="Selenocystathionine" compartment="c" hasOnlySubstanceUnits="false" boundaryCondition="false" constant="false">
      </species>
      <species id="M_C8935_c" name="1-Hydroxy-2-methyl-2-butenyl 4-diphosphate" compartment="c" hasOnlySubstanceUnits="false" boundaryCondition="false" constant="false">
      </species>
      <species id="M_C3373_c" name="2-Hexaprenyl-6-methoxyphenol" compartment="c" hasOnlySubstanceUnits="false" boundaryCondition="false" constant="false">
      </species>
      <species id="M_EC0262_c" name="Thiosulfate[e]" compartment="c" hasOnlySubstanceUnits="false" boundaryCondition="false" constant="false">
      </species>
      <species id="M_C9439_c" name="R-3-hydroxy-(5Z)-dodecenoyl-ACP" compartment="c" hasOnlySubstanceUnits="false" boundaryCondition="false" constant="false">
      </species>
      <species id="M_C3380_c" name="2-Octaprenyl-6-methoxyphenol" compartment="c" hasOnlySubstanceUnits="false" boundaryCondition="false" constant="false">
      </species>
      <species id="M_C0144_c" name="Cobalt" compartment="c" hasOnlySubstanceUnits="false" boundaryCondition="false" constant="false">
      </species>
      <species id="M_C3809_c" name="Cob(II)yrinate a,c diamide" compartment="c" hasOnlySubstanceUnits="false" boundaryCondition="false" constant="false">
      </species>
      <species id="M_C3118_c" name="3-Carboxy-1-hydroxypropyl-ThPP" compartment="c" hasOnlySubstanceUnits="false" boundaryCondition="false" constant="false">
      </species>
      <species id="M_C0285_c" name="3,4-Dihydroxy-L-phenylalanine" compartment="c" hasOnlySubstanceUnits="false" boundaryCondition="false" constant="false">
      </species>
      <species id="M_C2321_c" name="4-(2-Aminoethyl)-1,2-benzenediol" compartment="c" hasOnlySubstanceUnits="false" boundaryCondition="false" constant="false">
      </species>
      <species id="M_C1631_c" name="3-Cyano-L-alanine" compartment="c" hasOnlySubstanceUnits="false" boundaryCondition="false" constant="false">
      </species>
      <species id="M_C3341_c" name="gamma-Glutamyl-beta-cyanoalanine" compartment="c" hasOnlySubstanceUnits="false" boundaryCondition="false" constant="false">
      </species>
      <species id="M_EC0023_c" name="L-Glutamate[e]" compartment="c" hasOnlySubstanceUnits="false" boundaryCondition="false" constant="false">
      </species>
      <species id="M_C3447_c" name="Biotinyl-5-AMP" compartment="c" hasOnlySubstanceUnits="false" boundaryCondition="false" constant="false">
      </species>
      <species id="M_C0697_c" name="Mercaptopyruvate" compartment="c" hasOnlySubstanceUnits="false" boundaryCondition="false" constant="false">
      </species>
      <species id="M_C3279_c" name="5-Hydroxyindoleacetaldehyde" compartment="c" hasOnlySubstanceUnits="false" boundaryCondition="false" constant="false">
      </species>
      <species id="M_C3280_c" name="5-Hydroxyindoleacetate" compartment="c" hasOnlySubstanceUnits="false" boundaryCondition="false" constant="false">
      </species>
      <species id="M_C9430_c" name="3-Oxohexadecanoyl-[acyl-carrier protein]" compartment="c" hasOnlySubstanceUnits="false" boundaryCondition="false" constant="false">
      </species>
      <species id="M_C0837_c" name="trans-4-Hydroxy-L-proline" compartment="c" hasOnlySubstanceUnits="false" boundaryCondition="false" constant="false">
      </species>
      <species id="M_C3573_c" name="3-Butynoate" compartment="c" hasOnlySubstanceUnits="false" boundaryCondition="false" constant="false">
      </species>
      <species id="M_C1447_c" name="Methylmalonate" compartment="c" hasOnlySubstanceUnits="false" boundaryCondition="false" constant="false">
      </species>
      <species id="M_C3379_c" name="2-Octaprenyl-6-hydroxyphenol" compartment="c" hasOnlySubstanceUnits="false" boundaryCondition="false" constant="false">
      </species>
      <species id="M_C0153_c" name="Cellobiose" compartment="c" hasOnlySubstanceUnits="false" boundaryCondition="false" constant="false">
      </species>
      <species id="M_C0183_c" name="beta-D-Glucose" compartment="c" hasOnlySubstanceUnits="false" boundaryCondition="false" constant="false">
      </species>
      <species id="M_EC0151_c" name="L-Valine[e]" compartment="c" hasOnlySubstanceUnits="false" boundaryCondition="false" constant="false">
      </species>
      <species id="M_C3566_c" name="gamma-Glutamyl-beta-aminopropiononitrile" compartment="c" hasOnlySubstanceUnits="false" boundaryCondition="false" constant="false">
      </species>
      <species id="M_C0646_c" name="Deoxycytidine" compartment="c" hasOnlySubstanceUnits="false" boundaryCondition="false" constant="false">
      </species>
      <species id="M_C9263_c" name="Acetoacetyl-ACP" compartment="c" hasOnlySubstanceUnits="false" boundaryCondition="false" constant="false">
      </species>
      <species id="M_C0408_c" name="Deoxyuridine" compartment="c" hasOnlySubstanceUnits="false" boundaryCondition="false" constant="false">
      </species>
      <species id="M_C2161_c" name="3-Methyl-2-oxopentanoate" compartment="c" hasOnlySubstanceUnits="false" boundaryCondition="false" constant="false">
      </species>
      <species id="M_C2979_c" name="S-(2-Methylbutanoyl)-dihydrolipoamide" compartment="c" hasOnlySubstanceUnits="false" boundaryCondition="false" constant="false">
      </species>
      <species id="M_C2968_c" name="3-Ureidoisobutyrate" compartment="c" hasOnlySubstanceUnits="false" boundaryCondition="false" constant="false">
      </species>
      <species id="M_C2999_c" name="3-Aminoisobutanoate" compartment="c" hasOnlySubstanceUnits="false" boundaryCondition="false" constant="false">
      </species>
      <species id="M_C3414_c" name="2-Hydroxyphenylacetate" compartment="c" hasOnlySubstanceUnits="false" boundaryCondition="false" constant="false">
      </species>
      <species id="M_C2753_c" name="di-trans,poly-cis-Undecaprenyl diphosphate" compartment="c" hasOnlySubstanceUnits="false" boundaryCondition="false" constant="false">
      </species>
      <species id="M_EC0133_c" name="EC0133[c]" compartment="c" hasOnlySubstanceUnits="false" boundaryCondition="false" constant="false">
      </species>
      <species id="M_EC3026_c" name="EC3026[c]" compartment="c" hasOnlySubstanceUnits="false" boundaryCondition="false" constant="false">
      </species>
      <species id="M_C9323_c" name="Power" compartment="c" hasOnlySubstanceUnits="false" boundaryCondition="false" constant="false">
      </species>
      <species id="M_EC9371_c" name="Carbon[e]" compartment="c" hasOnlySubstanceUnits="false" boundaryCondition="false" constant="false">
      </species>
    </listOfSpecies>
    <listOfReactions>
      <reaction id="R_ADD_huxi_nadh" name="Respiratory chain" reversible="false">
        <notes>
          <body xmlns="http://www.w3.org/1999/xhtml">
            <p>GENE_ASSOCIATION: ( PP_5419 and PP_5413 and PP_5412 and PP_5416 and PP_5415 and PP_5414 and PP_5417 ) ( PP_4124 and PP_4121 and PP_4127 and PP_4123 and PP_4129 and PP_4119 and PP_4128 and PP_4126 and PP_4130 and PP_4120 and PP_4125 and PP_4131 and PP_4122 ) ( PP5419 and PP5413 and PP5412 and PP5416 and PP5415 and PP5414 and PP5417 )</p>
          </body>
        </notes>
        <listOfReactants>
          <speciesReference species="M_C0004_c" stoichiometry="8"/>
          <speciesReference species="M_C0065_c" stoichiometry="23"/>
          <speciesReference species="M_C0007_c" stoichiometry="4"/>
          <speciesReference species="M_C0009_c" stoichiometry="15"/>
          <speciesReference species="M_C0008_c" stoichiometry="15"/>
        </listOfReactants>
        <listOfProducts>
          <speciesReference species="M_C0002_c" stoichiometry="15"/>
          <speciesReference species="M_C0003_c" stoichiometry="8"/>
          <speciesReference species="M_C0001_c" stoichiometry="23"/>
        </listOfProducts>
        <kineticLaw>
          <math xmlns="http://www.w3.org/1998/Math/MathML">
            <ci> FLUX_VALUE </ci>
          </math>
          <listOfParameters>
            <parameter id="LOWER_BOUND" value="0" units="mmol_per_gDW_per_hr" constant="false"/>
            <parameter id="UPPER_BOUND" value="999999" units="mmol_per_gDW_per_hr" constant="false"/>
            <parameter id="FLUX_VALUE" value="0" units="mmol_per_gDW_per_hr" constant="false"/>
            <parameter id="OBJECTIVE_COEFFICIENT" value="0" units="mmol_per_gDW_per_hr" constant="false"/>
          </listOfParameters>
        </kineticLaw>
      </reaction>
      <reaction id="R_ADD_huxi_fadh2" name="Respiratory chain" reversible="false">
        <notes>
          <body xmlns="http://www.w3.org/1999/xhtml">
            <p>GENE_ASSOCIATION: ( PP_5419 and PP_5413 and PP_5412 and PP_5416 and PP_5415 and PP_5414 and PP_5417 )( PP5419 and PP5413 and PP5412 and PP5416 and PP5415 and PP5414 and PP5417 )</p>
          </body>
        </notes>
        <listOfReactants>
          <speciesReference species="M_C0065_c" stoichiometry="2"/>
          <speciesReference species="M_C0007_c" stoichiometry="1"/>
          <speciesReference species="M_C0009_c" stoichiometry="2"/>
          <speciesReference species="M_C0008_c" stoichiometry="2"/>
          <speciesReference species="M_C0964_c" stoichiometry="2"/>
        </listOfReactants>
        <listOfProducts>
          <speciesReference species="M_C0002_c" stoichiometry="2"/>
          <speciesReference species="M_C0001_c" stoichiometry="2"/>
          <speciesReference species="M_C0015_c" stoichiometry="2"/>
        </listOfProducts>
        <kineticLaw>
          <math xmlns="http://www.w3.org/1998/Math/MathML">
            <ci> FLUX_VALUE </ci>
          </math>
          <listOfParameters>
            <parameter id="LOWER_BOUND" value="0" units="mmol_per_gDW_per_hr" constant="false"/>
            <parameter id="UPPER_BOUND" value="999999" units="mmol_per_gDW_per_hr" constant="false"/>
            <parameter id="FLUX_VALUE" value="0" units="mmol_per_gDW_per_hr" constant="false"/>
            <parameter id="OBJECTIVE_COEFFICIENT" value="0" units="mmol_per_gDW_per_hr" constant="false"/>
          </listOfParameters>
        </kineticLaw>
      </reaction>
      <reaction id="R_ADD_huxi_q8h" name="Respiratory chain" reversible="false">
        <notes>
          <body xmlns="http://www.w3.org/1999/xhtml">
            <p>GENE_ASSOCIATION: ( ( PP_1319 and PP_1317 and PP_1318 ) or ( PP_0104 and PP_0103 and PP_0110 and PP_0105 and PP_0109 and PP_0106 ) or ( PP_0814 and PP_0813 and PP_0812 and PP_0815 and PP_0816 ) or ( PP_4252 and PP_4255 and PP_4256 and PP_4257 and PP_4251 and PP_4250 and PP_4253 and PP_4258 ) or ( PP_4650 and PP_4651 ) ) ( PP_5419 and PP_5413 and PP_5412 and PP_5416 and PP_5415 and PP_5414 and PP_5417 ) ( PP5419 and PP5413 and PP5412 and PP5416 and PP5415 and PP5414 and PP5417 )</p>
          </body>
        </notes>
        <listOfReactants>
          <speciesReference species="M_C0065_c" stoichiometry="1"/>
          <speciesReference species="M_C0007_c" stoichiometry="0.5"/>
          <speciesReference species="M_C0009_c" stoichiometry="1"/>
          <speciesReference species="M_C0008_c" stoichiometry="1"/>
          <speciesReference species="M_C9315_c" stoichiometry="1"/>
        </listOfReactants>
        <listOfProducts>
          <speciesReference species="M_C0002_c" stoichiometry="1"/>
          <speciesReference species="M_C0001_c" stoichiometry="2"/>
          <speciesReference species="M_C9314_c" stoichiometry="1"/>
        </listOfProducts>
        <kineticLaw>
          <math xmlns="http://www.w3.org/1998/Math/MathML">
            <ci> FLUX_VALUE </ci>
          </math>
          <listOfParameters>
            <parameter id="LOWER_BOUND" value="0" units="mmol_per_gDW_per_hr" constant="false"/>
            <parameter id="UPPER_BOUND" value="999999" units="mmol_per_gDW_per_hr" constant="false"/>
            <parameter id="FLUX_VALUE" value="0" units="mmol_per_gDW_per_hr" constant="false"/>
            <parameter id="OBJECTIVE_COEFFICIENT" value="0" units="mmol_per_gDW_per_hr" constant="false"/>
          </listOfParameters>
        </kineticLaw>
      </reaction>
      <reaction id="R_ADD_huxi_fec" name="Respiratory chain" reversible="false">
        <notes>
          <body xmlns="http://www.w3.org/1999/xhtml">
            <p>GENE_ASSOCIATION: ( PP_5419 and PP_5413 and PP_5412 and PP_5416 and PP_5415 and PP_5414 and PP_5417 )( PP5419 and PP5413 and PP5412 and PP5416 and PP5415 and PP5414 and PP5417 )</p>
          </body>
        </notes>
        <listOfReactants>
          <speciesReference species="M_C0065_c" stoichiometry="5"/>
          <speciesReference species="M_C0007_c" stoichiometry="1"/>
          <speciesReference species="M_C0009_c" stoichiometry="1"/>
          <speciesReference species="M_C0008_c" stoichiometry="1"/>
          <speciesReference species="M_C0108_c" stoichiometry="4"/>
        </listOfReactants>
        <listOfProducts>
          <speciesReference species="M_C0002_c" stoichiometry="1"/>
          <speciesReference species="M_C0001_c" stoichiometry="3"/>
          <speciesReference species="M_C0107_c" stoichiometry="4"/>
        </listOfProducts>
        <kineticLaw>
          <math xmlns="http://www.w3.org/1998/Math/MathML">
            <ci> FLUX_VALUE </ci>
          </math>
          <listOfParameters>
            <parameter id="LOWER_BOUND" value="0" units="mmol_per_gDW_per_hr" constant="false"/>
            <parameter id="UPPER_BOUND" value="999999" units="mmol_per_gDW_per_hr" constant="false"/>
            <parameter id="FLUX_VALUE" value="0" units="mmol_per_gDW_per_hr" constant="false"/>
            <parameter id="OBJECTIVE_COEFFICIENT" value="0" units="mmol_per_gDW_per_hr" constant="false"/>
          </listOfParameters>
        </kineticLaw>
      </reaction>
      <reaction id="R_ADD_H" name="Proton transport via diffusion (extracellular to intracellular)" reversible="true">
        <notes>
          <body xmlns="http://www.w3.org/1999/xhtml">
            <p>GENE_ASSOCIATION: </p>
          </body>
        </notes>
        <listOfReactants>
          <speciesReference species="M_C0065_c" stoichiometry="1"/>
        </listOfReactants>
        <listOfProducts>
          <speciesReference species="M_EC0065_c" stoichiometry="1"/>
        </listOfProducts>
        <kineticLaw>
          <math xmlns="http://www.w3.org/1998/Math/MathML">
            <ci> FLUX_VALUE </ci>
          </math>
          <listOfParameters>
            <parameter id="LOWER_BOUND" value="-999999" units="mmol_per_gDW_per_hr" constant="false"/>
            <parameter id="UPPER_BOUND" value="999999" units="mmol_per_gDW_per_hr" constant="false"/>
            <parameter id="FLUX_VALUE" value="0" units="mmol_per_gDW_per_hr" constant="false"/>
            <parameter id="OBJECTIVE_COEFFICIENT" value="0" units="mmol_per_gDW_per_hr" constant="false"/>
          </listOfParameters>
        </kineticLaw>
      </reaction>
      <reaction id="R_ADD_scys" name="S-sulfo-L-cysteine sulfite lyase" reversible="true">
        <notes>
          <body xmlns="http://www.w3.org/1999/xhtml">
            <p>GENE_ASSOCIATION: </p>
          </body>
        </notes>
        <listOfReactants>
          <speciesReference species="M_C0042_c" stoichiometry="2"/>
          <speciesReference species="M_C3390_c" stoichiometry="1"/>
        </listOfReactants>
        <listOfProducts>
          <speciesReference species="M_C0065_c" stoichiometry="1"/>
          <speciesReference species="M_C0082_c" stoichiometry="1"/>
          <speciesReference species="M_C0109_c" stoichiometry="1"/>
          <speciesReference species="M_C0079_c" stoichiometry="1"/>
        </listOfProducts>
        <kineticLaw>
          <math xmlns="http://www.w3.org/1998/Math/MathML">
            <ci> FLUX_VALUE </ci>
          </math>
          <listOfParameters>
            <parameter id="LOWER_BOUND" value="-999999" units="mmol_per_gDW_per_hr" constant="false"/>
            <parameter id="UPPER_BOUND" value="999999" units="mmol_per_gDW_per_hr" constant="false"/>
            <parameter id="FLUX_VALUE" value="0" units="mmol_per_gDW_per_hr" constant="false"/>
            <parameter id="OBJECTIVE_COEFFICIENT" value="0" units="mmol_per_gDW_per_hr" constant="false"/>
          </listOfParameters>
        </kineticLaw>
      </reaction>
      <reaction id="R_Add_pac2" name="Phenethylamine:oxygen oxidoreductase (deaminating)" reversible="false">
        <notes>
          <body xmlns="http://www.w3.org/1999/xhtml">
            <p>GENE_ASSOCIATION: PP_4983</p>
          </body>
        </notes>
        <listOfReactants>
          <speciesReference species="M_C0007_c" stoichiometry="1"/>
          <speciesReference species="M_C0001_c" stoichiometry="1"/>
          <speciesReference species="M_C3090_c" stoichiometry="1"/>
        </listOfReactants>
        <listOfProducts>
          <speciesReference species="M_C00601_c" stoichiometry="1"/>
          <speciesReference species="M_C0013_c" stoichiometry="1"/>
          <speciesReference species="M_C0025_c" stoichiometry="1"/>
        </listOfProducts>
        <kineticLaw>
          <math xmlns="http://www.w3.org/1998/Math/MathML">
            <ci> FLUX_VALUE </ci>
          </math>
          <listOfParameters>
            <parameter id="LOWER_BOUND" value="0" units="mmol_per_gDW_per_hr" constant="false"/>
            <parameter id="UPPER_BOUND" value="999999" units="mmol_per_gDW_per_hr" constant="false"/>
            <parameter id="FLUX_VALUE" value="0" units="mmol_per_gDW_per_hr" constant="false"/>
            <parameter id="OBJECTIVE_COEFFICIENT" value="0" units="mmol_per_gDW_per_hr" constant="false"/>
          </listOfParameters>
        </kineticLaw>
      </reaction>
      <reaction id="R_Add_pac3" name="Phenylacetaldehyde:NAD+ oxidoreductase" reversible="false">
        <notes>
          <body xmlns="http://www.w3.org/1999/xhtml">
            <p>GENE_ASSOCIATION: PP_3463</p>
          </body>
        </notes>
        <listOfReactants>
          <speciesReference species="M_C0003_c" stoichiometry="1"/>
          <speciesReference species="M_C0001_c" stoichiometry="1"/>
          <speciesReference species="M_C00601_c" stoichiometry="1"/>
        </listOfReactants>
        <listOfProducts>
          <speciesReference species="M_C0004_c" stoichiometry="1"/>
          <speciesReference species="M_C0065_c" stoichiometry="1"/>
          <speciesReference species="M_C4345_c" stoichiometry="1"/>
        </listOfProducts>
        <kineticLaw>
          <math xmlns="http://www.w3.org/1998/Math/MathML">
            <ci> FLUX_VALUE </ci>
          </math>
          <listOfParameters>
            <parameter id="LOWER_BOUND" value="0" units="mmol_per_gDW_per_hr" constant="false"/>
            <parameter id="UPPER_BOUND" value="999999" units="mmol_per_gDW_per_hr" constant="false"/>
            <parameter id="FLUX_VALUE" value="0" units="mmol_per_gDW_per_hr" constant="false"/>
            <parameter id="OBJECTIVE_COEFFICIENT" value="0" units="mmol_per_gDW_per_hr" constant="false"/>
          </listOfParameters>
        </kineticLaw>
      </reaction>
      <reaction id="R_ADD_uridine" name="pyrimidine-nucleoside phosphorylase (uracil)" reversible="true">
        <notes>
          <body xmlns="http://www.w3.org/1999/xhtml">
            <p>GENE_ASSOCIATION: </p>
          </body>
        </notes>
        <listOfReactants>
          <speciesReference species="M_C0009_c" stoichiometry="1"/>
          <speciesReference species="M_C0242_c" stoichiometry="1"/>
        </listOfReactants>
        <listOfProducts>
          <speciesReference species="M_C0342_c" stoichiometry="1"/>
          <speciesReference species="M_C0090_c" stoichiometry="1"/>
        </listOfProducts>
        <kineticLaw>
          <math xmlns="http://www.w3.org/1998/Math/MathML">
            <ci> FLUX_VALUE </ci>
          </math>
          <listOfParameters>
            <parameter id="LOWER_BOUND" value="-999999" units="mmol_per_gDW_per_hr" constant="false"/>
            <parameter id="UPPER_BOUND" value="999999" units="mmol_per_gDW_per_hr" constant="false"/>
            <parameter id="FLUX_VALUE" value="0" units="mmol_per_gDW_per_hr" constant="false"/>
            <parameter id="OBJECTIVE_COEFFICIENT" value="0" units="mmol_per_gDW_per_hr" constant="false"/>
          </listOfParameters>
        </kineticLaw>
      </reaction>
      <reaction id="R_ADD_acetate1" name="Acetate:CoA ligase (AMP-forming)" reversible="false">
        <notes>
          <body xmlns="http://www.w3.org/1999/xhtml">
            <p>GENE_ASSOCIATION: PP_2213 or PP_4487 or PP_4702</p>
          </body>
        </notes>
        <listOfReactants>
          <speciesReference species="M_C0002_c" stoichiometry="1"/>
          <speciesReference species="M_C0029_c" stoichiometry="1"/>
          <speciesReference species="M_C0010_c" stoichiometry="1"/>
        </listOfReactants>
        <listOfProducts>
          <speciesReference species="M_C0012_c" stoichiometry="1"/>
          <speciesReference species="M_C0018_c" stoichiometry="1"/>
          <speciesReference species="M_C0022_c" stoichiometry="1"/>
        </listOfProducts>
        <kineticLaw>
          <math xmlns="http://www.w3.org/1998/Math/MathML">
            <ci> FLUX_VALUE </ci>
          </math>
          <listOfParameters>
            <parameter id="LOWER_BOUND" value="0" units="mmol_per_gDW_per_hr" constant="false"/>
            <parameter id="UPPER_BOUND" value="999999" units="mmol_per_gDW_per_hr" constant="false"/>
            <parameter id="FLUX_VALUE" value="0" units="mmol_per_gDW_per_hr" constant="false"/>
            <parameter id="OBJECTIVE_COEFFICIENT" value="0" units="mmol_per_gDW_per_hr" constant="false"/>
          </listOfParameters>
        </kineticLaw>
      </reaction>
      <reaction id="R_ADD_acetate2" name="ATP:acetate phosphotransferase" reversible="true">
        <notes>
          <body xmlns="http://www.w3.org/1999/xhtml">
            <p>GENE_ASSOCIATION: </p>
          </body>
        </notes>
        <listOfReactants>
          <speciesReference species="M_C0002_c" stoichiometry="1"/>
          <speciesReference species="M_C0029_c" stoichiometry="1"/>
        </listOfReactants>
        <listOfProducts>
          <speciesReference species="M_C0008_c" stoichiometry="1"/>
          <speciesReference species="M_C0188_c" stoichiometry="1"/>
        </listOfProducts>
        <kineticLaw>
          <math xmlns="http://www.w3.org/1998/Math/MathML">
            <ci> FLUX_VALUE </ci>
          </math>
          <listOfParameters>
            <parameter id="LOWER_BOUND" value="-999999" units="mmol_per_gDW_per_hr" constant="false"/>
            <parameter id="UPPER_BOUND" value="999999" units="mmol_per_gDW_per_hr" constant="false"/>
            <parameter id="FLUX_VALUE" value="0" units="mmol_per_gDW_per_hr" constant="false"/>
            <parameter id="OBJECTIVE_COEFFICIENT" value="0" units="mmol_per_gDW_per_hr" constant="false"/>
          </listOfParameters>
        </kineticLaw>
      </reaction>
      <reaction id="R_ADD_SO4trans" name="SO4 transport" reversible="true">
        <notes>
          <body xmlns="http://www.w3.org/1999/xhtml">
            <p>GENE_ASSOCIATION: PP_3931</p>
          </body>
        </notes>
        <listOfReactants>
          <speciesReference species="M_EC0954_c" stoichiometry="2"/>
          <speciesReference species="M_EC0048_c" stoichiometry="1"/>
        </listOfReactants>
        <listOfProducts>
          <speciesReference species="M_C0954_c" stoichiometry="2"/>
          <speciesReference species="M_C0048_c" stoichiometry="1"/>
        </listOfProducts>
        <kineticLaw>
          <math xmlns="http://www.w3.org/1998/Math/MathML">
            <ci> FLUX_VALUE </ci>
          </math>
          <listOfParameters>
            <parameter id="LOWER_BOUND" value="-999999" units="mmol_per_gDW_per_hr" constant="false"/>
            <parameter id="UPPER_BOUND" value="999999" units="mmol_per_gDW_per_hr" constant="false"/>
            <parameter id="FLUX_VALUE" value="0" units="mmol_per_gDW_per_hr" constant="false"/>
            <parameter id="OBJECTIVE_COEFFICIENT" value="0" units="mmol_per_gDW_per_hr" constant="false"/>
          </listOfParameters>
        </kineticLaw>
      </reaction>
      <reaction id="R_ADD_uracil1" name="5,6-Dihydrouracil:NADP+ oxidoreductase" reversible="true">
        <notes>
          <body xmlns="http://www.w3.org/1999/xhtml">
            <p>GENE_ASSOCIATION: PP_4038</p>
          </body>
        </notes>
        <listOfReactants>
          <speciesReference species="M_C00429_c" stoichiometry="1"/>
          <speciesReference species="M_C0006_c" stoichiometry="1"/>
        </listOfReactants>
        <listOfProducts>
          <speciesReference species="M_C0065_c" stoichiometry="1"/>
          <speciesReference species="M_C0090_c" stoichiometry="1"/>
          <speciesReference species="M_C0005_c" stoichiometry="1"/>
        </listOfProducts>
        <kineticLaw>
          <math xmlns="http://www.w3.org/1998/Math/MathML">
            <ci> FLUX_VALUE </ci>
          </math>
          <listOfParameters>
            <parameter id="LOWER_BOUND" value="-999999" units="mmol_per_gDW_per_hr" constant="false"/>
            <parameter id="UPPER_BOUND" value="999999" units="mmol_per_gDW_per_hr" constant="false"/>
            <parameter id="FLUX_VALUE" value="0" units="mmol_per_gDW_per_hr" constant="false"/>
            <parameter id="OBJECTIVE_COEFFICIENT" value="0" units="mmol_per_gDW_per_hr" constant="false"/>
          </listOfParameters>
        </kineticLaw>
      </reaction>
      <reaction id="R_ADD_uracil2" name="5,6-Dihydrouracil amidohydrolase" reversible="false">
        <notes>
          <body xmlns="http://www.w3.org/1999/xhtml">
            <p>GENE_ASSOCIATION: </p>
          </body>
        </notes>
        <listOfReactants>
          <speciesReference species="M_C0001_c" stoichiometry="1"/>
          <speciesReference species="M_C00429_c" stoichiometry="1"/>
        </listOfReactants>
        <listOfProducts>
          <speciesReference species="M_C0065_c" stoichiometry="1"/>
          <speciesReference species="M_C1700_c" stoichiometry="1"/>
        </listOfProducts>
        <kineticLaw>
          <math xmlns="http://www.w3.org/1998/Math/MathML">
            <ci> FLUX_VALUE </ci>
          </math>
          <listOfParameters>
            <parameter id="LOWER_BOUND" value="0" units="mmol_per_gDW_per_hr" constant="false"/>
            <parameter id="UPPER_BOUND" value="999999" units="mmol_per_gDW_per_hr" constant="false"/>
            <parameter id="FLUX_VALUE" value="0" units="mmol_per_gDW_per_hr" constant="false"/>
            <parameter id="OBJECTIVE_COEFFICIENT" value="0" units="mmol_per_gDW_per_hr" constant="false"/>
          </listOfParameters>
        </kineticLaw>
      </reaction>
      <reaction id="R_ADD_opcoa1" name="3-oxopropionyl-CoA:NAD+ oxidoreductase" reversible="true">
        <notes>
          <body xmlns="http://www.w3.org/1999/xhtml">
            <p>GENE_ASSOCIATION: </p>
          </body>
        </notes>
        <listOfReactants>
          <speciesReference species="M_C0001_c" stoichiometry="1"/>
          <speciesReference species="M_C0006_c" stoichiometry="1"/>
          <speciesReference species="M_C05989_c" stoichiometry="1"/>
        </listOfReactants>
        <listOfProducts>
          <speciesReference species="M_C0065_c" stoichiometry="1"/>
          <speciesReference species="M_C0005_c" stoichiometry="1"/>
          <speciesReference species="M_C0068_c" stoichiometry="1"/>
        </listOfProducts>
        <kineticLaw>
          <math xmlns="http://www.w3.org/1998/Math/MathML">
            <ci> FLUX_VALUE </ci>
          </math>
          <listOfParameters>
            <parameter id="LOWER_BOUND" value="-999999" units="mmol_per_gDW_per_hr" constant="false"/>
            <parameter id="UPPER_BOUND" value="999999" units="mmol_per_gDW_per_hr" constant="false"/>
            <parameter id="FLUX_VALUE" value="0" units="mmol_per_gDW_per_hr" constant="false"/>
            <parameter id="OBJECTIVE_COEFFICIENT" value="0" units="mmol_per_gDW_per_hr" constant="false"/>
          </listOfParameters>
        </kineticLaw>
      </reaction>
      <reaction id="R_ADD_opcoa2" name="3-hydroxypropionyl-CoA:NADP+ oxidoreductase" reversible="true">
        <notes>
          <body xmlns="http://www.w3.org/1999/xhtml">
            <p>GENE_ASSOCIATION: </p>
          </body>
        </notes>
        <listOfReactants>
          <speciesReference species="M_C0006_c" stoichiometry="1"/>
          <speciesReference species="M_C3310_c" stoichiometry="1"/>
        </listOfReactants>
        <listOfProducts>
          <speciesReference species="M_C0005_c" stoichiometry="1"/>
          <speciesReference species="M_C05989_c" stoichiometry="1"/>
        </listOfProducts>
        <kineticLaw>
          <math xmlns="http://www.w3.org/1998/Math/MathML">
            <ci> FLUX_VALUE </ci>
          </math>
          <listOfParameters>
            <parameter id="LOWER_BOUND" value="-999999" units="mmol_per_gDW_per_hr" constant="false"/>
            <parameter id="UPPER_BOUND" value="999999" units="mmol_per_gDW_per_hr" constant="false"/>
            <parameter id="FLUX_VALUE" value="0" units="mmol_per_gDW_per_hr" constant="false"/>
            <parameter id="OBJECTIVE_COEFFICIENT" value="0" units="mmol_per_gDW_per_hr" constant="false"/>
          </listOfParameters>
        </kineticLaw>
      </reaction>
      <reaction id="R_ADD_folate" name="5,6,7,8-tetrahydrofolate:NADP+ oxidoreductase" reversible="false">
        <notes>
          <body xmlns="http://www.w3.org/1999/xhtml">
            <p>GENE_ASSOCIATION: PP_5132</p>
          </body>
        </notes>
        <listOfReactants>
          <speciesReference species="M_C0065_c" stoichiometry="2"/>
          <speciesReference species="M_C0005_c" stoichiometry="2"/>
          <speciesReference species="M_C0389_c" stoichiometry="1"/>
        </listOfReactants>
        <listOfProducts>
          <speciesReference species="M_C0006_c" stoichiometry="2"/>
          <speciesReference species="M_C0085_c" stoichiometry="1"/>
        </listOfProducts>
        <kineticLaw>
          <math xmlns="http://www.w3.org/1998/Math/MathML">
            <ci> FLUX_VALUE </ci>
          </math>
          <listOfParameters>
            <parameter id="LOWER_BOUND" value="0" units="mmol_per_gDW_per_hr" constant="false"/>
            <parameter id="UPPER_BOUND" value="999999" units="mmol_per_gDW_per_hr" constant="false"/>
            <parameter id="FLUX_VALUE" value="0" units="mmol_per_gDW_per_hr" constant="false"/>
            <parameter id="OBJECTIVE_COEFFICIENT" value="0" units="mmol_per_gDW_per_hr" constant="false"/>
          </listOfParameters>
        </kineticLaw>
      </reaction>
      <reaction id="R_ADD_2_DASH_hy_DASH_3" name="(R)-Glycerate:NAD+ oxidoreductase" reversible="false">
        <notes>
          <body xmlns="http://www.w3.org/1999/xhtml">
            <p>GENE_ASSOCIATION: PP_4299</p>
          </body>
        </notes>
        <listOfReactants>
          <speciesReference species="M_C0004_c" stoichiometry="1"/>
          <speciesReference species="M_C0830_c" stoichiometry="1"/>
        </listOfReactants>
        <listOfProducts>
          <speciesReference species="M_C0003_c" stoichiometry="1"/>
          <speciesReference species="M_C0215_c" stoichiometry="1"/>
        </listOfProducts>
        <kineticLaw>
          <math xmlns="http://www.w3.org/1998/Math/MathML">
            <ci> FLUX_VALUE </ci>
          </math>
          <listOfParameters>
            <parameter id="LOWER_BOUND" value="0" units="mmol_per_gDW_per_hr" constant="false"/>
            <parameter id="UPPER_BOUND" value="999999" units="mmol_per_gDW_per_hr" constant="false"/>
            <parameter id="FLUX_VALUE" value="0" units="mmol_per_gDW_per_hr" constant="false"/>
            <parameter id="OBJECTIVE_COEFFICIENT" value="0" units="mmol_per_gDW_per_hr" constant="false"/>
          </listOfParameters>
        </kineticLaw>
      </reaction>
      <reaction id="R_ADD_gallate3" reversible="false">
        <notes>
          <body xmlns="http://www.w3.org/1999/xhtml">
            <p>GENE_ASSOCIATION: PP_2515</p>
          </body>
        </notes>
        <listOfReactants>
          <speciesReference species="M_C0001_c" stoichiometry="1"/>
          <speciesReference species="M_C2688_c" stoichiometry="1"/>
        </listOfReactants>
        <listOfProducts>
          <speciesReference species="M_C04115_c" stoichiometry="1"/>
        </listOfProducts>
        <kineticLaw>
          <math xmlns="http://www.w3.org/1998/Math/MathML">
            <ci> FLUX_VALUE </ci>
          </math>
          <listOfParameters>
            <parameter id="LOWER_BOUND" value="0" units="mmol_per_gDW_per_hr" constant="false"/>
            <parameter id="UPPER_BOUND" value="999999" units="mmol_per_gDW_per_hr" constant="false"/>
            <parameter id="FLUX_VALUE" value="0" units="mmol_per_gDW_per_hr" constant="false"/>
            <parameter id="OBJECTIVE_COEFFICIENT" value="0" units="mmol_per_gDW_per_hr" constant="false"/>
          </listOfParameters>
        </kineticLaw>
      </reaction>
      <reaction id="R_ADD_gallate4" name="4-carboxy-4-hydroxy-2-oxoadipate oxaloacetate-lyase " reversible="false">
        <notes>
          <body xmlns="http://www.w3.org/1999/xhtml">
            <p>GENE_ASSOCIATION: PP_2514</p>
          </body>
        </notes>
        <listOfReactants>
          <speciesReference species="M_C04115_c" stoichiometry="1"/>
        </listOfReactants>
        <listOfProducts>
          <speciesReference species="M_C0032_c" stoichiometry="1"/>
          <speciesReference species="M_C0020_c" stoichiometry="1"/>
        </listOfProducts>
        <kineticLaw>
          <math xmlns="http://www.w3.org/1998/Math/MathML">
            <ci> FLUX_VALUE </ci>
          </math>
          <listOfParameters>
            <parameter id="LOWER_BOUND" value="0" units="mmol_per_gDW_per_hr" constant="false"/>
            <parameter id="UPPER_BOUND" value="999999" units="mmol_per_gDW_per_hr" constant="false"/>
            <parameter id="FLUX_VALUE" value="0" units="mmol_per_gDW_per_hr" constant="false"/>
            <parameter id="OBJECTIVE_COEFFICIENT" value="0" units="mmol_per_gDW_per_hr" constant="false"/>
          </listOfParameters>
        </kineticLaw>
      </reaction>
      <reaction id="R_ADD_Choline1" name="Trimethylaminoacetate:L-homosysteine S-methyltransferase" reversible="false">
        <notes>
          <body xmlns="http://www.w3.org/1999/xhtml">
            <p>GENE_ASSOCIATION: </p>
          </body>
        </notes>
        <listOfReactants>
          <speciesReference species="M_C0530_c" stoichiometry="1"/>
          <speciesReference species="M_C0132_c" stoichiometry="1"/>
        </listOfReactants>
        <listOfProducts>
          <speciesReference species="M_C01026_c" stoichiometry="1"/>
          <speciesReference species="M_C0058_c" stoichiometry="1"/>
        </listOfProducts>
        <kineticLaw>
          <math xmlns="http://www.w3.org/1998/Math/MathML">
            <ci> FLUX_VALUE </ci>
          </math>
          <listOfParameters>
            <parameter id="LOWER_BOUND" value="0" units="mmol_per_gDW_per_hr" constant="false"/>
            <parameter id="UPPER_BOUND" value="999999" units="mmol_per_gDW_per_hr" constant="false"/>
            <parameter id="FLUX_VALUE" value="0" units="mmol_per_gDW_per_hr" constant="false"/>
            <parameter id="OBJECTIVE_COEFFICIENT" value="0" units="mmol_per_gDW_per_hr" constant="false"/>
          </listOfParameters>
        </kineticLaw>
      </reaction>
      <reaction id="R_ADD_Choline2" name="N,N-Dimethylglycine:oxygen oxidoreductase (demethylating)" reversible="true">
        <notes>
          <body xmlns="http://www.w3.org/1999/xhtml">
            <p>GENE_ASSOCIATION: </p>
          </body>
        </notes>
        <listOfReactants>
          <speciesReference species="M_C0001_c" stoichiometry="1"/>
          <speciesReference species="M_C0015_c" stoichiometry="1"/>
          <speciesReference species="M_C01026_c" stoichiometry="1"/>
        </listOfReactants>
        <listOfProducts>
          <speciesReference species="M_C0964_c" stoichiometry="1"/>
          <speciesReference species="M_C0054_c" stoichiometry="1"/>
          <speciesReference species="M_C0176_c" stoichiometry="1"/>
        </listOfProducts>
        <kineticLaw>
          <math xmlns="http://www.w3.org/1998/Math/MathML">
            <ci> FLUX_VALUE </ci>
          </math>
          <listOfParameters>
            <parameter id="LOWER_BOUND" value="-999999" units="mmol_per_gDW_per_hr" constant="false"/>
            <parameter id="UPPER_BOUND" value="999999" units="mmol_per_gDW_per_hr" constant="false"/>
            <parameter id="FLUX_VALUE" value="0" units="mmol_per_gDW_per_hr" constant="false"/>
            <parameter id="OBJECTIVE_COEFFICIENT" value="0" units="mmol_per_gDW_per_hr" constant="false"/>
          </listOfParameters>
        </kineticLaw>
      </reaction>
      <reaction id="R_ADD_Choline3" name="L-methionine methanethiol-lyase" reversible="false">
        <notes>
          <body xmlns="http://www.w3.org/1999/xhtml">
            <p>GENE_ASSOCIATION: PP_1308</p>
          </body>
        </notes>
        <listOfReactants>
          <speciesReference species="M_C0001_c" stoichiometry="1"/>
          <speciesReference species="M_C0058_c" stoichiometry="1"/>
        </listOfReactants>
        <listOfProducts>
          <speciesReference species="M_C0092_c" stoichiometry="1"/>
          <speciesReference species="M_C0319_c" stoichiometry="1"/>
          <speciesReference species="M_C0957_c" stoichiometry="1"/>
        </listOfProducts>
        <kineticLaw>
          <math xmlns="http://www.w3.org/1998/Math/MathML">
            <ci> FLUX_VALUE </ci>
          </math>
          <listOfParameters>
            <parameter id="LOWER_BOUND" value="0" units="mmol_per_gDW_per_hr" constant="false"/>
            <parameter id="UPPER_BOUND" value="999999" units="mmol_per_gDW_per_hr" constant="false"/>
            <parameter id="FLUX_VALUE" value="0" units="mmol_per_gDW_per_hr" constant="false"/>
            <parameter id="OBJECTIVE_COEFFICIENT" value="0" units="mmol_per_gDW_per_hr" constant="false"/>
          </listOfParameters>
        </kineticLaw>
      </reaction>
      <reaction id="R_ADD_Choline4" name="Metanesulfonate reductase (NADPH2)" reversible="true">
        <notes>
          <body xmlns="http://www.w3.org/1999/xhtml">
            <p>GENE_ASSOCIATION: </p>
          </body>
        </notes>
        <listOfReactants>
          <speciesReference species="M_C0001_c" stoichiometry="3"/>
          <speciesReference species="M_C0006_c" stoichiometry="3"/>
          <speciesReference species="M_C0319_c" stoichiometry="1"/>
        </listOfReactants>
        <listOfProducts>
          <speciesReference species="M_C0065_c" stoichiometry="4"/>
          <speciesReference species="M_C0005_c" stoichiometry="3"/>
          <speciesReference species="M_C11145_c" stoichiometry="1"/>
        </listOfProducts>
        <kineticLaw>
          <math xmlns="http://www.w3.org/1998/Math/MathML">
            <ci> FLUX_VALUE </ci>
          </math>
          <listOfParameters>
            <parameter id="LOWER_BOUND" value="-999999" units="mmol_per_gDW_per_hr" constant="false"/>
            <parameter id="UPPER_BOUND" value="999999" units="mmol_per_gDW_per_hr" constant="false"/>
            <parameter id="FLUX_VALUE" value="0" units="mmol_per_gDW_per_hr" constant="false"/>
            <parameter id="OBJECTIVE_COEFFICIENT" value="0" units="mmol_per_gDW_per_hr" constant="false"/>
          </listOfParameters>
        </kineticLaw>
      </reaction>
      <reaction id="R_ADD_Choline5" name="Methanesulfonate,NADH:oxygen oxidoreductase" reversible="false">
        <notes>
          <body xmlns="http://www.w3.org/1999/xhtml">
            <p>GENE_ASSOCIATION: PP_0238</p>
          </body>
        </notes>
        <listOfReactants>
          <speciesReference species="M_C0065_c" stoichiometry="1"/>
          <speciesReference species="M_C0007_c" stoichiometry="1"/>
          <speciesReference species="M_C0005_c" stoichiometry="1"/>
          <speciesReference species="M_C11145_c" stoichiometry="1"/>
        </listOfReactants>
        <listOfProducts>
          <speciesReference species="M_C0001_c" stoichiometry="1"/>
          <speciesReference species="M_C0079_c" stoichiometry="1"/>
          <speciesReference species="M_C0006_c" stoichiometry="1"/>
          <speciesReference species="M_C0054_c" stoichiometry="1"/>
        </listOfProducts>
        <kineticLaw>
          <math xmlns="http://www.w3.org/1998/Math/MathML">
            <ci> FLUX_VALUE </ci>
          </math>
          <listOfParameters>
            <parameter id="LOWER_BOUND" value="0" units="mmol_per_gDW_per_hr" constant="false"/>
            <parameter id="UPPER_BOUND" value="999999" units="mmol_per_gDW_per_hr" constant="false"/>
            <parameter id="FLUX_VALUE" value="0" units="mmol_per_gDW_per_hr" constant="false"/>
            <parameter id="OBJECTIVE_COEFFICIENT" value="0" units="mmol_per_gDW_per_hr" constant="false"/>
          </listOfParameters>
        </kineticLaw>
      </reaction>
      <reaction id="R_ADD_Toluene1" name="Toluene, ferredoxin:oxygen oxidoreductase" reversible="false">
        <notes>
          <body xmlns="http://www.w3.org/1999/xhtml">
            <p>GENE_ASSOCIATION: </p>
          </body>
        </notes>
        <listOfReactants>
          <speciesReference species="M_C0004_c" stoichiometry="1"/>
          <speciesReference species="M_C0065_c" stoichiometry="1"/>
          <speciesReference species="M_C0007_c" stoichiometry="1"/>
          <speciesReference species="M_C01455_c" stoichiometry="1"/>
        </listOfReactants>
        <listOfProducts>
          <speciesReference species="M_C0003_c" stoichiometry="1"/>
          <speciesReference species="M_C0001_c" stoichiometry="1"/>
          <speciesReference species="M_C00556_c" stoichiometry="1"/>
        </listOfProducts>
        <kineticLaw>
          <math xmlns="http://www.w3.org/1998/Math/MathML">
            <ci> FLUX_VALUE </ci>
          </math>
          <listOfParameters>
            <parameter id="LOWER_BOUND" value="0" units="mmol_per_gDW_per_hr" constant="false"/>
            <parameter id="UPPER_BOUND" value="999999" units="mmol_per_gDW_per_hr" constant="false"/>
            <parameter id="FLUX_VALUE" value="0" units="mmol_per_gDW_per_hr" constant="false"/>
            <parameter id="OBJECTIVE_COEFFICIENT" value="0" units="mmol_per_gDW_per_hr" constant="false"/>
          </listOfParameters>
        </kineticLaw>
      </reaction>
      <reaction id="R_ADD_Toluene2" name="Benzyl alcohol:NAD+ oxidoreductase" reversible="false">
        <notes>
          <body xmlns="http://www.w3.org/1999/xhtml">
            <p>GENE_ASSOCIATION: </p>
          </body>
        </notes>
        <listOfReactants>
          <speciesReference species="M_C0003_c" stoichiometry="1"/>
          <speciesReference species="M_C00556_c" stoichiometry="1"/>
        </listOfReactants>
        <listOfProducts>
          <speciesReference species="M_C0004_c" stoichiometry="1"/>
          <speciesReference species="M_C0065_c" stoichiometry="1"/>
          <speciesReference species="M_C00261_c" stoichiometry="1"/>
        </listOfProducts>
        <kineticLaw>
          <math xmlns="http://www.w3.org/1998/Math/MathML">
            <ci> FLUX_VALUE </ci>
          </math>
          <listOfParameters>
            <parameter id="LOWER_BOUND" value="0" units="mmol_per_gDW_per_hr" constant="false"/>
            <parameter id="UPPER_BOUND" value="999999" units="mmol_per_gDW_per_hr" constant="false"/>
            <parameter id="FLUX_VALUE" value="0" units="mmol_per_gDW_per_hr" constant="false"/>
            <parameter id="OBJECTIVE_COEFFICIENT" value="0" units="mmol_per_gDW_per_hr" constant="false"/>
          </listOfParameters>
        </kineticLaw>
      </reaction>
      <reaction id="R_ADD_Toluene3" name="Benzaldehyde:NAD+ oxidoreductase" reversible="false">
        <notes>
          <body xmlns="http://www.w3.org/1999/xhtml">
            <p>GENE_ASSOCIATION: </p>
          </body>
        </notes>
        <listOfReactants>
          <speciesReference species="M_C0003_c" stoichiometry="1"/>
          <speciesReference species="M_C0001_c" stoichiometry="1"/>
          <speciesReference species="M_C00261_c" stoichiometry="1"/>
        </listOfReactants>
        <listOfProducts>
          <speciesReference species="M_C0004_c" stoichiometry="1"/>
          <speciesReference species="M_C0065_c" stoichiometry="2"/>
          <speciesReference species="M_C0148_c" stoichiometry="1"/>
        </listOfProducts>
        <kineticLaw>
          <math xmlns="http://www.w3.org/1998/Math/MathML">
            <ci> FLUX_VALUE </ci>
          </math>
          <listOfParameters>
            <parameter id="LOWER_BOUND" value="0" units="mmol_per_gDW_per_hr" constant="false"/>
            <parameter id="UPPER_BOUND" value="999999" units="mmol_per_gDW_per_hr" constant="false"/>
            <parameter id="FLUX_VALUE" value="0" units="mmol_per_gDW_per_hr" constant="false"/>
            <parameter id="OBJECTIVE_COEFFICIENT" value="0" units="mmol_per_gDW_per_hr" constant="false"/>
          </listOfParameters>
        </kineticLaw>
      </reaction>
      <reaction id="R_ADD_Toluene" name="Exchange reaction" reversible="false">
        <notes>
          <body xmlns="http://www.w3.org/1999/xhtml">
            <p>GENE_ASSOCIATION: </p>
          </body>
        </notes>
        <listOfReactants>
          <speciesReference species="M_C01455_c" stoichiometry="1"/>
        </listOfReactants>
        <kineticLaw>
          <math xmlns="http://www.w3.org/1998/Math/MathML">
            <ci> FLUX_VALUE </ci>
          </math>
          <listOfParameters>
            <parameter id="LOWER_BOUND" value="0" units="mmol_per_gDW_per_hr" constant="false"/>
            <parameter id="UPPER_BOUND" value="999999" units="mmol_per_gDW_per_hr" constant="false"/>
            <parameter id="FLUX_VALUE" value="0" units="mmol_per_gDW_per_hr" constant="false"/>
            <parameter id="OBJECTIVE_COEFFICIENT" value="0" units="mmol_per_gDW_per_hr" constant="false"/>
          </listOfParameters>
        </kineticLaw>
      </reaction>
      <reaction id="R_ADD_Hexa" name="Exchange reaction" reversible="false">
        <notes>
          <body xmlns="http://www.w3.org/1999/xhtml">
            <p>GENE_ASSOCIATION: </p>
          </body>
        </notes>
        <listOfReactants>
          <speciesReference species="M_C00249_c" stoichiometry="1"/>
        </listOfReactants>
        <kineticLaw>
          <math xmlns="http://www.w3.org/1998/Math/MathML">
            <ci> FLUX_VALUE </ci>
          </math>
          <listOfParameters>
            <parameter id="LOWER_BOUND" value="0" units="mmol_per_gDW_per_hr" constant="false"/>
            <parameter id="UPPER_BOUND" value="999999" units="mmol_per_gDW_per_hr" constant="false"/>
            <parameter id="FLUX_VALUE" value="0" units="mmol_per_gDW_per_hr" constant="false"/>
            <parameter id="OBJECTIVE_COEFFICIENT" value="0" units="mmol_per_gDW_per_hr" constant="false"/>
          </listOfParameters>
        </kineticLaw>
      </reaction>
      <reaction id="R_ADD_Hexa1" name="Palmitate:CoA ligase (AMP-forming)" reversible="false">
        <notes>
          <body xmlns="http://www.w3.org/1999/xhtml">
            <p>GENE_ASSOCIATION: ( PP_2213  or  PP_4549 )  or  PP_4550 </p>
          </body>
        </notes>
        <listOfReactants>
          <speciesReference species="M_C0002_c" stoichiometry="1"/>
          <speciesReference species="M_C0010_c" stoichiometry="1"/>
          <speciesReference species="M_C00249_c" stoichiometry="1"/>
        </listOfReactants>
        <listOfProducts>
          <speciesReference species="M_C0009_c" stoichiometry="1"/>
          <speciesReference species="M_C0018_c" stoichiometry="1"/>
          <speciesReference species="M_C0131_c" stoichiometry="1"/>
        </listOfProducts>
        <kineticLaw>
          <math xmlns="http://www.w3.org/1998/Math/MathML">
            <ci> FLUX_VALUE </ci>
          </math>
          <listOfParameters>
            <parameter id="LOWER_BOUND" value="0" units="mmol_per_gDW_per_hr" constant="false"/>
            <parameter id="UPPER_BOUND" value="999999" units="mmol_per_gDW_per_hr" constant="false"/>
            <parameter id="FLUX_VALUE" value="0" units="mmol_per_gDW_per_hr" constant="false"/>
            <parameter id="OBJECTIVE_COEFFICIENT" value="0" units="mmol_per_gDW_per_hr" constant="false"/>
          </listOfParameters>
        </kineticLaw>
      </reaction>
      <reaction id="R_ADD_Conif1" name="vanillin:NAD oxidoreductase" reversible="false">
        <notes>
          <body xmlns="http://www.w3.org/1999/xhtml">
            <p>GENE_ASSOCIATION: PP_3357</p>
          </body>
        </notes>
        <listOfReactants>
          <speciesReference species="M_C0003_c" stoichiometry="1"/>
          <speciesReference species="M_C0001_c" stoichiometry="1"/>
          <speciesReference species="M_C00755_c" stoichiometry="1"/>
        </listOfReactants>
        <listOfProducts>
          <speciesReference species="M_C0004_c" stoichiometry="1"/>
          <speciesReference species="M_C0065_c" stoichiometry="2"/>
          <speciesReference species="M_C3968_c" stoichiometry="1"/>
        </listOfProducts>
        <kineticLaw>
          <math xmlns="http://www.w3.org/1998/Math/MathML">
            <ci> FLUX_VALUE </ci>
          </math>
          <listOfParameters>
            <parameter id="LOWER_BOUND" value="0" units="mmol_per_gDW_per_hr" constant="false"/>
            <parameter id="UPPER_BOUND" value="999999" units="mmol_per_gDW_per_hr" constant="false"/>
            <parameter id="FLUX_VALUE" value="0" units="mmol_per_gDW_per_hr" constant="false"/>
            <parameter id="OBJECTIVE_COEFFICIENT" value="0" units="mmol_per_gDW_per_hr" constant="false"/>
          </listOfParameters>
        </kineticLaw>
      </reaction>
      <reaction id="R_ADD_Conif2" name="3-hydroxy-3-(4-hydroxy-3-methoxyphenyl)propionyl-CoA:vanillin lyase (acetyl-CoA-forming)" reversible="false">
        <notes>
          <body xmlns="http://www.w3.org/1999/xhtml">
            <p>GENE_ASSOCIATION: PP_3358</p>
          </body>
        </notes>
        <listOfReactants>
          <speciesReference species="M_C0001_c" stoichiometry="1"/>
          <speciesReference species="M_C00406_c" stoichiometry="1"/>
        </listOfReactants>
        <listOfProducts>
          <speciesReference species="M_C0022_c" stoichiometry="1"/>
          <speciesReference species="M_C00755_c" stoichiometry="1"/>
        </listOfProducts>
        <kineticLaw>
          <math xmlns="http://www.w3.org/1998/Math/MathML">
            <ci> FLUX_VALUE </ci>
          </math>
          <listOfParameters>
            <parameter id="LOWER_BOUND" value="0" units="mmol_per_gDW_per_hr" constant="false"/>
            <parameter id="UPPER_BOUND" value="999999" units="mmol_per_gDW_per_hr" constant="false"/>
            <parameter id="FLUX_VALUE" value="0" units="mmol_per_gDW_per_hr" constant="false"/>
            <parameter id="OBJECTIVE_COEFFICIENT" value="0" units="mmol_per_gDW_per_hr" constant="false"/>
          </listOfParameters>
        </kineticLaw>
      </reaction>
      <reaction id="R_ADD_Conif3" name="Ferulate:CoA ligase (AMP-forming)" reversible="false">
        <notes>
          <body xmlns="http://www.w3.org/1999/xhtml">
            <p>GENE_ASSOCIATION: PP_3356</p>
          </body>
        </notes>
        <listOfReactants>
          <speciesReference species="M_C0002_c" stoichiometry="1"/>
          <speciesReference species="M_C0010_c" stoichiometry="1"/>
          <speciesReference species="M_C01494_c" stoichiometry="1"/>
        </listOfReactants>
        <listOfProducts>
          <speciesReference species="M_C0009_c" stoichiometry="1"/>
          <speciesReference species="M_C0018_c" stoichiometry="1"/>
          <speciesReference species="M_C00406_c" stoichiometry="1"/>
        </listOfProducts>
        <kineticLaw>
          <math xmlns="http://www.w3.org/1998/Math/MathML">
            <ci> FLUX_VALUE </ci>
          </math>
          <listOfParameters>
            <parameter id="LOWER_BOUND" value="0" units="mmol_per_gDW_per_hr" constant="false"/>
            <parameter id="UPPER_BOUND" value="999999" units="mmol_per_gDW_per_hr" constant="false"/>
            <parameter id="FLUX_VALUE" value="0" units="mmol_per_gDW_per_hr" constant="false"/>
            <parameter id="OBJECTIVE_COEFFICIENT" value="0" units="mmol_per_gDW_per_hr" constant="false"/>
          </listOfParameters>
        </kineticLaw>
      </reaction>
      <reaction id="R_ADD_Conif4" name="Coniferyl aldehyde:NAD oxidoreductase" reversible="false">
        <notes>
          <body xmlns="http://www.w3.org/1999/xhtml">
            <p>GENE_ASSOCIATION: PP_5120</p>
          </body>
        </notes>
        <listOfReactants>
          <speciesReference species="M_C0003_c" stoichiometry="1"/>
          <speciesReference species="M_C0001_c" stoichiometry="1"/>
          <speciesReference species="M_C02666_c" stoichiometry="1"/>
        </listOfReactants>
        <listOfProducts>
          <speciesReference species="M_C0004_c" stoichiometry="1"/>
          <speciesReference species="M_C0065_c" stoichiometry="2"/>
          <speciesReference species="M_C01494_c" stoichiometry="1"/>
        </listOfProducts>
        <kineticLaw>
          <math xmlns="http://www.w3.org/1998/Math/MathML">
            <ci> FLUX_VALUE </ci>
          </math>
          <listOfParameters>
            <parameter id="LOWER_BOUND" value="0" units="mmol_per_gDW_per_hr" constant="false"/>
            <parameter id="UPPER_BOUND" value="999999" units="mmol_per_gDW_per_hr" constant="false"/>
            <parameter id="FLUX_VALUE" value="0" units="mmol_per_gDW_per_hr" constant="false"/>
            <parameter id="OBJECTIVE_COEFFICIENT" value="0" units="mmol_per_gDW_per_hr" constant="false"/>
          </listOfParameters>
        </kineticLaw>
      </reaction>
      <reaction id="R_ADD_Conif5" name="Coniferyl alcohol:NAD+ oxidoreductase" reversible="false">
        <notes>
          <body xmlns="http://www.w3.org/1999/xhtml">
            <p>GENE_ASSOCIATION: </p>
          </body>
        </notes>
        <listOfReactants>
          <speciesReference species="M_C0003_c" stoichiometry="1"/>
          <speciesReference species="M_C00590_c" stoichiometry="1"/>
        </listOfReactants>
        <listOfProducts>
          <speciesReference species="M_C0004_c" stoichiometry="1"/>
          <speciesReference species="M_C0065_c" stoichiometry="1"/>
          <speciesReference species="M_C02666_c" stoichiometry="1"/>
        </listOfProducts>
        <kineticLaw>
          <math xmlns="http://www.w3.org/1998/Math/MathML">
            <ci> FLUX_VALUE </ci>
          </math>
          <listOfParameters>
            <parameter id="LOWER_BOUND" value="0" units="mmol_per_gDW_per_hr" constant="false"/>
            <parameter id="UPPER_BOUND" value="999999" units="mmol_per_gDW_per_hr" constant="false"/>
            <parameter id="FLUX_VALUE" value="0" units="mmol_per_gDW_per_hr" constant="false"/>
            <parameter id="OBJECTIVE_COEFFICIENT" value="0" units="mmol_per_gDW_per_hr" constant="false"/>
          </listOfParameters>
        </kineticLaw>
      </reaction>
      <reaction id="R_ADD_Conif" name="Exchange reaction" reversible="false">
        <notes>
          <body xmlns="http://www.w3.org/1999/xhtml">
            <p>GENE_ASSOCIATION: </p>
          </body>
        </notes>
        <listOfReactants>
          <speciesReference species="M_C00590_c" stoichiometry="1"/>
        </listOfReactants>
        <kineticLaw>
          <math xmlns="http://www.w3.org/1998/Math/MathML">
            <ci> FLUX_VALUE </ci>
          </math>
          <listOfParameters>
            <parameter id="LOWER_BOUND" value="0" units="mmol_per_gDW_per_hr" constant="false"/>
            <parameter id="UPPER_BOUND" value="999999" units="mmol_per_gDW_per_hr" constant="false"/>
            <parameter id="FLUX_VALUE" value="0" units="mmol_per_gDW_per_hr" constant="false"/>
            <parameter id="OBJECTIVE_COEFFICIENT" value="0" units="mmol_per_gDW_per_hr" constant="false"/>
          </listOfParameters>
        </kineticLaw>
      </reaction>
      <reaction id="R_ADD_Decanoate1" name="Decanoyl-[acyl-carrier protein] hydrolase" reversible="false">
        <notes>
          <body xmlns="http://www.w3.org/1999/xhtml">
            <p>GENE_ASSOCIATION: </p>
          </body>
        </notes>
        <listOfReactants>
          <speciesReference species="M_C0002_c" stoichiometry="1"/>
          <speciesReference species="M_C0010_c" stoichiometry="1"/>
          <speciesReference species="M_C01571_c" stoichiometry="1"/>
        </listOfReactants>
        <listOfProducts>
          <speciesReference species="M_C0065_c" stoichiometry="1"/>
          <speciesReference species="M_C0009_c" stoichiometry="1"/>
          <speciesReference species="M_C0018_c" stoichiometry="1"/>
          <speciesReference species="M_C3059_c" stoichiometry="1"/>
        </listOfProducts>
        <kineticLaw>
          <math xmlns="http://www.w3.org/1998/Math/MathML">
            <ci> FLUX_VALUE </ci>
          </math>
          <listOfParameters>
            <parameter id="LOWER_BOUND" value="0" units="mmol_per_gDW_per_hr" constant="false"/>
            <parameter id="UPPER_BOUND" value="999999" units="mmol_per_gDW_per_hr" constant="false"/>
            <parameter id="FLUX_VALUE" value="0" units="mmol_per_gDW_per_hr" constant="false"/>
            <parameter id="OBJECTIVE_COEFFICIENT" value="0" units="mmol_per_gDW_per_hr" constant="false"/>
          </listOfParameters>
        </kineticLaw>
      </reaction>
      <reaction id="R_ADD_Decanoate" name="Exchange reaction" reversible="false">
        <notes>
          <body xmlns="http://www.w3.org/1999/xhtml">
            <p>GENE_ASSOCIATION: </p>
          </body>
        </notes>
        <listOfReactants>
          <speciesReference species="M_C01571_c" stoichiometry="1"/>
        </listOfReactants>
        <kineticLaw>
          <math xmlns="http://www.w3.org/1998/Math/MathML">
            <ci> FLUX_VALUE </ci>
          </math>
          <listOfParameters>
            <parameter id="LOWER_BOUND" value="0" units="mmol_per_gDW_per_hr" constant="false"/>
            <parameter id="UPPER_BOUND" value="999999" units="mmol_per_gDW_per_hr" constant="false"/>
            <parameter id="FLUX_VALUE" value="0" units="mmol_per_gDW_per_hr" constant="false"/>
            <parameter id="OBJECTIVE_COEFFICIENT" value="0" units="mmol_per_gDW_per_hr" constant="false"/>
          </listOfParameters>
        </kineticLaw>
      </reaction>
      <reaction id="R_ADD_Phenylacetate1" name="Phenylacetyl-CoA:oxygen oxidoreductase (1,2-epoxidizing)" reversible="false">
        <notes>
          <body xmlns="http://www.w3.org/1999/xhtml">
            <p>GENE_ASSOCIATION: PP_3274 and PP_3275  and PP_3276 and PP_3277 and PP_3278</p>
          </body>
        </notes>
        <listOfReactants>
          <speciesReference species="M_C0065_c" stoichiometry="1"/>
          <speciesReference species="M_C0007_c" stoichiometry="1"/>
          <speciesReference species="M_C0005_c" stoichiometry="1"/>
          <speciesReference species="M_C0449_c" stoichiometry="1"/>
        </listOfReactants>
        <listOfProducts>
          <speciesReference species="M_C0001_c" stoichiometry="1"/>
          <speciesReference species="M_C0006_c" stoichiometry="1"/>
          <speciesReference species="M_C20062_c" stoichiometry="1"/>
        </listOfProducts>
        <kineticLaw>
          <math xmlns="http://www.w3.org/1998/Math/MathML">
            <ci> FLUX_VALUE </ci>
          </math>
          <listOfParameters>
            <parameter id="LOWER_BOUND" value="0" units="mmol_per_gDW_per_hr" constant="false"/>
            <parameter id="UPPER_BOUND" value="999999" units="mmol_per_gDW_per_hr" constant="false"/>
            <parameter id="FLUX_VALUE" value="0" units="mmol_per_gDW_per_hr" constant="false"/>
            <parameter id="OBJECTIVE_COEFFICIENT" value="0" units="mmol_per_gDW_per_hr" constant="false"/>
          </listOfParameters>
        </kineticLaw>
      </reaction>
      <reaction id="R_ADD_Phenylacetate2" name="2-(1,2-epoxy-1,2-dihydrophenyl)acetyl-CoA isomerase" reversible="false">
        <notes>
          <body xmlns="http://www.w3.org/1999/xhtml">
            <p>GENE_ASSOCIATION: PP_3283 and PP_3726 and PP_3270 and PP_1845 and PP_2217 and PP_3284 and PP_4030</p>
          </body>
        </notes>
        <listOfReactants>
          <speciesReference species="M_C0001_c" stoichiometry="3"/>
          <speciesReference species="M_C0010_c" stoichiometry="1"/>
          <speciesReference species="M_C0006_c" stoichiometry="1"/>
          <speciesReference species="M_C20062_c" stoichiometry="1"/>
        </listOfReactants>
        <listOfProducts>
          <speciesReference species="M_C0065_c" stoichiometry="1"/>
          <speciesReference species="M_C0022_c" stoichiometry="1"/>
          <speciesReference species="M_C0005_c" stoichiometry="1"/>
          <speciesReference species="M_C14145_c" stoichiometry="1"/>
        </listOfProducts>
        <kineticLaw>
          <math xmlns="http://www.w3.org/1998/Math/MathML">
            <ci> FLUX_VALUE </ci>
          </math>
          <listOfParameters>
            <parameter id="LOWER_BOUND" value="0" units="mmol_per_gDW_per_hr" constant="false"/>
            <parameter id="UPPER_BOUND" value="999999" units="mmol_per_gDW_per_hr" constant="false"/>
            <parameter id="FLUX_VALUE" value="0" units="mmol_per_gDW_per_hr" constant="false"/>
            <parameter id="OBJECTIVE_COEFFICIENT" value="0" units="mmol_per_gDW_per_hr" constant="false"/>
          </listOfParameters>
        </kineticLaw>
      </reaction>
      <reaction id="R_ADD_Phenylacetate3" name="3-hydroxyadipyl-CoA dehydrogenase" reversible="false">
        <notes>
          <body xmlns="http://www.w3.org/1999/xhtml">
            <p>GENE_ASSOCIATION: PP_3282 and PP_3755</p>
          </body>
        </notes>
        <listOfReactants>
          <speciesReference species="M_C0003_c" stoichiometry="1"/>
          <speciesReference species="M_C14145_c" stoichiometry="1"/>
        </listOfReactants>
        <listOfProducts>
          <speciesReference species="M_C0004_c" stoichiometry="1"/>
          <speciesReference species="M_C0065_c" stoichiometry="1"/>
          <speciesReference species="M_C1486_c" stoichiometry="1"/>
        </listOfProducts>
        <kineticLaw>
          <math xmlns="http://www.w3.org/1998/Math/MathML">
            <ci> FLUX_VALUE </ci>
          </math>
          <listOfParameters>
            <parameter id="LOWER_BOUND" value="0" units="mmol_per_gDW_per_hr" constant="false"/>
            <parameter id="UPPER_BOUND" value="999999" units="mmol_per_gDW_per_hr" constant="false"/>
            <parameter id="FLUX_VALUE" value="0" units="mmol_per_gDW_per_hr" constant="false"/>
            <parameter id="OBJECTIVE_COEFFICIENT" value="0" units="mmol_per_gDW_per_hr" constant="false"/>
          </listOfParameters>
        </kineticLaw>
      </reaction>
      <reaction id="R_ADD_glycerol" name="Glycerol:NAD+ oxidoreductase" reversible="true">
        <notes>
          <body xmlns="http://www.w3.org/1999/xhtml">
            <p>GENE_ASSOCIATION: PP_5278 or PP_2589 or PP_2680 or PP_5258 or PP_3463 or PP_0545 or PP_2694 or PP_3357</p>
          </body>
        </notes>
        <listOfReactants>
          <speciesReference species="M_C0003_c" stoichiometry="1"/>
          <speciesReference species="M_C0098_c" stoichiometry="1"/>
        </listOfReactants>
        <listOfProducts>
          <speciesReference species="M_C0004_c" stoichiometry="1"/>
          <speciesReference species="M_C0065_c" stoichiometry="1"/>
          <speciesReference species="M_C0445_c" stoichiometry="1"/>
        </listOfProducts>
        <kineticLaw>
          <math xmlns="http://www.w3.org/1998/Math/MathML">
            <ci> FLUX_VALUE </ci>
          </math>
          <listOfParameters>
            <parameter id="LOWER_BOUND" value="-999999" units="mmol_per_gDW_per_hr" constant="false"/>
            <parameter id="UPPER_BOUND" value="999999" units="mmol_per_gDW_per_hr" constant="false"/>
            <parameter id="FLUX_VALUE" value="0" units="mmol_per_gDW_per_hr" constant="false"/>
            <parameter id="OBJECTIVE_COEFFICIENT" value="0" units="mmol_per_gDW_per_hr" constant="false"/>
          </listOfParameters>
        </kineticLaw>
      </reaction>
      <reaction id="R_ADD_pro" name="Proline dehydrogenase" reversible="false">
        <notes>
          <body xmlns="http://www.w3.org/1999/xhtml">
            <p>GENE_ASSOCIATION: PP_4947</p>
          </body>
        </notes>
        <listOfReactants>
          <speciesReference species="M_C0001_c" stoichiometry="1"/>
          <speciesReference species="M_C0015_c" stoichiometry="1"/>
          <speciesReference species="M_C0126_c" stoichiometry="1"/>
        </listOfReactants>
        <listOfProducts>
          <speciesReference species="M_C0964_c" stoichiometry="1"/>
          <speciesReference species="M_C0844_c" stoichiometry="1"/>
        </listOfProducts>
        <kineticLaw>
          <math xmlns="http://www.w3.org/1998/Math/MathML">
            <ci> FLUX_VALUE </ci>
          </math>
          <listOfParameters>
            <parameter id="LOWER_BOUND" value="0" units="mmol_per_gDW_per_hr" constant="false"/>
            <parameter id="UPPER_BOUND" value="999999" units="mmol_per_gDW_per_hr" constant="false"/>
            <parameter id="FLUX_VALUE" value="0" units="mmol_per_gDW_per_hr" constant="false"/>
            <parameter id="OBJECTIVE_COEFFICIENT" value="0" units="mmol_per_gDW_per_hr" constant="false"/>
          </listOfParameters>
        </kineticLaw>
      </reaction>
      <reaction id="R_ADD_IR00331" name="aldehyde dehydrogenase (formaldehyde, NAD)" reversible="false">
        <notes>
          <body xmlns="http://www.w3.org/1999/xhtml">
            <p>GENE_ASSOCIATION: PP_0328</p>
          </body>
        </notes>
        <listOfReactants>
          <speciesReference species="M_C0003_c" stoichiometry="1"/>
          <speciesReference species="M_C0001_c" stoichiometry="1"/>
          <speciesReference species="M_C0054_c" stoichiometry="1"/>
        </listOfReactants>
        <listOfProducts>
          <speciesReference species="M_C0004_c" stoichiometry="1"/>
          <speciesReference species="M_C0065_c" stoichiometry="2"/>
          <speciesReference species="M_C0047_c" stoichiometry="1"/>
        </listOfProducts>
        <kineticLaw>
          <math xmlns="http://www.w3.org/1998/Math/MathML">
            <ci> FLUX_VALUE </ci>
          </math>
          <listOfParameters>
            <parameter id="LOWER_BOUND" value="0" units="mmol_per_gDW_per_hr" constant="false"/>
            <parameter id="UPPER_BOUND" value="999999" units="mmol_per_gDW_per_hr" constant="false"/>
            <parameter id="FLUX_VALUE" value="0" units="mmol_per_gDW_per_hr" constant="false"/>
            <parameter id="OBJECTIVE_COEFFICIENT" value="0" units="mmol_per_gDW_per_hr" constant="false"/>
          </listOfParameters>
        </kineticLaw>
      </reaction>
      <reaction id="R_ADD_IR08875" name="2-aceto-2-hydroxybutanoate synthase" reversible="false">
        <notes>
          <body xmlns="http://www.w3.org/1999/xhtml">
            <p>GENE_ASSOCIATION: PP_4679 and (PP_4680 or PP_1157 or PP_3365 or PP_1394)</p>
          </body>
        </notes>
        <listOfReactants>
          <speciesReference species="M_C0065_c" stoichiometry="1"/>
          <speciesReference species="M_C0020_c" stoichiometry="1"/>
          <speciesReference species="M_C0092_c" stoichiometry="1"/>
        </listOfReactants>
        <listOfProducts>
          <speciesReference species="M_C0011_c" stoichiometry="1"/>
          <speciesReference species="M_C3501_c" stoichiometry="1"/>
        </listOfProducts>
        <kineticLaw>
          <math xmlns="http://www.w3.org/1998/Math/MathML">
            <ci> FLUX_VALUE </ci>
          </math>
          <listOfParameters>
            <parameter id="LOWER_BOUND" value="0" units="mmol_per_gDW_per_hr" constant="false"/>
            <parameter id="UPPER_BOUND" value="999999" units="mmol_per_gDW_per_hr" constant="false"/>
            <parameter id="FLUX_VALUE" value="0" units="mmol_per_gDW_per_hr" constant="false"/>
            <parameter id="OBJECTIVE_COEFFICIENT" value="0" units="mmol_per_gDW_per_hr" constant="false"/>
          </listOfParameters>
        </kineticLaw>
      </reaction>
      <reaction id="R_ADD_IR09936" name="choline dehydrogenase (FAD-dependent)" reversible="false">
        <notes>
          <body xmlns="http://www.w3.org/1999/xhtml">
            <p>GENE_ASSOCIATION: PP_5064</p>
          </body>
        </notes>
        <listOfReactants>
          <speciesReference species="M_C0003_c" stoichiometry="1"/>
          <speciesReference species="M_C0096_c" stoichiometry="1"/>
        </listOfReactants>
        <listOfProducts>
          <speciesReference species="M_C0004_c" stoichiometry="1"/>
          <speciesReference species="M_C0444_c" stoichiometry="1"/>
        </listOfProducts>
        <kineticLaw>
          <math xmlns="http://www.w3.org/1998/Math/MathML">
            <ci> FLUX_VALUE </ci>
          </math>
          <listOfParameters>
            <parameter id="LOWER_BOUND" value="0" units="mmol_per_gDW_per_hr" constant="false"/>
            <parameter id="UPPER_BOUND" value="999999" units="mmol_per_gDW_per_hr" constant="false"/>
            <parameter id="FLUX_VALUE" value="0" units="mmol_per_gDW_per_hr" constant="false"/>
            <parameter id="OBJECTIVE_COEFFICIENT" value="0" units="mmol_per_gDW_per_hr" constant="false"/>
          </listOfParameters>
        </kineticLaw>
      </reaction>
      <reaction id="R_ADD_LPS" name="LPS synthesis" reversible="false">
        <notes>
          <body xmlns="http://www.w3.org/1999/xhtml">
            <p>GENE_ASSOCIATION: </p>
          </body>
        </notes>
        <listOfReactants>
          <speciesReference species="M_C0002_c" stoichiometry="7"/>
          <speciesReference species="M_C0001_c" stoichiometry="5"/>
          <speciesReference species="M_C3729_c" stoichiometry="2"/>
          <speciesReference species="M_C0142_c" stoichiometry="1"/>
          <speciesReference species="M_C0035_c" stoichiometry="1"/>
          <speciesReference species="M_C0026_c" stoichiometry="3"/>
          <speciesReference species="M_C1970_c" stoichiometry="3"/>
          <speciesReference species="M_C9275_c" stoichiometry="2"/>
          <speciesReference species="M_C2516_c" stoichiometry="2"/>
          <speciesReference species="M_C0037_c" stoichiometry="2"/>
          <speciesReference species="M_C9391_c" stoichiometry="2"/>
          <speciesReference species="M_C9378_c" stoichiometry="2"/>
          <speciesReference species="M_C0043_c" stoichiometry="1"/>
        </listOfReactants>
        <listOfProducts>
          <speciesReference species="M_C0065_c" stoichiometry="22"/>
          <speciesReference species="M_C0009_c" stoichiometry="3"/>
          <speciesReference species="M_C0008_c" stoichiometry="8"/>
          <speciesReference species="M_C0029_c" stoichiometry="2"/>
          <speciesReference species="M_C0012_c" stoichiometry="1"/>
          <speciesReference species="M_C0018_c" stoichiometry="1"/>
          <speciesReference species="M_C0014_c" stoichiometry="5"/>
          <speciesReference species="M_C9296_c" stoichiometry="1"/>
          <speciesReference species="M_C0031_c" stoichiometry="3"/>
          <speciesReference species="M_C0089_c" stoichiometry="1"/>
          <speciesReference species="M_C0046_c" stoichiometry="2"/>
          <speciesReference species="M_C9262_c" stoichiometry="6"/>
        </listOfProducts>
        <kineticLaw>
          <math xmlns="http://www.w3.org/1998/Math/MathML">
            <ci> FLUX_VALUE </ci>
          </math>
          <listOfParameters>
            <parameter id="LOWER_BOUND" value="0" units="mmol_per_gDW_per_hr" constant="false"/>
            <parameter id="UPPER_BOUND" value="999999" units="mmol_per_gDW_per_hr" constant="false"/>
            <parameter id="FLUX_VALUE" value="0" units="mmol_per_gDW_per_hr" constant="false"/>
            <parameter id="OBJECTIVE_COEFFICIENT" value="0" units="mmol_per_gDW_per_hr" constant="false"/>
          </listOfParameters>
        </kineticLaw>
      </reaction>
      <reaction id="R_ADD_lipa" name="KDO2-lipid A Synthesis" reversible="false">
        <notes>
          <body xmlns="http://www.w3.org/1999/xhtml">
            <p>GENE_ASSOCIATION: </p>
          </body>
        </notes>
        <listOfReactants>
          <speciesReference species="M_C0002_c" stoichiometry="1"/>
          <speciesReference species="M_C0001_c" stoichiometry="3"/>
          <speciesReference species="M_C9275_c" stoichiometry="2"/>
          <speciesReference species="M_C2516_c" stoichiometry="2"/>
          <speciesReference species="M_C0037_c" stoichiometry="2"/>
          <speciesReference species="M_C9391_c" stoichiometry="2"/>
          <speciesReference species="M_C9378_c" stoichiometry="2"/>
        </listOfReactants>
        <listOfProducts>
          <speciesReference species="M_C0065_c" stoichiometry="8"/>
          <speciesReference species="M_C0008_c" stoichiometry="1"/>
          <speciesReference species="M_C0029_c" stoichiometry="2"/>
          <speciesReference species="M_C0014_c" stoichiometry="1"/>
          <speciesReference species="M_C0089_c" stoichiometry="1"/>
          <speciesReference species="M_C0046_c" stoichiometry="2"/>
          <speciesReference species="M_C9262_c" stoichiometry="6"/>
          <speciesReference species="M_lipa_c" stoichiometry="1"/>
        </listOfProducts>
        <kineticLaw>
          <math xmlns="http://www.w3.org/1998/Math/MathML">
            <ci> FLUX_VALUE </ci>
          </math>
          <listOfParameters>
            <parameter id="LOWER_BOUND" value="0" units="mmol_per_gDW_per_hr" constant="false"/>
            <parameter id="UPPER_BOUND" value="999999" units="mmol_per_gDW_per_hr" constant="false"/>
            <parameter id="FLUX_VALUE" value="0" units="mmol_per_gDW_per_hr" constant="false"/>
            <parameter id="OBJECTIVE_COEFFICIENT" value="0" units="mmol_per_gDW_per_hr" constant="false"/>
          </listOfParameters>
        </kineticLaw>
      </reaction>
      <reaction id="R_ADD_cypo" name="cyclopropane fatty acid synthase (Phosphatidylethanolamine, n-C16:0)" reversible="false">
        <notes>
          <body xmlns="http://www.w3.org/1999/xhtml">
            <p>GENE_ASSOCIATION: PP_2734</p>
          </body>
        </notes>
        <listOfReactants>
          <speciesReference species="M_C0017_c" stoichiometry="2"/>
          <speciesReference species="M_C9309_c" stoichiometry="1"/>
        </listOfReactants>
        <listOfProducts>
          <speciesReference species="M_C0065_c" stoichiometry="2"/>
          <speciesReference species="M_C0019_c" stoichiometry="2"/>
          <speciesReference species="M_cypo_c" stoichiometry="1"/>
        </listOfProducts>
        <kineticLaw>
          <math xmlns="http://www.w3.org/1998/Math/MathML">
            <ci> FLUX_VALUE </ci>
          </math>
          <listOfParameters>
            <parameter id="LOWER_BOUND" value="0" units="mmol_per_gDW_per_hr" constant="false"/>
            <parameter id="UPPER_BOUND" value="999999" units="mmol_per_gDW_per_hr" constant="false"/>
            <parameter id="FLUX_VALUE" value="0" units="mmol_per_gDW_per_hr" constant="false"/>
            <parameter id="OBJECTIVE_COEFFICIENT" value="0" units="mmol_per_gDW_per_hr" constant="false"/>
          </listOfParameters>
        </kineticLaw>
      </reaction>
      <reaction id="R_ADD_heme1" name="iron (II) transport via ABC system" reversible="false">
        <notes>
          <body xmlns="http://www.w3.org/1999/xhtml">
            <p>GENE_ASSOCIATION: (PP1078 and (PP4881 or PP5196) and (PP4882 or PP5195))</p>
          </body>
        </notes>
        <listOfReactants>
          <speciesReference species="M_C0002_c" stoichiometry="1"/>
          <speciesReference species="M_C0001_c" stoichiometry="1"/>
          <speciesReference species="M_EC0021_c" stoichiometry="1"/>
        </listOfReactants>
        <listOfProducts>
          <speciesReference species="M_C0065_c" stoichiometry="1"/>
          <speciesReference species="M_C0009_c" stoichiometry="1"/>
          <speciesReference species="M_C0008_c" stoichiometry="1"/>
          <speciesReference species="M_C0021_c" stoichiometry="1"/>
        </listOfProducts>
        <kineticLaw>
          <math xmlns="http://www.w3.org/1998/Math/MathML">
            <ci> FLUX_VALUE </ci>
          </math>
          <listOfParameters>
            <parameter id="LOWER_BOUND" value="0" units="mmol_per_gDW_per_hr" constant="false"/>
            <parameter id="UPPER_BOUND" value="999999" units="mmol_per_gDW_per_hr" constant="false"/>
            <parameter id="FLUX_VALUE" value="0" units="mmol_per_gDW_per_hr" constant="false"/>
            <parameter id="OBJECTIVE_COEFFICIENT" value="0" units="mmol_per_gDW_per_hr" constant="false"/>
          </listOfParameters>
        </kineticLaw>
      </reaction>
      <reaction id="R_ADD_heme2" reversible="true">
        <notes>
          <body xmlns="http://www.w3.org/1999/xhtml">
            <p>GENE_ASSOCIATION: </p>
          </body>
        </notes>
        <listOfReactants>
          <speciesReference species="M_EC0021_c" stoichiometry="1"/>
        </listOfReactants>
        <kineticLaw>
          <math xmlns="http://www.w3.org/1998/Math/MathML">
            <ci> FLUX_VALUE </ci>
          </math>
          <listOfParameters>
            <parameter id="LOWER_BOUND" value="-999999" units="mmol_per_gDW_per_hr" constant="false"/>
            <parameter id="UPPER_BOUND" value="999999" units="mmol_per_gDW_per_hr" constant="false"/>
            <parameter id="FLUX_VALUE" value="0" units="mmol_per_gDW_per_hr" constant="false"/>
            <parameter id="OBJECTIVE_COEFFICIENT" value="0" units="mmol_per_gDW_per_hr" constant="false"/>
          </listOfParameters>
        </kineticLaw>
      </reaction>
      <reaction id="R_ADD_heme3" name="Oxygen Independent coproporphyrinogen-III oxidase" reversible="false">
        <notes>
          <body xmlns="http://www.w3.org/1999/xhtml">
            <p>GENE_ASSOCIATION: PP4264 or PP5101</p>
          </body>
        </notes>
        <listOfReactants>
          <speciesReference species="M_C0017_c" stoichiometry="2"/>
          <speciesReference species="M_C2053_c" stoichiometry="1"/>
        </listOfReactants>
        <listOfProducts>
          <speciesReference species="M_C0065_c" stoichiometry="2"/>
          <speciesReference species="M_C0058_c" stoichiometry="2"/>
          <speciesReference species="M_C0011_c" stoichiometry="2"/>
          <speciesReference species="M_C3026_c" stoichiometry="2"/>
          <speciesReference species="M_C0780_c" stoichiometry="1"/>
        </listOfProducts>
        <kineticLaw>
          <math xmlns="http://www.w3.org/1998/Math/MathML">
            <ci> FLUX_VALUE </ci>
          </math>
          <listOfParameters>
            <parameter id="LOWER_BOUND" value="0" units="mmol_per_gDW_per_hr" constant="false"/>
            <parameter id="UPPER_BOUND" value="999999" units="mmol_per_gDW_per_hr" constant="false"/>
            <parameter id="FLUX_VALUE" value="0" units="mmol_per_gDW_per_hr" constant="false"/>
            <parameter id="OBJECTIVE_COEFFICIENT" value="0" units="mmol_per_gDW_per_hr" constant="false"/>
          </listOfParameters>
        </kineticLaw>
      </reaction>
      <reaction id="R_ADD_heme4" name="protoporphyrinogen oxidase" reversible="false">
        <notes>
          <body xmlns="http://www.w3.org/1999/xhtml">
            <p>GENE_ASSOCIATION: PP0189 or PP0734</p>
          </body>
        </notes>
        <listOfReactants>
          <speciesReference species="M_C0007_c" stoichiometry="3"/>
          <speciesReference species="M_C0780_c" stoichiometry="2"/>
        </listOfReactants>
        <listOfProducts>
          <speciesReference species="M_C0001_c" stoichiometry="6"/>
          <speciesReference species="M_C1455_c" stoichiometry="2"/>
        </listOfProducts>
        <kineticLaw>
          <math xmlns="http://www.w3.org/1998/Math/MathML">
            <ci> FLUX_VALUE </ci>
          </math>
          <listOfParameters>
            <parameter id="LOWER_BOUND" value="0" units="mmol_per_gDW_per_hr" constant="false"/>
            <parameter id="UPPER_BOUND" value="999999" units="mmol_per_gDW_per_hr" constant="false"/>
            <parameter id="FLUX_VALUE" value="0" units="mmol_per_gDW_per_hr" constant="false"/>
            <parameter id="OBJECTIVE_COEFFICIENT" value="0" units="mmol_per_gDW_per_hr" constant="false"/>
          </listOfParameters>
        </kineticLaw>
      </reaction>
      <reaction id="R_ADD_gdp6dm5" name="GDP-4-dehydro-6-deoxy-D-mannose reductase" reversible="true">
        <notes>
          <body xmlns="http://www.w3.org/1999/xhtml">
            <p>GENE_ASSOCIATION: PP1800</p>
          </body>
        </notes>
        <listOfReactants>
          <speciesReference species="M_C0006_c" stoichiometry="1"/>
          <speciesReference species="M_C1970_c" stoichiometry="1"/>
        </listOfReactants>
        <listOfProducts>
          <speciesReference species="M_C0065_c" stoichiometry="1"/>
          <speciesReference species="M_C0005_c" stoichiometry="1"/>
          <speciesReference species="M_C0884_c" stoichiometry="1"/>
        </listOfProducts>
        <kineticLaw>
          <math xmlns="http://www.w3.org/1998/Math/MathML">
            <ci> FLUX_VALUE </ci>
          </math>
          <listOfParameters>
            <parameter id="LOWER_BOUND" value="-999999" units="mmol_per_gDW_per_hr" constant="false"/>
            <parameter id="UPPER_BOUND" value="999999" units="mmol_per_gDW_per_hr" constant="false"/>
            <parameter id="FLUX_VALUE" value="0" units="mmol_per_gDW_per_hr" constant="false"/>
            <parameter id="OBJECTIVE_COEFFICIENT" value="0" units="mmol_per_gDW_per_hr" constant="false"/>
          </listOfParameters>
        </kineticLaw>
      </reaction>
      <reaction id="R_RR08613" name="allantoin transport in/out via proton symport" reversible="true">
        <notes>
          <body xmlns="http://www.w3.org/1999/xhtml">
            <p>GENE_ASSOCIATION: </p>
          </body>
        </notes>
        <listOfReactants>
          <speciesReference species="M_EC0065_c" stoichiometry="1"/>
          <speciesReference species="M_EC1078_c" stoichiometry="1"/>
        </listOfReactants>
        <listOfProducts>
          <speciesReference species="M_C0065_c" stoichiometry="1"/>
          <speciesReference species="M_C1078_c" stoichiometry="1"/>
        </listOfProducts>
        <kineticLaw>
          <math xmlns="http://www.w3.org/1998/Math/MathML">
            <ci> FLUX_VALUE </ci>
          </math>
          <listOfParameters>
            <parameter id="LOWER_BOUND" value="-999999" units="mmol_per_gDW_per_hr" constant="false"/>
            <parameter id="UPPER_BOUND" value="999999" units="mmol_per_gDW_per_hr" constant="false"/>
            <parameter id="FLUX_VALUE" value="0" units="mmol_per_gDW_per_hr" constant="false"/>
            <parameter id="OBJECTIVE_COEFFICIENT" value="0" units="mmol_per_gDW_per_hr" constant="false"/>
          </listOfParameters>
        </kineticLaw>
      </reaction>
      <reaction id="R_IR10013" name="uricase" reversible="false">
        <notes>
          <body xmlns="http://www.w3.org/1999/xhtml">
            <p>GENE_ASSOCIATION: </p>
          </body>
        </notes>
        <listOfReactants>
          <speciesReference species="M_C0007_c" stoichiometry="1"/>
          <speciesReference species="M_C0001_c" stoichiometry="2"/>
          <speciesReference species="M_C0294_c" stoichiometry="1"/>
        </listOfReactants>
        <listOfProducts>
          <speciesReference species="M_C0025_c" stoichiometry="1"/>
          <speciesReference species="M_C0011_c" stoichiometry="1"/>
          <speciesReference species="M_C1078_c" stoichiometry="1"/>
        </listOfProducts>
        <kineticLaw>
          <math xmlns="http://www.w3.org/1998/Math/MathML">
            <ci> FLUX_VALUE </ci>
          </math>
          <listOfParameters>
            <parameter id="LOWER_BOUND" value="0" units="mmol_per_gDW_per_hr" constant="false"/>
            <parameter id="UPPER_BOUND" value="999999" units="mmol_per_gDW_per_hr" constant="false"/>
            <parameter id="FLUX_VALUE" value="0" units="mmol_per_gDW_per_hr" constant="false"/>
            <parameter id="OBJECTIVE_COEFFICIENT" value="0" units="mmol_per_gDW_per_hr" constant="false"/>
          </listOfParameters>
        </kineticLaw>
      </reaction>
      <reaction id="R_IR01160" name="xanthine dehydrogenase" reversible="false">
        <notes>
          <body xmlns="http://www.w3.org/1999/xhtml">
            <p>GENE_ASSOCIATION: </p>
          </body>
        </notes>
        <listOfReactants>
          <speciesReference species="M_C0003_c" stoichiometry="1"/>
          <speciesReference species="M_C0001_c" stoichiometry="1"/>
          <speciesReference species="M_C0304_c" stoichiometry="1"/>
        </listOfReactants>
        <listOfProducts>
          <speciesReference species="M_C0004_c" stoichiometry="1"/>
          <speciesReference species="M_C0065_c" stoichiometry="1"/>
          <speciesReference species="M_C0294_c" stoichiometry="1"/>
        </listOfProducts>
        <kineticLaw>
          <math xmlns="http://www.w3.org/1998/Math/MathML">
            <ci> FLUX_VALUE </ci>
          </math>
          <listOfParameters>
            <parameter id="LOWER_BOUND" value="0" units="mmol_per_gDW_per_hr" constant="false"/>
            <parameter id="UPPER_BOUND" value="999999" units="mmol_per_gDW_per_hr" constant="false"/>
            <parameter id="FLUX_VALUE" value="0" units="mmol_per_gDW_per_hr" constant="false"/>
            <parameter id="OBJECTIVE_COEFFICIENT" value="0" units="mmol_per_gDW_per_hr" constant="false"/>
          </listOfParameters>
        </kineticLaw>
      </reaction>
      <reaction id="R_IR00985" name="purine nucleosidase (inosine)" reversible="false">
        <notes>
          <body xmlns="http://www.w3.org/1999/xhtml">
            <p>GENE_ASSOCIATION: </p>
          </body>
        </notes>
        <listOfReactants>
          <speciesReference species="M_C0001_c" stoichiometry="1"/>
          <speciesReference species="M_C0239_c" stoichiometry="1"/>
        </listOfReactants>
        <listOfProducts>
          <speciesReference species="M_C0218_c" stoichiometry="1"/>
          <speciesReference species="M_C0103_c" stoichiometry="1"/>
        </listOfProducts>
        <kineticLaw>
          <math xmlns="http://www.w3.org/1998/Math/MathML">
            <ci> FLUX_VALUE </ci>
          </math>
          <listOfParameters>
            <parameter id="LOWER_BOUND" value="0" units="mmol_per_gDW_per_hr" constant="false"/>
            <parameter id="UPPER_BOUND" value="999999" units="mmol_per_gDW_per_hr" constant="false"/>
            <parameter id="FLUX_VALUE" value="0" units="mmol_per_gDW_per_hr" constant="false"/>
            <parameter id="OBJECTIVE_COEFFICIENT" value="0" units="mmol_per_gDW_per_hr" constant="false"/>
          </listOfParameters>
        </kineticLaw>
      </reaction>
      <reaction id="R_RR03514" name="S-Adenosyl-L-homocysteine hydrolase" reversible="true">
        <notes>
          <body xmlns="http://www.w3.org/1999/xhtml">
            <p>GENE_ASSOCIATION: </p>
          </body>
        </notes>
        <listOfReactants>
          <speciesReference species="M_C0001_c" stoichiometry="1"/>
          <speciesReference species="M_C0019_c" stoichiometry="1"/>
        </listOfReactants>
        <listOfProducts>
          <speciesReference species="M_C0132_c" stoichiometry="1"/>
          <speciesReference species="M_C0175_c" stoichiometry="1"/>
        </listOfProducts>
        <kineticLaw>
          <math xmlns="http://www.w3.org/1998/Math/MathML">
            <ci> FLUX_VALUE </ci>
          </math>
          <listOfParameters>
            <parameter id="LOWER_BOUND" value="-999999" units="mmol_per_gDW_per_hr" constant="false"/>
            <parameter id="UPPER_BOUND" value="999999" units="mmol_per_gDW_per_hr" constant="false"/>
            <parameter id="FLUX_VALUE" value="0" units="mmol_per_gDW_per_hr" constant="false"/>
            <parameter id="OBJECTIVE_COEFFICIENT" value="0" units="mmol_per_gDW_per_hr" constant="false"/>
          </listOfParameters>
        </kineticLaw>
      </reaction>
      <reaction id="R_RR04090" name="(S)-Hydroxydecanoyl-CoA hydro-lyase" reversible="true">
        <notes>
          <body xmlns="http://www.w3.org/1999/xhtml">
            <p>GENE_ASSOCIATION: ( PP_2136 ) or ( PP_3283 ) or ( PP_3491 ) or ( PP_2217 ) or ( PP_4066 ) or ( PP_1412 ) or ( PP_1845 ) or ( PP_4030 )</p>
          </body>
        </notes>
        <listOfReactants>
          <speciesReference species="M_C3049_c" stoichiometry="1"/>
        </listOfReactants>
        <listOfProducts>
          <speciesReference species="M_C0001_c" stoichiometry="1"/>
          <speciesReference species="M_C3060_c" stoichiometry="1"/>
        </listOfProducts>
        <kineticLaw>
          <math xmlns="http://www.w3.org/1998/Math/MathML">
            <ci> FLUX_VALUE </ci>
          </math>
          <listOfParameters>
            <parameter id="LOWER_BOUND" value="-999999" units="mmol_per_gDW_per_hr" constant="false"/>
            <parameter id="UPPER_BOUND" value="999999" units="mmol_per_gDW_per_hr" constant="false"/>
            <parameter id="FLUX_VALUE" value="0" units="mmol_per_gDW_per_hr" constant="false"/>
            <parameter id="OBJECTIVE_COEFFICIENT" value="0" units="mmol_per_gDW_per_hr" constant="false"/>
          </listOfParameters>
        </kineticLaw>
      </reaction>
      <reaction id="R_RR09712" name="(S)-3-Hydroxytetradecanoyl-CoA:NAD+ oxidoreductase" reversible="true">
        <notes>
          <body xmlns="http://www.w3.org/1999/xhtml">
            <p>GENE_ASSOCIATION: ( PP_2136 ) or ( PP_2047 ) or ( PP_0302 ) or ( PP_2214 )</p>
          </body>
        </notes>
        <listOfReactants>
          <speciesReference species="M_C0003_c" stoichiometry="1"/>
          <speciesReference species="M_C3046_c" stoichiometry="1"/>
        </listOfReactants>
        <listOfProducts>
          <speciesReference species="M_C0004_c" stoichiometry="1"/>
          <speciesReference species="M_C0065_c" stoichiometry="1"/>
          <speciesReference species="M_C9461_c" stoichiometry="1"/>
        </listOfProducts>
        <kineticLaw>
          <math xmlns="http://www.w3.org/1998/Math/MathML">
            <ci> FLUX_VALUE </ci>
          </math>
          <listOfParameters>
            <parameter id="LOWER_BOUND" value="-999999" units="mmol_per_gDW_per_hr" constant="false"/>
            <parameter id="UPPER_BOUND" value="999999" units="mmol_per_gDW_per_hr" constant="false"/>
            <parameter id="FLUX_VALUE" value="0" units="mmol_per_gDW_per_hr" constant="false"/>
            <parameter id="OBJECTIVE_COEFFICIENT" value="0" units="mmol_per_gDW_per_hr" constant="false"/>
          </listOfParameters>
        </kineticLaw>
      </reaction>
      <reaction id="R_RR01488" name="Succinyl-CoA:dihydrolipoamide S-succinyltransferase" reversible="true">
        <notes>
          <body xmlns="http://www.w3.org/1999/xhtml">
            <p>GENE_ASSOCIATION:  PP_4188 </p>
          </body>
        </notes>
        <listOfReactants>
          <speciesReference species="M_C0446_c" stoichiometry="1"/>
          <speciesReference species="M_C0076_c" stoichiometry="1"/>
        </listOfReactants>
        <listOfProducts>
          <speciesReference species="M_C0010_c" stoichiometry="1"/>
          <speciesReference species="M_C0846_c" stoichiometry="1"/>
        </listOfProducts>
        <kineticLaw>
          <math xmlns="http://www.w3.org/1998/Math/MathML">
            <ci> FLUX_VALUE </ci>
          </math>
          <listOfParameters>
            <parameter id="LOWER_BOUND" value="-999999" units="mmol_per_gDW_per_hr" constant="false"/>
            <parameter id="UPPER_BOUND" value="999999" units="mmol_per_gDW_per_hr" constant="false"/>
            <parameter id="FLUX_VALUE" value="0" units="mmol_per_gDW_per_hr" constant="false"/>
            <parameter id="OBJECTIVE_COEFFICIENT" value="0" units="mmol_per_gDW_per_hr" constant="false"/>
          </listOfParameters>
        </kineticLaw>
      </reaction>
      <reaction id="R_RR02311" name="(2-Aminoethyl)phosphonate:pyruvate aminotransferase" reversible="true">
        <notes>
          <body xmlns="http://www.w3.org/1999/xhtml">
            <p>GENE_ASSOCIATION:  PP_2209 </p>
          </body>
        </notes>
        <listOfReactants>
          <speciesReference species="M_C0020_c" stoichiometry="1"/>
          <speciesReference species="M_C2206_c" stoichiometry="1"/>
        </listOfReactants>
        <listOfProducts>
          <speciesReference species="M_C0035_c" stoichiometry="1"/>
          <speciesReference species="M_C1994_c" stoichiometry="1"/>
        </listOfProducts>
        <kineticLaw>
          <math xmlns="http://www.w3.org/1998/Math/MathML">
            <ci> FLUX_VALUE </ci>
          </math>
          <listOfParameters>
            <parameter id="LOWER_BOUND" value="-999999" units="mmol_per_gDW_per_hr" constant="false"/>
            <parameter id="UPPER_BOUND" value="999999" units="mmol_per_gDW_per_hr" constant="false"/>
            <parameter id="FLUX_VALUE" value="0" units="mmol_per_gDW_per_hr" constant="false"/>
            <parameter id="OBJECTIVE_COEFFICIENT" value="0" units="mmol_per_gDW_per_hr" constant="false"/>
          </listOfParameters>
        </kineticLaw>
      </reaction>
      <reaction id="R_RR04316" name="MCOATA" reversible="true">
        <notes>
          <body xmlns="http://www.w3.org/1999/xhtml">
            <p>GENE_ASSOCIATION:  PP_1913 </p>
          </body>
        </notes>
        <listOfReactants>
          <speciesReference species="M_C0068_c" stoichiometry="1"/>
          <speciesReference species="M_C9262_c" stoichiometry="1"/>
        </listOfReactants>
        <listOfProducts>
          <speciesReference species="M_C0010_c" stoichiometry="1"/>
          <speciesReference species="M_C9297_c" stoichiometry="1"/>
        </listOfProducts>
        <kineticLaw>
          <math xmlns="http://www.w3.org/1998/Math/MathML">
            <ci> FLUX_VALUE </ci>
          </math>
          <listOfParameters>
            <parameter id="LOWER_BOUND" value="-999999" units="mmol_per_gDW_per_hr" constant="false"/>
            <parameter id="UPPER_BOUND" value="999999" units="mmol_per_gDW_per_hr" constant="false"/>
            <parameter id="FLUX_VALUE" value="0" units="mmol_per_gDW_per_hr" constant="false"/>
            <parameter id="OBJECTIVE_COEFFICIENT" value="0" units="mmol_per_gDW_per_hr" constant="false"/>
          </listOfParameters>
        </kineticLaw>
      </reaction>
      <reaction id="R_RR03830" name="alpha-D-Ribose 1-phosphate 1,6-phosphomutase" reversible="true">
        <notes>
          <body xmlns="http://www.w3.org/1999/xhtml">
            <p>GENE_ASSOCIATION: ( PP_1777 ) or ( PP_3578 ) or ( PP_5288 )</p>
          </body>
        </notes>
        <listOfReactants>
          <speciesReference species="M_C0342_c" stoichiometry="1"/>
        </listOfReactants>
        <listOfProducts>
          <speciesReference species="M_C0099_c" stoichiometry="1"/>
        </listOfProducts>
        <kineticLaw>
          <math xmlns="http://www.w3.org/1998/Math/MathML">
            <ci> FLUX_VALUE </ci>
          </math>
          <listOfParameters>
            <parameter id="LOWER_BOUND" value="-999999" units="mmol_per_gDW_per_hr" constant="false"/>
            <parameter id="UPPER_BOUND" value="999999" units="mmol_per_gDW_per_hr" constant="false"/>
            <parameter id="FLUX_VALUE" value="0" units="mmol_per_gDW_per_hr" constant="false"/>
            <parameter id="OBJECTIVE_COEFFICIENT" value="0" units="mmol_per_gDW_per_hr" constant="false"/>
          </listOfParameters>
        </kineticLaw>
      </reaction>
      <reaction id="R_RR00220" name="(2S,3R)-3-Hydroxybutane-1,2,3-tricarboxylate pyruvate-lyase" reversible="true">
        <notes>
          <body xmlns="http://www.w3.org/1999/xhtml">
            <p>GENE_ASSOCIATION:  PP_2334 </p>
          </body>
        </notes>
        <listOfReactants>
          <speciesReference species="M_C2769_c" stoichiometry="1"/>
        </listOfReactants>
        <listOfProducts>
          <speciesReference species="M_C0020_c" stoichiometry="1"/>
          <speciesReference species="M_C0036_c" stoichiometry="1"/>
        </listOfProducts>
        <kineticLaw>
          <math xmlns="http://www.w3.org/1998/Math/MathML">
            <ci> FLUX_VALUE </ci>
          </math>
          <listOfParameters>
            <parameter id="LOWER_BOUND" value="-999999" units="mmol_per_gDW_per_hr" constant="false"/>
            <parameter id="UPPER_BOUND" value="999999" units="mmol_per_gDW_per_hr" constant="false"/>
            <parameter id="FLUX_VALUE" value="0" units="mmol_per_gDW_per_hr" constant="false"/>
            <parameter id="OBJECTIVE_COEFFICIENT" value="0" units="mmol_per_gDW_per_hr" constant="false"/>
          </listOfParameters>
        </kineticLaw>
      </reaction>
      <reaction id="R_RR01408" name="(R)-Pantoate:NADP+ 2-oxidoreductase" reversible="true">
        <notes>
          <body xmlns="http://www.w3.org/1999/xhtml">
            <p>GENE_ASSOCIATION: ( PP_1351 ) or ( PP_4678 ) or ( PP_2998 ) or ( PP_2325 )</p>
          </body>
        </notes>
        <listOfReactants>
          <speciesReference species="M_C0006_c" stoichiometry="1"/>
          <speciesReference species="M_C0404_c" stoichiometry="1"/>
        </listOfReactants>
        <listOfProducts>
          <speciesReference species="M_C0065_c" stoichiometry="1"/>
          <speciesReference species="M_C0005_c" stoichiometry="1"/>
          <speciesReference species="M_C0702_c" stoichiometry="1"/>
        </listOfProducts>
        <kineticLaw>
          <math xmlns="http://www.w3.org/1998/Math/MathML">
            <ci> FLUX_VALUE </ci>
          </math>
          <listOfParameters>
            <parameter id="LOWER_BOUND" value="-999999" units="mmol_per_gDW_per_hr" constant="false"/>
            <parameter id="UPPER_BOUND" value="999999" units="mmol_per_gDW_per_hr" constant="false"/>
            <parameter id="FLUX_VALUE" value="0" units="mmol_per_gDW_per_hr" constant="false"/>
            <parameter id="OBJECTIVE_COEFFICIENT" value="0" units="mmol_per_gDW_per_hr" constant="false"/>
          </listOfParameters>
        </kineticLaw>
      </reaction>
      <reaction id="R_RR03588" name="IMP:pyrophosphate phosphoribosyltransferase" reversible="true">
        <notes>
          <body xmlns="http://www.w3.org/1999/xhtml">
            <p>GENE_ASSOCIATION:  PP_0747 </p>
          </body>
        </notes>
        <listOfReactants>
          <speciesReference species="M_C0012_c" stoichiometry="1"/>
          <speciesReference species="M_C0112_c" stoichiometry="1"/>
        </listOfReactants>
        <listOfProducts>
          <speciesReference species="M_C0218_c" stoichiometry="1"/>
          <speciesReference species="M_C0101_c" stoichiometry="1"/>
        </listOfProducts>
        <kineticLaw>
          <math xmlns="http://www.w3.org/1998/Math/MathML">
            <ci> FLUX_VALUE </ci>
          </math>
          <listOfParameters>
            <parameter id="LOWER_BOUND" value="-999999" units="mmol_per_gDW_per_hr" constant="false"/>
            <parameter id="UPPER_BOUND" value="999999" units="mmol_per_gDW_per_hr" constant="false"/>
            <parameter id="FLUX_VALUE" value="0" units="mmol_per_gDW_per_hr" constant="false"/>
            <parameter id="OBJECTIVE_COEFFICIENT" value="0" units="mmol_per_gDW_per_hr" constant="false"/>
          </listOfParameters>
        </kineticLaw>
      </reaction>
      <reaction id="R_RR01849" name="5-Amino-2-oxopentanoate:2-oxoglutarate aminotransferase" reversible="true">
        <notes>
          <body xmlns="http://www.w3.org/1999/xhtml">
            <p>GENE_ASSOCIATION:  PP_0967 </p>
          </body>
        </notes>
        <listOfReactants>
          <speciesReference species="M_C0795_c" stoichiometry="1"/>
          <speciesReference species="M_C0024_c" stoichiometry="1"/>
        </listOfReactants>
        <listOfProducts>
          <speciesReference species="M_C0023_c" stoichiometry="1"/>
          <speciesReference species="M_C0915_c" stoichiometry="1"/>
        </listOfProducts>
        <kineticLaw>
          <math xmlns="http://www.w3.org/1998/Math/MathML">
            <ci> FLUX_VALUE </ci>
          </math>
          <listOfParameters>
            <parameter id="LOWER_BOUND" value="-999999" units="mmol_per_gDW_per_hr" constant="false"/>
            <parameter id="UPPER_BOUND" value="999999" units="mmol_per_gDW_per_hr" constant="false"/>
            <parameter id="FLUX_VALUE" value="0" units="mmol_per_gDW_per_hr" constant="false"/>
            <parameter id="OBJECTIVE_COEFFICIENT" value="0" units="mmol_per_gDW_per_hr" constant="false"/>
          </listOfParameters>
        </kineticLaw>
      </reaction>
      <reaction id="R_RR04093" name="Hexanoyl-CoA:acetyl-CoA C-acyltransferase" reversible="true">
        <notes>
          <body xmlns="http://www.w3.org/1999/xhtml">
            <p>GENE_ASSOCIATION: ( PP_3280 ) or ( PP_2137 ) or ( PP_0582 )</p>
          </body>
        </notes>
        <listOfReactants>
          <speciesReference species="M_C0022_c" stoichiometry="1"/>
          <speciesReference species="M_C3055_c" stoichiometry="1"/>
        </listOfReactants>
        <listOfProducts>
          <speciesReference species="M_C0010_c" stoichiometry="1"/>
          <speciesReference species="M_C3052_c" stoichiometry="1"/>
        </listOfProducts>
        <kineticLaw>
          <math xmlns="http://www.w3.org/1998/Math/MathML">
            <ci> FLUX_VALUE </ci>
          </math>
          <listOfParameters>
            <parameter id="LOWER_BOUND" value="-999999" units="mmol_per_gDW_per_hr" constant="false"/>
            <parameter id="UPPER_BOUND" value="999999" units="mmol_per_gDW_per_hr" constant="false"/>
            <parameter id="FLUX_VALUE" value="0" units="mmol_per_gDW_per_hr" constant="false"/>
            <parameter id="OBJECTIVE_COEFFICIENT" value="0" units="mmol_per_gDW_per_hr" constant="false"/>
          </listOfParameters>
        </kineticLaw>
      </reaction>
      <reaction id="R_RR00511" name="D-Glucose-6-phosphate:NADP+ 1-oxoreductase" reversible="true">
        <notes>
          <body xmlns="http://www.w3.org/1999/xhtml">
            <p>GENE_ASSOCIATION: ( PP_4042 ) or ( PP_1022 ) or ( PP_5351 )</p>
          </body>
        </notes>
        <listOfReactants>
          <speciesReference species="M_C0006_c" stoichiometry="1"/>
          <speciesReference species="M_C0077_c" stoichiometry="1"/>
        </listOfReactants>
        <listOfProducts>
          <speciesReference species="M_C0065_c" stoichiometry="1"/>
          <speciesReference species="M_C0005_c" stoichiometry="1"/>
          <speciesReference species="M_C0895_c" stoichiometry="1"/>
        </listOfProducts>
        <kineticLaw>
          <math xmlns="http://www.w3.org/1998/Math/MathML">
            <ci> FLUX_VALUE </ci>
          </math>
          <listOfParameters>
            <parameter id="LOWER_BOUND" value="-999999" units="mmol_per_gDW_per_hr" constant="false"/>
            <parameter id="UPPER_BOUND" value="999999" units="mmol_per_gDW_per_hr" constant="false"/>
            <parameter id="FLUX_VALUE" value="0" units="mmol_per_gDW_per_hr" constant="false"/>
            <parameter id="OBJECTIVE_COEFFICIENT" value="0" units="mmol_per_gDW_per_hr" constant="false"/>
          </listOfParameters>
        </kineticLaw>
      </reaction>
      <reaction id="R_RR00695" name="N-(5-Phospho-D-ribosyl)anthranilate:pyrophosphatephosphoribosyl-transferase" reversible="true">
        <notes>
          <body xmlns="http://www.w3.org/1999/xhtml">
            <p>GENE_ASSOCIATION:  PP_0421 </p>
          </body>
        </notes>
        <listOfReactants>
          <speciesReference species="M_C0012_c" stoichiometry="1"/>
          <speciesReference species="M_C2612_c" stoichiometry="1"/>
        </listOfReactants>
        <listOfProducts>
          <speciesReference species="M_C0101_c" stoichiometry="1"/>
          <speciesReference species="M_C0091_c" stoichiometry="1"/>
        </listOfProducts>
        <kineticLaw>
          <math xmlns="http://www.w3.org/1998/Math/MathML">
            <ci> FLUX_VALUE </ci>
          </math>
          <listOfParameters>
            <parameter id="LOWER_BOUND" value="-999999" units="mmol_per_gDW_per_hr" constant="false"/>
            <parameter id="UPPER_BOUND" value="999999" units="mmol_per_gDW_per_hr" constant="false"/>
            <parameter id="FLUX_VALUE" value="0" units="mmol_per_gDW_per_hr" constant="false"/>
            <parameter id="OBJECTIVE_COEFFICIENT" value="0" units="mmol_per_gDW_per_hr" constant="false"/>
          </listOfParameters>
        </kineticLaw>
      </reaction>
      <reaction id="R_RR04170" name="N2-Succinyl-L-glutamate 5-semialdehyde:NAD+ oxidoreductase" reversible="true">
        <notes>
          <body xmlns="http://www.w3.org/1999/xhtml">
            <p>GENE_ASSOCIATION:  PP_4478 </p>
          </body>
        </notes>
        <listOfReactants>
          <speciesReference species="M_C0003_c" stoichiometry="1"/>
          <speciesReference species="M_C0001_c" stoichiometry="1"/>
          <speciesReference species="M_C3456_c" stoichiometry="1"/>
        </listOfReactants>
        <listOfProducts>
          <speciesReference species="M_C0004_c" stoichiometry="1"/>
          <speciesReference species="M_C0065_c" stoichiometry="2"/>
          <speciesReference species="M_C3455_c" stoichiometry="1"/>
        </listOfProducts>
        <kineticLaw>
          <math xmlns="http://www.w3.org/1998/Math/MathML">
            <ci> FLUX_VALUE </ci>
          </math>
          <listOfParameters>
            <parameter id="LOWER_BOUND" value="-999999" units="mmol_per_gDW_per_hr" constant="false"/>
            <parameter id="UPPER_BOUND" value="999999" units="mmol_per_gDW_per_hr" constant="false"/>
            <parameter id="FLUX_VALUE" value="0" units="mmol_per_gDW_per_hr" constant="false"/>
            <parameter id="OBJECTIVE_COEFFICIENT" value="0" units="mmol_per_gDW_per_hr" constant="false"/>
          </listOfParameters>
        </kineticLaw>
      </reaction>
      <reaction id="R_RR04087" name="(S)-3-Hydroxydodecanoyl-CoA:NAD+ oxidoreductase" reversible="true">
        <notes>
          <body xmlns="http://www.w3.org/1999/xhtml">
            <p>GENE_ASSOCIATION: ( PP_2136 ) or ( PP_2047 ) or ( PP_0302 ) or ( PP_2214 )</p>
          </body>
        </notes>
        <listOfReactants>
          <speciesReference species="M_C0003_c" stoichiometry="1"/>
          <speciesReference species="M_C3047_c" stoichiometry="1"/>
        </listOfReactants>
        <listOfProducts>
          <speciesReference species="M_C0004_c" stoichiometry="1"/>
          <speciesReference species="M_C0065_c" stoichiometry="1"/>
          <speciesReference species="M_C3048_c" stoichiometry="1"/>
        </listOfProducts>
        <kineticLaw>
          <math xmlns="http://www.w3.org/1998/Math/MathML">
            <ci> FLUX_VALUE </ci>
          </math>
          <listOfParameters>
            <parameter id="LOWER_BOUND" value="-999999" units="mmol_per_gDW_per_hr" constant="false"/>
            <parameter id="UPPER_BOUND" value="999999" units="mmol_per_gDW_per_hr" constant="false"/>
            <parameter id="FLUX_VALUE" value="0" units="mmol_per_gDW_per_hr" constant="false"/>
            <parameter id="OBJECTIVE_COEFFICIENT" value="0" units="mmol_per_gDW_per_hr" constant="false"/>
          </listOfParameters>
        </kineticLaw>
      </reaction>
      <reaction id="R_RR00540" name="D-Glucitol:NAD+ 2-oxidoreductase" reversible="true">
        <notes>
          <body xmlns="http://www.w3.org/1999/xhtml">
            <p>GENE_ASSOCIATION:  PP_0552 </p>
          </body>
        </notes>
        <listOfReactants>
          <speciesReference species="M_C0003_c" stoichiometry="1"/>
          <speciesReference species="M_C0579_c" stoichiometry="1"/>
        </listOfReactants>
        <listOfProducts>
          <speciesReference species="M_C0004_c" stoichiometry="1"/>
          <speciesReference species="M_C0065_c" stoichiometry="1"/>
          <speciesReference species="M_C0080_c" stoichiometry="1"/>
        </listOfProducts>
        <kineticLaw>
          <math xmlns="http://www.w3.org/1998/Math/MathML">
            <ci> FLUX_VALUE </ci>
          </math>
          <listOfParameters>
            <parameter id="LOWER_BOUND" value="-999999" units="mmol_per_gDW_per_hr" constant="false"/>
            <parameter id="UPPER_BOUND" value="999999" units="mmol_per_gDW_per_hr" constant="false"/>
            <parameter id="FLUX_VALUE" value="0" units="mmol_per_gDW_per_hr" constant="false"/>
            <parameter id="OBJECTIVE_COEFFICIENT" value="0" units="mmol_per_gDW_per_hr" constant="false"/>
          </listOfParameters>
        </kineticLaw>
      </reaction>
      <reaction id="R_RR00689" name="Sedoheptulose-7-phosphate:D-glyceraldehyde-3-phosphateglycolaldehyde transferase" reversible="true">
        <notes>
          <body xmlns="http://www.w3.org/1999/xhtml">
            <p>GENE_ASSOCIATION:  PP_4965 </p>
          </body>
        </notes>
        <listOfReactants>
          <speciesReference species="M_C0100_c" stoichiometry="1"/>
          <speciesReference species="M_C0070_c" stoichiometry="1"/>
        </listOfReactants>
        <listOfProducts>
          <speciesReference species="M_C0228_c" stoichiometry="1"/>
          <speciesReference species="M_C0190_c" stoichiometry="1"/>
        </listOfProducts>
        <kineticLaw>
          <math xmlns="http://www.w3.org/1998/Math/MathML">
            <ci> FLUX_VALUE </ci>
          </math>
          <listOfParameters>
            <parameter id="LOWER_BOUND" value="-999999" units="mmol_per_gDW_per_hr" constant="false"/>
            <parameter id="UPPER_BOUND" value="999999" units="mmol_per_gDW_per_hr" constant="false"/>
            <parameter id="FLUX_VALUE" value="0" units="mmol_per_gDW_per_hr" constant="false"/>
            <parameter id="OBJECTIVE_COEFFICIENT" value="0" units="mmol_per_gDW_per_hr" constant="false"/>
          </listOfParameters>
        </kineticLaw>
      </reaction>
      <reaction id="R_RR01145" name="2&apos;-Deoxyadenosine 5&apos;-monophosphate phosphohydrolase" reversible="true">
        <notes>
          <body xmlns="http://www.w3.org/1999/xhtml">
            <p>GENE_ASSOCIATION: ( PP_1414 ) or ( PP_1620 ) or ( PP_2531 )</p>
          </body>
        </notes>
        <listOfReactants>
          <speciesReference species="M_C0001_c" stoichiometry="1"/>
          <speciesReference species="M_C0288_c" stoichiometry="1"/>
        </listOfReactants>
        <listOfProducts>
          <speciesReference species="M_C0009_c" stoichiometry="1"/>
          <speciesReference species="M_C0433_c" stoichiometry="1"/>
        </listOfProducts>
        <kineticLaw>
          <math xmlns="http://www.w3.org/1998/Math/MathML">
            <ci> FLUX_VALUE </ci>
          </math>
          <listOfParameters>
            <parameter id="LOWER_BOUND" value="-999999" units="mmol_per_gDW_per_hr" constant="false"/>
            <parameter id="UPPER_BOUND" value="999999" units="mmol_per_gDW_per_hr" constant="false"/>
            <parameter id="FLUX_VALUE" value="0" units="mmol_per_gDW_per_hr" constant="false"/>
            <parameter id="OBJECTIVE_COEFFICIENT" value="0" units="mmol_per_gDW_per_hr" constant="false"/>
          </listOfParameters>
        </kineticLaw>
      </reaction>
      <reaction id="R_RR03016" name="Undecaprenyl-diphosphate phosphohydrolase" reversible="true">
        <notes>
          <body xmlns="http://www.w3.org/1999/xhtml">
            <p>GENE_ASSOCIATION:  PP_2862 </p>
          </body>
        </notes>
        <listOfReactants>
          <speciesReference species="M_C0001_c" stoichiometry="1"/>
          <speciesReference species="M_C2202_c" stoichiometry="1"/>
        </listOfReactants>
        <listOfProducts>
          <speciesReference species="M_C0065_c" stoichiometry="1"/>
          <speciesReference species="M_C0009_c" stoichiometry="1"/>
          <speciesReference species="M_C0280_c" stoichiometry="1"/>
        </listOfProducts>
        <kineticLaw>
          <math xmlns="http://www.w3.org/1998/Math/MathML">
            <ci> FLUX_VALUE </ci>
          </math>
          <listOfParameters>
            <parameter id="LOWER_BOUND" value="-999999" units="mmol_per_gDW_per_hr" constant="false"/>
            <parameter id="UPPER_BOUND" value="999999" units="mmol_per_gDW_per_hr" constant="false"/>
            <parameter id="FLUX_VALUE" value="0" units="mmol_per_gDW_per_hr" constant="false"/>
            <parameter id="OBJECTIVE_COEFFICIENT" value="0" units="mmol_per_gDW_per_hr" constant="false"/>
          </listOfParameters>
        </kineticLaw>
      </reaction>
      <reaction id="R_RR04086" name="(S)-3-Hydroxytetradecanoyl-CoA hydro-lyase" reversible="true">
        <notes>
          <body xmlns="http://www.w3.org/1999/xhtml">
            <p>GENE_ASSOCIATION: ( PP_2136 ) or ( PP_3283 ) or ( PP_3491 ) or ( PP_2217 ) or ( PP_4066 ) or ( PP_1412 ) or ( PP_1845 ) or ( PP_4030 )</p>
          </body>
        </notes>
        <listOfReactants>
          <speciesReference species="M_C3046_c" stoichiometry="1"/>
        </listOfReactants>
        <listOfProducts>
          <speciesReference species="M_C0001_c" stoichiometry="1"/>
          <speciesReference species="M_C3058_c" stoichiometry="1"/>
        </listOfProducts>
        <kineticLaw>
          <math xmlns="http://www.w3.org/1998/Math/MathML">
            <ci> FLUX_VALUE </ci>
          </math>
          <listOfParameters>
            <parameter id="LOWER_BOUND" value="-999999" units="mmol_per_gDW_per_hr" constant="false"/>
            <parameter id="UPPER_BOUND" value="999999" units="mmol_per_gDW_per_hr" constant="false"/>
            <parameter id="FLUX_VALUE" value="0" units="mmol_per_gDW_per_hr" constant="false"/>
            <parameter id="OBJECTIVE_COEFFICIENT" value="0" units="mmol_per_gDW_per_hr" constant="false"/>
          </listOfParameters>
        </kineticLaw>
      </reaction>
      <reaction id="R_RR02406" name="10-Formyltetrahydrofolate:5&apos;-phosphoribosylglycinamideformyltransferase" reversible="true">
        <notes>
          <body xmlns="http://www.w3.org/1999/xhtml">
            <p>GENE_ASSOCIATION:  PP_1664 </p>
          </body>
        </notes>
        <listOfReactants>
          <speciesReference species="M_C0193_c" stoichiometry="1"/>
          <speciesReference species="M_C2358_c" stoichiometry="1"/>
        </listOfReactants>
        <listOfProducts>
          <speciesReference species="M_C0065_c" stoichiometry="1"/>
          <speciesReference species="M_C0085_c" stoichiometry="1"/>
          <speciesReference species="M_C2646_c" stoichiometry="1"/>
        </listOfProducts>
        <kineticLaw>
          <math xmlns="http://www.w3.org/1998/Math/MathML">
            <ci> FLUX_VALUE </ci>
          </math>
          <listOfParameters>
            <parameter id="LOWER_BOUND" value="-999999" units="mmol_per_gDW_per_hr" constant="false"/>
            <parameter id="UPPER_BOUND" value="999999" units="mmol_per_gDW_per_hr" constant="false"/>
            <parameter id="FLUX_VALUE" value="0" units="mmol_per_gDW_per_hr" constant="false"/>
            <parameter id="OBJECTIVE_COEFFICIENT" value="0" units="mmol_per_gDW_per_hr" constant="false"/>
          </listOfParameters>
        </kineticLaw>
      </reaction>
      <reaction id="R_RR03487" name="4,6-Dideoxy-4-oxo-dTDP-D-glucose to dTDP-4-dehydro-6-deoxy-L-mannose" reversible="true">
        <notes>
          <body xmlns="http://www.w3.org/1999/xhtml">
            <p>GENE_ASSOCIATION: ( PP_0265 ) or ( PP_1782 )</p>
          </body>
        </notes>
        <listOfReactants>
          <speciesReference species="M_C9024_c" stoichiometry="1"/>
        </listOfReactants>
        <listOfProducts>
          <speciesReference species="M_C0512_c" stoichiometry="1"/>
        </listOfProducts>
        <kineticLaw>
          <math xmlns="http://www.w3.org/1998/Math/MathML">
            <ci> FLUX_VALUE </ci>
          </math>
          <listOfParameters>
            <parameter id="LOWER_BOUND" value="-999999" units="mmol_per_gDW_per_hr" constant="false"/>
            <parameter id="UPPER_BOUND" value="999999" units="mmol_per_gDW_per_hr" constant="false"/>
            <parameter id="FLUX_VALUE" value="0" units="mmol_per_gDW_per_hr" constant="false"/>
            <parameter id="OBJECTIVE_COEFFICIENT" value="0" units="mmol_per_gDW_per_hr" constant="false"/>
          </listOfParameters>
        </kineticLaw>
      </reaction>
      <reaction id="R_RR02006" name="4-Carboxymuconolactone carboxy-lyase" reversible="true">
        <notes>
          <body xmlns="http://www.w3.org/1999/xhtml">
            <p>GENE_ASSOCIATION: ( PP_1381 ) or ( PP_3648 )</p>
          </body>
        </notes>
        <listOfReactants>
          <speciesReference species="M_C0065_c" stoichiometry="1"/>
          <speciesReference species="M_C0923_c" stoichiometry="1"/>
        </listOfReactants>
        <listOfProducts>
          <speciesReference species="M_C0011_c" stoichiometry="1"/>
          <speciesReference species="M_C2225_c" stoichiometry="1"/>
        </listOfProducts>
        <kineticLaw>
          <math xmlns="http://www.w3.org/1998/Math/MathML">
            <ci> FLUX_VALUE </ci>
          </math>
          <listOfParameters>
            <parameter id="LOWER_BOUND" value="-999999" units="mmol_per_gDW_per_hr" constant="false"/>
            <parameter id="UPPER_BOUND" value="999999" units="mmol_per_gDW_per_hr" constant="false"/>
            <parameter id="FLUX_VALUE" value="0" units="mmol_per_gDW_per_hr" constant="false"/>
            <parameter id="OBJECTIVE_COEFFICIENT" value="0" units="mmol_per_gDW_per_hr" constant="false"/>
          </listOfParameters>
        </kineticLaw>
      </reaction>
      <reaction id="R_RR08704" name="DSERt2r" reversible="true">
        <notes>
          <body xmlns="http://www.w3.org/1999/xhtml">
            <p>GENE_ASSOCIATION:  PP_4840 </p>
          </body>
        </notes>
        <listOfReactants>
          <speciesReference species="M_EC0065_c" stoichiometry="1"/>
          <speciesReference species="M_EC0539_c" stoichiometry="1"/>
        </listOfReactants>
        <listOfProducts>
          <speciesReference species="M_C0065_c" stoichiometry="1"/>
          <speciesReference species="M_C0539_c" stoichiometry="1"/>
        </listOfProducts>
        <kineticLaw>
          <math xmlns="http://www.w3.org/1998/Math/MathML">
            <ci> FLUX_VALUE </ci>
          </math>
          <listOfParameters>
            <parameter id="LOWER_BOUND" value="-999999" units="mmol_per_gDW_per_hr" constant="false"/>
            <parameter id="UPPER_BOUND" value="999999" units="mmol_per_gDW_per_hr" constant="false"/>
            <parameter id="FLUX_VALUE" value="0" units="mmol_per_gDW_per_hr" constant="false"/>
            <parameter id="OBJECTIVE_COEFFICIENT" value="0" units="mmol_per_gDW_per_hr" constant="false"/>
          </listOfParameters>
        </kineticLaw>
      </reaction>
      <reaction id="R_RR00311" name="ATP:nucleoside-diphosphate phosphatransferase" reversible="true">
        <notes>
          <body xmlns="http://www.w3.org/1999/xhtml">
            <p>GENE_ASSOCIATION:  PP_0849 </p>
          </body>
        </notes>
        <listOfReactants>
          <speciesReference species="M_C0002_c" stoichiometry="1"/>
          <speciesReference species="M_C0094_c" stoichiometry="1"/>
        </listOfReactants>
        <listOfProducts>
          <speciesReference species="M_C0008_c" stoichiometry="1"/>
          <speciesReference species="M_C0051_c" stoichiometry="1"/>
        </listOfProducts>
        <kineticLaw>
          <math xmlns="http://www.w3.org/1998/Math/MathML">
            <ci> FLUX_VALUE </ci>
          </math>
          <listOfParameters>
            <parameter id="LOWER_BOUND" value="-999999" units="mmol_per_gDW_per_hr" constant="false"/>
            <parameter id="UPPER_BOUND" value="999999" units="mmol_per_gDW_per_hr" constant="false"/>
            <parameter id="FLUX_VALUE" value="0" units="mmol_per_gDW_per_hr" constant="false"/>
            <parameter id="OBJECTIVE_COEFFICIENT" value="0" units="mmol_per_gDW_per_hr" constant="false"/>
          </listOfParameters>
        </kineticLaw>
      </reaction>
      <reaction id="R_RR00833" name="(R)-3-Hydroxybutanoate:NAD+ oxidoreductase" reversible="true">
        <notes>
          <body xmlns="http://www.w3.org/1999/xhtml">
            <p>GENE_ASSOCIATION:  PP_3073 </p>
          </body>
        </notes>
        <listOfReactants>
          <speciesReference species="M_C0003_c" stoichiometry="1"/>
          <speciesReference species="M_C0785_c" stoichiometry="1"/>
        </listOfReactants>
        <listOfProducts>
          <speciesReference species="M_C0004_c" stoichiometry="1"/>
          <speciesReference species="M_C0065_c" stoichiometry="1"/>
          <speciesReference species="M_C0138_c" stoichiometry="1"/>
        </listOfProducts>
        <kineticLaw>
          <math xmlns="http://www.w3.org/1998/Math/MathML">
            <ci> FLUX_VALUE </ci>
          </math>
          <listOfParameters>
            <parameter id="LOWER_BOUND" value="-999999" units="mmol_per_gDW_per_hr" constant="false"/>
            <parameter id="UPPER_BOUND" value="999999" units="mmol_per_gDW_per_hr" constant="false"/>
            <parameter id="FLUX_VALUE" value="0" units="mmol_per_gDW_per_hr" constant="false"/>
            <parameter id="OBJECTIVE_COEFFICIENT" value="0" units="mmol_per_gDW_per_hr" constant="false"/>
          </listOfParameters>
        </kineticLaw>
      </reaction>
      <reaction id="R_RR03636" name="4-Hydroxybenzoate and Pyruvate to Chorismate" reversible="true">
        <notes>
          <body xmlns="http://www.w3.org/1999/xhtml">
            <p>GENE_ASSOCIATION:  PP_5317 </p>
          </body>
        </notes>
        <listOfReactants>
          <speciesReference species="M_C0020_c" stoichiometry="1"/>
          <speciesReference species="M_C0133_c" stoichiometry="1"/>
        </listOfReactants>
        <listOfProducts>
          <speciesReference species="M_C0208_c" stoichiometry="1"/>
        </listOfProducts>
        <kineticLaw>
          <math xmlns="http://www.w3.org/1998/Math/MathML">
            <ci> FLUX_VALUE </ci>
          </math>
          <listOfParameters>
            <parameter id="LOWER_BOUND" value="-999999" units="mmol_per_gDW_per_hr" constant="false"/>
            <parameter id="UPPER_BOUND" value="0" units="mmol_per_gDW_per_hr" constant="false"/>
            <parameter id="FLUX_VALUE" value="0" units="mmol_per_gDW_per_hr" constant="false"/>
            <parameter id="OBJECTIVE_COEFFICIENT" value="0" units="mmol_per_gDW_per_hr" constant="false"/>
          </listOfParameters>
        </kineticLaw>
      </reaction>
      <reaction id="R_RR00812" name="Palmitate:CoA ligase (AMP-forming)" reversible="true">
        <notes>
          <body xmlns="http://www.w3.org/1999/xhtml">
            <p>GENE_ASSOCIATION: ( PP_4549 ) or ( PP_3458 ) or ( PP_4550 )</p>
          </body>
        </notes>
        <listOfReactants>
          <speciesReference species="M_C0002_c" stoichiometry="1"/>
          <speciesReference species="M_C0010_c" stoichiometry="1"/>
          <speciesReference species="M_C0206_c" stoichiometry="1"/>
        </listOfReactants>
        <listOfProducts>
          <speciesReference species="M_C0012_c" stoichiometry="1"/>
          <speciesReference species="M_C0018_c" stoichiometry="1"/>
          <speciesReference species="M_C0131_c" stoichiometry="1"/>
        </listOfProducts>
        <kineticLaw>
          <math xmlns="http://www.w3.org/1998/Math/MathML">
            <ci> FLUX_VALUE </ci>
          </math>
          <listOfParameters>
            <parameter id="LOWER_BOUND" value="-999999" units="mmol_per_gDW_per_hr" constant="false"/>
            <parameter id="UPPER_BOUND" value="999999" units="mmol_per_gDW_per_hr" constant="false"/>
            <parameter id="FLUX_VALUE" value="0" units="mmol_per_gDW_per_hr" constant="false"/>
            <parameter id="OBJECTIVE_COEFFICIENT" value="0" units="mmol_per_gDW_per_hr" constant="false"/>
          </listOfParameters>
        </kineticLaw>
      </reaction>
      <reaction id="R_RR00795" name="L-Proline:NADP+ 5-oxidoreductase" reversible="true">
        <notes>
          <body xmlns="http://www.w3.org/1999/xhtml">
            <p>GENE_ASSOCIATION:  PP_5095 </p>
          </body>
        </notes>
        <listOfReactants>
          <speciesReference species="M_C0006_c" stoichiometry="1"/>
          <speciesReference species="M_C0126_c" stoichiometry="1"/>
        </listOfReactants>
        <listOfProducts>
          <speciesReference species="M_C0065_c" stoichiometry="2"/>
          <speciesReference species="M_C0005_c" stoichiometry="1"/>
          <speciesReference species="M_C2394_c" stoichiometry="1"/>
        </listOfProducts>
        <kineticLaw>
          <math xmlns="http://www.w3.org/1998/Math/MathML">
            <ci> FLUX_VALUE </ci>
          </math>
          <listOfParameters>
            <parameter id="LOWER_BOUND" value="-999999" units="mmol_per_gDW_per_hr" constant="false"/>
            <parameter id="UPPER_BOUND" value="0" units="mmol_per_gDW_per_hr" constant="false"/>
            <parameter id="FLUX_VALUE" value="0" units="mmol_per_gDW_per_hr" constant="false"/>
            <parameter id="OBJECTIVE_COEFFICIENT" value="0" units="mmol_per_gDW_per_hr" constant="false"/>
          </listOfParameters>
        </kineticLaw>
      </reaction>
      <reaction id="R_RR01573" name="L-Serine hydro-lyase (adding indoleglycerol-phosphate)" reversible="true">
        <notes>
          <body xmlns="http://www.w3.org/1999/xhtml">
            <p>GENE_ASSOCIATION: ( PP_0082 and PP_0083 )</p>
          </body>
        </notes>
        <listOfReactants>
          <speciesReference species="M_C0053_c" stoichiometry="1"/>
          <speciesReference species="M_C2184_c" stoichiometry="1"/>
        </listOfReactants>
        <listOfProducts>
          <speciesReference species="M_C0001_c" stoichiometry="1"/>
          <speciesReference species="M_C0100_c" stoichiometry="1"/>
          <speciesReference species="M_C0063_c" stoichiometry="1"/>
        </listOfProducts>
        <kineticLaw>
          <math xmlns="http://www.w3.org/1998/Math/MathML">
            <ci> FLUX_VALUE </ci>
          </math>
          <listOfParameters>
            <parameter id="LOWER_BOUND" value="-999999" units="mmol_per_gDW_per_hr" constant="false"/>
            <parameter id="UPPER_BOUND" value="999999" units="mmol_per_gDW_per_hr" constant="false"/>
            <parameter id="FLUX_VALUE" value="0" units="mmol_per_gDW_per_hr" constant="false"/>
            <parameter id="OBJECTIVE_COEFFICIENT" value="0" units="mmol_per_gDW_per_hr" constant="false"/>
          </listOfParameters>
        </kineticLaw>
      </reaction>
      <reaction id="R_RR00129" name="2,5-Dioxopentanoate:NADP+ 5-oxidoreductase" reversible="true">
        <notes>
          <body xmlns="http://www.w3.org/1999/xhtml">
            <p>GENE_ASSOCIATION: </p>
          </body>
        </notes>
        <listOfReactants>
          <speciesReference species="M_C0001_c" stoichiometry="1"/>
          <speciesReference species="M_C0006_c" stoichiometry="1"/>
          <speciesReference species="M_C0335_c" stoichiometry="1"/>
        </listOfReactants>
        <listOfProducts>
          <speciesReference species="M_C0065_c" stoichiometry="3"/>
          <speciesReference species="M_C0005_c" stoichiometry="1"/>
          <speciesReference species="M_C0024_c" stoichiometry="1"/>
        </listOfProducts>
        <kineticLaw>
          <math xmlns="http://www.w3.org/1998/Math/MathML">
            <ci> FLUX_VALUE </ci>
          </math>
          <listOfParameters>
            <parameter id="LOWER_BOUND" value="-999999" units="mmol_per_gDW_per_hr" constant="false"/>
            <parameter id="UPPER_BOUND" value="999999" units="mmol_per_gDW_per_hr" constant="false"/>
            <parameter id="FLUX_VALUE" value="0" units="mmol_per_gDW_per_hr" constant="false"/>
            <parameter id="OBJECTIVE_COEFFICIENT" value="0" units="mmol_per_gDW_per_hr" constant="false"/>
          </listOfParameters>
        </kineticLaw>
      </reaction>
      <reaction id="R_RR04012" name="N-Succinyl-L-2,6-diaminoheptanedioate:2-ocoglytarateamino-transferase" reversible="true">
        <notes>
          <body xmlns="http://www.w3.org/1999/xhtml">
            <p>GENE_ASSOCIATION:  PP_1588 </p>
          </body>
        </notes>
        <listOfReactants>
          <speciesReference species="M_C0024_c" stoichiometry="1"/>
          <speciesReference species="M_C2669_c" stoichiometry="1"/>
        </listOfReactants>
        <listOfProducts>
          <speciesReference species="M_C0023_c" stoichiometry="1"/>
          <speciesReference species="M_C2695_c" stoichiometry="1"/>
        </listOfProducts>
        <kineticLaw>
          <math xmlns="http://www.w3.org/1998/Math/MathML">
            <ci> FLUX_VALUE </ci>
          </math>
          <listOfParameters>
            <parameter id="LOWER_BOUND" value="-999999" units="mmol_per_gDW_per_hr" constant="false"/>
            <parameter id="UPPER_BOUND" value="999999" units="mmol_per_gDW_per_hr" constant="false"/>
            <parameter id="FLUX_VALUE" value="0" units="mmol_per_gDW_per_hr" constant="false"/>
            <parameter id="OBJECTIVE_COEFFICIENT" value="0" units="mmol_per_gDW_per_hr" constant="false"/>
          </listOfParameters>
        </kineticLaw>
      </reaction>
      <reaction id="R_RR03649" name="Carbamoyl-phosphate:L-ornithine carbamoyltransferase" reversible="true">
        <notes>
          <body xmlns="http://www.w3.org/1999/xhtml">
            <p>GENE_ASSOCIATION: ( PP_1079 ) or ( PP_1000 )</p>
          </body>
        </notes>
        <listOfReactants>
          <speciesReference species="M_C0142_c" stoichiometry="1"/>
          <speciesReference species="M_C0062_c" stoichiometry="1"/>
        </listOfReactants>
        <listOfProducts>
          <speciesReference species="M_C0065_c" stoichiometry="1"/>
          <speciesReference species="M_C0009_c" stoichiometry="1"/>
          <speciesReference species="M_C0268_c" stoichiometry="1"/>
        </listOfProducts>
        <kineticLaw>
          <math xmlns="http://www.w3.org/1998/Math/MathML">
            <ci> FLUX_VALUE </ci>
          </math>
          <listOfParameters>
            <parameter id="LOWER_BOUND" value="-999999" units="mmol_per_gDW_per_hr" constant="false"/>
            <parameter id="UPPER_BOUND" value="999999" units="mmol_per_gDW_per_hr" constant="false"/>
            <parameter id="FLUX_VALUE" value="0" units="mmol_per_gDW_per_hr" constant="false"/>
            <parameter id="OBJECTIVE_COEFFICIENT" value="0" units="mmol_per_gDW_per_hr" constant="false"/>
          </listOfParameters>
        </kineticLaw>
      </reaction>
      <reaction id="R_RR08847" name="L-tyrosine reversible transport via proton symport" reversible="true">
        <notes>
          <body xmlns="http://www.w3.org/1999/xhtml">
            <p>GENE_ASSOCIATION: ( PP_0927 ) or ( PP_4495 )</p>
          </body>
        </notes>
        <listOfReactants>
          <speciesReference species="M_EC0065_c" stoichiometry="1"/>
          <speciesReference species="M_EC0067_c" stoichiometry="1"/>
        </listOfReactants>
        <listOfProducts>
          <speciesReference species="M_C0065_c" stoichiometry="1"/>
          <speciesReference species="M_C0067_c" stoichiometry="1"/>
        </listOfProducts>
        <kineticLaw>
          <math xmlns="http://www.w3.org/1998/Math/MathML">
            <ci> FLUX_VALUE </ci>
          </math>
          <listOfParameters>
            <parameter id="LOWER_BOUND" value="-999999" units="mmol_per_gDW_per_hr" constant="false"/>
            <parameter id="UPPER_BOUND" value="999999" units="mmol_per_gDW_per_hr" constant="false"/>
            <parameter id="FLUX_VALUE" value="0" units="mmol_per_gDW_per_hr" constant="false"/>
            <parameter id="OBJECTIVE_COEFFICIENT" value="0" units="mmol_per_gDW_per_hr" constant="false"/>
          </listOfParameters>
        </kineticLaw>
      </reaction>
      <reaction id="R_RR00739" name="Acetyl-CoA:acetyl-CoA C-acetyltransferase" reversible="true">
        <notes>
          <body xmlns="http://www.w3.org/1999/xhtml">
            <p>GENE_ASSOCIATION: ( PP_3280 ) or ( PP_4636 ) or ( PP_2051 ) or ( PP_3754 ) or ( PP_2137 ) or ( PP_2215 ) or ( PP_0582 )</p>
          </body>
        </notes>
        <listOfReactants>
          <speciesReference species="M_C0022_c" stoichiometry="1"/>
          <speciesReference species="M_C0118_c" stoichiometry="1"/>
        </listOfReactants>
        <listOfProducts>
          <speciesReference species="M_C0010_c" stoichiometry="1"/>
          <speciesReference species="M_C3054_c" stoichiometry="1"/>
        </listOfProducts>
        <kineticLaw>
          <math xmlns="http://www.w3.org/1998/Math/MathML">
            <ci> FLUX_VALUE </ci>
          </math>
          <listOfParameters>
            <parameter id="LOWER_BOUND" value="-999999" units="mmol_per_gDW_per_hr" constant="false"/>
            <parameter id="UPPER_BOUND" value="999999" units="mmol_per_gDW_per_hr" constant="false"/>
            <parameter id="FLUX_VALUE" value="0" units="mmol_per_gDW_per_hr" constant="false"/>
            <parameter id="OBJECTIVE_COEFFICIENT" value="0" units="mmol_per_gDW_per_hr" constant="false"/>
          </listOfParameters>
        </kineticLaw>
      </reaction>
      <reaction id="R_RR04095" name="(S)-Hydroxyhexanoyl-CoA hydro-lyase" reversible="true">
        <notes>
          <body xmlns="http://www.w3.org/1999/xhtml">
            <p>GENE_ASSOCIATION: ( PP_2136 ) or ( PP_3283 ) or ( PP_3491 ) or ( PP_2217 ) or ( PP_4066 ) or ( PP_1412 ) or ( PP_1845 ) or ( PP_4030 )</p>
          </body>
        </notes>
        <listOfReactants>
          <speciesReference species="M_C3053_c" stoichiometry="1"/>
        </listOfReactants>
        <listOfProducts>
          <speciesReference species="M_C0001_c" stoichiometry="1"/>
          <speciesReference species="M_C3056_c" stoichiometry="1"/>
        </listOfProducts>
        <kineticLaw>
          <math xmlns="http://www.w3.org/1998/Math/MathML">
            <ci> FLUX_VALUE </ci>
          </math>
          <listOfParameters>
            <parameter id="LOWER_BOUND" value="-999999" units="mmol_per_gDW_per_hr" constant="false"/>
            <parameter id="UPPER_BOUND" value="999999" units="mmol_per_gDW_per_hr" constant="false"/>
            <parameter id="FLUX_VALUE" value="0" units="mmol_per_gDW_per_hr" constant="false"/>
            <parameter id="OBJECTIVE_COEFFICIENT" value="0" units="mmol_per_gDW_per_hr" constant="false"/>
          </listOfParameters>
        </kineticLaw>
      </reaction>
      <reaction id="R_RR00674" name="ATP:D-ribose-5-phosphate pyrophosphotransferase" reversible="true">
        <notes>
          <body xmlns="http://www.w3.org/1999/xhtml">
            <p>GENE_ASSOCIATION:  PP_0722 </p>
          </body>
        </notes>
        <listOfReactants>
          <speciesReference species="M_C0002_c" stoichiometry="1"/>
          <speciesReference species="M_C0099_c" stoichiometry="1"/>
        </listOfReactants>
        <listOfProducts>
          <speciesReference species="M_C0065_c" stoichiometry="1"/>
          <speciesReference species="M_C0018_c" stoichiometry="1"/>
          <speciesReference species="M_C0101_c" stoichiometry="1"/>
        </listOfProducts>
        <kineticLaw>
          <math xmlns="http://www.w3.org/1998/Math/MathML">
            <ci> FLUX_VALUE </ci>
          </math>
          <listOfParameters>
            <parameter id="LOWER_BOUND" value="-999999" units="mmol_per_gDW_per_hr" constant="false"/>
            <parameter id="UPPER_BOUND" value="999999" units="mmol_per_gDW_per_hr" constant="false"/>
            <parameter id="FLUX_VALUE" value="0" units="mmol_per_gDW_per_hr" constant="false"/>
            <parameter id="OBJECTIVE_COEFFICIENT" value="0" units="mmol_per_gDW_per_hr" constant="false"/>
          </listOfParameters>
        </kineticLaw>
      </reaction>
      <reaction id="R_RR01999" name="Phosphoenolpyruvate:3-phosphoshikimate5-O-(1-carboxyvinyl)-transferase" reversible="true">
        <notes>
          <body xmlns="http://www.w3.org/1999/xhtml">
            <p>GENE_ASSOCIATION:  PP_1770 </p>
          </body>
        </notes>
        <listOfReactants>
          <speciesReference species="M_C2000_c" stoichiometry="1"/>
          <speciesReference species="M_C0059_c" stoichiometry="1"/>
        </listOfReactants>
        <listOfProducts>
          <speciesReference species="M_C0009_c" stoichiometry="1"/>
          <speciesReference species="M_C0917_c" stoichiometry="1"/>
        </listOfProducts>
        <kineticLaw>
          <math xmlns="http://www.w3.org/1998/Math/MathML">
            <ci> FLUX_VALUE </ci>
          </math>
          <listOfParameters>
            <parameter id="LOWER_BOUND" value="-999999" units="mmol_per_gDW_per_hr" constant="false"/>
            <parameter id="UPPER_BOUND" value="999999" units="mmol_per_gDW_per_hr" constant="false"/>
            <parameter id="FLUX_VALUE" value="0" units="mmol_per_gDW_per_hr" constant="false"/>
            <parameter id="OBJECTIVE_COEFFICIENT" value="0" units="mmol_per_gDW_per_hr" constant="false"/>
          </listOfParameters>
        </kineticLaw>
      </reaction>
      <reaction id="R_RR03675" name="ATP:3-phospho-D-glycerate 1-phosphotransferase" reversible="true">
        <notes>
          <body xmlns="http://www.w3.org/1999/xhtml">
            <p>GENE_ASSOCIATION:  PP_4963 </p>
          </body>
        </notes>
        <listOfReactants>
          <speciesReference species="M_C0002_c" stoichiometry="1"/>
          <speciesReference species="M_C0163_c" stoichiometry="1"/>
        </listOfReactants>
        <listOfProducts>
          <speciesReference species="M_C0008_c" stoichiometry="1"/>
          <speciesReference species="M_C0195_c" stoichiometry="1"/>
        </listOfProducts>
        <kineticLaw>
          <math xmlns="http://www.w3.org/1998/Math/MathML">
            <ci> FLUX_VALUE </ci>
          </math>
          <listOfParameters>
            <parameter id="LOWER_BOUND" value="-999999" units="mmol_per_gDW_per_hr" constant="false"/>
            <parameter id="UPPER_BOUND" value="999999" units="mmol_per_gDW_per_hr" constant="false"/>
            <parameter id="FLUX_VALUE" value="0" units="mmol_per_gDW_per_hr" constant="false"/>
            <parameter id="OBJECTIVE_COEFFICIENT" value="0" units="mmol_per_gDW_per_hr" constant="false"/>
          </listOfParameters>
        </kineticLaw>
      </reaction>
      <reaction id="R_RR00465" name="D-Mannose-6-phosphate ketol-isomerase" reversible="true">
        <notes>
          <body xmlns="http://www.w3.org/1999/xhtml">
            <p>GENE_ASSOCIATION: ( PP_4860 ) or ( PP_1277 )</p>
          </body>
        </notes>
        <listOfReactants>
          <speciesReference species="M_C0227_c" stoichiometry="1"/>
        </listOfReactants>
        <listOfProducts>
          <speciesReference species="M_C0070_c" stoichiometry="1"/>
        </listOfProducts>
        <kineticLaw>
          <math xmlns="http://www.w3.org/1998/Math/MathML">
            <ci> FLUX_VALUE </ci>
          </math>
          <listOfParameters>
            <parameter id="LOWER_BOUND" value="-999999" units="mmol_per_gDW_per_hr" constant="false"/>
            <parameter id="UPPER_BOUND" value="999999" units="mmol_per_gDW_per_hr" constant="false"/>
            <parameter id="FLUX_VALUE" value="0" units="mmol_per_gDW_per_hr" constant="false"/>
            <parameter id="OBJECTIVE_COEFFICIENT" value="0" units="mmol_per_gDW_per_hr" constant="false"/>
          </listOfParameters>
        </kineticLaw>
      </reaction>
      <reaction id="R_RR00706" name="N-(L-Argininosuccinate) arginie-lyase" reversible="true">
        <notes>
          <body xmlns="http://www.w3.org/1999/xhtml">
            <p>GENE_ASSOCIATION:  PP_0184 </p>
          </body>
        </notes>
        <listOfReactants>
          <speciesReference species="M_C2126_c" stoichiometry="1"/>
        </listOfReactants>
        <listOfProducts>
          <speciesReference species="M_C0050_c" stoichiometry="1"/>
          <speciesReference species="M_C0104_c" stoichiometry="1"/>
        </listOfProducts>
        <kineticLaw>
          <math xmlns="http://www.w3.org/1998/Math/MathML">
            <ci> FLUX_VALUE </ci>
          </math>
          <listOfParameters>
            <parameter id="LOWER_BOUND" value="-999999" units="mmol_per_gDW_per_hr" constant="false"/>
            <parameter id="UPPER_BOUND" value="999999" units="mmol_per_gDW_per_hr" constant="false"/>
            <parameter id="FLUX_VALUE" value="0" units="mmol_per_gDW_per_hr" constant="false"/>
            <parameter id="OBJECTIVE_COEFFICIENT" value="0" units="mmol_per_gDW_per_hr" constant="false"/>
          </listOfParameters>
        </kineticLaw>
      </reaction>
      <reaction id="R_RR02468" name="3-Isopropylmalate:NAD+ oxidoreductase" reversible="true">
        <notes>
          <body xmlns="http://www.w3.org/1999/xhtml">
            <p>GENE_ASSOCIATION:  PP_1988 </p>
          </body>
        </notes>
        <listOfReactants>
          <speciesReference species="M_C0003_c" stoichiometry="1"/>
          <speciesReference species="M_C2663_c" stoichiometry="1"/>
        </listOfReactants>
        <listOfProducts>
          <speciesReference species="M_C0004_c" stoichiometry="1"/>
          <speciesReference species="M_C0065_c" stoichiometry="1"/>
          <speciesReference species="M_C2576_c" stoichiometry="1"/>
        </listOfProducts>
        <kineticLaw>
          <math xmlns="http://www.w3.org/1998/Math/MathML">
            <ci> FLUX_VALUE </ci>
          </math>
          <listOfParameters>
            <parameter id="LOWER_BOUND" value="-999999" units="mmol_per_gDW_per_hr" constant="false"/>
            <parameter id="UPPER_BOUND" value="999999" units="mmol_per_gDW_per_hr" constant="false"/>
            <parameter id="FLUX_VALUE" value="0" units="mmol_per_gDW_per_hr" constant="false"/>
            <parameter id="OBJECTIVE_COEFFICIENT" value="0" units="mmol_per_gDW_per_hr" constant="false"/>
          </listOfParameters>
        </kineticLaw>
      </reaction>
      <reaction id="R_RR02510" name="1-(5-Phosphoribosyl)-5-amino-4-carboxyimidazole:L-aspartate ligase(ADP-forming)" reversible="true">
        <notes>
          <body xmlns="http://www.w3.org/1999/xhtml">
            <p>GENE_ASSOCIATION:  PP_1240 </p>
          </body>
        </notes>
        <listOfReactants>
          <speciesReference species="M_C0002_c" stoichiometry="1"/>
          <speciesReference species="M_C2857_c" stoichiometry="1"/>
          <speciesReference species="M_C0041_c" stoichiometry="1"/>
        </listOfReactants>
        <listOfProducts>
          <speciesReference species="M_C0065_c" stoichiometry="1"/>
          <speciesReference species="M_C0009_c" stoichiometry="1"/>
          <speciesReference species="M_C0008_c" stoichiometry="1"/>
          <speciesReference species="M_C2890_c" stoichiometry="1"/>
        </listOfProducts>
        <kineticLaw>
          <math xmlns="http://www.w3.org/1998/Math/MathML">
            <ci> FLUX_VALUE </ci>
          </math>
          <listOfParameters>
            <parameter id="LOWER_BOUND" value="-999999" units="mmol_per_gDW_per_hr" constant="false"/>
            <parameter id="UPPER_BOUND" value="999999" units="mmol_per_gDW_per_hr" constant="false"/>
            <parameter id="FLUX_VALUE" value="0" units="mmol_per_gDW_per_hr" constant="false"/>
            <parameter id="OBJECTIVE_COEFFICIENT" value="0" units="mmol_per_gDW_per_hr" constant="false"/>
          </listOfParameters>
        </kineticLaw>
      </reaction>
      <reaction id="R_RR02333" name="L-Alanine:3-oxopropanoate aminotransferase" reversible="true">
        <notes>
          <body xmlns="http://www.w3.org/1999/xhtml">
            <p>GENE_ASSOCIATION:  PP_0596 </p>
          </body>
        </notes>
        <listOfReactants>
          <speciesReference species="M_C0035_c" stoichiometry="1"/>
          <speciesReference species="M_C3500_c" stoichiometry="1"/>
        </listOfReactants>
        <listOfProducts>
          <speciesReference species="M_C0065_c" stoichiometry="1"/>
          <speciesReference species="M_C0020_c" stoichiometry="1"/>
          <speciesReference species="M_C2065_c" stoichiometry="1"/>
        </listOfProducts>
        <kineticLaw>
          <math xmlns="http://www.w3.org/1998/Math/MathML">
            <ci> FLUX_VALUE </ci>
          </math>
          <listOfParameters>
            <parameter id="LOWER_BOUND" value="-999999" units="mmol_per_gDW_per_hr" constant="false"/>
            <parameter id="UPPER_BOUND" value="999999" units="mmol_per_gDW_per_hr" constant="false"/>
            <parameter id="FLUX_VALUE" value="0" units="mmol_per_gDW_per_hr" constant="false"/>
            <parameter id="OBJECTIVE_COEFFICIENT" value="0" units="mmol_per_gDW_per_hr" constant="false"/>
          </listOfParameters>
        </kineticLaw>
      </reaction>
      <reaction id="R_RR02222" name="2-Isopropylmalate hydro-lyase" reversible="true">
        <notes>
          <body xmlns="http://www.w3.org/1999/xhtml">
            <p>GENE_ASSOCIATION: ( PP_1986 and PP_1985 )</p>
          </body>
        </notes>
        <listOfReactants>
          <speciesReference species="M_C1626_c" stoichiometry="1"/>
        </listOfReactants>
        <listOfProducts>
          <speciesReference species="M_C0001_c" stoichiometry="1"/>
          <speciesReference species="M_C1690_c" stoichiometry="1"/>
        </listOfProducts>
        <kineticLaw>
          <math xmlns="http://www.w3.org/1998/Math/MathML">
            <ci> FLUX_VALUE </ci>
          </math>
          <listOfParameters>
            <parameter id="LOWER_BOUND" value="-999999" units="mmol_per_gDW_per_hr" constant="false"/>
            <parameter id="UPPER_BOUND" value="999999" units="mmol_per_gDW_per_hr" constant="false"/>
            <parameter id="FLUX_VALUE" value="0" units="mmol_per_gDW_per_hr" constant="false"/>
            <parameter id="OBJECTIVE_COEFFICIENT" value="0" units="mmol_per_gDW_per_hr" constant="false"/>
          </listOfParameters>
        </kineticLaw>
      </reaction>
      <reaction id="R_RR00772" name="glycine synthase" reversible="false">
        <notes>
          <body xmlns="http://www.w3.org/1999/xhtml">
            <p>GENE_ASSOCIATION: ( PP_5194 ) or ( PP_0986 )</p>
          </body>
        </notes>
        <listOfReactants>
          <speciesReference species="M_C0003_c" stoichiometry="1"/>
          <speciesReference species="M_C0085_c" stoichiometry="1"/>
          <speciesReference species="M_C0033_c" stoichiometry="1"/>
        </listOfReactants>
        <listOfProducts>
          <speciesReference species="M_C0004_c" stoichiometry="1"/>
          <speciesReference species="M_C0957_c" stoichiometry="1"/>
          <speciesReference species="M_C0011_c" stoichiometry="1"/>
          <speciesReference species="M_C0122_c" stoichiometry="1"/>
        </listOfProducts>
        <kineticLaw>
          <math xmlns="http://www.w3.org/1998/Math/MathML">
            <ci> FLUX_VALUE </ci>
          </math>
          <listOfParameters>
            <parameter id="LOWER_BOUND" value="0" units="mmol_per_gDW_per_hr" constant="false"/>
            <parameter id="UPPER_BOUND" value="999999" units="mmol_per_gDW_per_hr" constant="false"/>
            <parameter id="FLUX_VALUE" value="0" units="mmol_per_gDW_per_hr" constant="false"/>
            <parameter id="OBJECTIVE_COEFFICIENT" value="0" units="mmol_per_gDW_per_hr" constant="false"/>
          </listOfParameters>
        </kineticLaw>
      </reaction>
      <reaction id="R_RR00124" name="L-Alanine:2-oxoglutarate aminotransferase" reversible="true">
        <notes>
          <body xmlns="http://www.w3.org/1999/xhtml">
            <p>GENE_ASSOCIATION:  PP_0214 </p>
          </body>
        </notes>
        <listOfReactants>
          <speciesReference species="M_C0035_c" stoichiometry="1"/>
          <speciesReference species="M_C0024_c" stoichiometry="1"/>
        </listOfReactants>
        <listOfProducts>
          <speciesReference species="M_C0020_c" stoichiometry="1"/>
          <speciesReference species="M_C0023_c" stoichiometry="1"/>
        </listOfProducts>
        <kineticLaw>
          <math xmlns="http://www.w3.org/1998/Math/MathML">
            <ci> FLUX_VALUE </ci>
          </math>
          <listOfParameters>
            <parameter id="LOWER_BOUND" value="-999999" units="mmol_per_gDW_per_hr" constant="false"/>
            <parameter id="UPPER_BOUND" value="999999" units="mmol_per_gDW_per_hr" constant="false"/>
            <parameter id="FLUX_VALUE" value="0" units="mmol_per_gDW_per_hr" constant="false"/>
            <parameter id="OBJECTIVE_COEFFICIENT" value="0" units="mmol_per_gDW_per_hr" constant="false"/>
          </listOfParameters>
        </kineticLaw>
      </reaction>
      <reaction id="R_RR01269" name="5-Dehydro-4-deoxy-D-glucarate hydro-lyase (decarboxylating)" reversible="true">
        <notes>
          <body xmlns="http://www.w3.org/1999/xhtml">
            <p>GENE_ASSOCIATION:  PP_3599 </p>
          </body>
        </notes>
        <listOfReactants>
          <speciesReference species="M_C0065_c" stoichiometry="2"/>
          <speciesReference species="M_C0506_c" stoichiometry="1"/>
        </listOfReactants>
        <listOfProducts>
          <speciesReference species="M_C0001_c" stoichiometry="1"/>
          <speciesReference species="M_C0011_c" stoichiometry="1"/>
          <speciesReference species="M_C0335_c" stoichiometry="1"/>
        </listOfProducts>
        <kineticLaw>
          <math xmlns="http://www.w3.org/1998/Math/MathML">
            <ci> FLUX_VALUE </ci>
          </math>
          <listOfParameters>
            <parameter id="LOWER_BOUND" value="-999999" units="mmol_per_gDW_per_hr" constant="false"/>
            <parameter id="UPPER_BOUND" value="999999" units="mmol_per_gDW_per_hr" constant="false"/>
            <parameter id="FLUX_VALUE" value="0" units="mmol_per_gDW_per_hr" constant="false"/>
            <parameter id="OBJECTIVE_COEFFICIENT" value="0" units="mmol_per_gDW_per_hr" constant="false"/>
          </listOfParameters>
        </kineticLaw>
      </reaction>
      <reaction id="R_RR00131" name="Isocitrate:NADP+ oxidoreductase (decarboxylating)" reversible="false">
        <notes>
          <body xmlns="http://www.w3.org/1999/xhtml">
            <p>GENE_ASSOCIATION: ( PP_4012 and PP_4011 )</p>
          </body>
        </notes>
        <listOfReactants>
          <speciesReference species="M_C0006_c" stoichiometry="1"/>
          <speciesReference species="M_C0254_c" stoichiometry="1"/>
        </listOfReactants>
        <listOfProducts>
          <speciesReference species="M_C0005_c" stoichiometry="1"/>
          <speciesReference species="M_C0011_c" stoichiometry="1"/>
          <speciesReference species="M_C0024_c" stoichiometry="1"/>
        </listOfProducts>
        <kineticLaw>
          <math xmlns="http://www.w3.org/1998/Math/MathML">
            <ci> FLUX_VALUE </ci>
          </math>
          <listOfParameters>
            <parameter id="LOWER_BOUND" value="0" units="mmol_per_gDW_per_hr" constant="false"/>
            <parameter id="UPPER_BOUND" value="999999" units="mmol_per_gDW_per_hr" constant="false"/>
            <parameter id="FLUX_VALUE" value="0" units="mmol_per_gDW_per_hr" constant="false"/>
            <parameter id="OBJECTIVE_COEFFICIENT" value="0" units="mmol_per_gDW_per_hr" constant="false"/>
          </listOfParameters>
        </kineticLaw>
      </reaction>
      <reaction id="R_RR02474" name="(R)-2,3-Dihydroxy-3-methylbutanoate:NADP+ oxidoreductase(isomerizing)" reversible="true">
        <notes>
          <body xmlns="http://www.w3.org/1999/xhtml">
            <p>GENE_ASSOCIATION:  PP_4678 </p>
          </body>
        </notes>
        <listOfReactants>
          <speciesReference species="M_C0006_c" stoichiometry="1"/>
          <speciesReference species="M_C2591_c" stoichiometry="1"/>
        </listOfReactants>
        <listOfProducts>
          <speciesReference species="M_C0005_c" stoichiometry="1"/>
          <speciesReference species="M_C3641_c" stoichiometry="1"/>
        </listOfProducts>
        <kineticLaw>
          <math xmlns="http://www.w3.org/1998/Math/MathML">
            <ci> FLUX_VALUE </ci>
          </math>
          <listOfParameters>
            <parameter id="LOWER_BOUND" value="-999999" units="mmol_per_gDW_per_hr" constant="false"/>
            <parameter id="UPPER_BOUND" value="999999" units="mmol_per_gDW_per_hr" constant="false"/>
            <parameter id="FLUX_VALUE" value="0" units="mmol_per_gDW_per_hr" constant="false"/>
            <parameter id="OBJECTIVE_COEFFICIENT" value="0" units="mmol_per_gDW_per_hr" constant="false"/>
          </listOfParameters>
        </kineticLaw>
      </reaction>
      <reaction id="R_RR00181" name="Pyruvate:carbon-dioxide ligase (ADP-forming)" reversible="false">
        <notes>
          <body xmlns="http://www.w3.org/1999/xhtml">
            <p>GENE_ASSOCIATION:  PP_5347 </p>
          </body>
        </notes>
        <listOfReactants>
          <speciesReference species="M_C0002_c" stoichiometry="1"/>
          <speciesReference species="M_C0020_c" stoichiometry="1"/>
          <speciesReference species="M_C0234_c" stoichiometry="1"/>
        </listOfReactants>
        <listOfProducts>
          <speciesReference species="M_C0065_c" stoichiometry="1"/>
          <speciesReference species="M_C0009_c" stoichiometry="1"/>
          <speciesReference species="M_C0008_c" stoichiometry="1"/>
          <speciesReference species="M_C0032_c" stoichiometry="1"/>
        </listOfProducts>
        <kineticLaw>
          <math xmlns="http://www.w3.org/1998/Math/MathML">
            <ci> FLUX_VALUE </ci>
          </math>
          <listOfParameters>
            <parameter id="LOWER_BOUND" value="0" units="mmol_per_gDW_per_hr" constant="false"/>
            <parameter id="UPPER_BOUND" value="999999" units="mmol_per_gDW_per_hr" constant="false"/>
            <parameter id="FLUX_VALUE" value="0" units="mmol_per_gDW_per_hr" constant="false"/>
            <parameter id="OBJECTIVE_COEFFICIENT" value="0" units="mmol_per_gDW_per_hr" constant="false"/>
          </listOfParameters>
        </kineticLaw>
      </reaction>
      <reaction id="R_RR01974" name="Guanosine 3&apos;-diphosphate 5&apos;-triphosphate 5&apos;-phosphohydrolase" reversible="true">
        <notes>
          <body xmlns="http://www.w3.org/1999/xhtml">
            <p>GENE_ASSOCIATION:  PP_5216 </p>
          </body>
        </notes>
        <listOfReactants>
          <speciesReference species="M_C0001_c" stoichiometry="1"/>
          <speciesReference species="M_C2711_c" stoichiometry="1"/>
        </listOfReactants>
        <listOfProducts>
          <speciesReference species="M_C0065_c" stoichiometry="1"/>
          <speciesReference species="M_C0009_c" stoichiometry="1"/>
          <speciesReference species="M_C0889_c" stoichiometry="1"/>
        </listOfProducts>
        <kineticLaw>
          <math xmlns="http://www.w3.org/1998/Math/MathML">
            <ci> FLUX_VALUE </ci>
          </math>
          <listOfParameters>
            <parameter id="LOWER_BOUND" value="-999999" units="mmol_per_gDW_per_hr" constant="false"/>
            <parameter id="UPPER_BOUND" value="999999" units="mmol_per_gDW_per_hr" constant="false"/>
            <parameter id="FLUX_VALUE" value="0" units="mmol_per_gDW_per_hr" constant="false"/>
            <parameter id="OBJECTIVE_COEFFICIENT" value="0" units="mmol_per_gDW_per_hr" constant="false"/>
          </listOfParameters>
        </kineticLaw>
      </reaction>
      <reaction id="R_RR02032" name="ATP:nucleoside-diphosphate phosphatransferase" reversible="true">
        <notes>
          <body xmlns="http://www.w3.org/1999/xhtml">
            <p>GENE_ASSOCIATION:  PP_0849 </p>
          </body>
        </notes>
        <listOfReactants>
          <speciesReference species="M_C0065_c" stoichiometry="1"/>
          <speciesReference species="M_C0002_c" stoichiometry="1"/>
          <speciesReference species="M_C0958_c" stoichiometry="1"/>
        </listOfReactants>
        <listOfProducts>
          <speciesReference species="M_C0008_c" stoichiometry="1"/>
          <speciesReference species="M_C0959_c" stoichiometry="1"/>
        </listOfProducts>
        <kineticLaw>
          <math xmlns="http://www.w3.org/1998/Math/MathML">
            <ci> FLUX_VALUE </ci>
          </math>
          <listOfParameters>
            <parameter id="LOWER_BOUND" value="-999999" units="mmol_per_gDW_per_hr" constant="false"/>
            <parameter id="UPPER_BOUND" value="999999" units="mmol_per_gDW_per_hr" constant="false"/>
            <parameter id="FLUX_VALUE" value="0" units="mmol_per_gDW_per_hr" constant="false"/>
            <parameter id="OBJECTIVE_COEFFICIENT" value="0" units="mmol_per_gDW_per_hr" constant="false"/>
          </listOfParameters>
        </kineticLaw>
      </reaction>
      <reaction id="R_RR01903" name="L-Glutamate 5-semialdehyde to (S)-1-Pyrroline-5-carboxylate + H2O" reversible="true">
        <notes>
          <body xmlns="http://www.w3.org/1999/xhtml">
            <p>GENE_ASSOCIATION: </p>
          </body>
        </notes>
        <listOfReactants>
          <speciesReference species="M_C0844_c" stoichiometry="1"/>
        </listOfReactants>
        <listOfProducts>
          <speciesReference species="M_C0065_c" stoichiometry="1"/>
          <speciesReference species="M_C0001_c" stoichiometry="1"/>
          <speciesReference species="M_C2394_c" stoichiometry="1"/>
        </listOfProducts>
        <kineticLaw>
          <math xmlns="http://www.w3.org/1998/Math/MathML">
            <ci> FLUX_VALUE </ci>
          </math>
          <listOfParameters>
            <parameter id="LOWER_BOUND" value="-999999" units="mmol_per_gDW_per_hr" constant="false"/>
            <parameter id="UPPER_BOUND" value="999999" units="mmol_per_gDW_per_hr" constant="false"/>
            <parameter id="FLUX_VALUE" value="0" units="mmol_per_gDW_per_hr" constant="false"/>
            <parameter id="OBJECTIVE_COEFFICIENT" value="0" units="mmol_per_gDW_per_hr" constant="false"/>
          </listOfParameters>
        </kineticLaw>
      </reaction>
      <reaction id="R_RR01237" name="Dihydrofolate:NADP+ oxidoreductase" reversible="true">
        <notes>
          <body xmlns="http://www.w3.org/1999/xhtml">
            <p>GENE_ASSOCIATION:  PP_5132 </p>
          </body>
        </notes>
        <listOfReactants>
          <speciesReference species="M_C0006_c" stoichiometry="1"/>
          <speciesReference species="M_C0325_c" stoichiometry="1"/>
        </listOfReactants>
        <listOfProducts>
          <speciesReference species="M_C0005_c" stoichiometry="1"/>
          <speciesReference species="M_C0389_c" stoichiometry="1"/>
        </listOfProducts>
        <kineticLaw>
          <math xmlns="http://www.w3.org/1998/Math/MathML">
            <ci> FLUX_VALUE </ci>
          </math>
          <listOfParameters>
            <parameter id="LOWER_BOUND" value="-999999" units="mmol_per_gDW_per_hr" constant="false"/>
            <parameter id="UPPER_BOUND" value="999999" units="mmol_per_gDW_per_hr" constant="false"/>
            <parameter id="FLUX_VALUE" value="0" units="mmol_per_gDW_per_hr" constant="false"/>
            <parameter id="OBJECTIVE_COEFFICIENT" value="0" units="mmol_per_gDW_per_hr" constant="false"/>
          </listOfParameters>
        </kineticLaw>
      </reaction>
      <reaction id="R_RR04371" name="AIRC3" reversible="true">
        <notes>
          <body xmlns="http://www.w3.org/1999/xhtml">
            <p>GENE_ASSOCIATION:  PP_5336 </p>
          </body>
        </notes>
        <listOfReactants>
          <speciesReference species="M_C2857_c" stoichiometry="1"/>
        </listOfReactants>
        <listOfProducts>
          <speciesReference species="M_C9260_c" stoichiometry="1"/>
        </listOfProducts>
        <kineticLaw>
          <math xmlns="http://www.w3.org/1998/Math/MathML">
            <ci> FLUX_VALUE </ci>
          </math>
          <listOfParameters>
            <parameter id="LOWER_BOUND" value="-999999" units="mmol_per_gDW_per_hr" constant="false"/>
            <parameter id="UPPER_BOUND" value="999999" units="mmol_per_gDW_per_hr" constant="false"/>
            <parameter id="FLUX_VALUE" value="0" units="mmol_per_gDW_per_hr" constant="false"/>
            <parameter id="OBJECTIVE_COEFFICIENT" value="0" units="mmol_per_gDW_per_hr" constant="false"/>
          </listOfParameters>
        </kineticLaw>
      </reaction>
      <reaction id="R_RR01374" name="L-Cysteate:2-oxoglutarate aminotransferase" reversible="true">
        <notes>
          <body xmlns="http://www.w3.org/1999/xhtml">
            <p>GENE_ASSOCIATION: ( PP_3721 ) or ( PP_0858 ) or ( PP_4692 ) or ( PP_1872 )</p>
          </body>
        </notes>
        <listOfReactants>
          <speciesReference species="M_C0065_c" stoichiometry="2"/>
          <speciesReference species="M_C0024_c" stoichiometry="1"/>
          <speciesReference species="M_C0391_c" stoichiometry="1"/>
        </listOfReactants>
        <listOfProducts>
          <speciesReference species="M_C3219_c" stoichiometry="1"/>
          <speciesReference species="M_C0245_c" stoichiometry="1"/>
        </listOfProducts>
        <kineticLaw>
          <math xmlns="http://www.w3.org/1998/Math/MathML">
            <ci> FLUX_VALUE </ci>
          </math>
          <listOfParameters>
            <parameter id="LOWER_BOUND" value="-999999" units="mmol_per_gDW_per_hr" constant="false"/>
            <parameter id="UPPER_BOUND" value="999999" units="mmol_per_gDW_per_hr" constant="false"/>
            <parameter id="FLUX_VALUE" value="0" units="mmol_per_gDW_per_hr" constant="false"/>
            <parameter id="OBJECTIVE_COEFFICIENT" value="0" units="mmol_per_gDW_per_hr" constant="false"/>
          </listOfParameters>
        </kineticLaw>
      </reaction>
      <reaction id="R_RR00364" name="Phosphoenolpyruvate:UDP-N-acetyl-D-glucosamine1-carboxyvinyl-transferase" reversible="true">
        <notes>
          <body xmlns="http://www.w3.org/1999/xhtml">
            <p>GENE_ASSOCIATION:  PP_0964 </p>
          </body>
        </notes>
        <listOfReactants>
          <speciesReference species="M_C0037_c" stoichiometry="1"/>
          <speciesReference species="M_C0059_c" stoichiometry="1"/>
        </listOfReactants>
        <listOfProducts>
          <speciesReference species="M_C0009_c" stoichiometry="1"/>
          <speciesReference species="M_C2789_c" stoichiometry="1"/>
        </listOfProducts>
        <kineticLaw>
          <math xmlns="http://www.w3.org/1998/Math/MathML">
            <ci> FLUX_VALUE </ci>
          </math>
          <listOfParameters>
            <parameter id="LOWER_BOUND" value="-999999" units="mmol_per_gDW_per_hr" constant="false"/>
            <parameter id="UPPER_BOUND" value="999999" units="mmol_per_gDW_per_hr" constant="false"/>
            <parameter id="FLUX_VALUE" value="0" units="mmol_per_gDW_per_hr" constant="false"/>
            <parameter id="OBJECTIVE_COEFFICIENT" value="0" units="mmol_per_gDW_per_hr" constant="false"/>
          </listOfParameters>
        </kineticLaw>
      </reaction>
      <reaction id="R_RR03554" name="ATP:L-glutamate 1-phosphotransferase" reversible="true">
        <notes>
          <body xmlns="http://www.w3.org/1999/xhtml">
            <p>GENE_ASSOCIATION: </p>
          </body>
        </notes>
        <listOfReactants>
          <speciesReference species="M_C0065_c" stoichiometry="2"/>
          <speciesReference species="M_C0002_c" stoichiometry="1"/>
          <speciesReference species="M_C0023_c" stoichiometry="1"/>
        </listOfReactants>
        <listOfProducts>
          <speciesReference species="M_C0008_c" stoichiometry="1"/>
          <speciesReference species="M_C3348_c" stoichiometry="1"/>
        </listOfProducts>
        <kineticLaw>
          <math xmlns="http://www.w3.org/1998/Math/MathML">
            <ci> FLUX_VALUE </ci>
          </math>
          <listOfParameters>
            <parameter id="LOWER_BOUND" value="-999999" units="mmol_per_gDW_per_hr" constant="false"/>
            <parameter id="UPPER_BOUND" value="999999" units="mmol_per_gDW_per_hr" constant="false"/>
            <parameter id="FLUX_VALUE" value="0" units="mmol_per_gDW_per_hr" constant="false"/>
            <parameter id="OBJECTIVE_COEFFICIENT" value="0" units="mmol_per_gDW_per_hr" constant="false"/>
          </listOfParameters>
        </kineticLaw>
      </reaction>
      <reaction id="R_RR03546" name="Acetyl-CoA:orthophosphate acetyltransferase" reversible="true">
        <notes>
          <body xmlns="http://www.w3.org/1999/xhtml">
            <p>GENE_ASSOCIATION:  PP_0774 </p>
          </body>
        </notes>
        <listOfReactants>
          <speciesReference species="M_C0009_c" stoichiometry="1"/>
          <speciesReference species="M_C0022_c" stoichiometry="1"/>
        </listOfReactants>
        <listOfProducts>
          <speciesReference species="M_C0010_c" stoichiometry="1"/>
          <speciesReference species="M_C0188_c" stoichiometry="1"/>
        </listOfProducts>
        <kineticLaw>
          <math xmlns="http://www.w3.org/1998/Math/MathML">
            <ci> FLUX_VALUE </ci>
          </math>
          <listOfParameters>
            <parameter id="LOWER_BOUND" value="-999999" units="mmol_per_gDW_per_hr" constant="false"/>
            <parameter id="UPPER_BOUND" value="999999" units="mmol_per_gDW_per_hr" constant="false"/>
            <parameter id="FLUX_VALUE" value="0" units="mmol_per_gDW_per_hr" constant="false"/>
            <parameter id="OBJECTIVE_COEFFICIENT" value="0" units="mmol_per_gDW_per_hr" constant="false"/>
          </listOfParameters>
        </kineticLaw>
      </reaction>
      <reaction id="R_RR00704" name="N6-(1,2-Dicarboxyethyl)AMP AMP-lyase" reversible="true">
        <notes>
          <body xmlns="http://www.w3.org/1999/xhtml">
            <p>GENE_ASSOCIATION:  PP_4016 </p>
          </body>
        </notes>
        <listOfReactants>
          <speciesReference species="M_C2339_c" stoichiometry="1"/>
        </listOfReactants>
        <listOfProducts>
          <speciesReference species="M_C0018_c" stoichiometry="1"/>
          <speciesReference species="M_C0104_c" stoichiometry="1"/>
        </listOfProducts>
        <kineticLaw>
          <math xmlns="http://www.w3.org/1998/Math/MathML">
            <ci> FLUX_VALUE </ci>
          </math>
          <listOfParameters>
            <parameter id="LOWER_BOUND" value="-999999" units="mmol_per_gDW_per_hr" constant="false"/>
            <parameter id="UPPER_BOUND" value="999999" units="mmol_per_gDW_per_hr" constant="false"/>
            <parameter id="FLUX_VALUE" value="0" units="mmol_per_gDW_per_hr" constant="false"/>
            <parameter id="OBJECTIVE_COEFFICIENT" value="0" units="mmol_per_gDW_per_hr" constant="false"/>
          </listOfParameters>
        </kineticLaw>
      </reaction>
      <reaction id="R_RR00681" name="D-Ribose-5-phosphate ketol-isomerase" reversible="true">
        <notes>
          <body xmlns="http://www.w3.org/1999/xhtml">
            <p>GENE_ASSOCIATION:  PP_5150 </p>
          </body>
        </notes>
        <listOfReactants>
          <speciesReference species="M_C0099_c" stoichiometry="1"/>
        </listOfReactants>
        <listOfProducts>
          <speciesReference species="M_C0165_c" stoichiometry="1"/>
        </listOfProducts>
        <kineticLaw>
          <math xmlns="http://www.w3.org/1998/Math/MathML">
            <ci> FLUX_VALUE </ci>
          </math>
          <listOfParameters>
            <parameter id="LOWER_BOUND" value="-999999" units="mmol_per_gDW_per_hr" constant="false"/>
            <parameter id="UPPER_BOUND" value="999999" units="mmol_per_gDW_per_hr" constant="false"/>
            <parameter id="FLUX_VALUE" value="0" units="mmol_per_gDW_per_hr" constant="false"/>
            <parameter id="OBJECTIVE_COEFFICIENT" value="0" units="mmol_per_gDW_per_hr" constant="false"/>
          </listOfParameters>
        </kineticLaw>
      </reaction>
      <reaction id="R_RR00098" name="ATP:polyphosphate phosphotransferase" reversible="true">
        <notes>
          <body xmlns="http://www.w3.org/1999/xhtml">
            <p>GENE_ASSOCIATION:  PP_5217 </p>
          </body>
        </notes>
        <listOfReactants>
          <speciesReference species="M_C0002_c" stoichiometry="1"/>
          <speciesReference species="M_C0012_c" stoichiometry="1"/>
        </listOfReactants>
        <listOfProducts>
          <speciesReference species="M_C0008_c" stoichiometry="1"/>
          <speciesReference species="M_C2062_c" stoichiometry="1"/>
        </listOfProducts>
        <kineticLaw>
          <math xmlns="http://www.w3.org/1998/Math/MathML">
            <ci> FLUX_VALUE </ci>
          </math>
          <listOfParameters>
            <parameter id="LOWER_BOUND" value="-999999" units="mmol_per_gDW_per_hr" constant="false"/>
            <parameter id="UPPER_BOUND" value="999999" units="mmol_per_gDW_per_hr" constant="false"/>
            <parameter id="FLUX_VALUE" value="0" units="mmol_per_gDW_per_hr" constant="false"/>
            <parameter id="OBJECTIVE_COEFFICIENT" value="0" units="mmol_per_gDW_per_hr" constant="false"/>
          </listOfParameters>
        </kineticLaw>
      </reaction>
      <reaction id="R_RR01048" name="Orotidine-5&apos;-phosphate:pyrophosphate phosphoribosyltransferase" reversible="true">
        <notes>
          <body xmlns="http://www.w3.org/1999/xhtml">
            <p>GENE_ASSOCIATION:  PP_5291 </p>
          </body>
        </notes>
        <listOfReactants>
          <speciesReference species="M_C0012_c" stoichiometry="1"/>
          <speciesReference species="M_C0798_c" stoichiometry="1"/>
        </listOfReactants>
        <listOfProducts>
          <speciesReference species="M_C0101_c" stoichiometry="1"/>
          <speciesReference species="M_C0240_c" stoichiometry="1"/>
        </listOfProducts>
        <kineticLaw>
          <math xmlns="http://www.w3.org/1998/Math/MathML">
            <ci> FLUX_VALUE </ci>
          </math>
          <listOfParameters>
            <parameter id="LOWER_BOUND" value="-999999" units="mmol_per_gDW_per_hr" constant="false"/>
            <parameter id="UPPER_BOUND" value="999999" units="mmol_per_gDW_per_hr" constant="false"/>
            <parameter id="FLUX_VALUE" value="0" units="mmol_per_gDW_per_hr" constant="false"/>
            <parameter id="OBJECTIVE_COEFFICIENT" value="0" units="mmol_per_gDW_per_hr" constant="false"/>
          </listOfParameters>
        </kineticLaw>
      </reaction>
      <reaction id="R_RR00685" name="D-Glyceraldehyde-3-phosphate:NAD+ oxidoreductase(phosphorylating)" reversible="true">
        <notes>
          <body xmlns="http://www.w3.org/1999/xhtml">
            <p>GENE_ASSOCIATION:  PP_1009 </p>
          </body>
        </notes>
        <listOfReactants>
          <speciesReference species="M_C0009_c" stoichiometry="1"/>
          <speciesReference species="M_C0003_c" stoichiometry="1"/>
          <speciesReference species="M_C0100_c" stoichiometry="1"/>
        </listOfReactants>
        <listOfProducts>
          <speciesReference species="M_C0004_c" stoichiometry="1"/>
          <speciesReference species="M_C0065_c" stoichiometry="1"/>
          <speciesReference species="M_C0195_c" stoichiometry="1"/>
        </listOfProducts>
        <kineticLaw>
          <math xmlns="http://www.w3.org/1998/Math/MathML">
            <ci> FLUX_VALUE </ci>
          </math>
          <listOfParameters>
            <parameter id="LOWER_BOUND" value="-999999" units="mmol_per_gDW_per_hr" constant="false"/>
            <parameter id="UPPER_BOUND" value="999999" units="mmol_per_gDW_per_hr" constant="false"/>
            <parameter id="FLUX_VALUE" value="0" units="mmol_per_gDW_per_hr" constant="false"/>
            <parameter id="OBJECTIVE_COEFFICIENT" value="0" units="mmol_per_gDW_per_hr" constant="false"/>
          </listOfParameters>
        </kineticLaw>
      </reaction>
      <reaction id="R_RR03555" name="UDP-N-acetyl-D-glucosamine 2-epimerase" reversible="true">
        <notes>
          <body xmlns="http://www.w3.org/1999/xhtml">
            <p>GENE_ASSOCIATION:  PP_1811 </p>
          </body>
        </notes>
        <listOfReactants>
          <speciesReference species="M_C0037_c" stoichiometry="1"/>
        </listOfReactants>
        <listOfProducts>
          <speciesReference species="M_C0847_c" stoichiometry="1"/>
        </listOfProducts>
        <kineticLaw>
          <math xmlns="http://www.w3.org/1998/Math/MathML">
            <ci> FLUX_VALUE </ci>
          </math>
          <listOfParameters>
            <parameter id="LOWER_BOUND" value="-999999" units="mmol_per_gDW_per_hr" constant="false"/>
            <parameter id="UPPER_BOUND" value="999999" units="mmol_per_gDW_per_hr" constant="false"/>
            <parameter id="FLUX_VALUE" value="0" units="mmol_per_gDW_per_hr" constant="false"/>
            <parameter id="OBJECTIVE_COEFFICIENT" value="0" units="mmol_per_gDW_per_hr" constant="false"/>
          </listOfParameters>
        </kineticLaw>
      </reaction>
      <reaction id="R_RR01147" name="ATP:(d)GMP phosphotransferase" reversible="true">
        <notes>
          <body xmlns="http://www.w3.org/1999/xhtml">
            <p>GENE_ASSOCIATION:  PP_5296 </p>
          </body>
        </notes>
        <listOfReactants>
          <speciesReference species="M_C0002_c" stoichiometry="1"/>
          <speciesReference species="M_C0290_c" stoichiometry="1"/>
        </listOfReactants>
        <listOfProducts>
          <speciesReference species="M_C0008_c" stoichiometry="1"/>
          <speciesReference species="M_C0289_c" stoichiometry="1"/>
        </listOfProducts>
        <kineticLaw>
          <math xmlns="http://www.w3.org/1998/Math/MathML">
            <ci> FLUX_VALUE </ci>
          </math>
          <listOfParameters>
            <parameter id="LOWER_BOUND" value="-999999" units="mmol_per_gDW_per_hr" constant="false"/>
            <parameter id="UPPER_BOUND" value="999999" units="mmol_per_gDW_per_hr" constant="false"/>
            <parameter id="FLUX_VALUE" value="0" units="mmol_per_gDW_per_hr" constant="false"/>
            <parameter id="OBJECTIVE_COEFFICIENT" value="0" units="mmol_per_gDW_per_hr" constant="false"/>
          </listOfParameters>
        </kineticLaw>
      </reaction>
      <reaction id="R_RR02500" name="10-Formyltetrahydrofolate:5&apos;-phosphoribosyl-5-amino-4-imidazolecarboxamide formyltransferase" reversible="true">
        <notes>
          <body xmlns="http://www.w3.org/1999/xhtml">
            <p>GENE_ASSOCIATION:  PP_4822 </p>
          </body>
        </notes>
        <listOfReactants>
          <speciesReference species="M_C0193_c" stoichiometry="1"/>
          <speciesReference species="M_C2817_c" stoichiometry="1"/>
        </listOfReactants>
        <listOfProducts>
          <speciesReference species="M_C0085_c" stoichiometry="1"/>
          <speciesReference species="M_C2849_c" stoichiometry="1"/>
        </listOfProducts>
        <kineticLaw>
          <math xmlns="http://www.w3.org/1998/Math/MathML">
            <ci> FLUX_VALUE </ci>
          </math>
          <listOfParameters>
            <parameter id="LOWER_BOUND" value="-999999" units="mmol_per_gDW_per_hr" constant="false"/>
            <parameter id="UPPER_BOUND" value="999999" units="mmol_per_gDW_per_hr" constant="false"/>
            <parameter id="FLUX_VALUE" value="0" units="mmol_per_gDW_per_hr" constant="false"/>
            <parameter id="OBJECTIVE_COEFFICIENT" value="0" units="mmol_per_gDW_per_hr" constant="false"/>
          </listOfParameters>
        </kineticLaw>
      </reaction>
      <reaction id="R_RR00598" name="5,10-Methylenetetrahydrofolate:glycine hydroxymethyltransferase" reversible="true">
        <notes>
          <body xmlns="http://www.w3.org/1999/xhtml">
            <p>GENE_ASSOCIATION: ( PP_0671 ) or ( PP_0322 )</p>
          </body>
        </notes>
        <listOfReactants>
          <speciesReference species="M_C0001_c" stoichiometry="1"/>
          <speciesReference species="M_C0033_c" stoichiometry="1"/>
          <speciesReference species="M_C0122_c" stoichiometry="1"/>
        </listOfReactants>
        <listOfProducts>
          <speciesReference species="M_C0085_c" stoichiometry="1"/>
          <speciesReference species="M_C0053_c" stoichiometry="1"/>
        </listOfProducts>
        <kineticLaw>
          <math xmlns="http://www.w3.org/1998/Math/MathML">
            <ci> FLUX_VALUE </ci>
          </math>
          <listOfParameters>
            <parameter id="LOWER_BOUND" value="-999999" units="mmol_per_gDW_per_hr" constant="false"/>
            <parameter id="UPPER_BOUND" value="999999" units="mmol_per_gDW_per_hr" constant="false"/>
            <parameter id="FLUX_VALUE" value="0" units="mmol_per_gDW_per_hr" constant="false"/>
            <parameter id="OBJECTIVE_COEFFICIENT" value="0" units="mmol_per_gDW_per_hr" constant="false"/>
          </listOfParameters>
        </kineticLaw>
      </reaction>
      <reaction id="R_RR03162" name="Cobalt-precorrin 6 + NADPH + H+ to Cobalt-dihydro-precorrin 6 +NADP+" reversible="true">
        <notes>
          <body xmlns="http://www.w3.org/1999/xhtml">
            <p>GENE_ASSOCIATION:  PP_4832 </p>
          </body>
        </notes>
        <listOfReactants>
          <speciesReference species="M_C0065_c" stoichiometry="1"/>
          <speciesReference species="M_C0005_c" stoichiometry="1"/>
          <speciesReference species="M_C8690_c" stoichiometry="1"/>
        </listOfReactants>
        <listOfProducts>
          <speciesReference species="M_C0006_c" stoichiometry="1"/>
          <speciesReference species="M_C8691_c" stoichiometry="1"/>
        </listOfProducts>
        <kineticLaw>
          <math xmlns="http://www.w3.org/1998/Math/MathML">
            <ci> FLUX_VALUE </ci>
          </math>
          <listOfParameters>
            <parameter id="LOWER_BOUND" value="-999999" units="mmol_per_gDW_per_hr" constant="false"/>
            <parameter id="UPPER_BOUND" value="999999" units="mmol_per_gDW_per_hr" constant="false"/>
            <parameter id="FLUX_VALUE" value="0" units="mmol_per_gDW_per_hr" constant="false"/>
            <parameter id="OBJECTIVE_COEFFICIENT" value="0" units="mmol_per_gDW_per_hr" constant="false"/>
          </listOfParameters>
        </kineticLaw>
      </reaction>
      <reaction id="R_RR02322" name="(S)-3-Hydroxydodecanoyl-CoA hydro-lyase" reversible="true">
        <notes>
          <body xmlns="http://www.w3.org/1999/xhtml">
            <p>GENE_ASSOCIATION: ( PP_2136 ) or ( PP_3283 ) or ( PP_3491 ) or ( PP_2217 ) or ( PP_4066 ) or ( PP_1412 ) or ( PP_1845 ) or ( PP_4030 )</p>
          </body>
        </notes>
        <listOfReactants>
          <speciesReference species="M_C3047_c" stoichiometry="1"/>
        </listOfReactants>
        <listOfProducts>
          <speciesReference species="M_C0001_c" stoichiometry="1"/>
          <speciesReference species="M_C2029_c" stoichiometry="1"/>
        </listOfProducts>
        <kineticLaw>
          <math xmlns="http://www.w3.org/1998/Math/MathML">
            <ci> FLUX_VALUE </ci>
          </math>
          <listOfParameters>
            <parameter id="LOWER_BOUND" value="-999999" units="mmol_per_gDW_per_hr" constant="false"/>
            <parameter id="UPPER_BOUND" value="999999" units="mmol_per_gDW_per_hr" constant="false"/>
            <parameter id="FLUX_VALUE" value="0" units="mmol_per_gDW_per_hr" constant="false"/>
            <parameter id="OBJECTIVE_COEFFICIENT" value="0" units="mmol_per_gDW_per_hr" constant="false"/>
          </listOfParameters>
        </kineticLaw>
      </reaction>
      <reaction id="R_RR08763" name="AKGt2r" reversible="true">
        <notes>
          <body xmlns="http://www.w3.org/1999/xhtml">
            <p>GENE_ASSOCIATION: ( PP_1400 ) or ( PP_1378 ) or ( PP_4461 )</p>
          </body>
        </notes>
        <listOfReactants>
          <speciesReference species="M_EC0065_c" stoichiometry="1"/>
          <speciesReference species="M_EC0024_c" stoichiometry="1"/>
        </listOfReactants>
        <listOfProducts>
          <speciesReference species="M_C0065_c" stoichiometry="1"/>
          <speciesReference species="M_C0024_c" stoichiometry="1"/>
        </listOfProducts>
        <kineticLaw>
          <math xmlns="http://www.w3.org/1998/Math/MathML">
            <ci> FLUX_VALUE </ci>
          </math>
          <listOfParameters>
            <parameter id="LOWER_BOUND" value="-999999" units="mmol_per_gDW_per_hr" constant="false"/>
            <parameter id="UPPER_BOUND" value="999999" units="mmol_per_gDW_per_hr" constant="false"/>
            <parameter id="FLUX_VALUE" value="0" units="mmol_per_gDW_per_hr" constant="false"/>
            <parameter id="OBJECTIVE_COEFFICIENT" value="0" units="mmol_per_gDW_per_hr" constant="false"/>
          </listOfParameters>
        </kineticLaw>
      </reaction>
      <reaction id="R_RR00690" name="D-Fructose-1,6-bisphosphate D-glyceraldehyde-3-phosphate-lyase" reversible="true">
        <notes>
          <body xmlns="http://www.w3.org/1999/xhtml">
            <p>GENE_ASSOCIATION:  PP_4960 </p>
          </body>
        </notes>
        <listOfReactants>
          <speciesReference species="M_C0284_c" stoichiometry="1"/>
        </listOfReactants>
        <listOfProducts>
          <speciesReference species="M_C0100_c" stoichiometry="1"/>
          <speciesReference species="M_C0093_c" stoichiometry="1"/>
        </listOfProducts>
        <kineticLaw>
          <math xmlns="http://www.w3.org/1998/Math/MathML">
            <ci> FLUX_VALUE </ci>
          </math>
          <listOfParameters>
            <parameter id="LOWER_BOUND" value="-999999" units="mmol_per_gDW_per_hr" constant="false"/>
            <parameter id="UPPER_BOUND" value="999999" units="mmol_per_gDW_per_hr" constant="false"/>
            <parameter id="FLUX_VALUE" value="0" units="mmol_per_gDW_per_hr" constant="false"/>
            <parameter id="OBJECTIVE_COEFFICIENT" value="0" units="mmol_per_gDW_per_hr" constant="false"/>
          </listOfParameters>
        </kineticLaw>
      </reaction>
      <reaction id="R_RR03582" name="Isopentenyl-diphosphate delta3-delta2-isomerase" reversible="true">
        <notes>
          <body xmlns="http://www.w3.org/1999/xhtml">
            <p>GENE_ASSOCIATION: </p>
          </body>
        </notes>
        <listOfReactants>
          <speciesReference species="M_C0111_c" stoichiometry="1"/>
        </listOfReactants>
        <listOfProducts>
          <speciesReference species="M_C0194_c" stoichiometry="1"/>
        </listOfProducts>
        <kineticLaw>
          <math xmlns="http://www.w3.org/1998/Math/MathML">
            <ci> FLUX_VALUE </ci>
          </math>
          <listOfParameters>
            <parameter id="LOWER_BOUND" value="-999999" units="mmol_per_gDW_per_hr" constant="false"/>
            <parameter id="UPPER_BOUND" value="999999" units="mmol_per_gDW_per_hr" constant="false"/>
            <parameter id="FLUX_VALUE" value="0" units="mmol_per_gDW_per_hr" constant="false"/>
            <parameter id="OBJECTIVE_COEFFICIENT" value="0" units="mmol_per_gDW_per_hr" constant="false"/>
          </listOfParameters>
        </kineticLaw>
      </reaction>
      <reaction id="R_RR03019" name="UDPMurAc(oyl-L-Ala-D-gamma-Glu-L-Lys-D-Ala-D-Ala):undecaprenyl-phosphate phospho-N-acetylmuramoyl-pentapeptide-transferase" reversible="true">
        <notes>
          <body xmlns="http://www.w3.org/1999/xhtml">
            <p>GENE_ASSOCIATION:  PP_1334 </p>
          </body>
        </notes>
        <listOfReactants>
          <speciesReference species="M_C0280_c" stoichiometry="1"/>
          <speciesReference species="M_C2927_c" stoichiometry="1"/>
        </listOfReactants>
        <listOfProducts>
          <speciesReference species="M_C0089_c" stoichiometry="1"/>
          <speciesReference species="M_C3428_c" stoichiometry="1"/>
        </listOfProducts>
        <kineticLaw>
          <math xmlns="http://www.w3.org/1998/Math/MathML">
            <ci> FLUX_VALUE </ci>
          </math>
          <listOfParameters>
            <parameter id="LOWER_BOUND" value="-999999" units="mmol_per_gDW_per_hr" constant="false"/>
            <parameter id="UPPER_BOUND" value="999999" units="mmol_per_gDW_per_hr" constant="false"/>
            <parameter id="FLUX_VALUE" value="0" units="mmol_per_gDW_per_hr" constant="false"/>
            <parameter id="OBJECTIVE_COEFFICIENT" value="0" units="mmol_per_gDW_per_hr" constant="false"/>
          </listOfParameters>
        </kineticLaw>
      </reaction>
      <reaction id="R_RR01180" name="XMP:pyrophosphate phosphoribosyltransferase" reversible="true">
        <notes>
          <body xmlns="http://www.w3.org/1999/xhtml">
            <p>GENE_ASSOCIATION:  PP_0747 </p>
          </body>
        </notes>
        <listOfReactants>
          <speciesReference species="M_C0012_c" stoichiometry="1"/>
          <speciesReference species="M_C0491_c" stoichiometry="1"/>
        </listOfReactants>
        <listOfProducts>
          <speciesReference species="M_C0304_c" stoichiometry="1"/>
          <speciesReference species="M_C0101_c" stoichiometry="1"/>
        </listOfProducts>
        <kineticLaw>
          <math xmlns="http://www.w3.org/1998/Math/MathML">
            <ci> FLUX_VALUE </ci>
          </math>
          <listOfParameters>
            <parameter id="LOWER_BOUND" value="-999999" units="mmol_per_gDW_per_hr" constant="false"/>
            <parameter id="UPPER_BOUND" value="999999" units="mmol_per_gDW_per_hr" constant="false"/>
            <parameter id="FLUX_VALUE" value="0" units="mmol_per_gDW_per_hr" constant="false"/>
            <parameter id="OBJECTIVE_COEFFICIENT" value="0" units="mmol_per_gDW_per_hr" constant="false"/>
          </listOfParameters>
        </kineticLaw>
      </reaction>
      <reaction id="R_RR02374" name="2-Oxo-2,5-dihydrofuran-5-acetate delta3-delat2-isomerase" reversible="true">
        <notes>
          <body xmlns="http://www.w3.org/1999/xhtml">
            <p>GENE_ASSOCIATION:  PP_3714 </p>
          </body>
        </notes>
        <listOfReactants>
          <speciesReference species="M_C2506_c" stoichiometry="1"/>
        </listOfReactants>
        <listOfProducts>
          <speciesReference species="M_C2225_c" stoichiometry="1"/>
        </listOfProducts>
        <kineticLaw>
          <math xmlns="http://www.w3.org/1998/Math/MathML">
            <ci> FLUX_VALUE </ci>
          </math>
          <listOfParameters>
            <parameter id="LOWER_BOUND" value="-999999" units="mmol_per_gDW_per_hr" constant="false"/>
            <parameter id="UPPER_BOUND" value="999999" units="mmol_per_gDW_per_hr" constant="false"/>
            <parameter id="FLUX_VALUE" value="0" units="mmol_per_gDW_per_hr" constant="false"/>
            <parameter id="OBJECTIVE_COEFFICIENT" value="0" units="mmol_per_gDW_per_hr" constant="false"/>
          </listOfParameters>
        </kineticLaw>
      </reaction>
      <reaction id="R_RR03815" name="(S)-3-Hydroxybutanoyl-CoA:NAD+ oxidoreductase" reversible="true">
        <notes>
          <body xmlns="http://www.w3.org/1999/xhtml">
            <p>GENE_ASSOCIATION: ( PP_2136 ) or ( PP_2047 ) or ( PP_0302 ) or ( PP_2214 )</p>
          </body>
        </notes>
        <listOfReactants>
          <speciesReference species="M_C0003_c" stoichiometry="1"/>
          <speciesReference species="M_C0829_c" stoichiometry="1"/>
        </listOfReactants>
        <listOfProducts>
          <speciesReference species="M_C0004_c" stoichiometry="1"/>
          <speciesReference species="M_C0065_c" stoichiometry="1"/>
          <speciesReference species="M_C0273_c" stoichiometry="1"/>
        </listOfProducts>
        <kineticLaw>
          <math xmlns="http://www.w3.org/1998/Math/MathML">
            <ci> FLUX_VALUE </ci>
          </math>
          <listOfParameters>
            <parameter id="LOWER_BOUND" value="-999999" units="mmol_per_gDW_per_hr" constant="false"/>
            <parameter id="UPPER_BOUND" value="999999" units="mmol_per_gDW_per_hr" constant="false"/>
            <parameter id="FLUX_VALUE" value="0" units="mmol_per_gDW_per_hr" constant="false"/>
            <parameter id="OBJECTIVE_COEFFICIENT" value="0" units="mmol_per_gDW_per_hr" constant="false"/>
          </listOfParameters>
        </kineticLaw>
      </reaction>
      <reaction id="R_RR01898" name="2-Carboxy-2,5-dihydro-5-oxofuran-2-acetate lyase (decyclizing)" reversible="true">
        <notes>
          <body xmlns="http://www.w3.org/1999/xhtml">
            <p>GENE_ASSOCIATION:  PP_1379 </p>
          </body>
        </notes>
        <listOfReactants>
          <speciesReference species="M_C0923_c" stoichiometry="1"/>
        </listOfReactants>
        <listOfProducts>
          <speciesReference species="M_C0065_c" stoichiometry="1"/>
          <speciesReference species="M_C0842_c" stoichiometry="1"/>
        </listOfProducts>
        <kineticLaw>
          <math xmlns="http://www.w3.org/1998/Math/MathML">
            <ci> FLUX_VALUE </ci>
          </math>
          <listOfParameters>
            <parameter id="LOWER_BOUND" value="-999999" units="mmol_per_gDW_per_hr" constant="false"/>
            <parameter id="UPPER_BOUND" value="999999" units="mmol_per_gDW_per_hr" constant="false"/>
            <parameter id="FLUX_VALUE" value="0" units="mmol_per_gDW_per_hr" constant="false"/>
            <parameter id="OBJECTIVE_COEFFICIENT" value="0" units="mmol_per_gDW_per_hr" constant="false"/>
          </listOfParameters>
        </kineticLaw>
      </reaction>
      <reaction id="R_RR04094" name="(S)-Hydroxyhexanoyl-CoA:NAD+ oxidoreductase" reversible="true">
        <notes>
          <body xmlns="http://www.w3.org/1999/xhtml">
            <p>GENE_ASSOCIATION: ( PP_2136 ) or ( PP_2047 ) or ( PP_0302 ) or ( PP_2214 )</p>
          </body>
        </notes>
        <listOfReactants>
          <speciesReference species="M_C0003_c" stoichiometry="1"/>
          <speciesReference species="M_C3053_c" stoichiometry="1"/>
        </listOfReactants>
        <listOfProducts>
          <speciesReference species="M_C0004_c" stoichiometry="1"/>
          <speciesReference species="M_C0065_c" stoichiometry="1"/>
          <speciesReference species="M_C3054_c" stoichiometry="1"/>
        </listOfProducts>
        <kineticLaw>
          <math xmlns="http://www.w3.org/1998/Math/MathML">
            <ci> FLUX_VALUE </ci>
          </math>
          <listOfParameters>
            <parameter id="LOWER_BOUND" value="-999999" units="mmol_per_gDW_per_hr" constant="false"/>
            <parameter id="UPPER_BOUND" value="999999" units="mmol_per_gDW_per_hr" constant="false"/>
            <parameter id="FLUX_VALUE" value="0" units="mmol_per_gDW_per_hr" constant="false"/>
            <parameter id="OBJECTIVE_COEFFICIENT" value="0" units="mmol_per_gDW_per_hr" constant="false"/>
          </listOfParameters>
        </kineticLaw>
      </reaction>
      <reaction id="R_RR02237" name="Myristoyl-CoA:acetylCoA C-myristoyltransferase" reversible="true">
        <notes>
          <body xmlns="http://www.w3.org/1999/xhtml">
            <p>GENE_ASSOCIATION: ( PP_3280 ) or ( PP_2137 ) or ( PP_0582 )</p>
          </body>
        </notes>
        <listOfReactants>
          <speciesReference species="M_C0022_c" stoichiometry="1"/>
          <speciesReference species="M_C1673_c" stoichiometry="1"/>
        </listOfReactants>
        <listOfProducts>
          <speciesReference species="M_C0010_c" stoichiometry="1"/>
          <speciesReference species="M_C3045_c" stoichiometry="1"/>
        </listOfProducts>
        <kineticLaw>
          <math xmlns="http://www.w3.org/1998/Math/MathML">
            <ci> FLUX_VALUE </ci>
          </math>
          <listOfParameters>
            <parameter id="LOWER_BOUND" value="-999999" units="mmol_per_gDW_per_hr" constant="false"/>
            <parameter id="UPPER_BOUND" value="999999" units="mmol_per_gDW_per_hr" constant="false"/>
            <parameter id="FLUX_VALUE" value="0" units="mmol_per_gDW_per_hr" constant="false"/>
            <parameter id="OBJECTIVE_COEFFICIENT" value="0" units="mmol_per_gDW_per_hr" constant="false"/>
          </listOfParameters>
        </kineticLaw>
      </reaction>
      <reaction id="R_RR08819" name="PTRCt2r" reversible="true">
        <notes>
          <body xmlns="http://www.w3.org/1999/xhtml">
            <p>GENE_ASSOCIATION: ( PP_2586 ) or ( PP_1229 ) or ( PP_2802 )</p>
          </body>
        </notes>
        <listOfReactants>
          <speciesReference species="M_EC0065_c" stoichiometry="1"/>
          <speciesReference species="M_EC0116_c" stoichiometry="1"/>
        </listOfReactants>
        <listOfProducts>
          <speciesReference species="M_C0065_c" stoichiometry="1"/>
          <speciesReference species="M_C0116_c" stoichiometry="1"/>
        </listOfProducts>
        <kineticLaw>
          <math xmlns="http://www.w3.org/1998/Math/MathML">
            <ci> FLUX_VALUE </ci>
          </math>
          <listOfParameters>
            <parameter id="LOWER_BOUND" value="-999999" units="mmol_per_gDW_per_hr" constant="false"/>
            <parameter id="UPPER_BOUND" value="999999" units="mmol_per_gDW_per_hr" constant="false"/>
            <parameter id="FLUX_VALUE" value="0" units="mmol_per_gDW_per_hr" constant="false"/>
            <parameter id="OBJECTIVE_COEFFICIENT" value="0" units="mmol_per_gDW_per_hr" constant="false"/>
          </listOfParameters>
        </kineticLaw>
      </reaction>
      <reaction id="R_RR04305" name="glutamate dehydrogenase (NADP)" reversible="true">
        <notes>
          <body xmlns="http://www.w3.org/1999/xhtml">
            <p>GENE_ASSOCIATION:  PP_0675 </p>
          </body>
        </notes>
        <listOfReactants>
          <speciesReference species="M_C0001_c" stoichiometry="1"/>
          <speciesReference species="M_C0006_c" stoichiometry="1"/>
          <speciesReference species="M_C0023_c" stoichiometry="1"/>
        </listOfReactants>
        <listOfProducts>
          <speciesReference species="M_C0065_c" stoichiometry="1"/>
          <speciesReference species="M_C0005_c" stoichiometry="1"/>
          <speciesReference species="M_C0957_c" stoichiometry="1"/>
          <speciesReference species="M_C0024_c" stoichiometry="1"/>
        </listOfProducts>
        <kineticLaw>
          <math xmlns="http://www.w3.org/1998/Math/MathML">
            <ci> FLUX_VALUE </ci>
          </math>
          <listOfParameters>
            <parameter id="LOWER_BOUND" value="-999999" units="mmol_per_gDW_per_hr" constant="false"/>
            <parameter id="UPPER_BOUND" value="999999" units="mmol_per_gDW_per_hr" constant="false"/>
            <parameter id="FLUX_VALUE" value="0" units="mmol_per_gDW_per_hr" constant="false"/>
            <parameter id="OBJECTIVE_COEFFICIENT" value="0" units="mmol_per_gDW_per_hr" constant="false"/>
          </listOfParameters>
        </kineticLaw>
      </reaction>
      <reaction id="R_RR01292" name="dTTP:alpha-D-glucose-1-phosphate thymidylyltransferase" reversible="true">
        <notes>
          <body xmlns="http://www.w3.org/1999/xhtml">
            <p>GENE_ASSOCIATION:  PP_1783 </p>
          </body>
        </notes>
        <listOfReactants>
          <speciesReference species="M_C0065_c" stoichiometry="1"/>
          <speciesReference species="M_C0352_c" stoichiometry="1"/>
          <speciesReference species="M_C0087_c" stoichiometry="1"/>
        </listOfReactants>
        <listOfProducts>
          <speciesReference species="M_C0012_c" stoichiometry="1"/>
          <speciesReference species="M_C0617_c" stoichiometry="1"/>
        </listOfProducts>
        <kineticLaw>
          <math xmlns="http://www.w3.org/1998/Math/MathML">
            <ci> FLUX_VALUE </ci>
          </math>
          <listOfParameters>
            <parameter id="LOWER_BOUND" value="-999999" units="mmol_per_gDW_per_hr" constant="false"/>
            <parameter id="UPPER_BOUND" value="999999" units="mmol_per_gDW_per_hr" constant="false"/>
            <parameter id="FLUX_VALUE" value="0" units="mmol_per_gDW_per_hr" constant="false"/>
            <parameter id="OBJECTIVE_COEFFICIENT" value="0" units="mmol_per_gDW_per_hr" constant="false"/>
          </listOfParameters>
        </kineticLaw>
      </reaction>
      <reaction id="R_RR00827" name="Propanoate:CoA ligase (AMP-forming)" reversible="true">
        <notes>
          <body xmlns="http://www.w3.org/1999/xhtml">
            <p>GENE_ASSOCIATION: ( PP_4702 ) or ( PP_4487 ) or ( PP_2351 ) or ( PP_2213 )</p>
          </body>
        </notes>
        <listOfReactants>
          <speciesReference species="M_C0065_c" stoichiometry="2"/>
          <speciesReference species="M_C0002_c" stoichiometry="1"/>
          <speciesReference species="M_C0137_c" stoichiometry="1"/>
        </listOfReactants>
        <listOfProducts>
          <speciesReference species="M_C0012_c" stoichiometry="1"/>
          <speciesReference species="M_C3486_c" stoichiometry="1"/>
        </listOfProducts>
        <kineticLaw>
          <math xmlns="http://www.w3.org/1998/Math/MathML">
            <ci> FLUX_VALUE </ci>
          </math>
          <listOfParameters>
            <parameter id="LOWER_BOUND" value="-999999" units="mmol_per_gDW_per_hr" constant="false"/>
            <parameter id="UPPER_BOUND" value="999999" units="mmol_per_gDW_per_hr" constant="false"/>
            <parameter id="FLUX_VALUE" value="0" units="mmol_per_gDW_per_hr" constant="false"/>
            <parameter id="OBJECTIVE_COEFFICIENT" value="0" units="mmol_per_gDW_per_hr" constant="false"/>
          </listOfParameters>
        </kineticLaw>
      </reaction>
      <reaction id="R_RR00579" name="Propanoyl-CoA:(acceptor) 2,3-oxidoreductase" reversible="true">
        <notes>
          <body xmlns="http://www.w3.org/1999/xhtml">
            <p>GENE_ASSOCIATION: ( PP_2437 ) or ( PP_2793 )</p>
          </body>
        </notes>
        <listOfReactants>
          <speciesReference species="M_C0065_c" stoichiometry="4"/>
          <speciesReference species="M_C0015_c" stoichiometry="1"/>
          <speciesReference species="M_C0084_c" stoichiometry="1"/>
        </listOfReactants>
        <listOfProducts>
          <speciesReference species="M_C0964_c" stoichiometry="1"/>
          <speciesReference species="M_C0655_c" stoichiometry="1"/>
        </listOfProducts>
        <kineticLaw>
          <math xmlns="http://www.w3.org/1998/Math/MathML">
            <ci> FLUX_VALUE </ci>
          </math>
          <listOfParameters>
            <parameter id="LOWER_BOUND" value="-999999" units="mmol_per_gDW_per_hr" constant="false"/>
            <parameter id="UPPER_BOUND" value="999999" units="mmol_per_gDW_per_hr" constant="false"/>
            <parameter id="FLUX_VALUE" value="0" units="mmol_per_gDW_per_hr" constant="false"/>
            <parameter id="OBJECTIVE_COEFFICIENT" value="0" units="mmol_per_gDW_per_hr" constant="false"/>
          </listOfParameters>
        </kineticLaw>
      </reaction>
      <reaction id="R_RR01747" name="3-Dehydroquinate hydro-lyase" reversible="true">
        <notes>
          <body xmlns="http://www.w3.org/1999/xhtml">
            <p>GENE_ASSOCIATION: ( PP_2407 ) or ( PP_3003 ) or ( PP_0560 )</p>
          </body>
        </notes>
        <listOfReactants>
          <speciesReference species="M_C0690_c" stoichiometry="1"/>
        </listOfReactants>
        <listOfProducts>
          <speciesReference species="M_C0001_c" stoichiometry="1"/>
          <speciesReference species="M_C1696_c" stoichiometry="1"/>
        </listOfProducts>
        <kineticLaw>
          <math xmlns="http://www.w3.org/1998/Math/MathML">
            <ci> FLUX_VALUE </ci>
          </math>
          <listOfParameters>
            <parameter id="LOWER_BOUND" value="-999999" units="mmol_per_gDW_per_hr" constant="false"/>
            <parameter id="UPPER_BOUND" value="999999" units="mmol_per_gDW_per_hr" constant="false"/>
            <parameter id="FLUX_VALUE" value="0" units="mmol_per_gDW_per_hr" constant="false"/>
            <parameter id="OBJECTIVE_COEFFICIENT" value="0" units="mmol_per_gDW_per_hr" constant="false"/>
          </listOfParameters>
        </kineticLaw>
      </reaction>
      <reaction id="R_RR00438" name="Acetyl-CoA:carbon-dioxide ligase (ADP-forming)" reversible="false">
        <notes>
          <body xmlns="http://www.w3.org/1999/xhtml">
            <p>GENE_ASSOCIATION: ( PP_1996 and PP_1607 and PP_0558 )</p>
          </body>
        </notes>
        <listOfReactants>
          <speciesReference species="M_C0002_c" stoichiometry="1"/>
          <speciesReference species="M_C0022_c" stoichiometry="1"/>
          <speciesReference species="M_C0234_c" stoichiometry="1"/>
        </listOfReactants>
        <listOfProducts>
          <speciesReference species="M_C0065_c" stoichiometry="1"/>
          <speciesReference species="M_C0009_c" stoichiometry="1"/>
          <speciesReference species="M_C0008_c" stoichiometry="1"/>
          <speciesReference species="M_C0068_c" stoichiometry="1"/>
        </listOfProducts>
        <kineticLaw>
          <math xmlns="http://www.w3.org/1998/Math/MathML">
            <ci> FLUX_VALUE </ci>
          </math>
          <listOfParameters>
            <parameter id="LOWER_BOUND" value="0" units="mmol_per_gDW_per_hr" constant="false"/>
            <parameter id="UPPER_BOUND" value="999999" units="mmol_per_gDW_per_hr" constant="false"/>
            <parameter id="FLUX_VALUE" value="0" units="mmol_per_gDW_per_hr" constant="false"/>
            <parameter id="OBJECTIVE_COEFFICIENT" value="0" units="mmol_per_gDW_per_hr" constant="false"/>
          </listOfParameters>
        </kineticLaw>
      </reaction>
      <reaction id="R_RR03664" name="D-Glucuronolactone lactonohydrolase" reversible="true">
        <notes>
          <body xmlns="http://www.w3.org/1999/xhtml">
            <p>GENE_ASSOCIATION: </p>
          </body>
        </notes>
        <listOfReactants>
          <speciesReference species="M_C0001_c" stoichiometry="1"/>
          <speciesReference species="M_C1715_c" stoichiometry="1"/>
        </listOfReactants>
        <listOfProducts>
          <speciesReference species="M_C0065_c" stoichiometry="1"/>
          <speciesReference species="M_C0159_c" stoichiometry="1"/>
        </listOfProducts>
        <kineticLaw>
          <math xmlns="http://www.w3.org/1998/Math/MathML">
            <ci> FLUX_VALUE </ci>
          </math>
          <listOfParameters>
            <parameter id="LOWER_BOUND" value="-999999" units="mmol_per_gDW_per_hr" constant="false"/>
            <parameter id="UPPER_BOUND" value="999999" units="mmol_per_gDW_per_hr" constant="false"/>
            <parameter id="FLUX_VALUE" value="0" units="mmol_per_gDW_per_hr" constant="false"/>
            <parameter id="OBJECTIVE_COEFFICIENT" value="0" units="mmol_per_gDW_per_hr" constant="false"/>
          </listOfParameters>
        </kineticLaw>
      </reaction>
      <reaction id="R_RR04042" name="Propanoyl-CoA:acetyl-CoA C-acyltransferase" reversible="true">
        <notes>
          <body xmlns="http://www.w3.org/1999/xhtml">
            <p>GENE_ASSOCIATION: ( PP_3280 ) or ( PP_2137 ) or ( PP_0582 )</p>
          </body>
        </notes>
        <listOfReactants>
          <speciesReference species="M_C0084_c" stoichiometry="1"/>
          <speciesReference species="M_C3093_c" stoichiometry="1"/>
        </listOfReactants>
        <listOfProducts>
          <speciesReference species="M_C0010_c" stoichiometry="1"/>
          <speciesReference species="M_C2797_c" stoichiometry="1"/>
        </listOfProducts>
        <kineticLaw>
          <math xmlns="http://www.w3.org/1998/Math/MathML">
            <ci> FLUX_VALUE </ci>
          </math>
          <listOfParameters>
            <parameter id="LOWER_BOUND" value="-999999" units="mmol_per_gDW_per_hr" constant="false"/>
            <parameter id="UPPER_BOUND" value="999999" units="mmol_per_gDW_per_hr" constant="false"/>
            <parameter id="FLUX_VALUE" value="0" units="mmol_per_gDW_per_hr" constant="false"/>
            <parameter id="OBJECTIVE_COEFFICIENT" value="0" units="mmol_per_gDW_per_hr" constant="false"/>
          </listOfParameters>
        </kineticLaw>
      </reaction>
      <reaction id="R_RR00214" name="L-Alanine racemase" reversible="true">
        <notes>
          <body xmlns="http://www.w3.org/1999/xhtml">
            <p>GENE_ASSOCIATION: ( PP_3722 ) or ( PP_5269 )</p>
          </body>
        </notes>
        <listOfReactants>
          <speciesReference species="M_C0035_c" stoichiometry="1"/>
        </listOfReactants>
        <listOfProducts>
          <speciesReference species="M_C0115_c" stoichiometry="1"/>
        </listOfProducts>
        <kineticLaw>
          <math xmlns="http://www.w3.org/1998/Math/MathML">
            <ci> FLUX_VALUE </ci>
          </math>
          <listOfParameters>
            <parameter id="LOWER_BOUND" value="-999999" units="mmol_per_gDW_per_hr" constant="false"/>
            <parameter id="UPPER_BOUND" value="999999" units="mmol_per_gDW_per_hr" constant="false"/>
            <parameter id="FLUX_VALUE" value="0" units="mmol_per_gDW_per_hr" constant="false"/>
            <parameter id="OBJECTIVE_COEFFICIENT" value="0" units="mmol_per_gDW_per_hr" constant="false"/>
          </listOfParameters>
        </kineticLaw>
      </reaction>
      <reaction id="R_RR00508" name="Succinyl-CoA:L-arginine N2-succinyltransferase" reversible="true">
        <notes>
          <body xmlns="http://www.w3.org/1999/xhtml">
            <p>GENE_ASSOCIATION: ( PP_4479 ) or ( PP_4480 )</p>
          </body>
        </notes>
        <listOfReactants>
          <speciesReference species="M_C0076_c" stoichiometry="1"/>
          <speciesReference species="M_C0050_c" stoichiometry="1"/>
        </listOfReactants>
        <listOfProducts>
          <speciesReference species="M_C0065_c" stoichiometry="1"/>
          <speciesReference species="M_C0010_c" stoichiometry="1"/>
          <speciesReference species="M_C2073_c" stoichiometry="1"/>
        </listOfProducts>
        <kineticLaw>
          <math xmlns="http://www.w3.org/1998/Math/MathML">
            <ci> FLUX_VALUE </ci>
          </math>
          <listOfParameters>
            <parameter id="LOWER_BOUND" value="-999999" units="mmol_per_gDW_per_hr" constant="false"/>
            <parameter id="UPPER_BOUND" value="999999" units="mmol_per_gDW_per_hr" constant="false"/>
            <parameter id="FLUX_VALUE" value="0" units="mmol_per_gDW_per_hr" constant="false"/>
            <parameter id="OBJECTIVE_COEFFICIENT" value="0" units="mmol_per_gDW_per_hr" constant="false"/>
          </listOfParameters>
        </kineticLaw>
      </reaction>
      <reaction id="R_RR08622" name="D-galactarte transport via proton symport, reversible" reversible="true">
        <notes>
          <body xmlns="http://www.w3.org/1999/xhtml">
            <p>GENE_ASSOCIATION:  PP_3600 </p>
          </body>
        </notes>
        <listOfReactants>
          <speciesReference species="M_EC0065_c" stoichiometry="1"/>
          <speciesReference species="M_EC0644_c" stoichiometry="1"/>
        </listOfReactants>
        <listOfProducts>
          <speciesReference species="M_C0065_c" stoichiometry="1"/>
          <speciesReference species="M_C0644_c" stoichiometry="1"/>
        </listOfProducts>
        <kineticLaw>
          <math xmlns="http://www.w3.org/1998/Math/MathML">
            <ci> FLUX_VALUE </ci>
          </math>
          <listOfParameters>
            <parameter id="LOWER_BOUND" value="-999999" units="mmol_per_gDW_per_hr" constant="false"/>
            <parameter id="UPPER_BOUND" value="999999" units="mmol_per_gDW_per_hr" constant="false"/>
            <parameter id="FLUX_VALUE" value="0" units="mmol_per_gDW_per_hr" constant="false"/>
            <parameter id="OBJECTIVE_COEFFICIENT" value="0" units="mmol_per_gDW_per_hr" constant="false"/>
          </listOfParameters>
        </kineticLaw>
      </reaction>
      <reaction id="R_RR00221" name="Succinyl-CoA:3-oxo-acid CoA-transferase" reversible="true">
        <notes>
          <body xmlns="http://www.w3.org/1999/xhtml">
            <p>GENE_ASSOCIATION: ( PP_3123 and PP_3122 )</p>
          </body>
        </notes>
        <listOfReactants>
          <speciesReference species="M_C0076_c" stoichiometry="1"/>
          <speciesReference species="M_C0138_c" stoichiometry="1"/>
        </listOfReactants>
        <listOfProducts>
          <speciesReference species="M_C0036_c" stoichiometry="1"/>
          <speciesReference species="M_C0273_c" stoichiometry="1"/>
        </listOfProducts>
        <kineticLaw>
          <math xmlns="http://www.w3.org/1998/Math/MathML">
            <ci> FLUX_VALUE </ci>
          </math>
          <listOfParameters>
            <parameter id="LOWER_BOUND" value="-999999" units="mmol_per_gDW_per_hr" constant="false"/>
            <parameter id="UPPER_BOUND" value="999999" units="mmol_per_gDW_per_hr" constant="false"/>
            <parameter id="FLUX_VALUE" value="0" units="mmol_per_gDW_per_hr" constant="false"/>
            <parameter id="OBJECTIVE_COEFFICIENT" value="0" units="mmol_per_gDW_per_hr" constant="false"/>
          </listOfParameters>
        </kineticLaw>
      </reaction>
      <reaction id="R_RR03774" name="4-Aminobutanoate:2-oxoglutarate aminotransferase" reversible="true">
        <notes>
          <body xmlns="http://www.w3.org/1999/xhtml">
            <p>GENE_ASSOCIATION:  PP_0214 </p>
          </body>
        </notes>
        <listOfReactants>
          <speciesReference species="M_C0024_c" stoichiometry="1"/>
          <speciesReference species="M_C0275_c" stoichiometry="1"/>
        </listOfReactants>
        <listOfProducts>
          <speciesReference species="M_C0023_c" stoichiometry="1"/>
          <speciesReference species="M_C0191_c" stoichiometry="1"/>
        </listOfProducts>
        <kineticLaw>
          <math xmlns="http://www.w3.org/1998/Math/MathML">
            <ci> FLUX_VALUE </ci>
          </math>
          <listOfParameters>
            <parameter id="LOWER_BOUND" value="-999999" units="mmol_per_gDW_per_hr" constant="false"/>
            <parameter id="UPPER_BOUND" value="999999" units="mmol_per_gDW_per_hr" constant="false"/>
            <parameter id="FLUX_VALUE" value="0" units="mmol_per_gDW_per_hr" constant="false"/>
            <parameter id="OBJECTIVE_COEFFICIENT" value="0" units="mmol_per_gDW_per_hr" constant="false"/>
          </listOfParameters>
        </kineticLaw>
      </reaction>
      <reaction id="R_RR00563" name="3-Aminopropanoate:2-oxoglutarate aminotransferase" reversible="true">
        <notes>
          <body xmlns="http://www.w3.org/1999/xhtml">
            <p>GENE_ASSOCIATION:  PP_0214 </p>
          </body>
        </notes>
        <listOfReactants>
          <speciesReference species="M_C0024_c" stoichiometry="1"/>
          <speciesReference species="M_C0083_c" stoichiometry="1"/>
        </listOfReactants>
        <listOfProducts>
          <speciesReference species="M_C0023_c" stoichiometry="1"/>
          <speciesReference species="M_C0184_c" stoichiometry="1"/>
        </listOfProducts>
        <kineticLaw>
          <math xmlns="http://www.w3.org/1998/Math/MathML">
            <ci> FLUX_VALUE </ci>
          </math>
          <listOfParameters>
            <parameter id="LOWER_BOUND" value="-999999" units="mmol_per_gDW_per_hr" constant="false"/>
            <parameter id="UPPER_BOUND" value="999999" units="mmol_per_gDW_per_hr" constant="false"/>
            <parameter id="FLUX_VALUE" value="0" units="mmol_per_gDW_per_hr" constant="false"/>
            <parameter id="OBJECTIVE_COEFFICIENT" value="0" units="mmol_per_gDW_per_hr" constant="false"/>
          </listOfParameters>
        </kineticLaw>
      </reaction>
      <reaction id="R_RR03886" name="(S)-3-Hydroxybutanoyl-CoA hydro-lyase" reversible="true">
        <notes>
          <body xmlns="http://www.w3.org/1999/xhtml">
            <p>GENE_ASSOCIATION: ( PP_2136 ) or ( PP_3283 ) or ( PP_3491 ) or ( PP_2217 ) or ( PP_4066 ) or ( PP_1412 ) or ( PP_1845 ) or ( PP_4030 )</p>
          </body>
        </notes>
        <listOfReactants>
          <speciesReference species="M_C0829_c" stoichiometry="1"/>
        </listOfReactants>
        <listOfProducts>
          <speciesReference species="M_C0001_c" stoichiometry="1"/>
          <speciesReference species="M_C0642_c" stoichiometry="1"/>
        </listOfProducts>
        <kineticLaw>
          <math xmlns="http://www.w3.org/1998/Math/MathML">
            <ci> FLUX_VALUE </ci>
          </math>
          <listOfParameters>
            <parameter id="LOWER_BOUND" value="-999999" units="mmol_per_gDW_per_hr" constant="false"/>
            <parameter id="UPPER_BOUND" value="999999" units="mmol_per_gDW_per_hr" constant="false"/>
            <parameter id="FLUX_VALUE" value="0" units="mmol_per_gDW_per_hr" constant="false"/>
            <parameter id="OBJECTIVE_COEFFICIENT" value="0" units="mmol_per_gDW_per_hr" constant="false"/>
          </listOfParameters>
        </kineticLaw>
      </reaction>
      <reaction id="R_RR00417" name="Glycolate:NAD+ oxidoreductase" reversible="true">
        <notes>
          <body xmlns="http://www.w3.org/1999/xhtml">
            <p>GENE_ASSOCIATION:  PP_0762 </p>
          </body>
        </notes>
        <listOfReactants>
          <speciesReference species="M_C0003_c" stoichiometry="1"/>
          <speciesReference species="M_C0136_c" stoichiometry="1"/>
        </listOfReactants>
        <listOfProducts>
          <speciesReference species="M_C0004_c" stoichiometry="1"/>
          <speciesReference species="M_C0065_c" stoichiometry="1"/>
          <speciesReference species="M_C0040_c" stoichiometry="1"/>
        </listOfProducts>
        <kineticLaw>
          <math xmlns="http://www.w3.org/1998/Math/MathML">
            <ci> FLUX_VALUE </ci>
          </math>
          <listOfParameters>
            <parameter id="LOWER_BOUND" value="-999999" units="mmol_per_gDW_per_hr" constant="false"/>
            <parameter id="UPPER_BOUND" value="999999" units="mmol_per_gDW_per_hr" constant="false"/>
            <parameter id="FLUX_VALUE" value="0" units="mmol_per_gDW_per_hr" constant="false"/>
            <parameter id="OBJECTIVE_COEFFICIENT" value="0" units="mmol_per_gDW_per_hr" constant="false"/>
          </listOfParameters>
        </kineticLaw>
      </reaction>
      <reaction id="R_RR04085" name="(S)-3-Hydroxyhexadecanoyl-CoA hydro-lyase" reversible="true">
        <notes>
          <body xmlns="http://www.w3.org/1999/xhtml">
            <p>GENE_ASSOCIATION: ( PP_2136 ) or ( PP_3283 ) or ( PP_3491 ) or ( PP_2217 ) or ( PP_4066 ) or ( PP_1412 ) or ( PP_1845 ) or ( PP_4030 )</p>
          </body>
        </notes>
        <listOfReactants>
          <speciesReference species="M_C3044_c" stoichiometry="1"/>
        </listOfReactants>
        <listOfProducts>
          <speciesReference species="M_C0001_c" stoichiometry="1"/>
          <speciesReference species="M_C3057_c" stoichiometry="1"/>
        </listOfProducts>
        <kineticLaw>
          <math xmlns="http://www.w3.org/1998/Math/MathML">
            <ci> FLUX_VALUE </ci>
          </math>
          <listOfParameters>
            <parameter id="LOWER_BOUND" value="-999999" units="mmol_per_gDW_per_hr" constant="false"/>
            <parameter id="UPPER_BOUND" value="999999" units="mmol_per_gDW_per_hr" constant="false"/>
            <parameter id="FLUX_VALUE" value="0" units="mmol_per_gDW_per_hr" constant="false"/>
            <parameter id="OBJECTIVE_COEFFICIENT" value="0" units="mmol_per_gDW_per_hr" constant="false"/>
          </listOfParameters>
        </kineticLaw>
      </reaction>
      <reaction id="R_RR03681" name="2-Phospho-D-glycerate 2,3-phosphomutase" reversible="true">
        <notes>
          <body xmlns="http://www.w3.org/1999/xhtml">
            <p>GENE_ASSOCIATION: ( PP_1777 ) or ( PP_3578 ) or ( PP_5056 ) or ( PP_5288 )</p>
          </body>
        </notes>
        <listOfReactants>
          <speciesReference species="M_C0477_c" stoichiometry="1"/>
        </listOfReactants>
        <listOfProducts>
          <speciesReference species="M_C0163_c" stoichiometry="1"/>
        </listOfProducts>
        <kineticLaw>
          <math xmlns="http://www.w3.org/1998/Math/MathML">
            <ci> FLUX_VALUE </ci>
          </math>
          <listOfParameters>
            <parameter id="LOWER_BOUND" value="-999999" units="mmol_per_gDW_per_hr" constant="false"/>
            <parameter id="UPPER_BOUND" value="999999" units="mmol_per_gDW_per_hr" constant="false"/>
            <parameter id="FLUX_VALUE" value="0" units="mmol_per_gDW_per_hr" constant="false"/>
            <parameter id="OBJECTIVE_COEFFICIENT" value="0" units="mmol_per_gDW_per_hr" constant="false"/>
          </listOfParameters>
        </kineticLaw>
      </reaction>
      <reaction id="R_RR08821" name="PROt2r" reversible="true">
        <notes>
          <body xmlns="http://www.w3.org/1999/xhtml">
            <p>GENE_ASSOCIATION: ( PP_2411 ) or ( PP_4433 )</p>
          </body>
        </notes>
        <listOfReactants>
          <speciesReference species="M_EC0065_c" stoichiometry="1"/>
          <speciesReference species="M_EC0126_c" stoichiometry="1"/>
        </listOfReactants>
        <listOfProducts>
          <speciesReference species="M_C0065_c" stoichiometry="1"/>
          <speciesReference species="M_C0126_c" stoichiometry="1"/>
        </listOfProducts>
        <kineticLaw>
          <math xmlns="http://www.w3.org/1998/Math/MathML">
            <ci> FLUX_VALUE </ci>
          </math>
          <listOfParameters>
            <parameter id="LOWER_BOUND" value="-999999" units="mmol_per_gDW_per_hr" constant="false"/>
            <parameter id="UPPER_BOUND" value="999999" units="mmol_per_gDW_per_hr" constant="false"/>
            <parameter id="FLUX_VALUE" value="0" units="mmol_per_gDW_per_hr" constant="false"/>
            <parameter id="OBJECTIVE_COEFFICIENT" value="0" units="mmol_per_gDW_per_hr" constant="false"/>
          </listOfParameters>
        </kineticLaw>
      </reaction>
      <reaction id="R_RR00405" name="(R)-Lactate:NAD+ oxidoreductase" reversible="true">
        <notes>
          <body xmlns="http://www.w3.org/1999/xhtml">
            <p>GENE_ASSOCIATION:  PP_1649 </p>
          </body>
        </notes>
        <listOfReactants>
          <speciesReference species="M_C0003_c" stoichiometry="1"/>
          <speciesReference species="M_C0213_c" stoichiometry="1"/>
        </listOfReactants>
        <listOfProducts>
          <speciesReference species="M_C0004_c" stoichiometry="1"/>
          <speciesReference species="M_C0065_c" stoichiometry="1"/>
          <speciesReference species="M_C0020_c" stoichiometry="1"/>
        </listOfProducts>
        <kineticLaw>
          <math xmlns="http://www.w3.org/1998/Math/MathML">
            <ci> FLUX_VALUE </ci>
          </math>
          <listOfParameters>
            <parameter id="LOWER_BOUND" value="-999999" units="mmol_per_gDW_per_hr" constant="false"/>
            <parameter id="UPPER_BOUND" value="999999" units="mmol_per_gDW_per_hr" constant="false"/>
            <parameter id="FLUX_VALUE" value="0" units="mmol_per_gDW_per_hr" constant="false"/>
            <parameter id="OBJECTIVE_COEFFICIENT" value="0" units="mmol_per_gDW_per_hr" constant="false"/>
          </listOfParameters>
        </kineticLaw>
      </reaction>
      <reaction id="R_RR00910" name="ATP:CMP phosphotransferase" reversible="true">
        <notes>
          <body xmlns="http://www.w3.org/1999/xhtml">
            <p>GENE_ASSOCIATION:  PP_1771 </p>
          </body>
        </notes>
        <listOfReactants>
          <speciesReference species="M_C0002_c" stoichiometry="1"/>
          <speciesReference species="M_C0198_c" stoichiometry="1"/>
        </listOfReactants>
        <listOfProducts>
          <speciesReference species="M_C0008_c" stoichiometry="1"/>
          <speciesReference species="M_C0523_c" stoichiometry="1"/>
        </listOfProducts>
        <kineticLaw>
          <math xmlns="http://www.w3.org/1998/Math/MathML">
            <ci> FLUX_VALUE </ci>
          </math>
          <listOfParameters>
            <parameter id="LOWER_BOUND" value="-999999" units="mmol_per_gDW_per_hr" constant="false"/>
            <parameter id="UPPER_BOUND" value="999999" units="mmol_per_gDW_per_hr" constant="false"/>
            <parameter id="FLUX_VALUE" value="0" units="mmol_per_gDW_per_hr" constant="false"/>
            <parameter id="OBJECTIVE_COEFFICIENT" value="0" units="mmol_per_gDW_per_hr" constant="false"/>
          </listOfParameters>
        </kineticLaw>
      </reaction>
      <reaction id="R_RR01928" name="Nicotinate D-ribonucleotide phosphohydrolase" reversible="true">
        <notes>
          <body xmlns="http://www.w3.org/1999/xhtml">
            <p>GENE_ASSOCIATION: ( PP_1414 ) or ( PP_1620 ) or ( PP_2531 )</p>
          </body>
        </notes>
        <listOfReactants>
          <speciesReference species="M_C0001_c" stoichiometry="1"/>
          <speciesReference species="M_C0859_c" stoichiometry="1"/>
        </listOfReactants>
        <listOfProducts>
          <speciesReference species="M_C0009_c" stoichiometry="1"/>
          <speciesReference species="M_C3405_c" stoichiometry="1"/>
        </listOfProducts>
        <kineticLaw>
          <math xmlns="http://www.w3.org/1998/Math/MathML">
            <ci> FLUX_VALUE </ci>
          </math>
          <listOfParameters>
            <parameter id="LOWER_BOUND" value="-999999" units="mmol_per_gDW_per_hr" constant="false"/>
            <parameter id="UPPER_BOUND" value="999999" units="mmol_per_gDW_per_hr" constant="false"/>
            <parameter id="FLUX_VALUE" value="0" units="mmol_per_gDW_per_hr" constant="false"/>
            <parameter id="OBJECTIVE_COEFFICIENT" value="0" units="mmol_per_gDW_per_hr" constant="false"/>
          </listOfParameters>
        </kineticLaw>
      </reaction>
      <reaction id="R_RR00237" name="D-4-Hydroxy-2-oxoglutarate glyoxylate-lyase" reversible="true">
        <notes>
          <body xmlns="http://www.w3.org/1999/xhtml">
            <p>GENE_ASSOCIATION: ( PP_5346 ) or ( PP_1505 ) or ( PP_1024 )</p>
          </body>
        </notes>
        <listOfReactants>
          <speciesReference species="M_C3466_c" stoichiometry="1"/>
        </listOfReactants>
        <listOfProducts>
          <speciesReference species="M_C0065_c" stoichiometry="2"/>
          <speciesReference species="M_C0020_c" stoichiometry="1"/>
          <speciesReference species="M_C0040_c" stoichiometry="1"/>
        </listOfProducts>
        <kineticLaw>
          <math xmlns="http://www.w3.org/1998/Math/MathML">
            <ci> FLUX_VALUE </ci>
          </math>
          <listOfParameters>
            <parameter id="LOWER_BOUND" value="-999999" units="mmol_per_gDW_per_hr" constant="false"/>
            <parameter id="UPPER_BOUND" value="999999" units="mmol_per_gDW_per_hr" constant="false"/>
            <parameter id="FLUX_VALUE" value="0" units="mmol_per_gDW_per_hr" constant="false"/>
            <parameter id="OBJECTIVE_COEFFICIENT" value="0" units="mmol_per_gDW_per_hr" constant="false"/>
          </listOfParameters>
        </kineticLaw>
      </reaction>
      <reaction id="R_RR00693" name="1-(5-Phospho-D-ribosyl)-ATP:pyrophosphate phosphoribosyl-transferase" reversible="true">
        <notes>
          <body xmlns="http://www.w3.org/1999/xhtml">
            <p>GENE_ASSOCIATION:  PP_0965 </p>
          </body>
        </notes>
        <listOfReactants>
          <speciesReference species="M_C0012_c" stoichiometry="1"/>
          <speciesReference species="M_C1750_c" stoichiometry="1"/>
        </listOfReactants>
        <listOfProducts>
          <speciesReference species="M_C0002_c" stoichiometry="1"/>
          <speciesReference species="M_C0101_c" stoichiometry="1"/>
        </listOfProducts>
        <kineticLaw>
          <math xmlns="http://www.w3.org/1998/Math/MathML">
            <ci> FLUX_VALUE </ci>
          </math>
          <listOfParameters>
            <parameter id="LOWER_BOUND" value="-999999" units="mmol_per_gDW_per_hr" constant="false"/>
            <parameter id="UPPER_BOUND" value="999999" units="mmol_per_gDW_per_hr" constant="false"/>
            <parameter id="FLUX_VALUE" value="0" units="mmol_per_gDW_per_hr" constant="false"/>
            <parameter id="OBJECTIVE_COEFFICIENT" value="0" units="mmol_per_gDW_per_hr" constant="false"/>
          </listOfParameters>
        </kineticLaw>
      </reaction>
      <reaction id="R_RR08672" name="CO2 transporter via diffusion" reversible="true">
        <notes>
          <body xmlns="http://www.w3.org/1999/xhtml">
            <p>GENE_ASSOCIATION: </p>
          </body>
        </notes>
        <listOfReactants>
          <speciesReference species="M_EC0011_c" stoichiometry="1"/>
        </listOfReactants>
        <listOfProducts>
          <speciesReference species="M_C0011_c" stoichiometry="1"/>
        </listOfProducts>
        <kineticLaw>
          <math xmlns="http://www.w3.org/1998/Math/MathML">
            <ci> FLUX_VALUE </ci>
          </math>
          <listOfParameters>
            <parameter id="LOWER_BOUND" value="-999999" units="mmol_per_gDW_per_hr" constant="false"/>
            <parameter id="UPPER_BOUND" value="999999" units="mmol_per_gDW_per_hr" constant="false"/>
            <parameter id="FLUX_VALUE" value="0" units="mmol_per_gDW_per_hr" constant="false"/>
            <parameter id="OBJECTIVE_COEFFICIENT" value="0" units="mmol_per_gDW_per_hr" constant="false"/>
          </listOfParameters>
        </kineticLaw>
      </reaction>
      <reaction id="R_RR02085" name="ATP:selenide, water phosphotransferase" reversible="true">
        <notes>
          <body xmlns="http://www.w3.org/1999/xhtml">
            <p>GENE_ASSOCIATION:  PP_0823 </p>
          </body>
        </notes>
        <listOfReactants>
          <speciesReference species="M_C0002_c" stoichiometry="1"/>
          <speciesReference species="M_C0001_c" stoichiometry="1"/>
          <speciesReference species="M_C1062_c" stoichiometry="1"/>
        </listOfReactants>
        <listOfProducts>
          <speciesReference species="M_C0009_c" stoichiometry="1"/>
          <speciesReference species="M_C0018_c" stoichiometry="1"/>
          <speciesReference species="M_C3012_c" stoichiometry="1"/>
        </listOfProducts>
        <kineticLaw>
          <math xmlns="http://www.w3.org/1998/Math/MathML">
            <ci> FLUX_VALUE </ci>
          </math>
          <listOfParameters>
            <parameter id="LOWER_BOUND" value="-999999" units="mmol_per_gDW_per_hr" constant="false"/>
            <parameter id="UPPER_BOUND" value="999999" units="mmol_per_gDW_per_hr" constant="false"/>
            <parameter id="FLUX_VALUE" value="0" units="mmol_per_gDW_per_hr" constant="false"/>
            <parameter id="OBJECTIVE_COEFFICIENT" value="0" units="mmol_per_gDW_per_hr" constant="false"/>
          </listOfParameters>
        </kineticLaw>
      </reaction>
      <reaction id="R_RR00338" name="Formaldehyde:formaldehyde oxidoreductase" reversible="true">
        <notes>
          <body xmlns="http://www.w3.org/1999/xhtml">
            <p>GENE_ASSOCIATION: </p>
          </body>
        </notes>
        <listOfReactants>
          <speciesReference species="M_C0001_c" stoichiometry="1"/>
          <speciesReference species="M_C0054_c" stoichiometry="2"/>
        </listOfReactants>
        <listOfProducts>
          <speciesReference species="M_C0065_c" stoichiometry="1"/>
          <speciesReference species="M_C0047_c" stoichiometry="1"/>
          <speciesReference species="M_C0114_c" stoichiometry="1"/>
        </listOfProducts>
        <kineticLaw>
          <math xmlns="http://www.w3.org/1998/Math/MathML">
            <ci> FLUX_VALUE </ci>
          </math>
          <listOfParameters>
            <parameter id="LOWER_BOUND" value="-999999" units="mmol_per_gDW_per_hr" constant="false"/>
            <parameter id="UPPER_BOUND" value="999999" units="mmol_per_gDW_per_hr" constant="false"/>
            <parameter id="FLUX_VALUE" value="0" units="mmol_per_gDW_per_hr" constant="false"/>
            <parameter id="OBJECTIVE_COEFFICIENT" value="0" units="mmol_per_gDW_per_hr" constant="false"/>
          </listOfParameters>
        </kineticLaw>
      </reaction>
      <reaction id="R_RR08879" name="adenylate kinase" reversible="true">
        <notes>
          <body xmlns="http://www.w3.org/1999/xhtml">
            <p>GENE_ASSOCIATION:  PP_1506 </p>
          </body>
        </notes>
        <listOfReactants>
          <speciesReference species="M_C0002_c" stoichiometry="1"/>
          <speciesReference species="M_C0018_c" stoichiometry="1"/>
        </listOfReactants>
        <listOfProducts>
          <speciesReference species="M_C0008_c" stoichiometry="2"/>
        </listOfProducts>
        <kineticLaw>
          <math xmlns="http://www.w3.org/1998/Math/MathML">
            <ci> FLUX_VALUE </ci>
          </math>
          <listOfParameters>
            <parameter id="LOWER_BOUND" value="-999999" units="mmol_per_gDW_per_hr" constant="false"/>
            <parameter id="UPPER_BOUND" value="999999" units="mmol_per_gDW_per_hr" constant="false"/>
            <parameter id="FLUX_VALUE" value="0" units="mmol_per_gDW_per_hr" constant="false"/>
            <parameter id="OBJECTIVE_COEFFICIENT" value="0" units="mmol_per_gDW_per_hr" constant="false"/>
          </listOfParameters>
        </kineticLaw>
      </reaction>
      <reaction id="R_RR08812" name="phosphate reversible transport via symport" reversible="true">
        <notes>
          <body xmlns="http://www.w3.org/1999/xhtml">
            <p>GENE_ASSOCIATION: ( PP_1373 ) or ( PP_4103 )</p>
          </body>
        </notes>
        <listOfReactants>
          <speciesReference species="M_EC0065_c" stoichiometry="1"/>
          <speciesReference species="M_EC0009_c" stoichiometry="1"/>
        </listOfReactants>
        <listOfProducts>
          <speciesReference species="M_C0065_c" stoichiometry="1"/>
          <speciesReference species="M_C0009_c" stoichiometry="1"/>
        </listOfProducts>
        <kineticLaw>
          <math xmlns="http://www.w3.org/1998/Math/MathML">
            <ci> FLUX_VALUE </ci>
          </math>
          <listOfParameters>
            <parameter id="LOWER_BOUND" value="-999999" units="mmol_per_gDW_per_hr" constant="false"/>
            <parameter id="UPPER_BOUND" value="999999" units="mmol_per_gDW_per_hr" constant="false"/>
            <parameter id="FLUX_VALUE" value="0" units="mmol_per_gDW_per_hr" constant="false"/>
            <parameter id="OBJECTIVE_COEFFICIENT" value="0" units="mmol_per_gDW_per_hr" constant="false"/>
          </listOfParameters>
        </kineticLaw>
      </reaction>
      <reaction id="R_RR09005" name="NH4+-NH3 equilibration" reversible="true">
        <notes>
          <body xmlns="http://www.w3.org/1999/xhtml">
            <p>GENE_ASSOCIATION: </p>
          </body>
        </notes>
        <listOfReactants>
          <speciesReference species="M_C0957_c" stoichiometry="1"/>
        </listOfReactants>
        <listOfProducts>
          <speciesReference species="M_C0065_c" stoichiometry="1"/>
          <speciesReference species="M_C0013_c" stoichiometry="1"/>
        </listOfProducts>
        <kineticLaw>
          <math xmlns="http://www.w3.org/1998/Math/MathML">
            <ci> FLUX_VALUE </ci>
          </math>
          <listOfParameters>
            <parameter id="LOWER_BOUND" value="-999999" units="mmol_per_gDW_per_hr" constant="false"/>
            <parameter id="UPPER_BOUND" value="999999" units="mmol_per_gDW_per_hr" constant="false"/>
            <parameter id="FLUX_VALUE" value="0" units="mmol_per_gDW_per_hr" constant="false"/>
            <parameter id="OBJECTIVE_COEFFICIENT" value="0" units="mmol_per_gDW_per_hr" constant="false"/>
          </listOfParameters>
        </kineticLaw>
      </reaction>
      <reaction id="R_RR00581" name="Propinol adenylate:CoA ligase (AMP-forming)" reversible="true">
        <notes>
          <body xmlns="http://www.w3.org/1999/xhtml">
            <p>GENE_ASSOCIATION: ( PP_4702 ) or ( PP_4487 ) or ( PP_2351 ) or ( PP_2213 )</p>
          </body>
        </notes>
        <listOfReactants>
          <speciesReference species="M_C0010_c" stoichiometry="1"/>
          <speciesReference species="M_C3486_c" stoichiometry="1"/>
        </listOfReactants>
        <listOfProducts>
          <speciesReference species="M_C0065_c" stoichiometry="2"/>
          <speciesReference species="M_C0018_c" stoichiometry="1"/>
          <speciesReference species="M_C0084_c" stoichiometry="1"/>
        </listOfProducts>
        <kineticLaw>
          <math xmlns="http://www.w3.org/1998/Math/MathML">
            <ci> FLUX_VALUE </ci>
          </math>
          <listOfParameters>
            <parameter id="LOWER_BOUND" value="-999999" units="mmol_per_gDW_per_hr" constant="false"/>
            <parameter id="UPPER_BOUND" value="999999" units="mmol_per_gDW_per_hr" constant="false"/>
            <parameter id="FLUX_VALUE" value="0" units="mmol_per_gDW_per_hr" constant="false"/>
            <parameter id="OBJECTIVE_COEFFICIENT" value="0" units="mmol_per_gDW_per_hr" constant="false"/>
          </listOfParameters>
        </kineticLaw>
      </reaction>
      <reaction id="R_RR01349" name="Itaconate:CoA ligase (ADP-forming)" reversible="true">
        <notes>
          <body xmlns="http://www.w3.org/1999/xhtml">
            <p>GENE_ASSOCIATION: ( PP_4185 and PP_4186 )</p>
          </body>
        </notes>
        <listOfReactants>
          <speciesReference species="M_C0065_c" stoichiometry="3"/>
          <speciesReference species="M_C0002_c" stoichiometry="1"/>
          <speciesReference species="M_C0010_c" stoichiometry="1"/>
          <speciesReference species="M_C0376_c" stoichiometry="1"/>
        </listOfReactants>
        <listOfProducts>
          <speciesReference species="M_C0009_c" stoichiometry="1"/>
          <speciesReference species="M_C0008_c" stoichiometry="1"/>
          <speciesReference species="M_C0412_c" stoichiometry="1"/>
        </listOfProducts>
        <kineticLaw>
          <math xmlns="http://www.w3.org/1998/Math/MathML">
            <ci> FLUX_VALUE </ci>
          </math>
          <listOfParameters>
            <parameter id="LOWER_BOUND" value="-999999" units="mmol_per_gDW_per_hr" constant="false"/>
            <parameter id="UPPER_BOUND" value="999999" units="mmol_per_gDW_per_hr" constant="false"/>
            <parameter id="FLUX_VALUE" value="0" units="mmol_per_gDW_per_hr" constant="false"/>
            <parameter id="OBJECTIVE_COEFFICIENT" value="0" units="mmol_per_gDW_per_hr" constant="false"/>
          </listOfParameters>
        </kineticLaw>
      </reaction>
      <reaction id="R_RR04091" name="(S)-Hydroxyoctanoyl-CoA:NAD+ oxidoreductase" reversible="true">
        <notes>
          <body xmlns="http://www.w3.org/1999/xhtml">
            <p>GENE_ASSOCIATION: ( PP_2136 ) or ( PP_2047 ) or ( PP_0302 ) or ( PP_2214 )</p>
          </body>
        </notes>
        <listOfReactants>
          <speciesReference species="M_C0003_c" stoichiometry="1"/>
          <speciesReference species="M_C3051_c" stoichiometry="1"/>
        </listOfReactants>
        <listOfProducts>
          <speciesReference species="M_C0004_c" stoichiometry="1"/>
          <speciesReference species="M_C0065_c" stoichiometry="1"/>
          <speciesReference species="M_C3052_c" stoichiometry="1"/>
        </listOfProducts>
        <kineticLaw>
          <math xmlns="http://www.w3.org/1998/Math/MathML">
            <ci> FLUX_VALUE </ci>
          </math>
          <listOfParameters>
            <parameter id="LOWER_BOUND" value="-999999" units="mmol_per_gDW_per_hr" constant="false"/>
            <parameter id="UPPER_BOUND" value="999999" units="mmol_per_gDW_per_hr" constant="false"/>
            <parameter id="FLUX_VALUE" value="0" units="mmol_per_gDW_per_hr" constant="false"/>
            <parameter id="OBJECTIVE_COEFFICIENT" value="0" units="mmol_per_gDW_per_hr" constant="false"/>
          </listOfParameters>
        </kineticLaw>
      </reaction>
      <reaction id="R_RR02442" name="1-(5&apos;-Phosphoribosyl)-5-amino-4-imidazolecarboxamide:pyrophosphatephosphoribosyltransferase" reversible="true">
        <notes>
          <body xmlns="http://www.w3.org/1999/xhtml">
            <p>GENE_ASSOCIATION:  PP_4266 </p>
          </body>
        </notes>
        <listOfReactants>
          <speciesReference species="M_C0012_c" stoichiometry="1"/>
          <speciesReference species="M_C2817_c" stoichiometry="1"/>
        </listOfReactants>
        <listOfProducts>
          <speciesReference species="M_C0101_c" stoichiometry="1"/>
          <speciesReference species="M_C2475_c" stoichiometry="1"/>
        </listOfProducts>
        <kineticLaw>
          <math xmlns="http://www.w3.org/1998/Math/MathML">
            <ci> FLUX_VALUE </ci>
          </math>
          <listOfParameters>
            <parameter id="LOWER_BOUND" value="-999999" units="mmol_per_gDW_per_hr" constant="false"/>
            <parameter id="UPPER_BOUND" value="999999" units="mmol_per_gDW_per_hr" constant="false"/>
            <parameter id="FLUX_VALUE" value="0" units="mmol_per_gDW_per_hr" constant="false"/>
            <parameter id="OBJECTIVE_COEFFICIENT" value="0" units="mmol_per_gDW_per_hr" constant="false"/>
          </listOfParameters>
        </kineticLaw>
      </reaction>
      <reaction id="R_RR02347" name="4-Phospho-D-erythronate + NAD+ to 2-Oxo-3-hydroxy-4-phosphobutanoate + NADH" reversible="true">
        <notes>
          <body xmlns="http://www.w3.org/1999/xhtml">
            <p>GENE_ASSOCIATION:  PP_2117 </p>
          </body>
        </notes>
        <listOfReactants>
          <speciesReference species="M_C0003_c" stoichiometry="1"/>
          <speciesReference species="M_C2122_c" stoichiometry="1"/>
        </listOfReactants>
        <listOfProducts>
          <speciesReference species="M_C0004_c" stoichiometry="1"/>
          <speciesReference species="M_C0065_c" stoichiometry="1"/>
          <speciesReference species="M_C3530_c" stoichiometry="1"/>
        </listOfProducts>
        <kineticLaw>
          <math xmlns="http://www.w3.org/1998/Math/MathML">
            <ci> FLUX_VALUE </ci>
          </math>
          <listOfParameters>
            <parameter id="LOWER_BOUND" value="-999999" units="mmol_per_gDW_per_hr" constant="false"/>
            <parameter id="UPPER_BOUND" value="999999" units="mmol_per_gDW_per_hr" constant="false"/>
            <parameter id="FLUX_VALUE" value="0" units="mmol_per_gDW_per_hr" constant="false"/>
            <parameter id="OBJECTIVE_COEFFICIENT" value="0" units="mmol_per_gDW_per_hr" constant="false"/>
          </listOfParameters>
        </kineticLaw>
      </reaction>
      <reaction id="R_RR03004" name="D-galactarate hydro-lyase" reversible="true">
        <notes>
          <body xmlns="http://www.w3.org/1999/xhtml">
            <p>GENE_ASSOCIATION:  PP_3601 </p>
          </body>
        </notes>
        <listOfReactants>
          <speciesReference species="M_C0644_c" stoichiometry="1"/>
        </listOfReactants>
        <listOfProducts>
          <speciesReference species="M_C0001_c" stoichiometry="1"/>
          <speciesReference species="M_C0506_c" stoichiometry="1"/>
        </listOfProducts>
        <kineticLaw>
          <math xmlns="http://www.w3.org/1998/Math/MathML">
            <ci> FLUX_VALUE </ci>
          </math>
          <listOfParameters>
            <parameter id="LOWER_BOUND" value="-999999" units="mmol_per_gDW_per_hr" constant="false"/>
            <parameter id="UPPER_BOUND" value="999999" units="mmol_per_gDW_per_hr" constant="false"/>
            <parameter id="FLUX_VALUE" value="0" units="mmol_per_gDW_per_hr" constant="false"/>
            <parameter id="OBJECTIVE_COEFFICIENT" value="0" units="mmol_per_gDW_per_hr" constant="false"/>
          </listOfParameters>
        </kineticLaw>
      </reaction>
      <reaction id="R_RR03676" name="3-Phospho-D-glycerate:NAD+ 2-oxidoreductase" reversible="true">
        <notes>
          <body xmlns="http://www.w3.org/1999/xhtml">
            <p>GENE_ASSOCIATION: ( PP_5155 ) or ( PP_2533 )</p>
          </body>
        </notes>
        <listOfReactants>
          <speciesReference species="M_C0003_c" stoichiometry="1"/>
          <speciesReference species="M_C0163_c" stoichiometry="1"/>
        </listOfReactants>
        <listOfProducts>
          <speciesReference species="M_C0004_c" stoichiometry="1"/>
          <speciesReference species="M_C0065_c" stoichiometry="1"/>
          <speciesReference species="M_C2038_c" stoichiometry="1"/>
        </listOfProducts>
        <kineticLaw>
          <math xmlns="http://www.w3.org/1998/Math/MathML">
            <ci> FLUX_VALUE </ci>
          </math>
          <listOfParameters>
            <parameter id="LOWER_BOUND" value="-999999" units="mmol_per_gDW_per_hr" constant="false"/>
            <parameter id="UPPER_BOUND" value="999999" units="mmol_per_gDW_per_hr" constant="false"/>
            <parameter id="FLUX_VALUE" value="0" units="mmol_per_gDW_per_hr" constant="false"/>
            <parameter id="OBJECTIVE_COEFFICIENT" value="0" units="mmol_per_gDW_per_hr" constant="false"/>
          </listOfParameters>
        </kineticLaw>
      </reaction>
      <reaction id="R_RR00464" name="D-Glucose-6-phosphate ketol-isomerase" reversible="true">
        <notes>
          <body xmlns="http://www.w3.org/1999/xhtml">
            <p>GENE_ASSOCIATION: ( PP_4701 ) or ( PP_1808 )</p>
          </body>
        </notes>
        <listOfReactants>
          <speciesReference species="M_C0077_c" stoichiometry="1"/>
        </listOfReactants>
        <listOfProducts>
          <speciesReference species="M_C0070_c" stoichiometry="1"/>
        </listOfProducts>
        <kineticLaw>
          <math xmlns="http://www.w3.org/1998/Math/MathML">
            <ci> FLUX_VALUE </ci>
          </math>
          <listOfParameters>
            <parameter id="LOWER_BOUND" value="-999999" units="mmol_per_gDW_per_hr" constant="false"/>
            <parameter id="UPPER_BOUND" value="999999" units="mmol_per_gDW_per_hr" constant="false"/>
            <parameter id="FLUX_VALUE" value="0" units="mmol_per_gDW_per_hr" constant="false"/>
            <parameter id="OBJECTIVE_COEFFICIENT" value="0" units="mmol_per_gDW_per_hr" constant="false"/>
          </listOfParameters>
        </kineticLaw>
      </reaction>
      <reaction id="R_RR08638" name="Glycine betaine transport via proton symport, reversible" reversible="true">
        <notes>
          <body xmlns="http://www.w3.org/1999/xhtml">
            <p>GENE_ASSOCIATION: ( PP_2411 ) or ( PP_4433 )</p>
          </body>
        </notes>
        <listOfReactants>
          <speciesReference species="M_EC0065_c" stoichiometry="1"/>
          <speciesReference species="M_EC0530_c" stoichiometry="1"/>
        </listOfReactants>
        <listOfProducts>
          <speciesReference species="M_C0065_c" stoichiometry="1"/>
          <speciesReference species="M_C0530_c" stoichiometry="1"/>
        </listOfProducts>
        <kineticLaw>
          <math xmlns="http://www.w3.org/1998/Math/MathML">
            <ci> FLUX_VALUE </ci>
          </math>
          <listOfParameters>
            <parameter id="LOWER_BOUND" value="-999999" units="mmol_per_gDW_per_hr" constant="false"/>
            <parameter id="UPPER_BOUND" value="999999" units="mmol_per_gDW_per_hr" constant="false"/>
            <parameter id="FLUX_VALUE" value="0" units="mmol_per_gDW_per_hr" constant="false"/>
            <parameter id="OBJECTIVE_COEFFICIENT" value="0" units="mmol_per_gDW_per_hr" constant="false"/>
          </listOfParameters>
        </kineticLaw>
      </reaction>
      <reaction id="R_RR02325" name="3-Phosphoserine:2-oxoglutarate aminotransferase" reversible="true">
        <notes>
          <body xmlns="http://www.w3.org/1999/xhtml">
            <p>GENE_ASSOCIATION:  PP_1768 </p>
          </body>
        </notes>
        <listOfReactants>
          <speciesReference species="M_C0024_c" stoichiometry="1"/>
          <speciesReference species="M_C0728_c" stoichiometry="1"/>
        </listOfReactants>
        <listOfProducts>
          <speciesReference species="M_C0023_c" stoichiometry="1"/>
          <speciesReference species="M_C2038_c" stoichiometry="1"/>
        </listOfProducts>
        <kineticLaw>
          <math xmlns="http://www.w3.org/1998/Math/MathML">
            <ci> FLUX_VALUE </ci>
          </math>
          <listOfParameters>
            <parameter id="LOWER_BOUND" value="-999999" units="mmol_per_gDW_per_hr" constant="false"/>
            <parameter id="UPPER_BOUND" value="999999" units="mmol_per_gDW_per_hr" constant="false"/>
            <parameter id="FLUX_VALUE" value="0" units="mmol_per_gDW_per_hr" constant="false"/>
            <parameter id="OBJECTIVE_COEFFICIENT" value="0" units="mmol_per_gDW_per_hr" constant="false"/>
          </listOfParameters>
        </kineticLaw>
      </reaction>
      <reaction id="R_RR08772" name="D-lactate transport via proton symport" reversible="true">
        <notes>
          <body xmlns="http://www.w3.org/1999/xhtml">
            <p>GENE_ASSOCIATION:  PP_4735 </p>
          </body>
        </notes>
        <listOfReactants>
          <speciesReference species="M_EC0065_c" stoichiometry="1"/>
          <speciesReference species="M_EC0213_c" stoichiometry="1"/>
        </listOfReactants>
        <listOfProducts>
          <speciesReference species="M_C0065_c" stoichiometry="1"/>
          <speciesReference species="M_C0213_c" stoichiometry="1"/>
        </listOfProducts>
        <kineticLaw>
          <math xmlns="http://www.w3.org/1998/Math/MathML">
            <ci> FLUX_VALUE </ci>
          </math>
          <listOfParameters>
            <parameter id="LOWER_BOUND" value="-999999" units="mmol_per_gDW_per_hr" constant="false"/>
            <parameter id="UPPER_BOUND" value="999999" units="mmol_per_gDW_per_hr" constant="false"/>
            <parameter id="FLUX_VALUE" value="0" units="mmol_per_gDW_per_hr" constant="false"/>
            <parameter id="OBJECTIVE_COEFFICIENT" value="0" units="mmol_per_gDW_per_hr" constant="false"/>
          </listOfParameters>
        </kineticLaw>
      </reaction>
      <reaction id="R_RR00733" name="Butanoyl-CoA:NAD+ trans-2-oxidoreductase" reversible="true">
        <notes>
          <body xmlns="http://www.w3.org/1999/xhtml">
            <p>GENE_ASSOCIATION:  PP_4948 </p>
          </body>
        </notes>
        <listOfReactants>
          <speciesReference species="M_C0003_c" stoichiometry="1"/>
          <speciesReference species="M_C0118_c" stoichiometry="1"/>
        </listOfReactants>
        <listOfProducts>
          <speciesReference species="M_C0004_c" stoichiometry="1"/>
          <speciesReference species="M_C0065_c" stoichiometry="1"/>
          <speciesReference species="M_C0642_c" stoichiometry="1"/>
        </listOfProducts>
        <kineticLaw>
          <math xmlns="http://www.w3.org/1998/Math/MathML">
            <ci> FLUX_VALUE </ci>
          </math>
          <listOfParameters>
            <parameter id="LOWER_BOUND" value="-999999" units="mmol_per_gDW_per_hr" constant="false"/>
            <parameter id="UPPER_BOUND" value="0" units="mmol_per_gDW_per_hr" constant="false"/>
            <parameter id="FLUX_VALUE" value="0" units="mmol_per_gDW_per_hr" constant="false"/>
            <parameter id="OBJECTIVE_COEFFICIENT" value="0" units="mmol_per_gDW_per_hr" constant="false"/>
          </listOfParameters>
        </kineticLaw>
      </reaction>
      <reaction id="R_RR03941" name="Propanoyl-CoA:acetyl-CoA C-acyltransferase" reversible="true">
        <notes>
          <body xmlns="http://www.w3.org/1999/xhtml">
            <p>GENE_ASSOCIATION: ( PP_3280 ) or ( PP_2137 ) or ( PP_0582 )</p>
          </body>
        </notes>
        <listOfReactants>
          <speciesReference species="M_C0084_c" stoichiometry="1"/>
          <speciesReference species="M_C1224_c" stoichiometry="1"/>
        </listOfReactants>
        <listOfProducts>
          <speciesReference species="M_C0010_c" stoichiometry="1"/>
          <speciesReference species="M_C3180_c" stoichiometry="1"/>
        </listOfProducts>
        <kineticLaw>
          <math xmlns="http://www.w3.org/1998/Math/MathML">
            <ci> FLUX_VALUE </ci>
          </math>
          <listOfParameters>
            <parameter id="LOWER_BOUND" value="-999999" units="mmol_per_gDW_per_hr" constant="false"/>
            <parameter id="UPPER_BOUND" value="999999" units="mmol_per_gDW_per_hr" constant="false"/>
            <parameter id="FLUX_VALUE" value="0" units="mmol_per_gDW_per_hr" constant="false"/>
            <parameter id="OBJECTIVE_COEFFICIENT" value="0" units="mmol_per_gDW_per_hr" constant="false"/>
          </listOfParameters>
        </kineticLaw>
      </reaction>
      <reaction id="R_RR03658" name="L-Valine:NAD+ oxidoreductase(deaminating)" reversible="true">
        <notes>
          <body xmlns="http://www.w3.org/1999/xhtml">
            <p>GENE_ASSOCIATION:  PP_4617 </p>
          </body>
        </notes>
        <listOfReactants>
          <speciesReference species="M_C0003_c" stoichiometry="1"/>
          <speciesReference species="M_C0001_c" stoichiometry="1"/>
          <speciesReference species="M_C0151_c" stoichiometry="1"/>
        </listOfReactants>
        <listOfProducts>
          <speciesReference species="M_C0004_c" stoichiometry="1"/>
          <speciesReference species="M_C0065_c" stoichiometry="1"/>
[truncated: 1,073,513 more chars]
