# Supplementary material for: Pathway-Consensus Approach to Metabolic Network Reconstruction for Pseudomonas putida KT2440 by Systematic Comparison of Published Models
Source: PLoS One. 2017 Jan 13;12(1):e0169437. doi: 10.1371/journal.pone.0169437 (PMC5234801; doi:10.1371/journal.pone.0169437)
Supplement: S5 File — (XML) [file pone.0169437.s012.xml]

<?xml version="1.0" encoding="UTF-8"?>
<sbml xmlns="http://www.sbml.org/sbml/level2" level="2" version="1">
  <model>
    <listOfUnitDefinitions>
      <unitDefinition id="mmol_per_gDW_per_hr">
        <listOfUnits>
          <unit kind="mole" exponent="1" scale="-3" multiplier="1" offset="0"/>
          <unit kind="gram" exponent="-1" scale="0" multiplier="1" offset="0"/>
          <unit kind="second" exponent="-1" scale="0" multiplier="0.000277777777777778" offset="0"/>
        </listOfUnits>
      </unitDefinition>
    </listOfUnitDefinitions>
    <listOfCompartments>
      <compartment id="c" name="Cytoplasm" spatialDimensions="3" constant="false"/>
    </listOfCompartments>
    <listOfSpecies>
      <species id="M_NADH_c" name="NADH" compartment="c" hasOnlySubstanceUnits="false" boundaryCondition="false" constant="false">
      </species>
      <species id="M_O2_c" name="Oxygen" compartment="c" hasOnlySubstanceUnits="false" boundaryCondition="false" constant="false">
      </species>
      <species id="M_ADP_c" name="ADP" compartment="c" hasOnlySubstanceUnits="false" boundaryCondition="false" constant="false">
      </species>
      <species id="M_PI_c" name="Orthophosphate" compartment="c" hasOnlySubstanceUnits="false" boundaryCondition="false" constant="false">
      </species>
      <species id="M_ATP_c" name="ATP" compartment="c" hasOnlySubstanceUnits="false" boundaryCondition="false" constant="false">
      </species>
      <species id="M_NAD_c" name="NAD+" compartment="c" hasOnlySubstanceUnits="false" boundaryCondition="false" constant="false">
      </species>
      <species id="M_H2O_c" name="H2O" compartment="c" hasOnlySubstanceUnits="false" boundaryCondition="false" constant="false">
      </species>
      <species id="M_FADH2_c" name="FADH2" compartment="c" hasOnlySubstanceUnits="false" boundaryCondition="false" constant="false">
      </species>
      <species id="M_FAD_c" name="FAD" compartment="c" hasOnlySubstanceUnits="false" boundaryCondition="false" constant="false">
      </species>
      <species id="M_QH2_c" name="ubiquinol-8" compartment="c" hasOnlySubstanceUnits="false" boundaryCondition="false" constant="false">
      </species>
      <species id="M_Q_c" name="ubiquinone-8" compartment="c" hasOnlySubstanceUnits="false" boundaryCondition="false" constant="false">
      </species>
      <species id="M_FOCYTC_c" name="Ferrocytochrome-c" compartment="c" hasOnlySubstanceUnits="false" boundaryCondition="false" constant="false">
      </species>
      <species id="M_FCYTC_c" name="Ferricytochrome C" compartment="c" hasOnlySubstanceUnits="false" boundaryCondition="false" constant="false">
      </species>
      <species id="M_GLCxt_c" name="D-Glucos" compartment="c" hasOnlySubstanceUnits="false" boundaryCondition="false" constant="false">
      </species>
      <species id="M_GLC_c" name="D-Glucose" compartment="c" hasOnlySubstanceUnits="false" boundaryCondition="false" constant="false">
      </species>
      <species id="M_PTRC_c" name="Putrescine" compartment="c" hasOnlySubstanceUnits="false" boundaryCondition="false" constant="false">
      </species>
      <species id="M_AKG_c" name="2-Oxoglutarate" compartment="c" hasOnlySubstanceUnits="false" boundaryCondition="false" constant="false">
      </species>
      <species id="M_AMBL_c" name="4-Aminobutanal" compartment="c" hasOnlySubstanceUnits="false" boundaryCondition="false" constant="false">
      </species>
      <species id="M_GLU_c" name="L-Glutamate" compartment="c" hasOnlySubstanceUnits="false" boundaryCondition="false" constant="false">
      </species>
      <species id="M_ORN_c" name="L-Ornithine" compartment="c" hasOnlySubstanceUnits="false" boundaryCondition="false" constant="false">
      </species>
      <species id="M_CO2_c" name="CO2" compartment="c" hasOnlySubstanceUnits="false" boundaryCondition="false" constant="false">
      </species>
      <species id="M_RGT_c" name="Glutathione" compartment="c" hasOnlySubstanceUnits="false" boundaryCondition="false" constant="false">
      </species>
      <species id="M_SSCYS_c" name="S-Sulfo-L-cysteine" compartment="c" hasOnlySubstanceUnits="false" boundaryCondition="false" constant="false">
      </species>
      <species id="M_CYS_c" name="L-Cysteine" compartment="c" hasOnlySubstanceUnits="false" boundaryCondition="false" constant="false">
      </species>
      <species id="M_OGT_c" name="Oxidized-glutathione" compartment="c" hasOnlySubstanceUnits="false" boundaryCondition="false" constant="false">
      </species>
      <species id="M_SO3_c" name="Sulfite" compartment="c" hasOnlySubstanceUnits="false" boundaryCondition="false" constant="false">
      </species>
      <species id="M_C040COA_c" name="Butanoyl-CoA" compartment="c" hasOnlySubstanceUnits="false" boundaryCondition="false" constant="false">
      </species>
      <species id="M_CTCOA_c" name="Crotonoyl-CoA" compartment="c" hasOnlySubstanceUnits="false" boundaryCondition="false" constant="false">
      </species>
      <species id="M_ASUC_c" name="Adenylosuccinate" compartment="c" hasOnlySubstanceUnits="false" boundaryCondition="false" constant="false">
      </species>
      <species id="M_AMP_c" name="AMP" compartment="c" hasOnlySubstanceUnits="false" boundaryCondition="false" constant="false">
      </species>
      <species id="M_FUM_c" name="Fumarate" compartment="c" hasOnlySubstanceUnits="false" boundaryCondition="false" constant="false">
      </species>
      <species id="M_IMP_c" name="IMP" compartment="c" hasOnlySubstanceUnits="false" boundaryCondition="false" constant="false">
      </species>
      <species id="M_ASP_c" name="L-Aspartate" compartment="c" hasOnlySubstanceUnits="false" boundaryCondition="false" constant="false">
      </species>
      <species id="M_GTP_c" name="GTP" compartment="c" hasOnlySubstanceUnits="false" boundaryCondition="false" constant="false">
      </species>
      <species id="M_GDP_c" name="GDP" compartment="c" hasOnlySubstanceUnits="false" boundaryCondition="false" constant="false">
      </species>
      <species id="M_DIMGP_c" name="D-erythro-1-(Imidazol-4-yl)glycerol 3-phosphate" compartment="c" hasOnlySubstanceUnits="false" boundaryCondition="false" constant="false">
      </species>
      <species id="M_IMACP_c" name="3-Imidazol-4-yl-2-oxopropyl-phosphate" compartment="c" hasOnlySubstanceUnits="false" boundaryCondition="false" constant="false">
      </species>
      <species id="M_PRLP_c" name="N-5-Phospho-D-1-ribulosylformimino-5-amino-1-5&quot;-phospho-D-ribosyl-4-imidazolecarboxamide" compartment="c" hasOnlySubstanceUnits="false" boundaryCondition="false" constant="false">
      </species>
      <species id="M_GLN_c" name="L-Glutamine" compartment="c" hasOnlySubstanceUnits="false" boundaryCondition="false" constant="false">
      </species>
      <species id="M_AICAR_c" name="1-5-Phosphoribosyl-5-amino-4-imidazolecarboxamide" compartment="c" hasOnlySubstanceUnits="false" boundaryCondition="false" constant="false">
      </species>
      <species id="M_OA_c" name="Oxaloacetate" compartment="c" hasOnlySubstanceUnits="false" boundaryCondition="false" constant="false">
      </species>
      <species id="M_PPI_c" name="Pyrophosphate" compartment="c" hasOnlySubstanceUnits="false" boundaryCondition="false" constant="false">
      </species>
      <species id="M_ASN_c" name="L-Asparagine" compartment="c" hasOnlySubstanceUnits="false" boundaryCondition="false" constant="false">
      </species>
      <species id="M_AC_c" name="Acetate" compartment="c" hasOnlySubstanceUnits="false" boundaryCondition="false" constant="false">
      </species>
      <species id="M_ACETYLP_c" name="Acetyl-phosphate" compartment="c" hasOnlySubstanceUnits="false" boundaryCondition="false" constant="false">
      </species>
      <species id="M_PHEN_c" name="Prephenate" compartment="c" hasOnlySubstanceUnits="false" boundaryCondition="false" constant="false">
      </species>
      <species id="M_4HPP_c" name="3-(4-Hydroxyphenyl)pyruvate" compartment="c" hasOnlySubstanceUnits="false" boundaryCondition="false" constant="false">
      </species>
      <species id="M_TYR_c" name="L-Tyrosine" compartment="c" hasOnlySubstanceUnits="false" boundaryCondition="false" constant="false">
      </species>
      <species id="M_HOMOGEN_c" name="Homogentisate" compartment="c" hasOnlySubstanceUnits="false" boundaryCondition="false" constant="false">
      </species>
      <species id="M_56DIHY_c" name="5,6 dihydrouracil" compartment="c" hasOnlySubstanceUnits="false" boundaryCondition="false" constant="false">
      </species>
      <species id="M_NADP_c" name="NADP" compartment="c" hasOnlySubstanceUnits="false" boundaryCondition="false" constant="false">
      </species>
      <species id="M_NADPH_c" name="NADPH" compartment="c" hasOnlySubstanceUnits="false" boundaryCondition="false" constant="false">
      </species>
      <species id="M_URA_c" name="Uracil" compartment="c" hasOnlySubstanceUnits="false" boundaryCondition="false" constant="false">
      </species>
      <species id="M_3URDPP_c" name="3-Ureidopropionate" compartment="c" hasOnlySubstanceUnits="false" boundaryCondition="false" constant="false">
      </species>
      <species id="M_bALA_c" name="beta-Alanine" compartment="c" hasOnlySubstanceUnits="false" boundaryCondition="false" constant="false">
      </species>
      <species id="M_NH3_c" name="NH3" compartment="c" hasOnlySubstanceUnits="false" boundaryCondition="false" constant="false">
      </species>
      <species id="M_HYXN_c" name="Hypoxanthine" compartment="c" hasOnlySubstanceUnits="false" boundaryCondition="false" constant="false">
      </species>
      <species id="M_XAN_c" name="Xanthine" compartment="c" hasOnlySubstanceUnits="false" boundaryCondition="false" constant="false">
      </species>
      <species id="M_URATE_c" name="Urate" compartment="c" hasOnlySubstanceUnits="false" boundaryCondition="false" constant="false">
      </species>
      <species id="M_ALLANTOIN_c" name="Allantoin" compartment="c" hasOnlySubstanceUnits="false" boundaryCondition="false" constant="false">
      </species>
      <species id="M_H2O2_c" name="H2O2" compartment="c" hasOnlySubstanceUnits="false" boundaryCondition="false" constant="false">
      </species>
      <species id="M_FORM_c" name="Formate" compartment="c" hasOnlySubstanceUnits="false" boundaryCondition="false" constant="false">
      </species>
      <species id="M_GAR_c" name="5-Phosphoribosylglycinamide" compartment="c" hasOnlySubstanceUnits="false" boundaryCondition="false" constant="false">
      </species>
      <species id="M_FGAR_c" name="5-Phosphoribosyl-N-formylglycinamide" compartment="c" hasOnlySubstanceUnits="false" boundaryCondition="false" constant="false">
      </species>
      <species id="M_3PG_c" name="3-Phospho-D-glycerate" compartment="c" hasOnlySubstanceUnits="false" boundaryCondition="false" constant="false">
      </species>
      <species id="M_13PDG_c" name="1,3-Bisphospho-D-glycerate" compartment="c" hasOnlySubstanceUnits="false" boundaryCondition="false" constant="false">
      </species>
      <species id="M_G3P_c" name="D-Glyceraldehyde-3-phosphate" compartment="c" hasOnlySubstanceUnits="false" boundaryCondition="false" constant="false">
      </species>
      <species id="M_Naxt_c" name="Sodium" compartment="c" hasOnlySubstanceUnits="false" boundaryCondition="false" constant="false">
      </species>
      <species id="M_SO4xt_c" name="SO4" compartment="c" hasOnlySubstanceUnits="false" boundaryCondition="false" constant="false">
      </species>
      <species id="M_Na_c" name="Sodium" compartment="c" hasOnlySubstanceUnits="false" boundaryCondition="false" constant="false">
      </species>
      <species id="M_SO4_c" name="SO4" compartment="c" hasOnlySubstanceUnits="false" boundaryCondition="false" constant="false">
      </species>
      <species id="M_DHGLxt_c" name="2-Dehydro-D-gluconate" compartment="c" hasOnlySubstanceUnits="false" boundaryCondition="false" constant="false">
      </species>
      <species id="M_DHGL_c" name="2-Dehydro-D-gluconate" compartment="c" hasOnlySubstanceUnits="false" boundaryCondition="false" constant="false">
      </species>
      <species id="M_6P2DDG_c" name="6-Phospho-2-dehydro-D-gluconate" compartment="c" hasOnlySubstanceUnits="false" boundaryCondition="false" constant="false">
      </species>
      <species id="M_D6PGC_c" name="6-Phospho-D-gluconate" compartment="c" hasOnlySubstanceUnits="false" boundaryCondition="false" constant="false">
      </species>
      <species id="M_GALL_c" name="Gallate" compartment="c" hasOnlySubstanceUnits="false" boundaryCondition="false" constant="false">
      </species>
      <species id="M_4OMC_c" name="4-oxalomesaconate" compartment="c" hasOnlySubstanceUnits="false" boundaryCondition="false" constant="false">
      </species>
      <species id="M_2H4CD_c" name="2-Hydroxy-4-carboxyhexa-2-4-dienedioate" compartment="c" hasOnlySubstanceUnits="false" boundaryCondition="false" constant="false">
      </species>
      <species id="M_4C4H2OADIP_c" name="4-Carboxy-4-hydroxy-2-oxoadipate" compartment="c" hasOnlySubstanceUnits="false" boundaryCondition="false" constant="false">
      </species>
      <species id="M_PYR_c" name="Pyruvate" compartment="c" hasOnlySubstanceUnits="false" boundaryCondition="false" constant="false">
      </species>
      <species id="M_BET_c" name="Betaine" compartment="c" hasOnlySubstanceUnits="false" boundaryCondition="false" constant="false">
      </species>
      <species id="M_HCYS_c" name="L-Homocysteine" compartment="c" hasOnlySubstanceUnits="false" boundaryCondition="false" constant="false">
      </species>
      <species id="M_NNDIG_c" name="N_N_Dimethylglycine" compartment="c" hasOnlySubstanceUnits="false" boundaryCondition="false" constant="false">
      </species>
      <species id="M_MET_c" name="L-Methionine" compartment="c" hasOnlySubstanceUnits="false" boundaryCondition="false" constant="false">
      </species>
      <species id="M_FALD_c" name="Formaldehyde" compartment="c" hasOnlySubstanceUnits="false" boundaryCondition="false" constant="false">
      </species>
      <species id="M_SACSI_c" name="Sarcosine" compartment="c" hasOnlySubstanceUnits="false" boundaryCondition="false" constant="false">
      </species>
      <species id="M_OBUT_c" name="2-Oxobutanoate" compartment="c" hasOnlySubstanceUnits="false" boundaryCondition="false" constant="false">
      </species>
      <species id="M_METHOL_c" name="Methanethiol" compartment="c" hasOnlySubstanceUnits="false" boundaryCondition="false" constant="false">
      </species>
      <species id="M_METHATE_c" name="Methanesulfonate" compartment="c" hasOnlySubstanceUnits="false" boundaryCondition="false" constant="false">
      </species>
      <species id="M_GLY_c" name="Glycine" compartment="c" hasOnlySubstanceUnits="false" boundaryCondition="false" constant="false">
      </species>
      <species id="M_TOLUENE_c" name="Toluene" compartment="c" hasOnlySubstanceUnits="false" boundaryCondition="false" constant="false">
      </species>
      <species id="M_BENAL_c" name="Benzyl alcohol" compartment="c" hasOnlySubstanceUnits="false" boundaryCondition="false" constant="false">
      </species>
      <species id="M_BENZADE_c" name="Benzaldehyde" compartment="c" hasOnlySubstanceUnits="false" boundaryCondition="false" constant="false">
      </species>
      <species id="M_BZ_c" name="Benzoate" compartment="c" hasOnlySubstanceUnits="false" boundaryCondition="false" constant="false">
      </species>
      <species id="M_4PHEACCOA_c" name="Phenylacetyl-CoA" compartment="c" hasOnlySubstanceUnits="false" boundaryCondition="false" constant="false">
      </species>
      <species id="M_C20062_c" name="2-(1,2-Epoxy-1,2-dihydrophenyl)acetyl-CoA" compartment="c" hasOnlySubstanceUnits="false" boundaryCondition="false" constant="false">
      </species>
      <species id="M_COA_c" name="CoA" compartment="c" hasOnlySubstanceUnits="false" boundaryCondition="false" constant="false">
      </species>
      <species id="M_ACCOA_c" name="Acetyl-CoA" compartment="c" hasOnlySubstanceUnits="false" boundaryCondition="false" constant="false">
      </species>
      <species id="M_C14145_c" name="(3S)-3-Hydroxyadipyl-CoA" compartment="c" hasOnlySubstanceUnits="false" boundaryCondition="false" constant="false">
      </species>
      <species id="M_3OADIPCOA_c" name="3-Oxoadipyl-CoA" compartment="c" hasOnlySubstanceUnits="false" boundaryCondition="false" constant="false">
      </species>
      <species id="M_UPPMN_GN_LADGNMDDADA_c" name="Undecaprenyl-diphospho-N-acetylmuramoyl-(N-acetylglucosamine)-L-alanyl-D-glutamyl-meso-2,6-diaminopimeloyl-D-alanyl-D-alanine" compartment="c" hasOnlySubstanceUnits="false" boundaryCondition="false" constant="false">
      </species>
      <species id="M_UPPMN_GN_LADGNMD_G_5DADA_c" name="Undecaprenyl-diphospho-N-acetylmuramoyl-(N-acetylglucosamine)-L-alanyl-D-isoglutaminyl-L-lysyl-(glycyl)5-D-alanyl-D-alanine" compartment="c" hasOnlySubstanceUnits="false" boundaryCondition="false" constant="false">
      </species>
      <species id="M_URI_c" name="Uridine" compartment="c" hasOnlySubstanceUnits="false" boundaryCondition="false" constant="false">
      </species>
      <species id="M_R1P_c" name="D-Ribose-1-phosphate" compartment="c" hasOnlySubstanceUnits="false" boundaryCondition="false" constant="false">
      </species>
      <species id="M_IRONex_c" name="Iron" compartment="c" hasOnlySubstanceUnits="false" boundaryCondition="false" constant="false">
      </species>
      <species id="M_IRON_c" name="Iron" compartment="c" hasOnlySubstanceUnits="false" boundaryCondition="false" constant="false">
      </species>
      <species id="M_PPHG_c" name="Protoporphyrinogen" compartment="c" hasOnlySubstanceUnits="false" boundaryCondition="false" constant="false">
      </species>
      <species id="M_PPIX_c" name="Protoporphyrin-IX" compartment="c" hasOnlySubstanceUnits="false" boundaryCondition="false" constant="false">
      </species>
      <species id="M_G6DM_c" name="GDP-6-deoxy-D-mannose" compartment="c" hasOnlySubstanceUnits="false" boundaryCondition="false" constant="false">
      </species>
      <species id="M_G4D6DMAN_c" name="GDP-4-dehydro-6-deoxy-D-mannose" compartment="c" hasOnlySubstanceUnits="false" boundaryCondition="false" constant="false">
      </species>
      <species id="M_C100ACP_c" name="Decanoyl-[acyl-carrier-protein]" compartment="c" hasOnlySubstanceUnits="false" boundaryCondition="false" constant="false">
      </species>
      <species id="M_MALACP_c" name="Malonyl-[acyl-carrier-protein]" compartment="c" hasOnlySubstanceUnits="false" boundaryCondition="false" constant="false">
      </species>
      <species id="M_ACP_c" name="Acyl-carrier-protein" compartment="c" hasOnlySubstanceUnits="false" boundaryCondition="false" constant="false">
      </species>
      <species id="M_R3HDDDACP_c" name="(R)-3-Hydroxydodecanoyl-ACP" compartment="c" hasOnlySubstanceUnits="false" boundaryCondition="false" constant="false">
      </species>
      <species id="M_R3HDDACP_c" name="(R)-3-Hydroxydecanoyl-ACP" compartment="c" hasOnlySubstanceUnits="false" boundaryCondition="false" constant="false">
      </species>
      <species id="M_ADPHEP_c" name="ADP-L-glycero-D-manno-heptose" compartment="c" hasOnlySubstanceUnits="false" boundaryCondition="false" constant="false">
      </species>
      <species id="M_CAP_c" name="Carbamoyl-phosphate" compartment="c" hasOnlySubstanceUnits="false" boundaryCondition="false" constant="false">
      </species>
      <species id="M_ALA_c" name="L-Alanine" compartment="c" hasOnlySubstanceUnits="false" boundaryCondition="false" constant="false">
      </species>
      <species id="M_UDPG_c" name="UDPglucose" compartment="c" hasOnlySubstanceUnits="false" boundaryCondition="false" constant="false">
      </species>
      <species id="M_C120ACP_c" name="Dodecanoyl-[acyl-carrier-protein]" compartment="c" hasOnlySubstanceUnits="false" boundaryCondition="false" constant="false">
      </species>
      <species id="M_CMPKDO_c" name="CMP-2-keto-3-deoxyoctanoate" compartment="c" hasOnlySubstanceUnits="false" boundaryCondition="false" constant="false">
      </species>
      <species id="M_UDPNAG_c" name="UDP-N-acetyl-D-glucosamine" compartment="c" hasOnlySubstanceUnits="false" boundaryCondition="false" constant="false">
      </species>
      <species id="M_UDPGAL_c" name="UDP-D-galactose" compartment="c" hasOnlySubstanceUnits="false" boundaryCondition="false" constant="false">
      </species>
      <species id="M_UDP_c" name="UDP" compartment="c" hasOnlySubstanceUnits="false" boundaryCondition="false" constant="false">
      </species>
      <species id="M_LPS_c" name="Lipopolysaccharide" compartment="c" hasOnlySubstanceUnits="false" boundaryCondition="false" constant="false">
      </species>
      <species id="M_UMP_c" name="UMP" compartment="c" hasOnlySubstanceUnits="false" boundaryCondition="false" constant="false">
      </species>
      <species id="M_CMP_c" name="CMP" compartment="c" hasOnlySubstanceUnits="false" boundaryCondition="false" constant="false">
      </species>
      <species id="M_C140ACP_c" name="Myristoyl-[acyl-carrier-protein]" compartment="c" hasOnlySubstanceUnits="false" boundaryCondition="false" constant="false">
      </species>
      <species id="M_PAACP_c" name="Palmitoyl-ACP" compartment="c" hasOnlySubstanceUnits="false" boundaryCondition="false" constant="false">
      </species>
      <species id="M_Cis9hdacp_c" name="cis-9-hexadecenoyl-acp" compartment="c" hasOnlySubstanceUnits="false" boundaryCondition="false" constant="false">
      </species>
      <species id="M_Cis11octacp_c" name="cis-11-octadecenoyl-acp" compartment="c" hasOnlySubstanceUnits="false" boundaryCondition="false" constant="false">
      </species>
      <species id="M_CDPDG_c" name="CDP-diacylglycerol" compartment="c" hasOnlySubstanceUnits="false" boundaryCondition="false" constant="false">
      </species>
      <species id="M_PG_c" name="Phosphatidylglycerol" compartment="c" hasOnlySubstanceUnits="false" boundaryCondition="false" constant="false">
      </species>
      <species id="M_CARD_c" name="Cardiolipin" compartment="c" hasOnlySubstanceUnits="false" boundaryCondition="false" constant="false">
      </species>
      <species id="M_LIPA_c" name="KDO2-lipid-A" compartment="c" hasOnlySubstanceUnits="false" boundaryCondition="false" constant="false">
      </species>
      <species id="M_SAM_c" name="S-Adenosyl-L-methionine" compartment="c" hasOnlySubstanceUnits="false" boundaryCondition="false" constant="false">
      </species>
      <species id="M_SAME_c" name="S-Adenosylmethioninamine" compartment="c" hasOnlySubstanceUnits="false" boundaryCondition="false" constant="false">
      </species>
      <species id="M_SPDE_c" name="Spermidine" compartment="c" hasOnlySubstanceUnits="false" boundaryCondition="false" constant="false">
      </species>
      <species id="M_5MTA_c" name="5-Methylthioadenosine" compartment="c" hasOnlySubstanceUnits="false" boundaryCondition="false" constant="false">
      </species>
      <species id="M_5MDR_c" name="5-Methylthio-D-ribose" compartment="c" hasOnlySubstanceUnits="false" boundaryCondition="false" constant="false">
      </species>
      <species id="M_5MDR1P_c" name="5-Methylthio-D-ribose-1-phosphate" compartment="c" hasOnlySubstanceUnits="false" boundaryCondition="false" constant="false">
      </species>
      <species id="M_5M5DR1P_c" name="5-Methylthio-5-deoxy-D-ribulose-1-phosphate" compartment="c" hasOnlySubstanceUnits="false" boundaryCondition="false" constant="false">
      </species>
      <species id="M_23D5M1P_c" name="2,3-diketo5-methylthio-1-phosphopentane" compartment="c" hasOnlySubstanceUnits="false" boundaryCondition="false" constant="false">
      </species>
      <species id="M_12D3K5M_c" name="1,2-dihydroxy-3-keto-5-methylthiopentene" compartment="c" hasOnlySubstanceUnits="false" boundaryCondition="false" constant="false">
      </species>
      <species id="M_2K4M_c" name="2-keto-4-methylthiobutyrate" compartment="c" hasOnlySubstanceUnits="false" boundaryCondition="false" constant="false">
      </species>
      <species id="M_PE_c" name="Phosphatidylethanolamine" compartment="c" hasOnlySubstanceUnits="false" boundaryCondition="false" constant="false">
      </species>
      <species id="M_SAH_c" name="S-Adenosyl-L-homocysteine" compartment="c" hasOnlySubstanceUnits="false" boundaryCondition="false" constant="false">
      </species>
      <species id="M_CYPO_c" name="cyclopropane-phosphatidylethanolamine" compartment="c" hasOnlySubstanceUnits="false" boundaryCondition="false" constant="false">
      </species>
      <species id="M_PPEPTIDO_c" name="Peptidoglycan-precursor" compartment="c" hasOnlySubstanceUnits="false" boundaryCondition="false" constant="false">
      </species>
      <species id="M_DALA_c" name="D-alanine" compartment="c" hasOnlySubstanceUnits="false" boundaryCondition="false" constant="false">
      </species>
      <species id="M_PEPTIDO_c" name="Peptidoglycan" compartment="c" hasOnlySubstanceUnits="false" boundaryCondition="false" constant="false">
      </species>
      <species id="M_DALAxt_c" name="D-alanine" compartment="c" hasOnlySubstanceUnits="false" boundaryCondition="false" constant="false">
      </species>
      <species id="M_DB4P_c" name="3,4-Dihydroxy-2-butanone-4-phosphate" compartment="c" hasOnlySubstanceUnits="false" boundaryCondition="false" constant="false">
      </species>
      <species id="M_A6RP_c" name="4-1-D-Ribitylamino-5-amino-2,6-dihydroxypyrimidine" compartment="c" hasOnlySubstanceUnits="false" boundaryCondition="false" constant="false">
      </species>
      <species id="M_D8RL_c" name="6,7-Dimethyl-8-1-D-ribityllumazine" compartment="c" hasOnlySubstanceUnits="false" boundaryCondition="false" constant="false">
      </species>
      <species id="M_A6RP5P2_c" name="5-Amino-6-5-phosphoribitylaminouracil" compartment="c" hasOnlySubstanceUnits="false" boundaryCondition="false" constant="false">
      </species>
      <species id="M_RL5P_c" name="D-Ribulose-5-phosphate" compartment="c" hasOnlySubstanceUnits="false" boundaryCondition="false" constant="false">
      </species>
      <species id="M_GLAL_c" name="Glycolaldehyde" compartment="c" hasOnlySubstanceUnits="false" boundaryCondition="false" constant="false">
      </species>
      <species id="M_GLYCOLATE_c" name="Glycolate" compartment="c" hasOnlySubstanceUnits="false" boundaryCondition="false" constant="false">
      </species>
      <species id="M_ADN_c" name="Adenosine" compartment="c" hasOnlySubstanceUnits="false" boundaryCondition="false" constant="false">
      </species>
      <species id="M_HEPPP_c" name="all-trans-Heptaprenyl-diphosphate" compartment="c" hasOnlySubstanceUnits="false" boundaryCondition="false" constant="false">
      </species>
      <species id="M_IPP_c" name="Isopentenyl-diphosphate" compartment="c" hasOnlySubstanceUnits="false" boundaryCondition="false" constant="false">
      </species>
      <species id="M_OPP_c" name="all-trans-Octaprenyl-diphosphate" compartment="c" hasOnlySubstanceUnits="false" boundaryCondition="false" constant="false">
      </species>
      <species id="M_DTMP_c" name="dTMP" compartment="c" hasOnlySubstanceUnits="false" boundaryCondition="false" constant="false">
      </species>
      <species id="M_DTDP_c" name="dTDP" compartment="c" hasOnlySubstanceUnits="false" boundaryCondition="false" constant="false">
      </species>
      <species id="M_HISOLP_c" name="L-Histidinol-phosphate" compartment="c" hasOnlySubstanceUnits="false" boundaryCondition="false" constant="false">
      </species>
      <species id="M_HISOL_c" name="L-Histidinol" compartment="c" hasOnlySubstanceUnits="false" boundaryCondition="false" constant="false">
      </species>
      <species id="M_PNTO_c" name="R-Pantothenate" compartment="c" hasOnlySubstanceUnits="false" boundaryCondition="false" constant="false">
      </species>
      <species id="M_4PPNTO_c" name="D-4-Phosphopantothenate" compartment="c" hasOnlySubstanceUnits="false" boundaryCondition="false" constant="false">
      </species>
      <species id="M_DMPP_c" name="Dimethylallyl-diphosphate" compartment="c" hasOnlySubstanceUnits="false" boundaryCondition="false" constant="false">
      </species>
      <species id="M_FPP_c" name="trans,trans-Farnesyl-diphosphate" compartment="c" hasOnlySubstanceUnits="false" boundaryCondition="false" constant="false">
      </species>
      <species id="M_GGPP_c" name="Geranylgeranyl-diphosphate" compartment="c" hasOnlySubstanceUnits="false" boundaryCondition="false" constant="false">
      </species>
      <species id="M_PPPP_c" name="all-trans-Pentaprenyl-diphosphate" compartment="c" hasOnlySubstanceUnits="false" boundaryCondition="false" constant="false">
      </species>
      <species id="M_HPPP_c" name="2-Hydroxypropylphosphonate" compartment="c" hasOnlySubstanceUnits="false" boundaryCondition="false" constant="false">
      </species>
      <species id="M_PTH_c" name="Protoheme" compartment="c" hasOnlySubstanceUnits="false" boundaryCondition="false" constant="false">
      </species>
      <species id="M_SUCCOA_c" name="Succinyl-CoA" compartment="c" hasOnlySubstanceUnits="false" boundaryCondition="false" constant="false">
      </species>
      <species id="M_CTP_c" name="CTP" compartment="c" hasOnlySubstanceUnits="false" boundaryCondition="false" constant="false">
      </species>
      <species id="M_UTP_c" name="UTP" compartment="c" hasOnlySubstanceUnits="false" boundaryCondition="false" constant="false">
      </species>
      <species id="M_DCTP_c" name="dCTP" compartment="c" hasOnlySubstanceUnits="false" boundaryCondition="false" constant="false">
      </species>
      <species id="M_DGTP_c" name="dGTP" compartment="c" hasOnlySubstanceUnits="false" boundaryCondition="false" constant="false">
      </species>
      <species id="M_DATP_c" name="dATP" compartment="c" hasOnlySubstanceUnits="false" boundaryCondition="false" constant="false">
      </species>
      <species id="M_DTTP_c" name="dTTP" compartment="c" hasOnlySubstanceUnits="false" boundaryCondition="false" constant="false">
      </species>
      <species id="M_GLYCOGEN_c" name="Glycogen" compartment="c" hasOnlySubstanceUnits="false" boundaryCondition="false" constant="false">
      </species>
      <species id="M_MTHF_c" name="5-Methyltetrahydrofolate" compartment="c" hasOnlySubstanceUnits="false" boundaryCondition="false" constant="false">
      </species>
      <species id="M_VAL_c" name="L-Valine" compartment="c" hasOnlySubstanceUnits="false" boundaryCondition="false" constant="false">
      </species>
      <species id="M_TRP_c" name="L-Tryptophan" compartment="c" hasOnlySubstanceUnits="false" boundaryCondition="false" constant="false">
      </species>
      <species id="M_HIS_c" name="L-Histidine" compartment="c" hasOnlySubstanceUnits="false" boundaryCondition="false" constant="false">
      </species>
      <species id="M_ARG_c" name="L-Arginine" compartment="c" hasOnlySubstanceUnits="false" boundaryCondition="false" constant="false">
      </species>
      <species id="M_LYS_c" name="L-Lysine" compartment="c" hasOnlySubstanceUnits="false" boundaryCondition="false" constant="false">
      </species>
      <species id="M_PHE_c" name="L-Phenylalanine" compartment="c" hasOnlySubstanceUnits="false" boundaryCondition="false" constant="false">
      </species>
      <species id="M_PRO_c" name="L-Proline" compartment="c" hasOnlySubstanceUnits="false" boundaryCondition="false" constant="false">
      </species>
      <species id="M_SER_c" name="L-Serine" compartment="c" hasOnlySubstanceUnits="false" boundaryCondition="false" constant="false">
      </species>
      <species id="M_LEU_c" name="L-Leucine" compartment="c" hasOnlySubstanceUnits="false" boundaryCondition="false" constant="false">
      </species>
      <species id="M_THR_c" name="L-Threonine" compartment="c" hasOnlySubstanceUnits="false" boundaryCondition="false" constant="false">
      </species>
      <species id="M_ILE_c" name="L-Isoleucine" compartment="c" hasOnlySubstanceUnits="false" boundaryCondition="false" constant="false">
      </species>
      <species id="M_FTHF_c" name="10-Formyltetrahydrofolate" compartment="c" hasOnlySubstanceUnits="false" boundaryCondition="false" constant="false">
      </species>
      <species id="M_Hxt_c" name="External-proton" compartment="c" hasOnlySubstanceUnits="false" boundaryCondition="false" constant="false">
      </species>
      <species id="M_THF_c" name="Tetrahydrofolate" compartment="c" hasOnlySubstanceUnits="false" boundaryCondition="false" constant="false">
      </species>
      <species id="M_BIOMASS_c" name="Biomass" compartment="c" hasOnlySubstanceUnits="false" boundaryCondition="false" constant="false">
      </species>
      <species id="M_G6P_c" name="D-Glucose-6-phosphate" compartment="c" hasOnlySubstanceUnits="false" boundaryCondition="false" constant="false">
      </species>
      <species id="M_bDG6P_c" name="beta-D-Glucose-6-phosphate" compartment="c" hasOnlySubstanceUnits="false" boundaryCondition="false" constant="false">
      </species>
      <species id="M_F6P_c" name="D-Fructose-6-phosphate" compartment="c" hasOnlySubstanceUnits="false" boundaryCondition="false" constant="false">
      </species>
      <species id="M_G1P_c" name="D-Glucose-1-phosphate" compartment="c" hasOnlySubstanceUnits="false" boundaryCondition="false" constant="false">
      </species>
      <species id="M_FDP_c" name="D-Fructose-1,6-bisphosphate" compartment="c" hasOnlySubstanceUnits="false" boundaryCondition="false" constant="false">
      </species>
      <species id="M_DHAP_c" name="Dihydroxyacetone-phosphate" compartment="c" hasOnlySubstanceUnits="false" boundaryCondition="false" constant="false">
      </species>
      <species id="M_2PG_c" name="2-Phospho-D-glycerate" compartment="c" hasOnlySubstanceUnits="false" boundaryCondition="false" constant="false">
      </species>
      <species id="M_PEP_c" name="Phosphoenolpyruvate" compartment="c" hasOnlySubstanceUnits="false" boundaryCondition="false" constant="false">
      </species>
      <species id="M_ACAL_c" name="Acetaldehyde" compartment="c" hasOnlySubstanceUnits="false" boundaryCondition="false" constant="false">
      </species>
      <species id="M_ETH_c" name="Ethanol" compartment="c" hasOnlySubstanceUnits="false" boundaryCondition="false" constant="false">
      </species>
      <species id="M_PQQ_c" name="Pyrroloquinoline-quinone" compartment="c" hasOnlySubstanceUnits="false" boundaryCondition="false" constant="false">
      </species>
      <species id="M_PQQH2_c" name="Reduced-pyrroloquinoline-quinone" compartment="c" hasOnlySubstanceUnits="false" boundaryCondition="false" constant="false">
      </species>
      <species id="M_CIT_c" name="Citrate" compartment="c" hasOnlySubstanceUnits="false" boundaryCondition="false" constant="false">
      </species>
      <species id="M_ICIT_c" name="Isocitrate" compartment="c" hasOnlySubstanceUnits="false" boundaryCondition="false" constant="false">
      </species>
      <species id="M_SUCC_c" name="Succinate" compartment="c" hasOnlySubstanceUnits="false" boundaryCondition="false" constant="false">
      </species>
      <species id="M_MAL_c" name="Malate" compartment="c" hasOnlySubstanceUnits="false" boundaryCondition="false" constant="false">
      </species>
      <species id="M_D6PGL_c" name="D-Glucono-1,5-lactone-6-phosphate" compartment="c" hasOnlySubstanceUnits="false" boundaryCondition="false" constant="false">
      </species>
      <species id="M_X5P_c" name="D-Xylulose-5-phosphate" compartment="c" hasOnlySubstanceUnits="false" boundaryCondition="false" constant="false">
      </species>
      <species id="M_R5P_c" name="D-Ribose-5-phosphate" compartment="c" hasOnlySubstanceUnits="false" boundaryCondition="false" constant="false">
      </species>
      <species id="M_S7P_c" name="Sedoheptulose-7-phosphate" compartment="c" hasOnlySubstanceUnits="false" boundaryCondition="false" constant="false">
      </species>
      <species id="M_E4P_c" name="D-Erythrose-4-phosphate" compartment="c" hasOnlySubstanceUnits="false" boundaryCondition="false" constant="false">
      </species>
      <species id="M_RIB_c" name="D-Ribose" compartment="c" hasOnlySubstanceUnits="false" boundaryCondition="false" constant="false">
      </species>
      <species id="M_G15L_c" name="D-Glucono-1,5-lactone" compartment="c" hasOnlySubstanceUnits="false" boundaryCondition="false" constant="false">
      </species>
      <species id="M_GLUC_c" name="D-Gluconate" compartment="c" hasOnlySubstanceUnits="false" boundaryCondition="false" constant="false">
      </species>
      <species id="M_DALT_c" name="D-Altronate" compartment="c" hasOnlySubstanceUnits="false" boundaryCondition="false" constant="false">
      </species>
      <species id="M_KDG_c" name="2-Dehydro-3-deoxy-D-gluconate" compartment="c" hasOnlySubstanceUnits="false" boundaryCondition="false" constant="false">
      </species>
      <species id="M_UDPDGLUC_c" name="UDP-glucuronate" compartment="c" hasOnlySubstanceUnits="false" boundaryCondition="false" constant="false">
      </species>
      <species id="M_KDPG_c" name="2-Dehydro-3-deoxy-D-gluconate-6-phosphate" compartment="c" hasOnlySubstanceUnits="false" boundaryCondition="false" constant="false">
      </species>
      <species id="M_K6PG_c" name="2-Dehydro-3-deoxy-6-phospho-D-gluconate" compartment="c" hasOnlySubstanceUnits="false" boundaryCondition="false" constant="false">
      </species>
      <species id="M_F1P_c" name="D-Fructose-1-phosphate" compartment="c" hasOnlySubstanceUnits="false" boundaryCondition="false" constant="false">
      </species>
      <species id="M_T3_c" name="D-Glyceraldehyde" compartment="c" hasOnlySubstanceUnits="false" boundaryCondition="false" constant="false">
      </species>
      <species id="M_SOT_c" name="D-Sorbitol" compartment="c" hasOnlySubstanceUnits="false" boundaryCondition="false" constant="false">
      </species>
      <species id="M_FRU_c" name="D-Fructose" compartment="c" hasOnlySubstanceUnits="false" boundaryCondition="false" constant="false">
      </species>
      <species id="M_F2P_c" name="D-Fructose-2-phosphate" compartment="c" hasOnlySubstanceUnits="false" boundaryCondition="false" constant="false">
      </species>
      <species id="M_S6P_c" name="Sorbitol-6-phosphate" compartment="c" hasOnlySubstanceUnits="false" boundaryCondition="false" constant="false">
      </species>
      <species id="M_SB1P_c" name="Sorbose-1-phosphate" compartment="c" hasOnlySubstanceUnits="false" boundaryCondition="false" constant="false">
      </species>
      <species id="M_MAN6P_c" name="D-Mannose-6-phosphate" compartment="c" hasOnlySubstanceUnits="false" boundaryCondition="false" constant="false">
      </species>
      <species id="M_MAN1P_c" name="D-Mannose-1-phosphate" compartment="c" hasOnlySubstanceUnits="false" boundaryCondition="false" constant="false">
      </species>
      <species id="M_GDPMAN_c" name="GDP-mannose" compartment="c" hasOnlySubstanceUnits="false" boundaryCondition="false" constant="false">
      </species>
      <species id="M_GMANU_c" name="GDP-D-mannuronate" compartment="c" hasOnlySubstanceUnits="false" boundaryCondition="false" constant="false">
      </species>
      <species id="M_ALGNT_c" name="Alginaten-Polymer" compartment="c" hasOnlySubstanceUnits="false" boundaryCondition="false" constant="false">
      </species>
      <species id="M_OLGRNS_c" name="Oligouronides" compartment="c" hasOnlySubstanceUnits="false" boundaryCondition="false" constant="false">
      </species>
      <species id="M_MANN_c" name="Mannann-Polymer" compartment="c" hasOnlySubstanceUnits="false" boundaryCondition="false" constant="false">
      </species>
      <species id="M_MANN1_c" name="Mannan(n+1)-Polymer" compartment="c" hasOnlySubstanceUnits="false" boundaryCondition="false" constant="false">
      </species>
      <species id="M_bGLAC_c" name="beta-D-Galactose" compartment="c" hasOnlySubstanceUnits="false" boundaryCondition="false" constant="false">
      </species>
      <species id="M_3KbGALC_c" name="3-Keto-beta-D-galactose" compartment="c" hasOnlySubstanceUnits="false" boundaryCondition="false" constant="false">
      </species>
      <species id="M_ADPG_c" name="ADPglucose" compartment="c" hasOnlySubstanceUnits="false" boundaryCondition="false" constant="false">
      </species>
      <species id="M_DGAL_c" name="D-Galactarate" compartment="c" hasOnlySubstanceUnits="false" boundaryCondition="false" constant="false">
      </species>
      <species id="M_D4DG_c" name="5-Dehydro-4-deoxy-D-glucarate" compartment="c" hasOnlySubstanceUnits="false" boundaryCondition="false" constant="false">
      </species>
      <species id="M_GCL_c" name="D-Glucuronolactone" compartment="c" hasOnlySubstanceUnits="false" boundaryCondition="false" constant="false">
      </species>
      <species id="M_GLUCR_c" name="D-Glucarate" compartment="c" hasOnlySubstanceUnits="false" boundaryCondition="false" constant="false">
      </species>
      <species id="M_25DOP_c" name="2,5-Dioxopentanoate" compartment="c" hasOnlySubstanceUnits="false" boundaryCondition="false" constant="false">
      </species>
      <species id="M_2D3DX_c" name="2-Dehydro-3-deoxy-D-pentonate" compartment="c" hasOnlySubstanceUnits="false" boundaryCondition="false" constant="false">
      </species>
      <species id="M_5H24DP_c" name="5-Formyltetrahydrofolate" compartment="c" hasOnlySubstanceUnits="false" boundaryCondition="false" constant="false">
      </species>
      <species id="M_ASB_c" name="Ascorbate" compartment="c" hasOnlySubstanceUnits="false" boundaryCondition="false" constant="false">
      </species>
      <species id="M_MDAC_c" name="Monodehydroascorbate" compartment="c" hasOnlySubstanceUnits="false" boundaryCondition="false" constant="false">
      </species>
      <species id="M_MLT_c" name="Maltose" compartment="c" hasOnlySubstanceUnits="false" boundaryCondition="false" constant="false">
      </species>
      <species id="M_DGLS_c" name="D-Glucoside" compartment="c" hasOnlySubstanceUnits="false" boundaryCondition="false" constant="false">
      </species>
      <species id="M_ROH_c" name="Alcohol-with-R-side-chain" compartment="c" hasOnlySubstanceUnits="false" boundaryCondition="false" constant="false">
      </species>
      <species id="M_CBIO_c" name="Cellobiose" compartment="c" hasOnlySubstanceUnits="false" boundaryCondition="false" constant="false">
      </species>
      <species id="M_bDGLC_c" name="beta-D-Glucose" compartment="c" hasOnlySubstanceUnits="false" boundaryCondition="false" constant="false">
      </species>
      <species id="M_GA6P_c" name="D-Glucosamine-6-phosphate" compartment="c" hasOnlySubstanceUnits="false" boundaryCondition="false" constant="false">
      </species>
      <species id="M_GA1P_c" name="D-Glucosamine-1-phosphate" compartment="c" hasOnlySubstanceUnits="false" boundaryCondition="false" constant="false">
      </species>
      <species id="M_NAGA1P_c" name="N-Acetyl-D-glucosamine-1-phosphate" compartment="c" hasOnlySubstanceUnits="false" boundaryCondition="false" constant="false">
      </species>
      <species id="M_UDPNAGEP_c" name="UDP-N-acetyl-3-1-carboxyvinyl-D-glucosamine" compartment="c" hasOnlySubstanceUnits="false" boundaryCondition="false" constant="false">
      </species>
      <species id="M_UDPNAM_c" name="UDP-N-acetylmuramate" compartment="c" hasOnlySubstanceUnits="false" boundaryCondition="false" constant="false">
      </species>
      <species id="M_CHBIO_c" name="Chitobiose" compartment="c" hasOnlySubstanceUnits="false" boundaryCondition="false" constant="false">
      </species>
      <species id="M_NADG_c" name="N-Acetyl-D-glucosamine" compartment="c" hasOnlySubstanceUnits="false" boundaryCondition="false" constant="false">
      </species>
      <species id="M_ACMAM_c" name="N-Acetyl-D-mannosamine" compartment="c" hasOnlySubstanceUnits="false" boundaryCondition="false" constant="false">
      </species>
      <species id="M_NAM6P_c" name="N-Acetyl-D-mannosamine 6-phosphate" compartment="c" hasOnlySubstanceUnits="false" boundaryCondition="false" constant="false">
      </species>
      <species id="M_UACMAM_c" name="UDP-N-acetyl-D-galactosamine" compartment="c" hasOnlySubstanceUnits="false" boundaryCondition="false" constant="false">
      </species>
      <species id="M_DTDPGLU_c" name="dTDP-glucose" compartment="c" hasOnlySubstanceUnits="false" boundaryCondition="false" constant="false">
      </species>
      <species id="M_DTGAL_c" name="dTDP-galactose" compartment="c" hasOnlySubstanceUnits="false" boundaryCondition="false" constant="false">
      </species>
      <species id="M_UGAT_c" name="UDP-D-galacturonate" compartment="c" hasOnlySubstanceUnits="false" boundaryCondition="false" constant="false">
      </species>
      <species id="M_DTGC_c" name="dTDP-D-glucuronate" compartment="c" hasOnlySubstanceUnits="false" boundaryCondition="false" constant="false">
      </species>
      <species id="M_DTDP4D6DG_c" name="dTDP-4-dehydro-6-deoxy-D-glucose" compartment="c" hasOnlySubstanceUnits="false" boundaryCondition="false" constant="false">
      </species>
      <species id="M_GDP4D6DM_c" name="GDP-4-dehydro-6-deoxy-L-mannose" compartment="c" hasOnlySubstanceUnits="false" boundaryCondition="false" constant="false">
      </species>
      <species id="M_GDPRMN_c" name="GDP-6-deoxy-L-mannose" compartment="c" hasOnlySubstanceUnits="false" boundaryCondition="false" constant="false">
      </species>
      <species id="M_LAC_c" name="R-Lactate" compartment="c" hasOnlySubstanceUnits="false" boundaryCondition="false" constant="false">
      </species>
      <species id="M_MTG_c" name="Methylglyoxal" compartment="c" hasOnlySubstanceUnits="false" boundaryCondition="false" constant="false">
      </species>
      <species id="M_LTG_c" name="R-S-Lactoylglutathione" compartment="c" hasOnlySubstanceUnits="false" boundaryCondition="false" constant="false">
      </species>
      <species id="M_LLAC_c" name="S-Lactate" compartment="c" hasOnlySubstanceUnits="false" boundaryCondition="false" constant="false">
      </species>
      <species id="M_FOCYT_c" name="Ferrocytochrome C" compartment="c" hasOnlySubstanceUnits="false" boundaryCondition="false" constant="false">
      </species>
      <species id="M_GLX_c" name="Glyoxylate" compartment="c" hasOnlySubstanceUnits="false" boundaryCondition="false" constant="false">
      </species>
      <species id="M_H3OP_c" name="2-Hydroxy-3-oxopropanoate" compartment="c" hasOnlySubstanceUnits="false" boundaryCondition="false" constant="false">
      </species>
      <species id="M_DGLYCERATE_c" name="D-glycerate" compartment="c" hasOnlySubstanceUnits="false" boundaryCondition="false" constant="false">
      </species>
      <species id="M_HYDROXYAKG_c" name="D-4-Hydroxy-2-oxoglutarate" compartment="c" hasOnlySubstanceUnits="false" boundaryCondition="false" constant="false">
      </species>
      <species id="M_2PPG_c" name="2-Phosphoglycolate" compartment="c" hasOnlySubstanceUnits="false" boundaryCondition="false" constant="false">
      </species>
      <species id="M_HPYR_c" name="Hydroxypyruvate" compartment="c" hasOnlySubstanceUnits="false" boundaryCondition="false" constant="false">
      </species>
      <species id="M_PPIP_c" name="Propanoate" compartment="c" hasOnlySubstanceUnits="false" boundaryCondition="false" constant="false">
      </species>
      <species id="M_PPCOA_c" name="Propanoyl-CoA" compartment="c" hasOnlySubstanceUnits="false" boundaryCondition="false" constant="false">
      </species>
      <species id="M_HPCOA_c" name="3-Hydroxypropionyl-CoA" compartment="c" hasOnlySubstanceUnits="false" boundaryCondition="false" constant="false">
      </species>
      <species id="M_OPCOA_c" name="3-Oxopropionyl-CoA" compartment="c" hasOnlySubstanceUnits="false" boundaryCondition="false" constant="false">
      </species>
      <species id="M_MALCOA_c" name="Malonyl-CoA" compartment="c" hasOnlySubstanceUnits="false" boundaryCondition="false" constant="false">
      </species>
      <species id="M_P1AL_c" name="2-Propyn-1-al" compartment="c" hasOnlySubstanceUnits="false" boundaryCondition="false" constant="false">
      </species>
      <species id="M_PROPYNOATE_c" name="Propynoate" compartment="c" hasOnlySubstanceUnits="false" boundaryCondition="false" constant="false">
      </species>
      <species id="M_AACCOA_c" name="Acetoacetyl-CoA" compartment="c" hasOnlySubstanceUnits="false" boundaryCondition="false" constant="false">
      </species>
      <species id="M_3OPPA_c" name="3-Oxopropanoate" compartment="c" hasOnlySubstanceUnits="false" boundaryCondition="false" constant="false">
      </species>
      <species id="M_HPPA_c" name="3-Hydroxypropanoate " compartment="c" hasOnlySubstanceUnits="false" boundaryCondition="false" constant="false">
      </species>
      <species id="M_PNCOA_c" name="Propenoyl-CoA" compartment="c" hasOnlySubstanceUnits="false" boundaryCondition="false" constant="false">
      </species>
      <species id="M_ETFLA_c" name="Electron-transferring-flavoprotein" compartment="c" hasOnlySubstanceUnits="false" boundaryCondition="false" constant="false">
      </species>
      <species id="M_RTFLA_c" name="Electron-transferring flavoprotein" compartment="c" hasOnlySubstanceUnits="false" boundaryCondition="false" constant="false">
      </species>
      <species id="M_PROP_c" name="PROP" compartment="c" hasOnlySubstanceUnits="false" boundaryCondition="false" constant="false">
      </species>
      <species id="M_PPADY_c" name="PPADY" compartment="c" hasOnlySubstanceUnits="false" boundaryCondition="false" constant="false">
      </species>
      <species id="M_MOPCOA_c" name="(S)-Methylmalonyl-CoA" compartment="c" hasOnlySubstanceUnits="false" boundaryCondition="false" constant="false">
      </species>
      <species id="M_METHMASAL_c" name="S-Methylmalonate-semialdehyde" compartment="c" hasOnlySubstanceUnits="false" boundaryCondition="false" constant="false">
      </species>
      <species id="M_MCIT_c" name="2-Methylcitrate" compartment="c" hasOnlySubstanceUnits="false" boundaryCondition="false" constant="false">
      </species>
      <species id="M_MACO_c" name="cis-2-Methylaconitate" compartment="c" hasOnlySubstanceUnits="false" boundaryCondition="false" constant="false">
      </species>
      <species id="M_MICIT_c" name="cis-2-Methylaconitate" compartment="c" hasOnlySubstanceUnits="false" boundaryCondition="false" constant="false">
      </species>
      <species id="M_SUCCSAL_c" name="Succinate semialdehyde" compartment="c" hasOnlySubstanceUnits="false" boundaryCondition="false" constant="false">
      </species>
      <species id="M_GABA_c" name="4-Aminobutanoate" compartment="c" hasOnlySubstanceUnits="false" boundaryCondition="false" constant="false">
      </species>
      <species id="M_B1OL_c" name="3-Butyn-1-ol" compartment="c" hasOnlySubstanceUnits="false" boundaryCondition="false" constant="false">
      </species>
      <species id="M_B1AL_c" name="3-Butyn-1-al" compartment="c" hasOnlySubstanceUnits="false" boundaryCondition="false" constant="false">
      </species>
      <species id="M_BTNO_c" name="3-Butynoate" compartment="c" hasOnlySubstanceUnits="false" boundaryCondition="false" constant="false">
      </species>
      <species id="M_HBUT_c" name="(R)-3-Hydroxybutanoate" compartment="c" hasOnlySubstanceUnits="false" boundaryCondition="false" constant="false">
      </species>
      <species id="M_AAC_c" name="Acetoacetate" compartment="c" hasOnlySubstanceUnits="false" boundaryCondition="false" constant="false">
      </species>
      <species id="M_RHBCOA_c" name="3-Hydroxybutanoyl-CoA" compartment="c" hasOnlySubstanceUnits="false" boundaryCondition="false" constant="false">
      </species>
      <species id="M_PHB_c" name="PHB" compartment="c" hasOnlySubstanceUnits="false" boundaryCondition="false" constant="false">
      </species>
      <species id="M_SHBCOA_c" name="S-3-Hydroxybutyryl-CoA" compartment="c" hasOnlySubstanceUnits="false" boundaryCondition="false" constant="false">
      </species>
      <species id="M_G1COA_c" name="Glutaconyl-1-CoA" compartment="c" hasOnlySubstanceUnits="false" boundaryCondition="false" constant="false">
      </species>
      <species id="M_HGCOA_c" name="2-Hydroxyglutaryl-CoA" compartment="c" hasOnlySubstanceUnits="false" boundaryCondition="false" constant="false">
      </species>
      <species id="M_H3MCOA_c" name="S-3-Hydroxy-3-methylglutaryl-CoA" compartment="c" hasOnlySubstanceUnits="false" boundaryCondition="false" constant="false">
      </species>
      <species id="M_BUTANAL_c" name="Butanal" compartment="c" hasOnlySubstanceUnits="false" boundaryCondition="false" constant="false">
      </species>
      <species id="M_BUTANOL_c" name="Butanol" compartment="c" hasOnlySubstanceUnits="false" boundaryCondition="false" constant="false">
      </species>
      <species id="M_ITC_c" name="Itaconate" compartment="c" hasOnlySubstanceUnits="false" boundaryCondition="false" constant="false">
      </species>
      <species id="M_ITCCOA_c" name="Itaconyl-CoA" compartment="c" hasOnlySubstanceUnits="false" boundaryCondition="false" constant="false">
      </species>
      <species id="M_INO1P_c" name="Inositol-1-phosphate" compartment="c" hasOnlySubstanceUnits="false" boundaryCondition="false" constant="false">
      </species>
      <species id="M_MI_c" name="myo-Inositol" compartment="c" hasOnlySubstanceUnits="false" boundaryCondition="false" constant="false">
      </species>
      <species id="M_INO3P_c" name="Inositol-3-phosphate" compartment="c" hasOnlySubstanceUnits="false" boundaryCondition="false" constant="false">
      </species>
      <species id="M_INO4P_c" name="Inositol-4-phosphate" compartment="c" hasOnlySubstanceUnits="false" boundaryCondition="false" constant="false">
      </species>
      <species id="M_PPPI_c" name="Triphosphate" compartment="c" hasOnlySubstanceUnits="false" boundaryCondition="false" constant="false">
      </species>
      <species id="M_S17BP_c" name="Sedoheptulose 1,7-bisphosphate" compartment="c" hasOnlySubstanceUnits="false" boundaryCondition="false" constant="false">
      </species>
      <species id="M_MEOH_c" name="Methanol" compartment="c" hasOnlySubstanceUnits="false" boundaryCondition="false" constant="false">
      </species>
      <species id="M_CYTC_c" name="Cytochrome-c" compartment="c" hasOnlySubstanceUnits="false" boundaryCondition="false" constant="false">
      </species>
      <species id="M_HMGT_c" name="S-(Hydroxymethyl)glutathione" compartment="c" hasOnlySubstanceUnits="false" boundaryCondition="false" constant="false">
      </species>
      <species id="M_FMGT_c" name="S-Formylglutathione" compartment="c" hasOnlySubstanceUnits="false" boundaryCondition="false" constant="false">
      </species>
      <species id="M_A3H6P_c" name="D-arabino-Hex-3-ulose 6-phosphate" compartment="c" hasOnlySubstanceUnits="false" boundaryCondition="false" constant="false">
      </species>
      <species id="M_CABM_c" name="Carbamate" compartment="c" hasOnlySubstanceUnits="false" boundaryCondition="false" constant="false">
      </species>
      <species id="M_METTHF_c" name="5,10-Methylenetetrahydrofolate" compartment="c" hasOnlySubstanceUnits="false" boundaryCondition="false" constant="false">
      </species>
      <species id="M_NO2_c" name="Nitrite" compartment="c" hasOnlySubstanceUnits="false" boundaryCondition="false" constant="false">
      </species>
      <species id="M_APS_c" name="Adenylylsulfate" compartment="c" hasOnlySubstanceUnits="false" boundaryCondition="false" constant="false">
      </species>
      <species id="M_PAPS_c" name="3-Phosphoadenylyl-sulfate" compartment="c" hasOnlySubstanceUnits="false" boundaryCondition="false" constant="false">
      </species>
      <species id="M_RTHIO_c" name="Reduced-thioredoxin" compartment="c" hasOnlySubstanceUnits="false" boundaryCondition="false" constant="false">
      </species>
      <species id="M_OTHIO_c" name="Oxidized-thioredoxin" compartment="c" hasOnlySubstanceUnits="false" boundaryCondition="false" constant="false">
      </species>
      <species id="M_PAP_c" name="Adenosine-3,5-bisphosphate" compartment="c" hasOnlySubstanceUnits="false" boundaryCondition="false" constant="false">
      </species>
      <species id="M_H2S_c" name="Hydrogen-sulfide" compartment="c" hasOnlySubstanceUnits="false" boundaryCondition="false" constant="false">
      </species>
      <species id="M_ACACP_c" name="Acetyl-[acyl-carrier-protein]" compartment="c" hasOnlySubstanceUnits="false" boundaryCondition="false" constant="false">
      </species>
      <species id="M_C040ACP_c" name="C040ACP" compartment="c" hasOnlySubstanceUnits="false" boundaryCondition="false" constant="false">
      </species>
      <species id="M_C060ACP_c" name="C060ACP" compartment="c" hasOnlySubstanceUnits="false" boundaryCondition="false" constant="false">
      </species>
      <species id="M_C080ACP_c" name="C080ACP" compartment="c" hasOnlySubstanceUnits="false" boundaryCondition="false" constant="false">
      </species>
      <species id="M_C121ACP_c" name="C121ACP" compartment="c" hasOnlySubstanceUnits="false" boundaryCondition="false" constant="false">
      </species>
      <species id="M_C141ACP_c" name="C141ACP" compartment="c" hasOnlySubstanceUnits="false" boundaryCondition="false" constant="false">
      </species>
      <species id="M_C160ACP_c" name="Hexadecanoyl-[acyl-carrier-protein]" compartment="c" hasOnlySubstanceUnits="false" boundaryCondition="false" constant="false">
      </species>
      <species id="M_C161ACP_c" name="3-Oxoacyl-[acyl-carrier-protein] " compartment="c" hasOnlySubstanceUnits="false" boundaryCondition="false" constant="false">
      </species>
      <species id="M_C180ACP_c" name="Stearoyl-[acyl-carrier-protein]" compartment="c" hasOnlySubstanceUnits="false" boundaryCondition="false" constant="false">
      </species>
      <species id="M_C181ACP_c" name="Oleoyl-[acyl-carrier-protein]" compartment="c" hasOnlySubstanceUnits="false" boundaryCondition="false" constant="false">
      </species>
      <species id="M_C160_c" name="Hexadecanoic-acid" compartment="c" hasOnlySubstanceUnits="false" boundaryCondition="false" constant="false">
      </species>
      <species id="M_C100_c" name="C100" compartment="c" hasOnlySubstanceUnits="false" boundaryCondition="false" constant="false">
      </species>
      <species id="M_C060_c" name="C060" compartment="c" hasOnlySubstanceUnits="false" boundaryCondition="false" constant="false">
      </species>
      <species id="M_DX5P_c" name="1-Deoxy-D-xylulose-5-phosphate" compartment="c" hasOnlySubstanceUnits="false" boundaryCondition="false" constant="false">
      </species>
      <species id="M_MDE4P_c" name="2-C-Methyl-D-erythritol-4-phosphate" compartment="c" hasOnlySubstanceUnits="false" boundaryCondition="false" constant="false">
      </species>
      <species id="M_CDPMDE_c" name="2-phospho-4-cytidine-5-diphospho-2-C-methyl-D-erythritol" compartment="c" hasOnlySubstanceUnits="false" boundaryCondition="false" constant="false">
      </species>
      <species id="M_2PCDPMDE_c" name="2-phospho-4-cytidine-5-diphospho-2-C-methyl-D-erythritol" compartment="c" hasOnlySubstanceUnits="false" boundaryCondition="false" constant="false">
      </species>
      <species id="M_MDECPP_c" name="2-C-Methyl-D-erythritol-2,4-cyclodiphosphate" compartment="c" hasOnlySubstanceUnits="false" boundaryCondition="false" constant="false">
      </species>
      <species id="M_HMB4PP_c" name="1-Hydroxy-2-methyl-2-butenyl-4-diphosphate" compartment="c" hasOnlySubstanceUnits="false" boundaryCondition="false" constant="false">
      </species>
      <species id="M_GPP_c" name="Geranyl-diphosphate" compartment="c" hasOnlySubstanceUnits="false" boundaryCondition="false" constant="false">
      </species>
      <species id="M_RVK_c" name="RVK" compartment="c" hasOnlySubstanceUnits="false" boundaryCondition="false" constant="false">
      </species>
      <species id="M_VK_c" name="VK" compartment="c" hasOnlySubstanceUnits="false" boundaryCondition="false" constant="false">
      </species>
      <species id="M_GL_c" name="Glycerol" compartment="c" hasOnlySubstanceUnits="false" boundaryCondition="false" constant="false">
      </species>
      <species id="M_GL3P_c" name="sn-Glycerol-3-phosphate" compartment="c" hasOnlySubstanceUnits="false" boundaryCondition="false" constant="false">
      </species>
      <species id="M_DGR_c" name="D-1,2-Diacylglycerol" compartment="c" hasOnlySubstanceUnits="false" boundaryCondition="false" constant="false">
      </species>
      <species id="M_AGCR_c" name="Glyceride" compartment="c" hasOnlySubstanceUnits="false" boundaryCondition="false" constant="false">
      </species>
      <species id="M_TAGCR_c" name="Triacylglycerol" compartment="c" hasOnlySubstanceUnits="false" boundaryCondition="false" constant="false">
      </species>
      <species id="M_INS_c" name="Inosine" compartment="c" hasOnlySubstanceUnits="false" boundaryCondition="false" constant="false">
      </species>
      <species id="M_XMP_c" name="Xanthosine-5-phosphate" compartment="c" hasOnlySubstanceUnits="false" boundaryCondition="false" constant="false">
      </species>
      <species id="M_XTSINE_c" name="Xanthosine" compartment="c" hasOnlySubstanceUnits="false" boundaryCondition="false" constant="false">
      </species>
      <species id="M_PA_c" name="Phosphatidate" compartment="c" hasOnlySubstanceUnits="false" boundaryCondition="false" constant="false">
      </species>
      <species id="M_PS_c" name="Phosphatidylserine" compartment="c" hasOnlySubstanceUnits="false" boundaryCondition="false" constant="false">
      </species>
      <species id="M_PGP_c" name="Phosphatidylglycerophosphate" compartment="c" hasOnlySubstanceUnits="false" boundaryCondition="false" constant="false">
      </species>
      <species id="M_CL_c" name="Cardiolipin" compartment="c" hasOnlySubstanceUnits="false" boundaryCondition="false" constant="false">
      </species>
      <species id="M_ACOA_c" name="Acyl-CoA" compartment="c" hasOnlySubstanceUnits="false" boundaryCondition="false" constant="false">
      </species>
      <species id="M_AGL3P_c" name="Acyl-sn-glycerol-3-phosphate" compartment="c" hasOnlySubstanceUnits="false" boundaryCondition="false" constant="false">
      </species>
      <species id="M_PRPP_c" name="5-Phospho-alpha-D-ribose-1-diphosphate" compartment="c" hasOnlySubstanceUnits="false" boundaryCondition="false" constant="false">
      </species>
      <species id="M_PRAM_c" name="5-Phosphoribosylamine" compartment="c" hasOnlySubstanceUnits="false" boundaryCondition="false" constant="false">
      </species>
      <species id="M_FGAM_c" name="2-Formamido-N1-5-phosphoribosylacetamidine" compartment="c" hasOnlySubstanceUnits="false" boundaryCondition="false" constant="false">
      </species>
      <species id="M_AIR_c" name="Aminoimidazole-ribotide" compartment="c" hasOnlySubstanceUnits="false" boundaryCondition="false" constant="false">
      </species>
      <species id="M_CAIR_c" name="1-5-Phospho-D-ribosyl-5-amino-4-imidazolecarboxylate" compartment="c" hasOnlySubstanceUnits="false" boundaryCondition="false" constant="false">
      </species>
      <species id="M_SAICAR_c" name="1-5-Phosphoribosyl-5-amino-4-N-succinocarboxamide-imidazole" compartment="c" hasOnlySubstanceUnits="false" boundaryCondition="false" constant="false">
      </species>
      <species id="M_PRFICA_c" name="1-5-Phosphoribosyl-5-formamido-4-imidazolecarboxamide" compartment="c" hasOnlySubstanceUnits="false" boundaryCondition="false" constant="false">
      </species>
      <species id="M_DCAMP_c" name="N6-(1,2-Dicarboxyethyl)AMP" compartment="c" hasOnlySubstanceUnits="false" boundaryCondition="false" constant="false">
      </species>
      <species id="M_GMP_c" name="GMP" compartment="c" hasOnlySubstanceUnits="false" boundaryCondition="false" constant="false">
      </species>
      <species id="M_cAMP_c" name="3,5-Cyclic-AMP" compartment="c" hasOnlySubstanceUnits="false" boundaryCondition="false" constant="false">
      </species>
      <species id="M_cGMP_c" name="3,5-Cyclic-GMP" compartment="c" hasOnlySubstanceUnits="false" boundaryCondition="false" constant="false">
      </species>
      <species id="M_DGMP_c" name="dGMP" compartment="c" hasOnlySubstanceUnits="false" boundaryCondition="false" constant="false">
      </species>
      <species id="M_DGDP_c" name="dGDP" compartment="c" hasOnlySubstanceUnits="false" boundaryCondition="false" constant="false">
      </species>
      <species id="M_IDP_c" name="IDP" compartment="c" hasOnlySubstanceUnits="false" boundaryCondition="false" constant="false">
      </species>
      <species id="M_ITP_c" name="ITP" compartment="c" hasOnlySubstanceUnits="false" boundaryCondition="false" constant="false">
      </species>
      <species id="M_AD_c" name="Adenine" compartment="c" hasOnlySubstanceUnits="false" boundaryCondition="false" constant="false">
      </species>
      <species id="M_GN_c" name="Guanine" compartment="c" hasOnlySubstanceUnits="false" boundaryCondition="false" constant="false">
      </species>
      <species id="M_DG_c" name="Deoxyguanosine" compartment="c" hasOnlySubstanceUnits="false" boundaryCondition="false" constant="false">
      </species>
      <species id="M_pppGpp_c" name="Guanosine-3-diphosphate-5-triphosphate" compartment="c" hasOnlySubstanceUnits="false" boundaryCondition="false" constant="false">
      </species>
      <species id="M_ppGpp_c" name="guanosine-5-diphosphate-3-diphosphate" compartment="c" hasOnlySubstanceUnits="false" boundaryCondition="false" constant="false">
      </species>
      <species id="M_DADP_c" name="dADP" compartment="c" hasOnlySubstanceUnits="false" boundaryCondition="false" constant="false">
      </species>
      <species id="M_ARIB_c" name="ADPribose" compartment="c" hasOnlySubstanceUnits="false" boundaryCondition="false" constant="false">
      </species>
      <species id="M_DAMP_c" name="dAMP" compartment="c" hasOnlySubstanceUnits="false" boundaryCondition="false" constant="false">
      </species>
      <species id="M_AppppA_c" name="P1,P4-Bis5-adenosyl-tetraphosphate" compartment="c" hasOnlySubstanceUnits="false" boundaryCondition="false" constant="false">
      </species>
      <species id="M_A4IZM_c" name="5-Amino-4-imidazolecarboxyamide" compartment="c" hasOnlySubstanceUnits="false" boundaryCondition="false" constant="false">
      </species>
      <species id="M_GSN_c" name="Guanosine" compartment="c" hasOnlySubstanceUnits="false" boundaryCondition="false" constant="false">
      </species>
      <species id="M_DA_c" name="Deoxyadenosine" compartment="c" hasOnlySubstanceUnits="false" boundaryCondition="false" constant="false">
      </species>
      <species id="M_DIN_c" name="Deoxyinosine" compartment="c" hasOnlySubstanceUnits="false" boundaryCondition="false" constant="false">
      </species>
      <species id="M_CAASP_c" name="N-Carbamoyl-L-aspartate" compartment="c" hasOnlySubstanceUnits="false" boundaryCondition="false" constant="false">
      </species>
      <species id="M_DOROA_c" name="S-Dihydroorotate" compartment="c" hasOnlySubstanceUnits="false" boundaryCondition="false" constant="false">
      </species>
      <species id="M_OROA_c" name="Orotate" compartment="c" hasOnlySubstanceUnits="false" boundaryCondition="false" constant="false">
      </species>
      <species id="M_OMP_c" name="Orotidine-5-phosphate" compartment="c" hasOnlySubstanceUnits="false" boundaryCondition="false" constant="false">
      </species>
      <species id="M_CDP_c" name="CDP" compartment="c" hasOnlySubstanceUnits="false" boundaryCondition="false" constant="false">
      </species>
      <species id="M_DCDP_c" name="dCDP" compartment="c" hasOnlySubstanceUnits="false" boundaryCondition="false" constant="false">
      </species>
      <species id="M_DUTP_c" name="dUTP" compartment="c" hasOnlySubstanceUnits="false" boundaryCondition="false" constant="false">
      </species>
      <species id="M_DUMP_c" name="dUMP" compartment="c" hasOnlySubstanceUnits="false" boundaryCondition="false" constant="false">
      </species>
      <species id="M_DCMP_c" name="dCMP" compartment="c" hasOnlySubstanceUnits="false" boundaryCondition="false" constant="false">
      </species>
      <species id="M_PURI5P_c" name="Pseudouridine-5-phosphate" compartment="c" hasOnlySubstanceUnits="false" boundaryCondition="false" constant="false">
      </species>
      <species id="M_DHF_c" name="Dihydrofolate" compartment="c" hasOnlySubstanceUnits="false" boundaryCondition="false" constant="false">
      </species>
      <species id="M_DUDP_c" name="dUDP" compartment="c" hasOnlySubstanceUnits="false" boundaryCondition="false" constant="false">
      </species>
      <species id="M_CYTD_c" name="Cytidine" compartment="c" hasOnlySubstanceUnits="false" boundaryCondition="false" constant="false">
      </species>
      <species id="M_CYTS_c" name="Cytosine" compartment="c" hasOnlySubstanceUnits="false" boundaryCondition="false" constant="false">
      </species>
      <species id="M_DC_c" name="Deoxycytidine" compartment="c" hasOnlySubstanceUnits="false" boundaryCondition="false" constant="false">
      </species>
      <species id="M_DT_c" name="Thymidine" compartment="c" hasOnlySubstanceUnits="false" boundaryCondition="false" constant="false">
      </species>
      <species id="M_5MCYT_c" name="5-Methylcytosine" compartment="c" hasOnlySubstanceUnits="false" boundaryCondition="false" constant="false">
      </species>
      <species id="M_URBUT_c" name="URBUT" compartment="c" hasOnlySubstanceUnits="false" boundaryCondition="false" constant="false">
      </species>
      <species id="M_AMBUT_c" name="AMBUT" compartment="c" hasOnlySubstanceUnits="false" boundaryCondition="false" constant="false">
      </species>
      <species id="M_GCYS_c" name="gamma-L-Glutamyl-L-cysteine" compartment="c" hasOnlySubstanceUnits="false" boundaryCondition="false" constant="false">
      </species>
      <species id="M_BASP_c" name="4-Phospho-L-aspartate" compartment="c" hasOnlySubstanceUnits="false" boundaryCondition="false" constant="false">
      </species>
      <species id="M_ASPSA_c" name="L-Aspartate-4-semialdehyde" compartment="c" hasOnlySubstanceUnits="false" boundaryCondition="false" constant="false">
      </species>
      <species id="M_HSER_c" name="L-Homoserine" compartment="c" hasOnlySubstanceUnits="false" boundaryCondition="false" constant="false">
      </species>
      <species id="M_PHSER_c" name="O-Phospho-L-homoserine" compartment="c" hasOnlySubstanceUnits="false" boundaryCondition="false" constant="false">
      </species>
      <species id="M_PHP_c" name="3-Phosphonooxypyruvate" compartment="c" hasOnlySubstanceUnits="false" boundaryCondition="false" constant="false">
      </species>
      <species id="M_3PSER_c" name="3-Phosphoserine" compartment="c" hasOnlySubstanceUnits="false" boundaryCondition="false" constant="false">
      </species>
      <species id="M_SAP_c" name="S-Aminomethyldihydrolipoylprotein" compartment="c" hasOnlySubstanceUnits="false" boundaryCondition="false" constant="false">
      </species>
      <species id="M_DHLIPOYLPROTEIN_c" name="Dihydrolipoylprotein" compartment="c" hasOnlySubstanceUnits="false" boundaryCondition="false" constant="false">
      </species>
      <species id="M_LIPOYLPROTEIN_c" name="Lipoylprotein" compartment="c" hasOnlySubstanceUnits="false" boundaryCondition="false" constant="false">
      </species>
      <species id="M_LLCT_c" name="L-Cystathionine" compartment="c" hasOnlySubstanceUnits="false" boundaryCondition="false" constant="false">
      </species>
      <species id="M_CHOL_c" name="Choline" compartment="c" hasOnlySubstanceUnits="false" boundaryCondition="false" constant="false">
      </species>
      <species id="M_BETAH_c" name="Betanine-aldehyde" compartment="c" hasOnlySubstanceUnits="false" boundaryCondition="false" constant="false">
      </species>
      <species id="M_SARC_c" name="Sarcosine" compartment="c" hasOnlySubstanceUnits="false" boundaryCondition="false" constant="false">
      </species>
      <species id="M_DAMBUT_c" name="alpha,gamma-Diaminobutyrate" compartment="c" hasOnlySubstanceUnits="false" boundaryCondition="false" constant="false">
      </species>
      <species id="M_HAC_c" name="HAC" compartment="c" hasOnlySubstanceUnits="false" boundaryCondition="false" constant="false">
      </species>
      <species id="M_OSLHSER_c" name="O-Succinyl-L-homoserine" compartment="c" hasOnlySubstanceUnits="false" boundaryCondition="false" constant="false">
      </species>
      <species id="M_MTHPG_c" name="MTHPG" compartment="c" hasOnlySubstanceUnits="false" boundaryCondition="false" constant="false">
      </species>
      <species id="M_THPG_c" name="THPG" compartment="c" hasOnlySubstanceUnits="false" boundaryCondition="false" constant="false">
      </species>
      <species id="M_OAHSER_c" name="O-Acetyl-L-homoserine" compartment="c" hasOnlySubstanceUnits="false" boundaryCondition="false" constant="false">
      </species>
      <species id="M_SRLH_c" name="S-Ribosyl-L-homocysteine" compartment="c" hasOnlySubstanceUnits="false" boundaryCondition="false" constant="false">
      </species>
      <species id="M_THSUL_c" name="Thiosulfate" compartment="c" hasOnlySubstanceUnits="false" boundaryCondition="false" constant="false">
      </species>
      <species id="M_ASER_c" name="O-Acetyl-L-serine" compartment="c" hasOnlySubstanceUnits="false" boundaryCondition="false" constant="false">
      </species>
      <species id="M_AACL_c" name="2-Aminoacrylate" compartment="c" hasOnlySubstanceUnits="false" boundaryCondition="false" constant="false">
      </species>
      <species id="M_CYSI_c" name="L-Cystine" compartment="c" hasOnlySubstanceUnits="false" boundaryCondition="false" constant="false">
      </species>
      <species id="M_TCYS_c" name="Thiocysteine" compartment="c" hasOnlySubstanceUnits="false" boundaryCondition="false" constant="false">
      </species>
      <species id="M_MCPYR_c" name="Mercaptopyruvate" compartment="c" hasOnlySubstanceUnits="false" boundaryCondition="false" constant="false">
      </species>
      <species id="M_CYST_c" name="L-Cysteate" compartment="c" hasOnlySubstanceUnits="false" boundaryCondition="false" constant="false">
      </species>
      <species id="M_SFPYR_c" name="3-Sulfopyruvate" compartment="c" hasOnlySubstanceUnits="false" boundaryCondition="false" constant="false">
      </species>
      <species id="M_SFALA_c" name="3-Sulfino-L-alanine" compartment="c" hasOnlySubstanceUnits="false" boundaryCondition="false" constant="false">
      </species>
      <species id="M_SFIPYR_c" name="3-Sulfinylpyruvate" compartment="c" hasOnlySubstanceUnits="false" boundaryCondition="false" constant="false">
      </species>
      <species id="M_ACLAC_c" name="S-2-Acetolactate" compartment="c" hasOnlySubstanceUnits="false" boundaryCondition="false" constant="false">
      </species>
      <species id="M_DHMVA_c" name="R-2,3-dihydroxy-3-methylbutanoate" compartment="c" hasOnlySubstanceUnits="false" boundaryCondition="false" constant="false">
      </species>
      <species id="M_OIVAL_c" name="3-Methyl-2-oxobutanoate" compartment="c" hasOnlySubstanceUnits="false" boundaryCondition="false" constant="false">
      </species>
      <species id="M_ABUT_c" name="S-2-Aceto-2-hydroxybutanoate" compartment="c" hasOnlySubstanceUnits="false" boundaryCondition="false" constant="false">
      </species>
      <species id="M_DHMP_c" name="R-2,3-dihydroxy-3-methylpentanoate" compartment="c" hasOnlySubstanceUnits="false" boundaryCondition="false" constant="false">
      </species>
      <species id="M_3MOP_c" name="3-Methyl-2-oxopentanoate" compartment="c" hasOnlySubstanceUnits="false" boundaryCondition="false" constant="false">
      </species>
      <species id="M_IPPMAL_c" name="2-Isopropylmalate" compartment="c" hasOnlySubstanceUnits="false" boundaryCondition="false" constant="false">
      </species>
      <species id="M_2IPM_c" name="2IMP" compartment="c" hasOnlySubstanceUnits="false" boundaryCondition="false" constant="false">
      </species>
      <species id="M_3IPM_c" name="3IPM" compartment="c" hasOnlySubstanceUnits="false" boundaryCondition="false" constant="false">
      </species>
      <species id="M_OICAP_c" name="3-Carboxy-4-methyl-2-oxopentanoate" compartment="c" hasOnlySubstanceUnits="false" boundaryCondition="false" constant="false">
      </species>
      <species id="M_4MOP_c" name="4-Methyl-2-oxopentanoate" compartment="c" hasOnlySubstanceUnits="false" boundaryCondition="false" constant="false">
      </species>
      <species id="M_HIBUT_c" name="S-3-Hydroxyisobutyrate" compartment="c" hasOnlySubstanceUnits="false" boundaryCondition="false" constant="false">
      </species>
      <species id="M_bLEU_c" name="L-beta-Leucine" compartment="c" hasOnlySubstanceUnits="false" boundaryCondition="false" constant="false">
      </species>
      <species id="M_O4MP_c" name="O4MP" compartment="c" hasOnlySubstanceUnits="false" boundaryCondition="false" constant="false">
      </species>
      <species id="M_SMBDH_c" name="SMBDH" compartment="c" hasOnlySubstanceUnits="false" boundaryCondition="false" constant="false">
      </species>
      <species id="M_IVCOA_c" name="IVCOA" compartment="c" hasOnlySubstanceUnits="false" boundaryCondition="false" constant="false">
      </species>
      <species id="M_MCTCOA_c" name="MCTCOA" compartment="c" hasOnlySubstanceUnits="false" boundaryCondition="false" constant="false">
      </species>
      <species id="M_HIVCOA_c" name="HIVCOA" compartment="c" hasOnlySubstanceUnits="false" boundaryCondition="false" constant="false">
      </species>
      <species id="M_S2MDH_c" name="2-Methyl-1-hydroxypropyl-ThPP" compartment="c" hasOnlySubstanceUnits="false" boundaryCondition="false" constant="false">
      </species>
      <species id="M_MGLUCOA_c" name="MGLUCOA" compartment="c" hasOnlySubstanceUnits="false" boundaryCondition="false" constant="false">
      </species>
      <species id="M_MPPCOA_c" name="2-Methylpropanoyl-CoA" compartment="c" hasOnlySubstanceUnits="false" boundaryCondition="false" constant="false">
      </species>
      <species id="M_HIBUTCOA_c" name="(S)-3-Hydroxyisobutyryl-CoA" compartment="c" hasOnlySubstanceUnits="false" boundaryCondition="false" constant="false">
      </species>
      <species id="M_2MBTCOA_c" name="2-Methylbutanoyl-CoA " compartment="c" hasOnlySubstanceUnits="false" boundaryCondition="false" constant="false">
      </species>
      <species id="M_2MPECOA_c" name="2-Methylprop-2-enoyl-CoA" compartment="c" hasOnlySubstanceUnits="false" boundaryCondition="false" constant="false">
      </species>
      <species id="M_METHYLMALONATE_c" name="Methylmalonate" compartment="c" hasOnlySubstanceUnits="false" boundaryCondition="false" constant="false">
      </species>
      <species id="M_S2MBDH_c" name="2-Methylbutyraldehyde" compartment="c" hasOnlySubstanceUnits="false" boundaryCondition="false" constant="false">
      </species>
      <species id="M_2MBECOA_c" name="2-Methylbut-2-enoyl-CoA" compartment="c" hasOnlySubstanceUnits="false" boundaryCondition="false" constant="false">
      </species>
      <species id="M_3H2MBCOA_c" name="(2S,3S)-3-Hydroxy-2-methylbutanoyl-CoA" compartment="c" hasOnlySubstanceUnits="false" boundaryCondition="false" constant="false">
      </species>
      <species id="M_2MATACOA_c" name="2-Methylacetoacetyl-CoA" compartment="c" hasOnlySubstanceUnits="false" boundaryCondition="false" constant="false">
      </species>
      <species id="M_DHDP_c" name="2,3-Dihydrodipicolinate" compartment="c" hasOnlySubstanceUnits="false" boundaryCondition="false" constant="false">
      </species>
      <species id="M_TDHDP_c" name="2,3,4,5-Tetrahydrodipicolinate" compartment="c" hasOnlySubstanceUnits="false" boundaryCondition="false" constant="false">
      </species>
      <species id="M_SAOPIM_c" name="N-Succinyl-2-amino-6-oxopimelate" compartment="c" hasOnlySubstanceUnits="false" boundaryCondition="false" constant="false">
      </species>
      <species id="M_SDAPIM_c" name="N-Succinyl-L-2,6-diaminopimelate" compartment="c" hasOnlySubstanceUnits="false" boundaryCondition="false" constant="false">
      </species>
      <species id="M_DAPIM_c" name="L,L-2,6-Diaminopimelate" compartment="c" hasOnlySubstanceUnits="false" boundaryCondition="false" constant="false">
      </species>
      <species id="M_MDAPIM_c" name="meso-2,6-Diaminopimelate" compartment="c" hasOnlySubstanceUnits="false" boundaryCondition="false" constant="false">
      </species>
      <species id="M_OAP_c" name="2-Oxoadipate" compartment="c" hasOnlySubstanceUnits="false" boundaryCondition="false" constant="false">
      </species>
      <species id="M_GDHLA_c" name="S-Glutaryldihydrolipoamide" compartment="c" hasOnlySubstanceUnits="false" boundaryCondition="false" constant="false">
      </species>
      <species id="M_GCOA_c" name="Glutaryl-COA" compartment="c" hasOnlySubstanceUnits="false" boundaryCondition="false" constant="false">
      </species>
      <species id="M_N6AL_c" name="N6-Acetyl-L-lysine" compartment="c" hasOnlySubstanceUnits="false" boundaryCondition="false" constant="false">
      </species>
      <species id="M_5AAPT_c" name="5-Acetamidopentanoate" compartment="c" hasOnlySubstanceUnits="false" boundaryCondition="false" constant="false">
      </species>
      <species id="M_AM2OXH_c" name="6-Acetamido-2-oxohexanoate" compartment="c" hasOnlySubstanceUnits="false" boundaryCondition="false" constant="false">
      </species>
      <species id="M_HN6TL_c" name="3-Hydroxy-N6,N6,N6-trimethyl-L-lysine" compartment="c" hasOnlySubstanceUnits="false" boundaryCondition="false" constant="false">
      </species>
      <species id="M_TMANB_c" name="4-Trimethylammoniobutanal" compartment="c" hasOnlySubstanceUnits="false" boundaryCondition="false" constant="false">
      </species>
      <species id="M_TMANBT_c" name="4-Trimethylammoniobutanoate " compartment="c" hasOnlySubstanceUnits="false" boundaryCondition="false" constant="false">
      </species>
      <species id="M_P5C_c" name="S-1-Pyrroline-5-carboxylate" compartment="c" hasOnlySubstanceUnits="false" boundaryCondition="false" constant="false">
      </species>
      <species id="M_GLUGSAL_c" name="L-Glutamate-5-semialdehyde" compartment="c" hasOnlySubstanceUnits="false" boundaryCondition="false" constant="false">
      </species>
      <species id="M_SUCGLU5S_c" name="N-Succinyl-L-glutamate 5-semialdehyde" compartment="c" hasOnlySubstanceUnits="false" boundaryCondition="false" constant="false">
      </species>
      <species id="M_SUCGLU_c" name="N-Succinyl-L-glutamate" compartment="c" hasOnlySubstanceUnits="false" boundaryCondition="false" constant="false">
      </species>
      <species id="M_SUCARG_c" name="N2-Succinyl-L-arginine" compartment="c" hasOnlySubstanceUnits="false" boundaryCondition="false" constant="false">
      </species>
      <species id="M_N2SORN_c" name="N2-Succinyl-L-ornithine" compartment="c" hasOnlySubstanceUnits="false" boundaryCondition="false" constant="false">
      </species>
      <species id="M_CITR_c" name="L-Citrulline" compartment="c" hasOnlySubstanceUnits="false" boundaryCondition="false" constant="false">
      </species>
      <species id="M_T4HP_c" name="trans-4-Hydroxy-L-proline" compartment="c" hasOnlySubstanceUnits="false" boundaryCondition="false" constant="false">
      </species>
      <species id="M_P3H5C_c" name="L-1-Pyrroline-3-hydroxy-5-carboxylate" compartment="c" hasOnlySubstanceUnits="false" boundaryCondition="false" constant="false">
      </species>
      <species id="M_E4HGLU_c" name="L-erythro-4-Hydroxyglutamate" compartment="c" hasOnlySubstanceUnits="false" boundaryCondition="false" constant="false">
      </species>
      <species id="M_HGLUSA_c" name="L-4-Hydroxyglutamate semialdehyde" compartment="c" hasOnlySubstanceUnits="false" boundaryCondition="false" constant="false">
      </species>
      <species id="M_AGM_c" name="Agmatine " compartment="c" hasOnlySubstanceUnits="false" boundaryCondition="false" constant="false">
      </species>
      <species id="M_UREA_c" name="Urea " compartment="c" hasOnlySubstanceUnits="false" boundaryCondition="false" constant="false">
      </species>
      <species id="M_N4ACAB_c" name="N4ACAB" compartment="c" hasOnlySubstanceUnits="false" boundaryCondition="false" constant="false">
      </species>
      <species id="M_ACAB_c" name="ACAB" compartment="c" hasOnlySubstanceUnits="false" boundaryCondition="false" constant="false">
      </species>
      <species id="M_ABUTA_c" name="4-Aminobutyraldehyde" compartment="c" hasOnlySubstanceUnits="false" boundaryCondition="false" constant="false">
      </species>
      <species id="M_PRBATP_c" name="N1-5-Phospho-D-ribosyl-ATP" compartment="c" hasOnlySubstanceUnits="false" boundaryCondition="false" constant="false">
      </species>
      <species id="M_PRBAMP_c" name="N1-5-Phospho-D-ribosyl-AMP" compartment="c" hasOnlySubstanceUnits="false" boundaryCondition="false" constant="false">
      </species>
      <species id="M_PRFP_c" name="5-5-Phospho-D-ribosylaminoformimino-1-5-phosphoribosyl-imidazole-4-carboxamide" compartment="c" hasOnlySubstanceUnits="false" boundaryCondition="false" constant="false">
      </species>
      <species id="M_DIG3P_c" name="DIG3P" compartment="c" hasOnlySubstanceUnits="false" boundaryCondition="false" constant="false">
      </species>
      <species id="M_UCNA_c" name="Urocanate" compartment="c" hasOnlySubstanceUnits="false" boundaryCondition="false" constant="false">
      </species>
      <species id="M_IDZP_c" name="4,5-Dihydro-4-oxo-5-imidazolepropanoate" compartment="c" hasOnlySubstanceUnits="false" boundaryCondition="false" constant="false">
      </species>
      <species id="M_FMMGLU_c" name="N-Formimino-L-glutamate" compartment="c" hasOnlySubstanceUnits="false" boundaryCondition="false" constant="false">
      </species>
      <species id="M_FMM_c" name="Formamide" compartment="c" hasOnlySubstanceUnits="false" boundaryCondition="false" constant="false">
      </species>
      <species id="M_NPMHIS_c" name="Nalpha-Methylhistidine" compartment="c" hasOnlySubstanceUnits="false" boundaryCondition="false" constant="false">
      </species>
      <species id="M_HISTAMINE_c" name="Histamine" compartment="c" hasOnlySubstanceUnits="false" boundaryCondition="false" constant="false">
      </species>
      <species id="M_IDZATAH_c" name="IDZATAH" compartment="c" hasOnlySubstanceUnits="false" boundaryCondition="false" constant="false">
      </species>
      <species id="M_IDZ4AC_c" name="IDZATAH" compartment="c" hasOnlySubstanceUnits="false" boundaryCondition="false" constant="false">
      </species>
      <species id="M_MACTAC_c" name="4-Maleylacetoacetate" compartment="c" hasOnlySubstanceUnits="false" boundaryCondition="false" constant="false">
      </species>
      <species id="M_GTAH_c" name="Gentisate-aldehyde" compartment="c" hasOnlySubstanceUnits="false" boundaryCondition="false" constant="false">
      </species>
      <species id="M_FUMACTAC_c" name="Fumarylacetoacetate" compartment="c" hasOnlySubstanceUnits="false" boundaryCondition="false" constant="false">
      </species>
      <species id="M_2HHPDD_c" name="2-Hydroxyhepta-2,4-dienedioate" compartment="c" hasOnlySubstanceUnits="false" boundaryCondition="false" constant="false">
      </species>
      <species id="M_4H2OHEP_c" name="4-Hydroxy-2-oxo-heptanedioate" compartment="c" hasOnlySubstanceUnits="false" boundaryCondition="false" constant="false">
      </species>
      <species id="M_2OHEPED_c" name="2-Oxohept-3-enedioate" compartment="c" hasOnlySubstanceUnits="false" boundaryCondition="false" constant="false">
      </species>
      <species id="M_4HPHEAC_c" name="4-Hydroxyphenylacetate" compartment="c" hasOnlySubstanceUnits="false" boundaryCondition="false" constant="false">
      </species>
      <species id="M_4HPHEACCOA_c" name="4-Hydroxyphenylacetyl-CoA" compartment="c" hasOnlySubstanceUnits="false" boundaryCondition="false" constant="false">
      </species>
      <species id="M_4HPHEACG_c" name="4-Hydroxyphenylacetylglycin" compartment="c" hasOnlySubstanceUnits="false" boundaryCondition="false" constant="false">
      </species>
      <species id="M_TYRM_c" name="Tyramine" compartment="c" hasOnlySubstanceUnits="false" boundaryCondition="false" constant="false">
      </species>
      <species id="M_DHPHE_c" name="L-Dopa" compartment="c" hasOnlySubstanceUnits="false" boundaryCondition="false" constant="false">
      </species>
      <species id="M_AE12BZ_c" name="Dopamine" compartment="c" hasOnlySubstanceUnits="false" boundaryCondition="false" constant="false">
      </species>
      <species id="M_MTYRM_c" name="N-Methyltyramine" compartment="c" hasOnlySubstanceUnits="false" boundaryCondition="false" constant="false">
      </species>
      <species id="M_HORD_c" name="Hordenine" compartment="c" hasOnlySubstanceUnits="false" boundaryCondition="false" constant="false">
      </species>
      <species id="M_DHPHEG_c" name="3,4-Dihydroxyphenylethyleneglycol" compartment="c" hasOnlySubstanceUnits="false" boundaryCondition="false" constant="false">
      </species>
      <species id="M_DHMAH_c" name="3,4-Dihydroxymandelaldehyde" compartment="c" hasOnlySubstanceUnits="false" boundaryCondition="false" constant="false">
      </species>
      <species id="M_PHPYR_c" name="Phenylpyruvate" compartment="c" hasOnlySubstanceUnits="false" boundaryCondition="false" constant="false">
      </species>
      <species id="M_2HPHEAC_c" name="2-Hydroxyphenylacetate" compartment="c" hasOnlySubstanceUnits="false" boundaryCondition="false" constant="false">
      </species>
      <species id="M_PHEAM_c" name="Phenylethylamine" compartment="c" hasOnlySubstanceUnits="false" boundaryCondition="false" constant="false">
      </species>
      <species id="M_DPHE_c" name="D-Phenylalanin" compartment="c" hasOnlySubstanceUnits="false" boundaryCondition="false" constant="false">
      </species>
      <species id="M_PHEACT_c" name="Phenylacetate" compartment="c" hasOnlySubstanceUnits="false" boundaryCondition="false" constant="false">
      </species>
      <species id="M_4PHEACG_c" name="Phenylacetylglycine" compartment="c" hasOnlySubstanceUnits="false" boundaryCondition="false" constant="false">
      </species>
      <species id="M_5HKN_c" name="5-Hydroxykynurenine" compartment="c" hasOnlySubstanceUnits="false" boundaryCondition="false" constant="false">
      </species>
      <species id="M_5HKNN_c" name="5-Hydroxykynurenamine" compartment="c" hasOnlySubstanceUnits="false" boundaryCondition="false" constant="false">
      </species>
      <species id="M_5HTRY_c" name="5-Hydroxy-L-tryptophan" compartment="c" hasOnlySubstanceUnits="false" boundaryCondition="false" constant="false">
      </species>
      <species id="M_SEROTONIN_c" name="3-2-Aminoethyl-1H-indol-5-ol" compartment="c" hasOnlySubstanceUnits="false" boundaryCondition="false" constant="false">
      </species>
      <species id="M_TRYP_c" name="Tryptamine" compartment="c" hasOnlySubstanceUnits="false" boundaryCondition="false" constant="false">
      </species>
      <species id="M_5HIDACTAL_c" name="5-Hydroxyindoleacetaldehyde" compartment="c" hasOnlySubstanceUnits="false" boundaryCondition="false" constant="false">
      </species>
      <species id="M_5HIDAC_c" name="5-Hydroxyindoleacetate" compartment="c" hasOnlySubstanceUnits="false" boundaryCondition="false" constant="false">
      </species>
      <species id="M_I3ACT_c" name="Indole-3-acetaldehyde" compartment="c" hasOnlySubstanceUnits="false" boundaryCondition="false" constant="false">
      </species>
      <species id="M_I3AC_c" name="Indole-3-acetate" compartment="c" hasOnlySubstanceUnits="false" boundaryCondition="false" constant="false">
      </species>
      <species id="M_XTHE_c" name="Xanthurenic-acid" compartment="c" hasOnlySubstanceUnits="false" boundaryCondition="false" constant="false">
      </species>
      <species id="M_8MTXN_c" name="8-Methoxykynurenate" compartment="c" hasOnlySubstanceUnits="false" boundaryCondition="false" constant="false">
      </species>
      <species id="M_HANTH_c" name="3-Hydroxyanthranilate" compartment="c" hasOnlySubstanceUnits="false" boundaryCondition="false" constant="false">
      </species>
      <species id="M_CINVLIN_c" name="Cinnavalininate" compartment="c" hasOnlySubstanceUnits="false" boundaryCondition="false" constant="false">
      </species>
      <species id="M_3DDAH7P_c" name="2-Dehydro-3-deoxy-D-arabino-heptonate-7-phosphate" compartment="c" hasOnlySubstanceUnits="false" boundaryCondition="false" constant="false">
      </species>
      <species id="M_DQT_c" name="3-Dehydroquinate" compartment="c" hasOnlySubstanceUnits="false" boundaryCondition="false" constant="false">
      </species>
      <species id="M_DHSK_c" name="3-Dehydroshikimate" compartment="c" hasOnlySubstanceUnits="false" boundaryCondition="false" constant="false">
      </species>
      <species id="M_SME_c" name="Shikimate" compartment="c" hasOnlySubstanceUnits="false" boundaryCondition="false" constant="false">
      </species>
      <species id="M_SME3P_c" name="Shikimate-3-phosphate" compartment="c" hasOnlySubstanceUnits="false" boundaryCondition="false" constant="false">
      </species>
      <species id="M_3PSME_c" name="5-O-1-Carboxyvinyl-3-phosphoshikimate" compartment="c" hasOnlySubstanceUnits="false" boundaryCondition="false" constant="false">
      </species>
      <species id="M_CHOR_c" name="Chorismate" compartment="c" hasOnlySubstanceUnits="false" boundaryCondition="false" constant="false">
      </species>
      <species id="M_AN_c" name="Anthranilate" compartment="c" hasOnlySubstanceUnits="false" boundaryCondition="false" constant="false">
      </species>
      <species id="M_NPRAN_c" name="N-5-Phospho-D-ribosylanthranilate" compartment="c" hasOnlySubstanceUnits="false" boundaryCondition="false" constant="false">
      </species>
      <species id="M_CPAD5P_c" name="1,2-Carboxyphenylamino-1-deoxy-D-ribulose-5-phosphate" compartment="c" hasOnlySubstanceUnits="false" boundaryCondition="false" constant="false">
      </species>
      <species id="M_IGP_c" name="Indoleglycerol-phosphate" compartment="c" hasOnlySubstanceUnits="false" boundaryCondition="false" constant="false">
      </species>
      <species id="M_INDOLE_c" name="Indole" compartment="c" hasOnlySubstanceUnits="false" boundaryCondition="false" constant="false">
      </species>
      <species id="M_PTYR_c" name="Pretyrosine" compartment="c" hasOnlySubstanceUnits="false" boundaryCondition="false" constant="false">
      </species>
      <species id="M_TH4P_c" name="trans-4-Hydroxy-L-proline" compartment="c" hasOnlySubstanceUnits="false" boundaryCondition="false" constant="false">
      </species>
      <species id="M_TTRHBP_c" name="Tetrahydrobiopterin" compartment="c" hasOnlySubstanceUnits="false" boundaryCondition="false" constant="false">
      </species>
      <species id="M_DHBP_c" name="Dihydrobiopterin" compartment="c" hasOnlySubstanceUnits="false" boundaryCondition="false" constant="false">
      </species>
      <species id="M_GLUP_c" name="alpha-D-Glutamyl-phosphate" compartment="c" hasOnlySubstanceUnits="false" boundaryCondition="false" constant="false">
      </species>
      <species id="M_NAGLU_c" name="N-Acetyl-L-glutamate" compartment="c" hasOnlySubstanceUnits="false" boundaryCondition="false" constant="false">
      </species>
      <species id="M_NAGLUP_c" name="N-Acetyl-L-glutamate-5-phosphate" compartment="c" hasOnlySubstanceUnits="false" boundaryCondition="false" constant="false">
      </species>
      <species id="M_NAGLUS_c" name="N-Acetyl-L-glutamate-5-semialdehyde" compartment="c" hasOnlySubstanceUnits="false" boundaryCondition="false" constant="false">
      </species>
      <species id="M_NAORN_c" name="N2-Acetyl-L-ornithine" compartment="c" hasOnlySubstanceUnits="false" boundaryCondition="false" constant="false">
      </species>
      <species id="M_ARGSUCC_c" name="N-L-Arginino-succinate" compartment="c" hasOnlySubstanceUnits="false" boundaryCondition="false" constant="false">
      </species>
      <species id="M_MHDTN_c" name="N-Methylhydantoin" compartment="c" hasOnlySubstanceUnits="false" boundaryCondition="false" constant="false">
      </species>
      <species id="M_CBSARC_c" name="N-Carbamoylsarcosine" compartment="c" hasOnlySubstanceUnits="false" boundaryCondition="false" constant="false">
      </species>
      <species id="M_bAMPAL_c" name="beta-Aminopropion-aldehyde" compartment="c" hasOnlySubstanceUnits="false" boundaryCondition="false" constant="false">
      </species>
      <species id="M_GLUPEP_c" name="5-L-Glutamyl-peptide" compartment="c" hasOnlySubstanceUnits="false" boundaryCondition="false" constant="false">
      </species>
      <species id="M_TAU_c" name="Taurine" compartment="c" hasOnlySubstanceUnits="false" boundaryCondition="false" constant="false">
      </species>
      <species id="M_PEPTIDE_c" name="Peptide" compartment="c" hasOnlySubstanceUnits="false" boundaryCondition="false" constant="false">
      </species>
      <species id="M_GLUTAU_c" name="5-L-Glutamyl-taurine" compartment="c" hasOnlySubstanceUnits="false" boundaryCondition="false" constant="false">
      </species>
      <species id="M_AMACAL_c" name="Aminoacetaldehyde" compartment="c" hasOnlySubstanceUnits="false" boundaryCondition="false" constant="false">
      </species>
      <species id="M_CLLT_c" name="2-Aminoethylphosphonate" compartment="c" hasOnlySubstanceUnits="false" boundaryCondition="false" constant="false">
      </species>
      <species id="M_H2AEP_c" name="1-Hydroxy-2-aminoethylphosphonate" compartment="c" hasOnlySubstanceUnits="false" boundaryCondition="false" constant="false">
      </species>
      <species id="M_PPACAL_c" name="Phosphonoacetaldehyde" compartment="c" hasOnlySubstanceUnits="false" boundaryCondition="false" constant="false">
      </species>
      <species id="M_MCOBL_c" name="Methylcobalamin" compartment="c" hasOnlySubstanceUnits="false" boundaryCondition="false" constant="false">
      </species>
      <species id="M_VB12_c" name="VB12" compartment="c" hasOnlySubstanceUnits="false" boundaryCondition="false" constant="false">
      </species>
      <species id="M_SEMSC_c" name="Se-Methylselenocysteine" compartment="c" hasOnlySubstanceUnits="false" boundaryCondition="false" constant="false">
      </species>
      <species id="M_GGSEMSC_c" name="gamma-Glutamyl-Se-methylselenocysteine" compartment="c" hasOnlySubstanceUnits="false" boundaryCondition="false" constant="false">
      </species>
      <species id="M_PPHSER_c" name="O-Phosphorylhomoserine" compartment="c" hasOnlySubstanceUnits="false" boundaryCondition="false" constant="false">
      </species>
      <species id="M_SENCYS_c" name="Selenocysteine" compartment="c" hasOnlySubstanceUnits="false" boundaryCondition="false" constant="false">
      </species>
      <species id="M_SLCYSTH_c" name="Selenocystathionine" compartment="c" hasOnlySubstanceUnits="false" boundaryCondition="false" constant="false">
      </species>
      <species id="M_ATHSER_c" name="O-Acetylhomoserine" compartment="c" hasOnlySubstanceUnits="false" boundaryCondition="false" constant="false">
      </species>
      <species id="M_SUCHSER_c" name="O-Succinylhomoserine" compartment="c" hasOnlySubstanceUnits="false" boundaryCondition="false" constant="false">
      </species>
      <species id="M_SLNMET_c" name="Selenomethionine" compartment="c" hasOnlySubstanceUnits="false" boundaryCondition="false" constant="false">
      </species>
      <species id="M_MTHSNL_c" name="Methaneselenol" compartment="c" hasOnlySubstanceUnits="false" boundaryCondition="false" constant="false">
      </species>
      <species id="M_SEANSMET_c" name="Se-Adenosylselenomethionine" compartment="c" hasOnlySubstanceUnits="false" boundaryCondition="false" constant="false">
      </species>
      <species id="M_SELD_c" name="Selenide" compartment="c" hasOnlySubstanceUnits="false" boundaryCondition="false" constant="false">
      </species>
      <species id="M_SLNPP_c" name="selenophosphate" compartment="c" hasOnlySubstanceUnits="false" boundaryCondition="false" constant="false">
      </species>
      <species id="M_SELT_c" name="Selenite" compartment="c" hasOnlySubstanceUnits="false" boundaryCondition="false" constant="false">
      </species>
      <species id="M_SELN_c" name="Selenate " compartment="c" hasOnlySubstanceUnits="false" boundaryCondition="false" constant="false">
      </species>
      <species id="M_ADNSEL_c" name="Adenylylselenate" compartment="c" hasOnlySubstanceUnits="false" boundaryCondition="false" constant="false">
      </species>
      <species id="M_PPADSEL_c" name="3-Phosphoadenylylselenate" compartment="c" hasOnlySubstanceUnits="false" boundaryCondition="false" constant="false">
      </species>
      <species id="M_CNGLCS_c" name="Cyanoglycoside" compartment="c" hasOnlySubstanceUnits="false" boundaryCondition="false" constant="false">
      </species>
      <species id="M_CYNHR_c" name="Cyanohydrin" compartment="c" hasOnlySubstanceUnits="false" boundaryCondition="false" constant="false">
      </species>
      <species id="M_HCYSI_c" name="Homocystine" compartment="c" hasOnlySubstanceUnits="false" boundaryCondition="false" constant="false">
      </species>
      <species id="M_CN_c" name="Cyanide" compartment="c" hasOnlySubstanceUnits="false" boundaryCondition="false" constant="false">
      </species>
      <species id="M_AAGCB_c" name="alpha-Amino-gamma-cyanobutanoate" compartment="c" hasOnlySubstanceUnits="false" boundaryCondition="false" constant="false">
      </species>
      <species id="M_THCYN_c" name="Thiocyanate" compartment="c" hasOnlySubstanceUnits="false" boundaryCondition="false" constant="false">
      </species>
      <species id="M_CYALA_c" name="3-Cyano-L-alanine" compartment="c" hasOnlySubstanceUnits="false" boundaryCondition="false" constant="false">
      </species>
      <species id="M_rGLUCYA_c" name="gamma-Glutamyl-beta-cyanoalanine" compartment="c" hasOnlySubstanceUnits="false" boundaryCondition="false" constant="false">
      </species>
      <species id="M_rGLUAPP_c" name="gamma-Glutamyl-beta-aminopropiononitrile" compartment="c" hasOnlySubstanceUnits="false" boundaryCondition="false" constant="false">
      </species>
      <species id="M_DGLU_c" name="D-Glutamate" compartment="c" hasOnlySubstanceUnits="false" boundaryCondition="false" constant="false">
      </species>
      <species id="M_ALAALA_c" name="D-alanyl-D-alanine" compartment="c" hasOnlySubstanceUnits="false" boundaryCondition="false" constant="false">
      </species>
      <species id="M_CYSGLY_c" name="L-Cysteinylglycine" compartment="c" hasOnlySubstanceUnits="false" boundaryCondition="false" constant="false">
      </species>
      <species id="M_LAMACID_c" name="L-Amino-acid" compartment="c" hasOnlySubstanceUnits="false" boundaryCondition="false" constant="false">
      </species>
      <species id="M_GLUAM_c" name="5-L-Glutamyl-L-amino" compartment="c" hasOnlySubstanceUnits="false" boundaryCondition="false" constant="false">
      </species>
      <species id="M_RX_c" name="RX" compartment="c" hasOnlySubstanceUnits="false" boundaryCondition="false" constant="false">
      </species>
      <species id="M_HX_c" name="Halide" compartment="c" hasOnlySubstanceUnits="false" boundaryCondition="false" constant="false">
      </species>
      <species id="M_RSGLTH_c" name="R-S-Glutathione" compartment="c" hasOnlySubstanceUnits="false" boundaryCondition="false" constant="false">
      </species>
      <species id="M_RSALGLY_c" name="R-S-Alanylglycine" compartment="c" hasOnlySubstanceUnits="false" boundaryCondition="false" constant="false">
      </species>
      <species id="M_RSALAGLY_c" name="RSALAGLY" compartment="c" hasOnlySubstanceUnits="false" boundaryCondition="false" constant="false">
      </species>
      <species id="M_RSALA_c" name="R-S-Alanine" compartment="c" hasOnlySubstanceUnits="false" boundaryCondition="false" constant="false">
      </species>
      <species id="M_UDCP_c" name="Undecaprenyl-phosphate" compartment="c" hasOnlySubstanceUnits="false" boundaryCondition="false" constant="false">
      </species>
      <species id="M_UNAGA_c" name="N-Acetyl-D-glucosaminyldiphosphoundecaprenol" compartment="c" hasOnlySubstanceUnits="false" boundaryCondition="false" constant="false">
      </species>
      <species id="M_UACMAMU_c" name="UDP-N-acetyl-D-galactosaminuronic acid" compartment="c" hasOnlySubstanceUnits="false" boundaryCondition="false" constant="false">
      </species>
      <species id="M_UNAGAMU_c" name="N-Acetyl-alpha-D-galactosaminyl-polypeptide" compartment="c" hasOnlySubstanceUnits="false" boundaryCondition="false" constant="false">
      </species>
      <species id="M_DTDP4D6DM_c" name="dTDP-4-dehydro-6-deoxy-L-mannose" compartment="c" hasOnlySubstanceUnits="false" boundaryCondition="false" constant="false">
      </species>
      <species id="M_DTDPRMN_c" name="DTDPRMN" compartment="c" hasOnlySubstanceUnits="false" boundaryCondition="false" constant="false">
      </species>
      <species id="M_DTDP4ADDG_c" name="DTDP4ADDG" compartment="c" hasOnlySubstanceUnits="false" boundaryCondition="false" constant="false">
      </species>
      <species id="M_DTDP4AADDG_c" name="DTDP4AADDG" compartment="c" hasOnlySubstanceUnits="false" boundaryCondition="false" constant="false">
      </species>
      <species id="M_UNAGAMUF_c" name="UNAGAMUF" compartment="c" hasOnlySubstanceUnits="false" boundaryCondition="false" constant="false">
      </species>
      <species id="M_UDCPP_c" name="Undecaprenyl-diphosphate" compartment="c" hasOnlySubstanceUnits="false" boundaryCondition="false" constant="false">
      </species>
      <species id="M_OANTIGEN_c" name="O-Antigen" compartment="c" hasOnlySubstanceUnits="false" boundaryCondition="false" constant="false">
      </species>
      <species id="M_UDPGALFUR_c" name="UDP-alpha-D-galactofuranose" compartment="c" hasOnlySubstanceUnits="false" boundaryCondition="false" constant="false">
      </species>
      <species id="M_UDPG2AA_c" name="UDP-3-O-3-hydroxytetradecanoyl-N-acetylglucosamine" compartment="c" hasOnlySubstanceUnits="false" boundaryCondition="false" constant="false">
      </species>
      <species id="M_UDPG2A_c" name="UDP-3-O-3-hydroxytetradecanoylglucosamine" compartment="c" hasOnlySubstanceUnits="false" boundaryCondition="false" constant="false">
      </species>
      <species id="M_UDPG23A_c" name="UDP-2,3-bis3-hydroxytetradecanoylglucosamine" compartment="c" hasOnlySubstanceUnits="false" boundaryCondition="false" constant="false">
      </species>
      <species id="M_LIPX_c" name="Lipid-X" compartment="c" hasOnlySubstanceUnits="false" boundaryCondition="false" constant="false">
      </species>
      <species id="M_DISAC1P_c" name="dissacharide-1-P" compartment="c" hasOnlySubstanceUnits="false" boundaryCondition="false" constant="false">
      </species>
      <species id="M_LIPIV_c" name="Lipid-IVA" compartment="c" hasOnlySubstanceUnits="false" boundaryCondition="false" constant="false">
      </species>
      <species id="M_KDOLIPIV_c" name="KDO-lipid" compartment="c" hasOnlySubstanceUnits="false" boundaryCondition="false" constant="false">
      </species>
      <species id="M_K2LIPIV_c" name="KDO2-lipid-IV" compartment="c" hasOnlySubstanceUnits="false" boundaryCondition="false" constant="false">
      </species>
      <species id="M_A5P_c" name="D-Arabinose-5-phosphate" compartment="c" hasOnlySubstanceUnits="false" boundaryCondition="false" constant="false">
      </species>
      <species id="M_KDOP_c" name="2-Dehydro-3-deoxy-D-octonate-8-phosphate" compartment="c" hasOnlySubstanceUnits="false" boundaryCondition="false" constant="false">
      </species>
      <species id="M_KDO_c" name="2-Dehydro-3-deoxy-D-octonate" compartment="c" hasOnlySubstanceUnits="false" boundaryCondition="false" constant="false">
      </species>
      <species id="M_UDPNAMA_c" name="UDP-N-acetylmuramoyl-L-alanine" compartment="c" hasOnlySubstanceUnits="false" boundaryCondition="false" constant="false">
      </species>
      <species id="M_UDPNAMAG_c" name="UDP-N-acetylmuramoyl-L-alanyl-D-glutamate" compartment="c" hasOnlySubstanceUnits="false" boundaryCondition="false" constant="false">
      </species>
      <species id="M_UDPMNLADGMD_c" name="UDP-N-acetylmuramoyl-L-alanyl-D-gamma-glutamyl-meso-2,6-diaminopimelate" compartment="c" hasOnlySubstanceUnits="false" boundaryCondition="false" constant="false">
      </species>
      <species id="M_UDPMNLADGMDDADA_c" name="UDP-N-acetylmuramoyl-L-alanyl-D-glutamyl-6-carboxy-L-lysyl-D-alanyl-D-alanine" compartment="c" hasOnlySubstanceUnits="false" boundaryCondition="false" constant="false">
      </species>
      <species id="M_UPPMNLADGMDDADA_c" name="Undecaprenyl-diphospho-N-acetylmuramoyl-L-alanyl-D-glutamyl-meso-2,6-diaminopimeloyl-D-alanyl-D-alanine" compartment="c" hasOnlySubstanceUnits="false" boundaryCondition="false" constant="false">
      </species>
      <species id="M_UPPMN_GN_LADGMDDADA_c" name="Undecaprenyl-diphospho-N-acetylmuramoyl-(N-acetylglucosamine)-L-alanyl-D-glutamyl-meso-2,6-diaminopimeloyl-D-alanyl-D-alanine" compartment="c" hasOnlySubstanceUnits="false" boundaryCondition="false" constant="false">
      </species>
      <species id="M_ACALA_c" name="N-Acetylmuramoyl-Ala" compartment="c" hasOnlySubstanceUnits="false" boundaryCondition="false" constant="false">
      </species>
      <species id="M_ACMUR_c" name="N-Acetyl-D-muramoate" compartment="c" hasOnlySubstanceUnits="false" boundaryCondition="false" constant="false">
      </species>
      <species id="M_AHM_c" name="4-Amino-5-hydroxymethyl-2-methylpyrimidine" compartment="c" hasOnlySubstanceUnits="false" boundaryCondition="false" constant="false">
      </species>
      <species id="M_AHMP_c" name="4-Amino-5-hydroxymethyl-2-methylpyrimidine-phosphate" compartment="c" hasOnlySubstanceUnits="false" boundaryCondition="false" constant="false">
      </species>
      <species id="M_AHMPP_c" name="2-Methyl-4-amino-5-hydroxymethylpyrimidine" compartment="c" hasOnlySubstanceUnits="false" boundaryCondition="false" constant="false">
      </species>
      <species id="M_THZP_c" name="4-Methyl-5-2-phosphoethyl-thiazole" compartment="c" hasOnlySubstanceUnits="false" boundaryCondition="false" constant="false">
      </species>
      <species id="M_THMP_c" name="Thiamin-monophosphate" compartment="c" hasOnlySubstanceUnits="false" boundaryCondition="false" constant="false">
      </species>
      <species id="M_THIAMIN_c" name="Thiamin" compartment="c" hasOnlySubstanceUnits="false" boundaryCondition="false" constant="false">
      </species>
      <species id="M_THMPP_c" name="Thiamin-diphosphate" compartment="c" hasOnlySubstanceUnits="false" boundaryCondition="false" constant="false">
      </species>
      <species id="M_D6RP5P_c" name="2,5-Diamino-6-hydroxy-4,5-phosphoribosylamino-pyrimidine" compartment="c" hasOnlySubstanceUnits="false" boundaryCondition="false" constant="false">
      </species>
      <species id="M_A6RP5P_c" name="5-Amino-6-5-phosphoribosylaminouracil" compartment="c" hasOnlySubstanceUnits="false" boundaryCondition="false" constant="false">
      </species>
      <species id="M_RIBFLAV_c" name="Riboflavin" compartment="c" hasOnlySubstanceUnits="false" boundaryCondition="false" constant="false">
      </species>
      <species id="M_FMN_c" name="FMN" compartment="c" hasOnlySubstanceUnits="false" boundaryCondition="false" constant="false">
      </species>
      <species id="M_DMBZMZ_c" name="Dimethylbenzimidazole" compartment="c" hasOnlySubstanceUnits="false" boundaryCondition="false" constant="false">
      </species>
      <species id="M_NACN_c" name="Nicotinate-D-ribonucleotide" compartment="c" hasOnlySubstanceUnits="false" boundaryCondition="false" constant="false">
      </species>
      <species id="M_NAC_c" name="Nicotinate" compartment="c" hasOnlySubstanceUnits="false" boundaryCondition="false" constant="false">
      </species>
      <species id="M_PPARDBZ_c" name="N1-5-Phospho-alpha-D-ribosyl-5,6-dimethylbenzimidazol" compartment="c" hasOnlySubstanceUnits="false" boundaryCondition="false" constant="false">
      </species>
      <species id="M_aRIBAZOLE_c" name="N1-alpha-D-ribosyl-5,6-dimethylbenzimidazole" compartment="c" hasOnlySubstanceUnits="false" boundaryCondition="false" constant="false">
      </species>
      <species id="M_ER4P_c" name="4-Phosphoerythronate" compartment="c" hasOnlySubstanceUnits="false" boundaryCondition="false" constant="false">
      </species>
      <species id="M_OHB_c" name="2-Oxo-3-hydroxy-4-phosphobutanoate" compartment="c" hasOnlySubstanceUnits="false" boundaryCondition="false" constant="false">
      </species>
      <species id="M_PHT_c" name="O-Phospho-4-hydroxy-L-threonine" compartment="c" hasOnlySubstanceUnits="false" boundaryCondition="false" constant="false">
      </species>
      <species id="M_4HLT_c" name="4-Hydroxy-L-threonine" compartment="c" hasOnlySubstanceUnits="false" boundaryCondition="false" constant="false">
      </species>
      <species id="M_3A2OPP_c" name="3-Amino-2-oxopropyl-phosphate" compartment="c" hasOnlySubstanceUnits="false" boundaryCondition="false" constant="false">
      </species>
      <species id="M_P5P_c" name="Pyridoxine-5-phosphate" compartment="c" hasOnlySubstanceUnits="false" boundaryCondition="false" constant="false">
      </species>
      <species id="M_PYRDX_c" name="Pyridoxine" compartment="c" hasOnlySubstanceUnits="false" boundaryCondition="false" constant="false">
      </species>
      <species id="M_PL5P_c" name="Pyridoxal-5-phosphate" compartment="c" hasOnlySubstanceUnits="false" boundaryCondition="false" constant="false">
      </species>
      <species id="M_PL_c" name="Pyridoxal" compartment="c" hasOnlySubstanceUnits="false" boundaryCondition="false" constant="false">
      </species>
      <species id="M_PDLA5P_c" name="Pyridoxamine-5-phosphate" compartment="c" hasOnlySubstanceUnits="false" boundaryCondition="false" constant="false">
      </species>
      <species id="M_PDLA_c" name="Pyridoxamine" compartment="c" hasOnlySubstanceUnits="false" boundaryCondition="false" constant="false">
      </species>
      <species id="M_IMNASP_c" name="Iminoaspartate" compartment="c" hasOnlySubstanceUnits="false" boundaryCondition="false" constant="false">
      </species>
      <species id="M_QA_c" name="QA" compartment="c" hasOnlySubstanceUnits="false" boundaryCondition="false" constant="false">
      </species>
      <species id="M_NAAD_c" name="Deamido-NAD+" compartment="c" hasOnlySubstanceUnits="false" boundaryCondition="false" constant="false">
      </species>
      <species id="M_NACD_c" name="Nicotinate-D-ribonucleoside" compartment="c" hasOnlySubstanceUnits="false" boundaryCondition="false" constant="false">
      </species>
      <species id="M_NAMN_c" name="Nicotinamide-D-ribonucleotide" compartment="c" hasOnlySubstanceUnits="false" boundaryCondition="false" constant="false">
      </species>
      <species id="M_NAMD_c" name="N-Ribosylnicotinamide" compartment="c" hasOnlySubstanceUnits="false" boundaryCondition="false" constant="false">
      </species>
      <species id="M_NAM_c" name="Nicotinamide" compartment="c" hasOnlySubstanceUnits="false" boundaryCondition="false" constant="false">
      </species>
      <species id="M_AKP_c" name="2-Dehydropantoate" compartment="c" hasOnlySubstanceUnits="false" boundaryCondition="false" constant="false">
      </species>
      <species id="M_PANT_c" name="R-Pantoate" compartment="c" hasOnlySubstanceUnits="false" boundaryCondition="false" constant="false">
      </species>
      <species id="M_4PPNCYS_c" name="R-4-Phosphopantothenoyl-L-cysteine" compartment="c" hasOnlySubstanceUnits="false" boundaryCondition="false" constant="false">
      </species>
      <species id="M_4PPNTE_c" name="Pantetheine" compartment="c" hasOnlySubstanceUnits="false" boundaryCondition="false" constant="false">
      </species>
      <species id="M_DPCOA_c" name="Dephospho-CoA" compartment="c" hasOnlySubstanceUnits="false" boundaryCondition="false" constant="false">
      </species>
      <species id="M_APACP_c" name="Apoprotein" compartment="c" hasOnlySubstanceUnits="false" boundaryCondition="false" constant="false">
      </species>
      <species id="M_CHCOA_c" name="6-carboxyhexanoyl-CoA" compartment="c" hasOnlySubstanceUnits="false" boundaryCondition="false" constant="false">
      </species>
      <species id="M_AONA_c" name="8-amino-7-oxononanoate" compartment="c" hasOnlySubstanceUnits="false" boundaryCondition="false" constant="false">
      </species>
      <species id="M_SAMOB_c" name="S-adenosyl-4-methylthio-2-oxobutanoate" compartment="c" hasOnlySubstanceUnits="false" boundaryCondition="false" constant="false">
      </species>
      <species id="M_DANNA_c" name="7,8-Diaminononanoate" compartment="c" hasOnlySubstanceUnits="false" boundaryCondition="false" constant="false">
      </species>
      <species id="M_DTB_c" name="Dethiobiotin" compartment="c" hasOnlySubstanceUnits="false" boundaryCondition="false" constant="false">
      </species>
      <species id="M_BT_c" name="Biotin" compartment="c" hasOnlySubstanceUnits="false" boundaryCondition="false" constant="false">
      </species>
      <species id="M_BT5AMP_c" name="Biotinyl-5-AMP" compartment="c" hasOnlySubstanceUnits="false" boundaryCondition="false" constant="false">
      </species>
      <species id="M_APCARX_c" name="Apo-[carboxylase]" compartment="c" hasOnlySubstanceUnits="false" boundaryCondition="false" constant="false">
      </species>
      <species id="M_HLCARX_c" name="Holo-[carboxylase]" compartment="c" hasOnlySubstanceUnits="false" boundaryCondition="false" constant="false">
      </species>
      <species id="M_AHTD_c" name="2-Amino-4-hydroxy-6-erythro-1,2,3-trihydroxypropyl-dihydropteridine" compartment="c" hasOnlySubstanceUnits="false" boundaryCondition="false" constant="false">
      </species>
      <species id="M_DHP_c" name="Dihydroneopterin" compartment="c" hasOnlySubstanceUnits="false" boundaryCondition="false" constant="false">
      </species>
      <species id="M_AHHMP_c" name="2-Amino-4-hydroxy-6-hydroxymethyl-7,8-dihydropteridine" compartment="c" hasOnlySubstanceUnits="false" boundaryCondition="false" constant="false">
      </species>
      <species id="M_AHHMD_c" name="2-Amino-7,8-dihydro-4-hydroxy-7-diphosphooxymethylpteridine" compartment="c" hasOnlySubstanceUnits="false" boundaryCondition="false" constant="false">
      </species>
      <species id="M_ADCHOR_c" name="4-amino-4-deoxychorismate" compartment="c" hasOnlySubstanceUnits="false" boundaryCondition="false" constant="false">
      </species>
      <species id="M_PABA_c" name="4-Aminobenzoate" compartment="c" hasOnlySubstanceUnits="false" boundaryCondition="false" constant="false">
      </species>
      <species id="M_DHPT_c" name="Dihydropteroate" compartment="c" hasOnlySubstanceUnits="false" boundaryCondition="false" constant="false">
      </species>
      <species id="M_FOL_c" name="Folate" compartment="c" hasOnlySubstanceUnits="false" boundaryCondition="false" constant="false">
      </species>
      <species id="M_THFG_c" name="Tetrahydrofolyl-[Glu]n" compartment="c" hasOnlySubstanceUnits="false" boundaryCondition="false" constant="false">
      </species>
      <species id="M_PYTHP_c" name="6-Pyruvoyltetrahydropterin" compartment="c" hasOnlySubstanceUnits="false" boundaryCondition="false" constant="false">
      </species>
      <species id="M_METHF_c" name="5,10-Methenyltetrahydrofolate" compartment="c" hasOnlySubstanceUnits="false" boundaryCondition="false" constant="false">
      </species>
      <species id="M_URGLY_c" name="Ureidoglycolate" compartment="c" hasOnlySubstanceUnits="false" boundaryCondition="false" constant="false">
      </species>
      <species id="M_5FTHF_c" name="5-Formyltetrahydrofolate" compartment="c" hasOnlySubstanceUnits="false" boundaryCondition="false" constant="false">
      </species>
      <species id="M_TGLU_c" name="tRNA(Glu)" compartment="c" hasOnlySubstanceUnits="false" boundaryCondition="false" constant="false">
      </species>
      <species id="M_GTRNA_c" name="L-Glutamyl-tRNA-Glu" compartment="c" hasOnlySubstanceUnits="false" boundaryCondition="false" constant="false">
      </species>
      <species id="M_GSA_c" name="Glutamate-1-semialdehyde" compartment="c" hasOnlySubstanceUnits="false" boundaryCondition="false" constant="false">
      </species>
      <species id="M_ALAV_c" name="D-Aminolevulinate" compartment="c" hasOnlySubstanceUnits="false" boundaryCondition="false" constant="false">
      </species>
      <species id="M_PBG_c" name="Porphobilinogen" compartment="c" hasOnlySubstanceUnits="false" boundaryCondition="false" constant="false">
      </species>
      <species id="M_HMB_c" name="Hydroxymethylbilane" compartment="c" hasOnlySubstanceUnits="false" boundaryCondition="false" constant="false">
      </species>
      <species id="M_UPRG_c" name="Uroporphyrinogen-III" compartment="c" hasOnlySubstanceUnits="false" boundaryCondition="false" constant="false">
      </species>
      <species id="M_PC2_c" name="Precorrin 2" compartment="c" hasOnlySubstanceUnits="false" boundaryCondition="false" constant="false">
      </species>
      <species id="M_SHCL_c" name="Sirohydrochlorin" compartment="c" hasOnlySubstanceUnits="false" boundaryCondition="false" constant="false">
      </species>
      <species id="M_SHEME_c" name="Siroheme" compartment="c" hasOnlySubstanceUnits="false" boundaryCondition="false" constant="false">
      </species>
      <species id="M_CPP_c" name="Coproporphyrinogen-III" compartment="c" hasOnlySubstanceUnits="false" boundaryCondition="false" constant="false">
      </species>
      <species id="M_UPRGI_c" name="Uroporphyrinogen I" compartment="c" hasOnlySubstanceUnits="false" boundaryCondition="false" constant="false">
      </species>
      <species id="M_CPPI_c" name="Coproporphyrinogen-I" compartment="c" hasOnlySubstanceUnits="false" boundaryCondition="false" constant="false">
      </species>
      <species id="M_MG_c" name="Magnesium" compartment="c" hasOnlySubstanceUnits="false" boundaryCondition="false" constant="false">
      </species>
      <species id="M_MGPPIX_c" name="MGPPIX" compartment="c" hasOnlySubstanceUnits="false" boundaryCondition="false" constant="false">
      </species>
      <species id="M_PC3A_c" name="Precorrin 3A" compartment="c" hasOnlySubstanceUnits="false" boundaryCondition="false" constant="false">
      </species>
      <species id="M_PC3B_c" name="Precorrin 3B" compartment="c" hasOnlySubstanceUnits="false" boundaryCondition="false" constant="false">
      </species>
      <species id="M_PC4_c" name="Precorrin 4" compartment="c" hasOnlySubstanceUnits="false" boundaryCondition="false" constant="false">
      </species>
      <species id="M_PC5_c" name="Precorrin 5" compartment="c" hasOnlySubstanceUnits="false" boundaryCondition="false" constant="false">
      </species>
      <species id="M_PC6A_c" name="Cobalt-precorrin 6A" compartment="c" hasOnlySubstanceUnits="false" boundaryCondition="false" constant="false">
      </species>
      <species id="M_PC6B_c" name="Cobalt-precorrin 6B" compartment="c" hasOnlySubstanceUnits="false" boundaryCondition="false" constant="false">
      </species>
      <species id="M_PC8X_c" name="Cobalt-precorrin 8" compartment="c" hasOnlySubstanceUnits="false" boundaryCondition="false" constant="false">
      </species>
      <species id="M_HYGBYR_c" name="Cobyrinate" compartment="c" hasOnlySubstanceUnits="false" boundaryCondition="false" constant="false">
      </species>
      <species id="M_HYGACDM_c" name="Hydrogenobyrinate-a,c-diamide" compartment="c" hasOnlySubstanceUnits="false" boundaryCondition="false" constant="false">
      </species>
      <species id="M_COBALT_c" name="Cobalt" compartment="c" hasOnlySubstanceUnits="false" boundaryCondition="false" constant="false">
      </species>
      <species id="M_COB2ACDM_c" name="CobIIyrinate-a,c-diamide" compartment="c" hasOnlySubstanceUnits="false" boundaryCondition="false" constant="false">
      </species>
      <species id="M_COB1ACDM_c" name="CobIyrinate-a,c-diamide" compartment="c" hasOnlySubstanceUnits="false" boundaryCondition="false" constant="false">
      </species>
      <species id="M_ADCOBACD_c" name="Adenosyl-cobyrinate-a,c-diamide" compartment="c" hasOnlySubstanceUnits="false" boundaryCondition="false" constant="false">
      </species>
      <species id="M_ADCOHEX_c" name="Adenosyl-cobyrinate-hexaamide" compartment="c" hasOnlySubstanceUnits="false" boundaryCondition="false" constant="false">
      </species>
      <species id="M_1APP2OL_c" name="DD-1-Aminopropan-2-ol-O-phosphate" compartment="c" hasOnlySubstanceUnits="false" boundaryCondition="false" constant="false">
      </species>
      <species id="M_ADCOMN_c" name="Adenosyl-cobinamide" compartment="c" hasOnlySubstanceUnits="false" boundaryCondition="false" constant="false">
      </species>
      <species id="M_ADCOMNP_c" name="Adenosyl-cobinamide-phosphate" compartment="c" hasOnlySubstanceUnits="false" boundaryCondition="false" constant="false">
      </species>
      <species id="M_D1AP2OP_c" name="D-1-Aminopropan-2-ol-O-phosphate" compartment="c" hasOnlySubstanceUnits="false" boundaryCondition="false" constant="false">
      </species>
      <species id="M_ADGCOMN_c" name="Adenosine-GDP-cobinamide" compartment="c" hasOnlySubstanceUnits="false" boundaryCondition="false" constant="false">
      </species>
      <species id="M_VB12COZ_c" name="Vitamin-B12-coenzyme" compartment="c" hasOnlySubstanceUnits="false" boundaryCondition="false" constant="false">
      </species>
      <species id="M_DMK_c" name="2-Demethylmenaquinone" compartment="c" hasOnlySubstanceUnits="false" boundaryCondition="false" constant="false">
      </species>
      <species id="M_MKH2_c" name="menaquinol" compartment="c" hasOnlySubstanceUnits="false" boundaryCondition="false" constant="false">
      </species>
      <species id="M_PTNPHQ_c" name="PTNPHQ" compartment="c" hasOnlySubstanceUnits="false" boundaryCondition="false" constant="false">
      </species>
      <species id="M_PHQ_c" name="PHQ" compartment="c" hasOnlySubstanceUnits="false" boundaryCondition="false" constant="false">
      </species>
      <species id="M_4HBZ_c" name="4-Hydroxybenzoate" compartment="c" hasOnlySubstanceUnits="false" boundaryCondition="false" constant="false">
      </species>
      <species id="M_O4HBZ_c" name="3-Octaprenyl-4-hydroxybenzoate" compartment="c" hasOnlySubstanceUnits="false" boundaryCondition="false" constant="false">
      </species>
      <species id="M_2OPPP_c" name="2-Octaprenylphenol" compartment="c" hasOnlySubstanceUnits="false" boundaryCondition="false" constant="false">
      </species>
      <species id="M_2O6H_c" name="2-Octaprenyl-6-hydroxyphenol" compartment="c" hasOnlySubstanceUnits="false" boundaryCondition="false" constant="false">
      </species>
      <species id="M_2OPMP_c" name="2-Octaprenyl-6-methoxyphenol" compartment="c" hasOnlySubstanceUnits="false" boundaryCondition="false" constant="false">
      </species>
      <species id="M_2OPMB_c" name="2-Octaprenyl-6-methoxy-1,4-benzoquinone" compartment="c" hasOnlySubstanceUnits="false" boundaryCondition="false" constant="false">
      </species>
      <species id="M_2OPMMB_c" name="2-Octaprenyl-3-methyl-6-methoxy-1,4-benzoquinone" compartment="c" hasOnlySubstanceUnits="false" boundaryCondition="false" constant="false">
      </species>
      <species id="M_2OMHMB_c" name="2-Octaprenyl-3-methyl-5-hydroxy-6-methoxy-1,4-benzoquinone" compartment="c" hasOnlySubstanceUnits="false" boundaryCondition="false" constant="false">
      </species>
      <species id="M_HPMMBZQ_c" name="HPMMBZQ" compartment="c" hasOnlySubstanceUnits="false" boundaryCondition="false" constant="false">
      </species>
      <species id="M_HPMHMBZQ_c" name="HPMHMBZQ" compartment="c" hasOnlySubstanceUnits="false" boundaryCondition="false" constant="false">
      </species>
      <species id="M_ACxt_c" name="Acetate" compartment="c" hasOnlySubstanceUnits="false" boundaryCondition="false" constant="false">
      </species>
      <species id="M_ADNxt_c" name="Adenosine" compartment="c" hasOnlySubstanceUnits="false" boundaryCondition="false" constant="false">
      </species>
      <species id="M_BZxt_c" name="Benzoate" compartment="c" hasOnlySubstanceUnits="false" boundaryCondition="false" constant="false">
      </species>
      <species id="M_CITxt_c" name="Citrate" compartment="c" hasOnlySubstanceUnits="false" boundaryCondition="false" constant="false">
      </species>
      <species id="M_CO2xt_c" name="CO2" compartment="c" hasOnlySubstanceUnits="false" boundaryCondition="false" constant="false">
      </species>
      <species id="M_DCxt_c" name="Deoxycytidine" compartment="c" hasOnlySubstanceUnits="false" boundaryCondition="false" constant="false">
      </species>
      <species id="M_DGxt_c" name="Deoxyguanosine" compartment="c" hasOnlySubstanceUnits="false" boundaryCondition="false" constant="false">
      </species>
      <species id="M_DINxt_c" name="Deoxyinosine" compartment="c" hasOnlySubstanceUnits="false" boundaryCondition="false" constant="false">
      </species>
      <species id="M_DTxt_c" name="Thymidine" compartment="c" hasOnlySubstanceUnits="false" boundaryCondition="false" constant="false">
      </species>
      <species id="M_DUxt_c" name="Deoxyuridine" compartment="c" hasOnlySubstanceUnits="false" boundaryCondition="false" constant="false">
      </species>
      <species id="M_DU_c" name="Deoxyuridine" compartment="c" hasOnlySubstanceUnits="false" boundaryCondition="false" constant="false">
      </species>
      <species id="M_FORMxt_c" name="Formate" compartment="c" hasOnlySubstanceUnits="false" boundaryCondition="false" constant="false">
      </species>
      <species id="M_FRUxt_c" name="D-Fructose" compartment="c" hasOnlySubstanceUnits="false" boundaryCondition="false" constant="false">
      </species>
      <species id="M_FUMxt_c" name="Fumarate" compartment="c" hasOnlySubstanceUnits="false" boundaryCondition="false" constant="false">
      </species>
      <species id="M_GL3Pxt_c" name="sn-Glycerol-3-phosphate" compartment="c" hasOnlySubstanceUnits="false" boundaryCondition="false" constant="false">
      </species>
      <species id="M_GLACxt_c" name="D-Galactose" compartment="c" hasOnlySubstanceUnits="false" boundaryCondition="false" constant="false">
      </species>
      <species id="M_GLAC_c" name="D-Galactose" compartment="c" hasOnlySubstanceUnits="false" boundaryCondition="false" constant="false">
      </species>
      <species id="M_bDGLCxt_c" name="beta-D-Glucose" compartment="c" hasOnlySubstanceUnits="false" boundaryCondition="false" constant="false">
      </species>
      <species id="M_GLNxt_c" name="L-Glutamine" compartment="c" hasOnlySubstanceUnits="false" boundaryCondition="false" constant="false">
      </species>
      <species id="M_GLUCxt_c" name="D-Gluconate" compartment="c" hasOnlySubstanceUnits="false" boundaryCondition="false" constant="false">
      </species>
      <species id="M_GLxt_c" name="Glycerol" compartment="c" hasOnlySubstanceUnits="false" boundaryCondition="false" constant="false">
      </species>
      <species id="M_GSNxt_c" name="Guanosine" compartment="c" hasOnlySubstanceUnits="false" boundaryCondition="false" constant="false">
      </species>
      <species id="M_INSxt_c" name="Inosine" compartment="c" hasOnlySubstanceUnits="false" boundaryCondition="false" constant="false">
      </species>
      <species id="M_LACxt_c" name="R-Lactate" compartment="c" hasOnlySubstanceUnits="false" boundaryCondition="false" constant="false">
      </species>
      <species id="M_MALxt_c" name="Malate" compartment="c" hasOnlySubstanceUnits="false" boundaryCondition="false" constant="false">
      </species>
      <species id="M_MANxt_c" name="D-Mannose" compartment="c" hasOnlySubstanceUnits="false" boundaryCondition="false" constant="false">
      </species>
      <species id="M_METxt_c" name="L-Methionine" compartment="c" hasOnlySubstanceUnits="false" boundaryCondition="false" constant="false">
      </species>
      <species id="M_MLTxt_c" name="Maltose" compartment="c" hasOnlySubstanceUnits="false" boundaryCondition="false" constant="false">
      </species>
      <species id="M_NACxt_c" name="Nicotinate" compartment="c" hasOnlySubstanceUnits="false" boundaryCondition="false" constant="false">
      </species>
      <species id="M_ORNxt_c" name="L-Ornithine" compartment="c" hasOnlySubstanceUnits="false" boundaryCondition="false" constant="false">
      </species>
      <species id="M_ARGxt_c" name="L-Arginine" compartment="c" hasOnlySubstanceUnits="false" boundaryCondition="false" constant="false">
      </species>
      <species id="M_PNTOxt_c" name="R-Pantothenate" compartment="c" hasOnlySubstanceUnits="false" boundaryCondition="false" constant="false">
      </species>
      <species id="M_PYRDXxt_c" name="Pyridoxine" compartment="c" hasOnlySubstanceUnits="false" boundaryCondition="false" constant="false">
      </species>
      <species id="M_PYRxt_c" name="Pyruvate" compartment="c" hasOnlySubstanceUnits="false" boundaryCondition="false" constant="false">
      </species>
      <species id="M_RIBxt_c" name="D-Ribose" compartment="c" hasOnlySubstanceUnits="false" boundaryCondition="false" constant="false">
      </species>
      <species id="M_RMNxt_c" name="D-Rhamnose" compartment="c" hasOnlySubstanceUnits="false" boundaryCondition="false" constant="false">
      </species>
      <species id="M_RMN_c" name="D-Rhamnose" compartment="c" hasOnlySubstanceUnits="false" boundaryCondition="false" constant="false">
      </species>
      <species id="M_SUCCxt_c" name="Succinate" compartment="c" hasOnlySubstanceUnits="false" boundaryCondition="false" constant="false">
      </species>
      <species id="M_SUCxt_c" name="Sucrose" compartment="c" hasOnlySubstanceUnits="false" boundaryCondition="false" constant="false">
      </species>
      <species id="M_SUC6P_c" name="Sucrose-6-phosphate" compartment="c" hasOnlySubstanceUnits="false" boundaryCondition="false" constant="false">
      </species>
      <species id="M_URAxt_c" name="Uracil" compartment="c" hasOnlySubstanceUnits="false" boundaryCondition="false" constant="false">
      </species>
      <species id="M_URIxt_c" name="Uridine" compartment="c" hasOnlySubstanceUnits="false" boundaryCondition="false" constant="false">
      </species>
      <species id="M_ALAxt_c" name="L-Alanine" compartment="c" hasOnlySubstanceUnits="false" boundaryCondition="false" constant="false">
      </species>
      <species id="M_ASNxt_c" name="L-Asparagine" compartment="c" hasOnlySubstanceUnits="false" boundaryCondition="false" constant="false">
      </species>
      <species id="M_ASPxt_c" name="L-Aspartate" compartment="c" hasOnlySubstanceUnits="false" boundaryCondition="false" constant="false">
      </species>
      <species id="M_CYSxt_c" name="L-Cysteine" compartment="c" hasOnlySubstanceUnits="false" boundaryCondition="false" constant="false">
      </species>
      <species id="M_DGLUxt_c" name="D-Glutamate" compartment="c" hasOnlySubstanceUnits="false" boundaryCondition="false" constant="false">
      </species>
      <species id="M_GLUxt_c" name="L-Glutamate" compartment="c" hasOnlySubstanceUnits="false" boundaryCondition="false" constant="false">
      </species>
      <species id="M_GLYxt_c" name="Glycine" compartment="c" hasOnlySubstanceUnits="false" boundaryCondition="false" constant="false">
      </species>
      <species id="M_HISxt_c" name="L-Histidine" compartment="c" hasOnlySubstanceUnits="false" boundaryCondition="false" constant="false">
      </species>
      <species id="M_ILExt_c" name="L-Isoleucine" compartment="c" hasOnlySubstanceUnits="false" boundaryCondition="false" constant="false">
      </species>
      <species id="M_LEUxt_c" name="L-Leucine" compartment="c" hasOnlySubstanceUnits="false" boundaryCondition="false" constant="false">
      </species>
      <species id="M_LYSxt_c" name="L-Lysine" compartment="c" hasOnlySubstanceUnits="false" boundaryCondition="false" constant="false">
      </species>
      <species id="M_SERxt_c" name="L-Serine" compartment="c" hasOnlySubstanceUnits="false" boundaryCondition="false" constant="false">
      </species>
      <species id="M_THRxt_c" name="L-Threonine" compartment="c" hasOnlySubstanceUnits="false" boundaryCondition="false" constant="false">
      </species>
      <species id="M_TRPxt_c" name="L-Tryptophan" compartment="c" hasOnlySubstanceUnits="false" boundaryCondition="false" constant="false">
      </species>
      <species id="M_TYRxt_c" name="L-Tyrosine" compartment="c" hasOnlySubstanceUnits="false" boundaryCondition="false" constant="false">
      </species>
      <species id="M_VALxt_c" name="L-Valine" compartment="c" hasOnlySubstanceUnits="false" boundaryCondition="false" constant="false">
      </species>
      <species id="M_PHExt_c" name="L-Phenylalanine" compartment="c" hasOnlySubstanceUnits="false" boundaryCondition="false" constant="false">
      </species>
      <species id="M_PROxt_c" name="L-Proline" compartment="c" hasOnlySubstanceUnits="false" boundaryCondition="false" constant="false">
      </species>
      <species id="M_DLYSxt_c" name="D-Lysine" compartment="c" hasOnlySubstanceUnits="false" boundaryCondition="false" constant="false">
      </species>
      <species id="M_DLYS_c" name="D-Lysine" compartment="c" hasOnlySubstanceUnits="false" boundaryCondition="false" constant="false">
      </species>
      <species id="M_CYTDxt_c" name="Cytidine" compartment="c" hasOnlySubstanceUnits="false" boundaryCondition="false" constant="false">
      </species>
      <species id="M_DAxt_c" name="Deoxyadenosine" compartment="c" hasOnlySubstanceUnits="false" boundaryCondition="false" constant="false">
      </species>
      <species id="M_AKGxt_c" name="2-Oxoglutarate" compartment="c" hasOnlySubstanceUnits="false" boundaryCondition="false" constant="false">
      </species>
      <species id="M_DHBZxt_c" name="3,4-Dihydroxybenzoate" compartment="c" hasOnlySubstanceUnits="false" boundaryCondition="false" constant="false">
      </species>
      <species id="M_DHBZ_c" name="3,4-Dihydroxybenzoate" compartment="c" hasOnlySubstanceUnits="false" boundaryCondition="false" constant="false">
      </species>
      <species id="M_KDGxt_c" name="2-Dehydro-3-deoxy-D-gluconate" compartment="c" hasOnlySubstanceUnits="false" boundaryCondition="false" constant="false">
      </species>
      <species id="M_Kxt_c" name="Potassium" compartment="c" hasOnlySubstanceUnits="false" boundaryCondition="false" constant="false">
      </species>
      <species id="M_K_c" name="Potassium" compartment="c" hasOnlySubstanceUnits="false" boundaryCondition="false" constant="false">
      </species>
      <species id="M_PHEACTxt_c" name="Phenylacetate" compartment="c" hasOnlySubstanceUnits="false" boundaryCondition="false" constant="false">
      </species>
      <species id="M_NTBZxt_c" name="Nitrobenzene" compartment="c" hasOnlySubstanceUnits="false" boundaryCondition="false" constant="false">
      </species>
      <species id="M_NTBZ_c" name="Nitrobenzene" compartment="c" hasOnlySubstanceUnits="false" boundaryCondition="false" constant="false">
      </species>
      <species id="M_FERxt_c" name="Ferulate" compartment="c" hasOnlySubstanceUnits="false" boundaryCondition="false" constant="false">
      </species>
      <species id="M_FER_c" name="Ferulate" compartment="c" hasOnlySubstanceUnits="false" boundaryCondition="false" constant="false">
      </species>
      <species id="M_QTxt_c" name="Quinate" compartment="c" hasOnlySubstanceUnits="false" boundaryCondition="false" constant="false">
      </species>
      <species id="M_QT_c" name="Quinate" compartment="c" hasOnlySubstanceUnits="false" boundaryCondition="false" constant="false">
      </species>
      <species id="M_VNxt_c" name="Vanillin" compartment="c" hasOnlySubstanceUnits="false" boundaryCondition="false" constant="false">
      </species>
      <species id="M_VN_c" name="Vanillin" compartment="c" hasOnlySubstanceUnits="false" boundaryCondition="false" constant="false">
      </species>
      <species id="M_VNLxt_c" name="Vanillate" compartment="c" hasOnlySubstanceUnits="false" boundaryCondition="false" constant="false">
      </species>
      <species id="M_VNL_c" name="Vanillate" compartment="c" hasOnlySubstanceUnits="false" boundaryCondition="false" constant="false">
      </species>
      <species id="M_PIxt_c" name="Orthophosphate" compartment="c" hasOnlySubstanceUnits="false" boundaryCondition="false" constant="false">
      </species>
      <species id="M_PIPCxt_c" name="L-Pipecolate" compartment="c" hasOnlySubstanceUnits="false" boundaryCondition="false" constant="false">
      </species>
      <species id="M_PIPC_c" name="L-Pipecolate" compartment="c" hasOnlySubstanceUnits="false" boundaryCondition="false" constant="false">
      </species>
      <species id="M_NH3xt_c" name="NH3" compartment="c" hasOnlySubstanceUnits="false" boundaryCondition="false" constant="false">
      </species>
      <species id="M_NO2xt_c" name="Nitrite" compartment="c" hasOnlySubstanceUnits="false" boundaryCondition="false" constant="false">
      </species>
      <species id="M_O2xt_c" name="Oxygen" compartment="c" hasOnlySubstanceUnits="false" boundaryCondition="false" constant="false">
      </species>
      <species id="M_CATOLxt_c" name="Catechol" compartment="c" hasOnlySubstanceUnits="false" boundaryCondition="false" constant="false">
      </species>
      <species id="M_CATOL_c" name="Catechol" compartment="c" hasOnlySubstanceUnits="false" boundaryCondition="false" constant="false">
      </species>
      <species id="M_Mgxt_c" name="Magnesium" compartment="c" hasOnlySubstanceUnits="false" boundaryCondition="false" constant="false">
      </species>
      <species id="M_Cdxt_c" name="Cadmium" compartment="c" hasOnlySubstanceUnits="false" boundaryCondition="false" constant="false">
      </species>
      <species id="M_Cd_c" name="Cadmium" compartment="c" hasOnlySubstanceUnits="false" boundaryCondition="false" constant="false">
      </species>
      <species id="M_Cu_c" name="Copper" compartment="c" hasOnlySubstanceUnits="false" boundaryCondition="false" constant="false">
      </species>
      <species id="M_Cuxt_c" name="Copper" compartment="c" hasOnlySubstanceUnits="false" boundaryCondition="false" constant="false">
      </species>
      <species id="M_TAUxt_c" name="Taurine" compartment="c" hasOnlySubstanceUnits="false" boundaryCondition="false" constant="false">
      </species>
      <species id="M_HOPT_c" name="4-Hydroxy-2-oxopentanoate" compartment="c" hasOnlySubstanceUnits="false" boundaryCondition="false" constant="false">
      </species>
      <species id="M_OCRO_c" name="gamma-Oxalocrotonate" compartment="c" hasOnlySubstanceUnits="false" boundaryCondition="false" constant="false">
      </species>
      <species id="M_PPYR_c" name="3-Phosphonopyruvate" compartment="c" hasOnlySubstanceUnits="false" boundaryCondition="false" constant="false">
      </species>
      <species id="M_PPAC_c" name="Phosphonoacetaldehyde" compartment="c" hasOnlySubstanceUnits="false" boundaryCondition="false" constant="false">
      </species>
      <species id="M_HXSP_c" name="2-Hydroxyisophthalic-acid" compartment="c" hasOnlySubstanceUnits="false" boundaryCondition="false" constant="false">
      </species>
      <species id="M_SALC_c" name="Salicylate" compartment="c" hasOnlySubstanceUnits="false" boundaryCondition="false" constant="false">
      </species>
      <species id="M_DTC_c" name="3,4-Dihydroxy-trans-cinnamate" compartment="c" hasOnlySubstanceUnits="false" boundaryCondition="false" constant="false">
      </species>
      <species id="M_DST_c" name="3,4-Dihydroxystyrene" compartment="c" hasOnlySubstanceUnits="false" boundaryCondition="false" constant="false">
      </species>
      <species id="M_CMAR_c" name="4-Coumarate" compartment="c" hasOnlySubstanceUnits="false" boundaryCondition="false" constant="false">
      </species>
      <species id="M_HST_c" name="4-Hydroxystyrene" compartment="c" hasOnlySubstanceUnits="false" boundaryCondition="false" constant="false">
      </species>
      <species id="M_4HAC_c" name="4-Hydroxyphenylacetaldehyde" compartment="c" hasOnlySubstanceUnits="false" boundaryCondition="false" constant="false">
      </species>
      <species id="M_THFPG_c" name="THF-polyglutamate(n)" compartment="c" hasOnlySubstanceUnits="false" boundaryCondition="false" constant="false">
      </species>
      <species id="M_N4ACAMBL_c" name="N4-Acetylaminobutanal" compartment="c" hasOnlySubstanceUnits="false" boundaryCondition="false" constant="false">
      </species>
      <species id="M_4ACAMBA_c" name="4-Acetamidobutanoate" compartment="c" hasOnlySubstanceUnits="false" boundaryCondition="false" constant="false">
      </species>
      <species id="M_SMTDR1P_c" name="S-Methyl-5-thio-D-ribose-1-phosphate" compartment="c" hasOnlySubstanceUnits="false" boundaryCondition="false" constant="false">
      </species>
      <species id="M_SMTDRB1P_c" name="S-Methyl-5-thio-D-ribulose-1-phosphate" compartment="c" hasOnlySubstanceUnits="false" boundaryCondition="false" constant="false">
      </species>
      <species id="M_GL3PETHAM_c" name="sn-glycero-3-Phosphoethanolamine" compartment="c" hasOnlySubstanceUnits="false" boundaryCondition="false" constant="false">
      </species>
      <species id="M_ETHAM_c" name="Ethanolamine" compartment="c" hasOnlySubstanceUnits="false" boundaryCondition="false" constant="false">
      </species>
      <species id="M_GL3PCHOL_c" name="sn-glycero-3-Phosphocholine" compartment="c" hasOnlySubstanceUnits="false" boundaryCondition="false" constant="false">
      </species>
      <species id="M_IMZACAL_c" name="Imidazole-4-acetaldehyde" compartment="c" hasOnlySubstanceUnits="false" boundaryCondition="false" constant="false">
      </species>
      <species id="M_IMZAC_c" name="Imidazole-4-acetate" compartment="c" hasOnlySubstanceUnits="false" boundaryCondition="false" constant="false">
      </species>
      <species id="M_MALEM_c" name="Maleamate" compartment="c" hasOnlySubstanceUnits="false" boundaryCondition="false" constant="false">
      </species>
      <species id="M_MALE_c" name="Maleate" compartment="c" hasOnlySubstanceUnits="false" boundaryCondition="false" constant="false">
      </species>
      <species id="M_FMNH2_c" name="Reduced-FMN" compartment="c" hasOnlySubstanceUnits="false" boundaryCondition="false" constant="false">
      </species>
      <species id="M_4HBA_c" name="4-Hydroxy-benzyl-alcohol" compartment="c" hasOnlySubstanceUnits="false" boundaryCondition="false" constant="false">
      </species>
      <species id="M_CHFAM_c" name="N-Cyclohexylformamide" compartment="c" hasOnlySubstanceUnits="false" boundaryCondition="false" constant="false">
      </species>
      <species id="M_CHAM_c" name="Cyclohexanamine" compartment="c" hasOnlySubstanceUnits="false" boundaryCondition="false" constant="false">
      </species>
      <species id="M_HH_c" name="6-Hydroxyhexanoic-acid" compartment="c" hasOnlySubstanceUnits="false" boundaryCondition="false" constant="false">
      </species>
      <species id="M_OHO_c" name="6-Oxohexanoate" compartment="c" hasOnlySubstanceUnits="false" boundaryCondition="false" constant="false">
      </species>
      <species id="M_ADIP_c" name="Adipate" compartment="c" hasOnlySubstanceUnits="false" boundaryCondition="false" constant="false">
      </species>
      <species id="M_ADIPCOA_c" name="Adipyl-CoA" compartment="c" hasOnlySubstanceUnits="false" boundaryCondition="false" constant="false">
      </species>
      <species id="M_5C2PCOA_c" name="5-Carboxy-2-pentenoyl-CoA" compartment="c" hasOnlySubstanceUnits="false" boundaryCondition="false" constant="false">
      </species>
      <species id="M_3HADIPCOA_c" name="3S-3-Hydroxyadipyl-CoA" compartment="c" hasOnlySubstanceUnits="false" boundaryCondition="false" constant="false">
      </species>
      <species id="M_3IP6OH_c" name="3R-3-Isopropenyl-6-oxoheptanoate" compartment="c" hasOnlySubstanceUnits="false" boundaryCondition="false" constant="false">
      </species>
      <species id="M_3IP6OHCOA_c" name="3R-3-Isopropenyl-6-oxoheptanoyl-CoA" compartment="c" hasOnlySubstanceUnits="false" boundaryCondition="false" constant="false">
      </species>
      <species id="M_PRLC_c" name="Perillic-acid" compartment="c" hasOnlySubstanceUnits="false" boundaryCondition="false" constant="false">
      </species>
      <species id="M_PRLCOA_c" name="Perillyl-CoA" compartment="c" hasOnlySubstanceUnits="false" boundaryCondition="false" constant="false">
      </species>
      <species id="M_3IP6OHS_c" name="3S-3-Isopropenyl-6-oxoheptanoate" compartment="c" hasOnlySubstanceUnits="false" boundaryCondition="false" constant="false">
      </species>
      <species id="M_3IP6OHCOAS_c" name="3S-3-Isopropenyl-6-oxoheptanoyl-CoA" compartment="c" hasOnlySubstanceUnits="false" boundaryCondition="false" constant="false">
      </species>
      <species id="M_2M5IPH25Cc_c" name="cis-2-Methyl-5-isopropylhexa-2,5-dienoic-acid" compartment="c" hasOnlySubstanceUnits="false" boundaryCondition="false" constant="false">
      </species>
      <species id="M_2M5IPH25COAc_c" name="cis-2-Methyl-5-isopropylhexa-2,5-dienoyl-CoA" compartment="c" hasOnlySubstanceUnits="false" boundaryCondition="false" constant="false">
      </species>
      <species id="M_2M5IPH25Ct_c" name="trans-2-Methyl-5-isopropylhexa-2,5-dienoic-acid" compartment="c" hasOnlySubstanceUnits="false" boundaryCondition="false" constant="false">
      </species>
      <species id="M_2M5IPH25COAt_c" name="trans-2-Methyl-5-isopropylhexa-2,5-dienoyl-CoA" compartment="c" hasOnlySubstanceUnits="false" boundaryCondition="false" constant="false">
      </species>
      <species id="M_LMDOL_c" name="Limonene-1,2-diol" compartment="c" hasOnlySubstanceUnits="false" boundaryCondition="false" constant="false">
      </species>
      <species id="M_H2OLM_c" name="Hydroxy-2-oxolimonene" compartment="c" hasOnlySubstanceUnits="false" boundaryCondition="false" constant="false">
      </species>
      <species id="M_PIN_c" name="alpha-Pinene" compartment="c" hasOnlySubstanceUnits="false" boundaryCondition="false" constant="false">
      </species>
      <species id="M_PICVOL_c" name="Pinocarveol" compartment="c" hasOnlySubstanceUnits="false" boundaryCondition="false" constant="false">
      </species>
      <species id="M_PRLAH_c" name="Perillyl-aldehyde" compartment="c" hasOnlySubstanceUnits="false" boundaryCondition="false" constant="false">
      </species>
      <species id="M_2H4IPCHCCOA_c" name="2-Hydroxy-4-isopropenylcyclohexane-1-carboxyl-CoA" compartment="c" hasOnlySubstanceUnits="false" boundaryCondition="false" constant="false">
      </species>
      <species id="M_PICVN_c" name="Pinocarvone" compartment="c" hasOnlySubstanceUnits="false" boundaryCondition="false" constant="false">
      </species>
      <species id="M_3H26DM5MHCOA_c" name="3-Hydroxy-2,6-dimethyl-5-methylene-heptanoyl-COA" compartment="c" hasOnlySubstanceUnits="false" boundaryCondition="false" constant="false">
      </species>
      <species id="M_26DM5M3OHCOA_c" name="2,6-Dimethyl-5-methylene-3-oxo-heptanoyl-COA" compartment="c" hasOnlySubstanceUnits="false" boundaryCondition="false" constant="false">
      </species>
      <species id="M_3IPB3ECOA_c" name="3-Isopropylbut-3-enoyl-COA" compartment="c" hasOnlySubstanceUnits="false" boundaryCondition="false" constant="false">
      </species>
      <species id="M_3IPB3EC_c" name="3-Isopropylbut-3-enoic-acid" compartment="c" hasOnlySubstanceUnits="false" boundaryCondition="false" constant="false">
      </species>
      <species id="M_bG2HCOUM_c" name="beta-D-Glucosyl-2-coumarinate" compartment="c" hasOnlySubstanceUnits="false" boundaryCondition="false" constant="false">
      </species>
      <species id="M_COUMT_c" name="cis-2-Hydroxy-cinnamate" compartment="c" hasOnlySubstanceUnits="false" boundaryCondition="false" constant="false">
      </species>
      <species id="M_COUM_c" name="Coumarine" compartment="c" hasOnlySubstanceUnits="false" boundaryCondition="false" constant="false">
      </species>
      <species id="M_THSTB_c" name="3,4,5-Trihydroxystilbene" compartment="c" hasOnlySubstanceUnits="false" boundaryCondition="false" constant="false">
      </species>
      <species id="M_TTHSTB_c" name="3,3,45-Tetrahydroxystilbene" compartment="c" hasOnlySubstanceUnits="false" boundaryCondition="false" constant="false">
      </species>
      <species id="M_TCHCATOL_c" name="3,4,6-Trichlorocatechol" compartment="c" hasOnlySubstanceUnits="false" boundaryCondition="false" constant="false">
      </species>
      <species id="M_TCHMUC_c" name="2,3,5-Trichloro-cis,cis-muconate" compartment="c" hasOnlySubstanceUnits="false" boundaryCondition="false" constant="false">
      </species>
      <species id="M_CHCATOL_c" name="3-Chlorocatechol" compartment="c" hasOnlySubstanceUnits="false" boundaryCondition="false" constant="false">
      </species>
      <species id="M_CHMUC_c" name="2-Chloro-cis,cis-muconate" compartment="c" hasOnlySubstanceUnits="false" boundaryCondition="false" constant="false">
      </species>
      <species id="M_HBNQ_c" name="Hydroxybenzoquinone" compartment="c" hasOnlySubstanceUnits="false" boundaryCondition="false" constant="false">
      </species>
      <species id="M_BZQ_c" name="p-Benzoquinone" compartment="c" hasOnlySubstanceUnits="false" boundaryCondition="false" constant="false">
      </species>
      <species id="M_THBN_c" name="Benzene-1,2,4-triol" compartment="c" hasOnlySubstanceUnits="false" boundaryCondition="false" constant="false">
      </species>
      <species id="M_NICATOL_c" name="4-Nitrocatechol" compartment="c" hasOnlySubstanceUnits="false" boundaryCondition="false" constant="false">
      </species>
      <species id="M_3CMUC_c" name="3-Carboxy-cis,cis-muconate" compartment="c" hasOnlySubstanceUnits="false" boundaryCondition="false" constant="false">
      </species>
      <species id="M_SFLN_c" name="4-Sulfolactone" compartment="c" hasOnlySubstanceUnits="false" boundaryCondition="false" constant="false">
      </species>
      <species id="M_OH_c" name="OH" compartment="c" hasOnlySubstanceUnits="false" boundaryCondition="false" constant="false">
      </species>
      <species id="M_MLAC_c" name="2-Maleylacetate" compartment="c" hasOnlySubstanceUnits="false" boundaryCondition="false" constant="false">
      </species>
      <species id="M_CHETOH_c" name="2-Chloroethanol" compartment="c" hasOnlySubstanceUnits="false" boundaryCondition="false" constant="false">
      </species>
      <species id="M_CHETAL_c" name="2-Chloroethanal" compartment="c" hasOnlySubstanceUnits="false" boundaryCondition="false" constant="false">
      </species>
      <species id="M_CHAC_c" name="Chloroacetic-acid" compartment="c" hasOnlySubstanceUnits="false" boundaryCondition="false" constant="false">
      </species>
      <species id="M_ACLE_c" name="Acetylene" compartment="c" hasOnlySubstanceUnits="false" boundaryCondition="false" constant="false">
      </species>
      <species id="M_ETYO_c" name="Ethylene-oxide" compartment="c" hasOnlySubstanceUnits="false" boundaryCondition="false" constant="false">
      </species>
      <species id="M_HNAPTHO_c" name="1-Hydroxy-2-naphthoate" compartment="c" hasOnlySubstanceUnits="false" boundaryCondition="false" constant="false">
      </species>
      <species id="M_NAPTHDOL_c" name="Naphthalene-1,2-diol" compartment="c" hasOnlySubstanceUnits="false" boundaryCondition="false" constant="false">
      </species>
      <species id="M_BZ12DOL_c" name="BZ12DOL" compartment="c" hasOnlySubstanceUnits="false" boundaryCondition="false" constant="false">
      </species>
      <species id="M_6HCHECBCOA_c" name="6-Hydroxycyclohex-1-enecarbonyl-COA" compartment="c" hasOnlySubstanceUnits="false" boundaryCondition="false" constant="false">
      </species>
      <species id="M_26DHCHCBCOA_c" name="2,6-Dihydroxycyclohexane-1-carboxyl-COA" compartment="c" hasOnlySubstanceUnits="false" boundaryCondition="false" constant="false">
      </species>
      <species id="M_6O2HCHCBCOA_c" name="6-Oxo-2-hydroxycyclohexane-1-carboxyl-COA" compartment="c" hasOnlySubstanceUnits="false" boundaryCondition="false" constant="false">
      </species>
      <species id="M_HPIMCOA_c" name="3-Hydroxypimeloyl-COA" compartment="c" hasOnlySubstanceUnits="false" boundaryCondition="false" constant="false">
      </species>
      <species id="M_23DHPIMCOA_c" name="2,3-Didehydro-pimeloyl-CoA" compartment="c" hasOnlySubstanceUnits="false" boundaryCondition="false" constant="false">
      </species>
      <species id="M_OPIMCOA_c" name="3-Oxopimeloyl-CoA" compartment="c" hasOnlySubstanceUnits="false" boundaryCondition="false" constant="false">
      </species>
      <species id="M_MUCA_c" name="cis,cis-Muconate" compartment="c" hasOnlySubstanceUnits="false" boundaryCondition="false" constant="false">
      </species>
      <species id="M_MULAC_c" name="Muconolactone" compartment="c" hasOnlySubstanceUnits="false" boundaryCondition="false" constant="false">
      </species>
      <species id="M_2O23DHFAC_c" name="2-Oxo-2,3-dihydrofuran-5-acetate" compartment="c" hasOnlySubstanceUnits="false" boundaryCondition="false" constant="false">
      </species>
      <species id="M_OADIP_c" name="3-Oxoadipate" compartment="c" hasOnlySubstanceUnits="false" boundaryCondition="false" constant="false">
      </species>
      <species id="M_2PY46DC_c" name="2-Pyrone-4,6-dicarboxylate" compartment="c" hasOnlySubstanceUnits="false" boundaryCondition="false" constant="false">
      </species>
      <species id="M_4CMUCNLAC_c" name="2-Carboxy-2,5-dihydro-5-oxofuran-2-acetate" compartment="c" hasOnlySubstanceUnits="false" boundaryCondition="false" constant="false">
      </species>
      <species id="M_2H3MBNPYR_c" name="2-Hydroxy-3-methylbenzalpyruvate" compartment="c" hasOnlySubstanceUnits="false" boundaryCondition="false" constant="false">
      </species>
      <species id="M_MSLACAH_c" name="3-Methylsalicylaldehyde" compartment="c" hasOnlySubstanceUnits="false" boundaryCondition="false" constant="false">
      </species>
      <species id="M_MSALC_c" name="3-Methylsalicylate" compartment="c" hasOnlySubstanceUnits="false" boundaryCondition="false" constant="false">
      </species>
      <species id="M_MCATOL_c" name="3-Methylcatechol" compartment="c" hasOnlySubstanceUnits="false" boundaryCondition="false" constant="false">
      </species>
      <species id="M_HMNAPTH_c" name="1-Hydroxymethylnaphthalene" compartment="c" hasOnlySubstanceUnits="false" boundaryCondition="false" constant="false">
      </species>
      <species id="M_NAPTHAH_c" name="1-Naphthaldehyde" compartment="c" hasOnlySubstanceUnits="false" boundaryCondition="false" constant="false">
      </species>
      <species id="M_12DH12DH8CNAPTH_c" name="cis-1,2-Dihydroxy-1,2-dihydro-8-carboxynaphthalene" compartment="c" hasOnlySubstanceUnits="false" boundaryCondition="false" constant="false">
      </species>
      <species id="M_12DH8CNAPTH_c" name="1,2-Dihydroxy-8-carboxynaphthalene" compartment="c" hasOnlySubstanceUnits="false" boundaryCondition="false" constant="false">
      </species>
      <species id="M_2H3CBNPYR_c" name="2-Hydroxy-3-carboxybenzalpyruvate" compartment="c" hasOnlySubstanceUnits="false" boundaryCondition="false" constant="false">
      </species>
      <species id="M_FSALAC_c" name="3-Formylsalicylic-acid" compartment="c" hasOnlySubstanceUnits="false" boundaryCondition="false" constant="false">
      </species>
      <species id="M_NAPTHMSUCCOA_c" name="Naphthyl-2-methyl-succinyl-COA" compartment="c" hasOnlySubstanceUnits="false" boundaryCondition="false" constant="false">
      </species>
      <species id="M_NAPTHMESUCCOA_c" name="Naphthyl-2-methylene-succinyl-COA" compartment="c" hasOnlySubstanceUnits="false" boundaryCondition="false" constant="false">
      </species>
      <species id="M_NAPTHHMSUCCOA_c" name="Naphthyl-2-hydroxymethyl-succinyl-COA" compartment="c" hasOnlySubstanceUnits="false" boundaryCondition="false" constant="false">
      </species>
      <species id="M_NAPTHOMSUCCOA_c" name="Naphthyl-2-oxomethyl-succinyl-COA" compartment="c" hasOnlySubstanceUnits="false" boundaryCondition="false" constant="false">
      </species>
      <species id="M_NAPTHOCOA_c" name="2-Naphthoyl-COA" compartment="c" hasOnlySubstanceUnits="false" boundaryCondition="false" constant="false">
      </species>
      <species id="M_MSALC4_c" name="4-Methylsalicylate" compartment="c" hasOnlySubstanceUnits="false" boundaryCondition="false" constant="false">
      </species>
      <species id="M_MCATOL4_c" name="4-Methylcatechol" compartment="c" hasOnlySubstanceUnits="false" boundaryCondition="false" constant="false">
      </species>
      <species id="M_2H4HMBNPYR_c" name="2-Hydroxy-4-hydroxymethylbenzalpyruvate" compartment="c" hasOnlySubstanceUnits="false" boundaryCondition="false" constant="false">
      </species>
      <species id="M_HMSALCAH_c" name="4-Hydroxymethylsalicylaldehyde" compartment="c" hasOnlySubstanceUnits="false" boundaryCondition="false" constant="false">
      </species>
      <species id="M_HMSALC_c" name="4-Hydroxymethylsalicylate" compartment="c" hasOnlySubstanceUnits="false" boundaryCondition="false" constant="false">
      </species>
      <species id="M_HMCATOL_c" name="4-Hydroxymethylcatechol" compartment="c" hasOnlySubstanceUnits="false" boundaryCondition="false" constant="false">
      </species>
      <species id="M_HMNAPTH2_c" name="2-Hydroxymethylnaphthalene" compartment="c" hasOnlySubstanceUnits="false" boundaryCondition="false" constant="false">
      </species>
      <species id="M_NAPTHAH2_c" name="2-Naphthaldehyde" compartment="c" hasOnlySubstanceUnits="false" boundaryCondition="false" constant="false">
      </species>
      <species id="M_SUCCOAxt_c" name="Succinyl-CoA" compartment="c" hasOnlySubstanceUnits="false" boundaryCondition="false" constant="false">
      </species>
      <species id="M_SLIM_c" name="S-Limonene" compartment="c" hasOnlySubstanceUnits="false" boundaryCondition="false" constant="false">
      </species>
      <species id="M_PRLOH_c" name="Perillyl-Alchol" compartment="c" hasOnlySubstanceUnits="false" boundaryCondition="false" constant="false">
      </species>
      <species id="M_CMARxt_c" name="4-Coumarate" compartment="c" hasOnlySubstanceUnits="false" boundaryCondition="false" constant="false">
      </species>
      <species id="M_CONOL_c" name="Coniferyl-alcohol" compartment="c" hasOnlySubstanceUnits="false" boundaryCondition="false" constant="false">
      </species>
      <species id="M_CONAL_c" name="Coniferyl-aldehyde" compartment="c" hasOnlySubstanceUnits="false" boundaryCondition="false" constant="false">
      </species>
      <species id="M_FERCOA_c" name="Feruloyl-CoA" compartment="c" hasOnlySubstanceUnits="false" boundaryCondition="false" constant="false">
      </species>
      <species id="M_CAFF_c" name="Caffeate" compartment="c" hasOnlySubstanceUnits="false" boundaryCondition="false" constant="false">
      </species>
      <species id="M_CAFFxt_c" name="Caffeate" compartment="c" hasOnlySubstanceUnits="false" boundaryCondition="false" constant="false">
      </species>
      <species id="M_CONOLxt_c" name="Coniferyl-alcohol" compartment="c" hasOnlySubstanceUnits="false" boundaryCondition="false" constant="false">
      </species>
      <species id="M_PHEACAL_c" name="Phenylacetaldehyde" compartment="c" hasOnlySubstanceUnits="false" boundaryCondition="false" constant="false">
      </species>
      <species id="M_4HBZxt_c" name="4-Hydroxybenzoate" compartment="c" hasOnlySubstanceUnits="false" boundaryCondition="false" constant="false">
      </species>
      <species id="M_4PHEACT_c" name="Phenylacetic acid" compartment="c" hasOnlySubstanceUnits="false" boundaryCondition="false" constant="false">
      </species>
      <species id="M_HOMOGENxt_c" name="Homogentisate" compartment="c" hasOnlySubstanceUnits="false" boundaryCondition="false" constant="false">
      </species>
      <species id="M_HNAC_c" name="6-Hydroxynicotinate" compartment="c" hasOnlySubstanceUnits="false" boundaryCondition="false" constant="false">
      </species>
      <species id="M_DHPY_c" name="2,5-Dihydroxypyridine" compartment="c" hasOnlySubstanceUnits="false" boundaryCondition="false" constant="false">
      </species>
      <species id="M_NFM_c" name="N-Formylmaleamic acid" compartment="c" hasOnlySubstanceUnits="false" boundaryCondition="false" constant="false">
      </species>
      <species id="M_AVALAM_c" name="5-Aminopentanamide" compartment="c" hasOnlySubstanceUnits="false" boundaryCondition="false" constant="false">
      </species>
      <species id="M_AVAL_c" name="5-Aminopentanoate" compartment="c" hasOnlySubstanceUnits="false" boundaryCondition="false" constant="false">
      </species>
      <species id="M_GLRSAH_c" name="5-Oxopentanoate" compartment="c" hasOnlySubstanceUnits="false" boundaryCondition="false" constant="false">
      </species>
      <species id="M_GLR_c" name="Glutarate" compartment="c" hasOnlySubstanceUnits="false" boundaryCondition="false" constant="false">
      </species>
      <species id="M_AMOHEX_c" name="6-Amino-2-oxohexanoate" compartment="c" hasOnlySubstanceUnits="false" boundaryCondition="false" constant="false">
      </species>
      <species id="M_PIPD2CAR_c" name="delta1-Piperideine-2-carboxylate" compartment="c" hasOnlySubstanceUnits="false" boundaryCondition="false" constant="false">
      </species>
      <species id="M_PIPD6CAR_c" name="delta1-Piperideine-6-L-carboxylate" compartment="c" hasOnlySubstanceUnits="false" boundaryCondition="false" constant="false">
      </species>
      <species id="M_AMADIPSAH_c" name="2-Aminoadipate 6-semialdehyde" compartment="c" hasOnlySubstanceUnits="false" boundaryCondition="false" constant="false">
      </species>
      <species id="M_AMADIP_c" name="L-2-Aminoadipate" compartment="c" hasOnlySubstanceUnits="false" boundaryCondition="false" constant="false">
      </species>
      <species id="M_AA_c" name="AA" compartment="c" hasOnlySubstanceUnits="false" boundaryCondition="false" constant="false">
      </species>
      <species id="M_DAA_c" name="DAA" compartment="c" hasOnlySubstanceUnits="false" boundaryCondition="false" constant="false">
      </species>
      <species id="M_HTDACOA_c" name="HTDACOA" compartment="c" hasOnlySubstanceUnits="false" boundaryCondition="false" constant="false">
      </species>
      <species id="M_HTDECOA_c" name="HTDECOA" compartment="c" hasOnlySubstanceUnits="false" boundaryCondition="false" constant="false">
      </species>
      <species id="M_SHTDHACOA_c" name="SHTDHACOA" compartment="c" hasOnlySubstanceUnits="false" boundaryCondition="false" constant="false">
      </species>
      <species id="M_RHTDHACOA_c" name="RHTDHACOA" compartment="c" hasOnlySubstanceUnits="false" boundaryCondition="false" constant="false">
      </species>
      <species id="M_HTDOCOA_c" name="HTDOCOA" compartment="c" hasOnlySubstanceUnits="false" boundaryCondition="false" constant="false">
      </species>
      <species id="M_HDDACOA_c" name="HDDACOA" compartment="c" hasOnlySubstanceUnits="false" boundaryCondition="false" constant="false">
      </species>
      <species id="M_HDDECOA_c" name="HDDECOA" compartment="c" hasOnlySubstanceUnits="false" boundaryCondition="false" constant="false">
      </species>
      <species id="M_SHDDHACOA_c" name="SHDDHACOA" compartment="c" hasOnlySubstanceUnits="false" boundaryCondition="false" constant="false">
      </species>
      <species id="M_RHDDHACOA_c" name="RHDDHACOA" compartment="c" hasOnlySubstanceUnits="false" boundaryCondition="false" constant="false">
      </species>
      <species id="M_HDDOCOA_c" name="HDDOCOA" compartment="c" hasOnlySubstanceUnits="false" boundaryCondition="false" constant="false">
      </species>
      <species id="M_HDACOA_c" name="HDACOA" compartment="c" hasOnlySubstanceUnits="false" boundaryCondition="false" constant="false">
      </species>
      <species id="M_HDECOA_c" name="HDECOA" compartment="c" hasOnlySubstanceUnits="false" boundaryCondition="false" constant="false">
      </species>
      <species id="M_SHDHACOA_c" name="SHDHACOA" compartment="c" hasOnlySubstanceUnits="false" boundaryCondition="false" constant="false">
      </species>
      <species id="M_RHDHACOA_c" name="RHDHACOA" compartment="c" hasOnlySubstanceUnits="false" boundaryCondition="false" constant="false">
      </species>
      <species id="M_HDOCOA_c" name="HDOCOA" compartment="c" hasOnlySubstanceUnits="false" boundaryCondition="false" constant="false">
      </species>
      <species id="M_HOACOA_c" name="HOACOA" compartment="c" hasOnlySubstanceUnits="false" boundaryCondition="false" constant="false">
      </species>
      <species id="M_HOECOA_c" name="HOECOA" compartment="c" hasOnlySubstanceUnits="false" boundaryCondition="false" constant="false">
      </species>
      <species id="M_SHOHACOA_c" name="SHOHACOA" compartment="c" hasOnlySubstanceUnits="false" boundaryCondition="false" constant="false">
      </species>
      <species id="M_RHOHACOA_c" name="RHOHACOA" compartment="c" hasOnlySubstanceUnits="false" boundaryCondition="false" constant="false">
      </species>
      <species id="M_HOOCOA_c" name="HOOCOA" compartment="c" hasOnlySubstanceUnits="false" boundaryCondition="false" constant="false">
      </species>
      <species id="M_HHXACOA_c" name="HHXACOA" compartment="c" hasOnlySubstanceUnits="false" boundaryCondition="false" constant="false">
      </species>
      <species id="M_HHXECOA_c" name="HHXECOA" compartment="c" hasOnlySubstanceUnits="false" boundaryCondition="false" constant="false">
      </species>
      <species id="M_SHHXHACOA_c" name="SHHXHACOA" compartment="c" hasOnlySubstanceUnits="false" boundaryCondition="false" constant="false">
      </species>
      <species id="M_RHHXHACOA_c" name="RHHXHACOA" compartment="c" hasOnlySubstanceUnits="false" boundaryCondition="false" constant="false">
      </species>
      <species id="M_HHXOCOA_c" name="HHXOCOA" compartment="c" hasOnlySubstanceUnits="false" boundaryCondition="false" constant="false">
      </species>
      <species id="M_HBACOA_c" name="HBACOA" compartment="c" hasOnlySubstanceUnits="false" boundaryCondition="false" constant="false">
      </species>
      <species id="M_HBECOA_c" name="HBECOA" compartment="c" hasOnlySubstanceUnits="false" boundaryCondition="false" constant="false">
      </species>
      <species id="M_SHBHACOA_c" name="SHBHACOA" compartment="c" hasOnlySubstanceUnits="false" boundaryCondition="false" constant="false">
      </species>
      <species id="M_RHBHACOA_c" name="RHBHACOA" compartment="c" hasOnlySubstanceUnits="false" boundaryCondition="false" constant="false">
      </species>
      <species id="M_HBOCOA_c" name="HBOCOA" compartment="c" hasOnlySubstanceUnits="false" boundaryCondition="false" constant="false">
      </species>
      <species id="M_PHTD_c" name="PHTD" compartment="c" hasOnlySubstanceUnits="false" boundaryCondition="false" constant="false">
      </species>
      <species id="M_PHDD_c" name="PHDD" compartment="c" hasOnlySubstanceUnits="false" boundaryCondition="false" constant="false">
      </species>
      <species id="M_PHD_c" name="PHD" compartment="c" hasOnlySubstanceUnits="false" boundaryCondition="false" constant="false">
      </species>
      <species id="M_PHO_c" name="PHO" compartment="c" hasOnlySubstanceUnits="false" boundaryCondition="false" constant="false">
      </species>
      <species id="M_PHHX_c" name="PHHX" compartment="c" hasOnlySubstanceUnits="false" boundaryCondition="false" constant="false">
      </species>
      <species id="M_C140_c" name="Tetradecanoate" compartment="c" hasOnlySubstanceUnits="false" boundaryCondition="false" constant="false">
      </species>
      <species id="M_C120_c" name="C120" compartment="c" hasOnlySubstanceUnits="false" boundaryCondition="false" constant="false">
      </species>
      <species id="M_C080_c" name="C080" compartment="c" hasOnlySubstanceUnits="false" boundaryCondition="false" constant="false">
      </species>
      <species id="M_C040_c" name="C040" compartment="c" hasOnlySubstanceUnits="false" boundaryCondition="false" constant="false">
      </species>
      <species id="M_C060xt_c" name="C060" compartment="c" hasOnlySubstanceUnits="false" boundaryCondition="false" constant="false">
      </species>
      <species id="M_C080xt_c" name="C080" compartment="c" hasOnlySubstanceUnits="false" boundaryCondition="false" constant="false">
      </species>
      <species id="M_C100xt_c" name="C100" compartment="c" hasOnlySubstanceUnits="false" boundaryCondition="false" constant="false">
      </species>
      <species id="M_C120xt_c" name="C120" compartment="c" hasOnlySubstanceUnits="false" boundaryCondition="false" constant="false">
      </species>
      <species id="M_C140xt_c" name="Tetradecanoate" compartment="c" hasOnlySubstanceUnits="false" boundaryCondition="false" constant="false">
      </species>
      <species id="M_PHA_c" name="PHA" compartment="c" hasOnlySubstanceUnits="false" boundaryCondition="false" constant="false">
      </species>
      <species id="M_PHAxt_c" name="PHA" compartment="c" hasOnlySubstanceUnits="false" boundaryCondition="false" constant="false">
      </species>
    </listOfSpecies>
    <listOfReactions>
      <reaction id="R_ADD_huxi_nadh" name="Respiratory chain" reversible="false">
        <listOfReactants>
          <speciesReference species="M_NADH_c" stoichiometry="8"/>
          <speciesReference species="M_O2_c" stoichiometry="4"/>
          <speciesReference species="M_ADP_c" stoichiometry="15"/>
          <speciesReference species="M_PI_c" stoichiometry="15"/>
        </listOfReactants>
        <listOfProducts>
          <speciesReference species="M_ATP_c" stoichiometry="15"/>
          <speciesReference species="M_NAD_c" stoichiometry="8"/>
          <speciesReference species="M_H2O_c" stoichiometry="23"/>
        </listOfProducts>
        <kineticLaw>
          <math xmlns="http://www.w3.org/1998/Math/MathML">
            <ci> FLUX_VALUE </ci>
          </math>
          <listOfParameters>
            <parameter id="LOWER_BOUND" value="0" units="mmol_per_gDW_per_hr" constant="false"/>
            <parameter id="UPPER_BOUND" value="999999" units="mmol_per_gDW_per_hr" constant="false"/>
            <parameter id="FLUX_VALUE" value="0" units="mmol_per_gDW_per_hr" constant="false"/>
            <parameter id="OBJECTIVE_COEFFICIENT" value="0" units="mmol_per_gDW_per_hr" constant="false"/>
          </listOfParameters>
        </kineticLaw>
      </reaction>
      <reaction id="R_ADD_huxi_fadh2" name="Respiratory chain" reversible="false">
        <listOfReactants>
          <speciesReference species="M_O2_c" stoichiometry="1"/>
          <speciesReference species="M_ADP_c" stoichiometry="2"/>
          <speciesReference species="M_PI_c" stoichiometry="2"/>
          <speciesReference species="M_FADH2_c" stoichiometry="2"/>
        </listOfReactants>
        <listOfProducts>
          <speciesReference species="M_ATP_c" stoichiometry="2"/>
          <speciesReference species="M_H2O_c" stoichiometry="2"/>
          <speciesReference species="M_FAD_c" stoichiometry="2"/>
        </listOfProducts>
        <kineticLaw>
          <math xmlns="http://www.w3.org/1998/Math/MathML">
            <ci> FLUX_VALUE </ci>
          </math>
          <listOfParameters>
            <parameter id="LOWER_BOUND" value="0" units="mmol_per_gDW_per_hr" constant="false"/>
            <parameter id="UPPER_BOUND" value="999999" units="mmol_per_gDW_per_hr" constant="false"/>
            <parameter id="FLUX_VALUE" value="0" units="mmol_per_gDW_per_hr" constant="false"/>
            <parameter id="OBJECTIVE_COEFFICIENT" value="0" units="mmol_per_gDW_per_hr" constant="false"/>
          </listOfParameters>
        </kineticLaw>
      </reaction>
      <reaction id="R_ADD_huxi_q8h" name="Respiratory chain" reversible="false">
        <listOfReactants>
          <speciesReference species="M_O2_c" stoichiometry="0.5"/>
          <speciesReference species="M_ADP_c" stoichiometry="1"/>
          <speciesReference species="M_PI_c" stoichiometry="1"/>
          <speciesReference species="M_QH2_c" stoichiometry="1"/>
        </listOfReactants>
        <listOfProducts>
          <speciesReference species="M_ATP_c" stoichiometry="1"/>
          <speciesReference species="M_H2O_c" stoichiometry="2"/>
          <speciesReference species="M_Q_c" stoichiometry="1"/>
        </listOfProducts>
        <kineticLaw>
          <math xmlns="http://www.w3.org/1998/Math/MathML">
            <ci> FLUX_VALUE </ci>
          </math>
          <listOfParameters>
            <parameter id="LOWER_BOUND" value="0" units="mmol_per_gDW_per_hr" constant="false"/>
            <parameter id="UPPER_BOUND" value="999999" units="mmol_per_gDW_per_hr" constant="false"/>
            <parameter id="FLUX_VALUE" value="0" units="mmol_per_gDW_per_hr" constant="false"/>
            <parameter id="OBJECTIVE_COEFFICIENT" value="0" units="mmol_per_gDW_per_hr" constant="false"/>
          </listOfParameters>
        </kineticLaw>
      </reaction>
      <reaction id="R_ADD_huxi_fec" name="Respiratory chain" reversible="false">
        <listOfReactants>
          <speciesReference species="M_O2_c" stoichiometry="1"/>
          <speciesReference species="M_ADP_c" stoichiometry="1"/>
          <speciesReference species="M_PI_c" stoichiometry="1"/>
          <speciesReference species="M_FOCYTC_c" stoichiometry="4"/>
        </listOfReactants>
        <listOfProducts>
          <speciesReference species="M_ATP_c" stoichiometry="1"/>
          <speciesReference species="M_H2O_c" stoichiometry="3"/>
          <speciesReference species="M_FCYTC_c" stoichiometry="4"/>
        </listOfProducts>
        <kineticLaw>
          <math xmlns="http://www.w3.org/1998/Math/MathML">
            <ci> FLUX_VALUE </ci>
          </math>
          <listOfParameters>
            <parameter id="LOWER_BOUND" value="0" units="mmol_per_gDW_per_hr" constant="false"/>
            <parameter id="UPPER_BOUND" value="999999" units="mmol_per_gDW_per_hr" constant="false"/>
            <parameter id="FLUX_VALUE" value="0" units="mmol_per_gDW_per_hr" constant="false"/>
            <parameter id="OBJECTIVE_COEFFICIENT" value="0" units="mmol_per_gDW_per_hr" constant="false"/>
          </listOfParameters>
        </kineticLaw>
      </reaction>
      <reaction id="R_ADD_Glcxt" name="Glucose ABC transport" reversible="false">
        <listOfReactants>
          <speciesReference species="M_ATP_c" stoichiometry="1"/>
          <speciesReference species="M_GLCxt_c" stoichiometry="1"/>
        </listOfReactants>
        <listOfProducts>
          <speciesReference species="M_ADP_c" stoichiometry="1"/>
          <speciesReference species="M_PI_c" stoichiometry="1"/>
          <speciesReference species="M_GLC_c" stoichiometry="1"/>
        </listOfProducts>
        <kineticLaw>
          <math xmlns="http://www.w3.org/1998/Math/MathML">
            <ci> FLUX_VALUE </ci>
          </math>
          <listOfParameters>
            <parameter id="LOWER_BOUND" value="0" units="mmol_per_gDW_per_hr" constant="false"/>
            <parameter id="UPPER_BOUND" value="999999" units="mmol_per_gDW_per_hr" constant="false"/>
            <parameter id="FLUX_VALUE" value="0" units="mmol_per_gDW_per_hr" constant="false"/>
            <parameter id="OBJECTIVE_COEFFICIENT" value="0" units="mmol_per_gDW_per_hr" constant="false"/>
          </listOfParameters>
        </kineticLaw>
      </reaction>
      <reaction id="R_ADD_4abut1" name="Diaminobutyrate--2-oxoglutarate aminotransferase" reversible="false">
        <listOfReactants>
          <speciesReference species="M_PTRC_c" stoichiometry="1"/>
          <speciesReference species="M_AKG_c" stoichiometry="1"/>
        </listOfReactants>
        <listOfProducts>
          <speciesReference species="M_AMBL_c" stoichiometry="1"/>
          <speciesReference species="M_GLU_c" stoichiometry="1"/>
        </listOfProducts>
        <kineticLaw>
          <math xmlns="http://www.w3.org/1998/Math/MathML">
            <ci> FLUX_VALUE </ci>
          </math>
          <listOfParameters>
            <parameter id="LOWER_BOUND" value="0" units="mmol_per_gDW_per_hr" constant="false"/>
            <parameter id="UPPER_BOUND" value="999999" units="mmol_per_gDW_per_hr" constant="false"/>
            <parameter id="FLUX_VALUE" value="0" units="mmol_per_gDW_per_hr" constant="false"/>
            <parameter id="OBJECTIVE_COEFFICIENT" value="0" units="mmol_per_gDW_per_hr" constant="false"/>
          </listOfParameters>
        </kineticLaw>
      </reaction>
      <reaction id="R_ADD_4abut3" name="4-guanidinobutyraldehyde dehydrogenase / NAD-dependent aldehyde dehydrogenase" reversible="false">
        <listOfReactants>
          <speciesReference species="M_ORN_c" stoichiometry="1"/>
        </listOfReactants>
        <listOfProducts>
          <speciesReference species="M_PTRC_c" stoichiometry="1"/>
          <speciesReference species="M_CO2_c" stoichiometry="1"/>
        </listOfProducts>
        <kineticLaw>
          <math xmlns="http://www.w3.org/1998/Math/MathML">
            <ci> FLUX_VALUE </ci>
          </math>
          <listOfParameters>
            <parameter id="LOWER_BOUND" value="0" units="mmol_per_gDW_per_hr" constant="false"/>
            <parameter id="UPPER_BOUND" value="999999" units="mmol_per_gDW_per_hr" constant="false"/>
            <parameter id="FLUX_VALUE" value="0" units="mmol_per_gDW_per_hr" constant="false"/>
            <parameter id="OBJECTIVE_COEFFICIENT" value="0" units="mmol_per_gDW_per_hr" constant="false"/>
          </listOfParameters>
        </kineticLaw>
      </reaction>
      <reaction id="R_ADD_scys" name="S-sulfo-L-cysteine sulfite lyase" reversible="true">
        <listOfReactants>
          <speciesReference species="M_RGT_c" stoichiometry="2"/>
          <speciesReference species="M_SSCYS_c" stoichiometry="1"/>
        </listOfReactants>
        <listOfProducts>
          <speciesReference species="M_CYS_c" stoichiometry="1"/>
          <speciesReference species="M_OGT_c" stoichiometry="1"/>
          <speciesReference species="M_SO3_c" stoichiometry="1"/>
        </listOfProducts>
        <kineticLaw>
          <math xmlns="http://www.w3.org/1998/Math/MathML">
            <ci> FLUX_VALUE </ci>
          </math>
          <listOfParameters>
            <parameter id="LOWER_BOUND" value="-999999" units="mmol_per_gDW_per_hr" constant="false"/>
            <parameter id="UPPER_BOUND" value="999999" units="mmol_per_gDW_per_hr" constant="false"/>
            <parameter id="FLUX_VALUE" value="0" units="mmol_per_gDW_per_hr" constant="false"/>
            <parameter id="OBJECTIVE_COEFFICIENT" value="0" units="mmol_per_gDW_per_hr" constant="false"/>
          </listOfParameters>
        </kineticLaw>
      </reaction>
      <reaction id="R_ADD_btcoa1" name="Butanoyl-CoA:electron-transfer flavoprotein 2,3-oxidoreductase" reversible="false">
        <listOfReactants>
          <speciesReference species="M_FAD_c" stoichiometry="1"/>
          <speciesReference species="M_C040COA_c" stoichiometry="1"/>
        </listOfReactants>
        <listOfProducts>
          <speciesReference species="M_FADH2_c" stoichiometry="1"/>
          <speciesReference species="M_CTCOA_c" stoichiometry="1"/>
        </listOfProducts>
        <kineticLaw>
          <math xmlns="http://www.w3.org/1998/Math/MathML">
            <ci> FLUX_VALUE </ci>
          </math>
          <listOfParameters>
            <parameter id="LOWER_BOUND" value="0" units="mmol_per_gDW_per_hr" constant="false"/>
            <parameter id="UPPER_BOUND" value="999999" units="mmol_per_gDW_per_hr" constant="false"/>
            <parameter id="FLUX_VALUE" value="0" units="mmol_per_gDW_per_hr" constant="false"/>
            <parameter id="OBJECTIVE_COEFFICIENT" value="0" units="mmol_per_gDW_per_hr" constant="false"/>
          </listOfParameters>
        </kineticLaw>
      </reaction>
      <reaction id="R_ADD_ASUC1" name="Adenylosuccinate lyase" reversible="true">
        <listOfReactants>
          <speciesReference species="M_ASUC_c" stoichiometry="1"/>
        </listOfReactants>
        <listOfProducts>
          <speciesReference species="M_AMP_c" stoichiometry="1"/>
          <speciesReference species="M_FUM_c" stoichiometry="1"/>
        </listOfProducts>
        <kineticLaw>
          <math xmlns="http://www.w3.org/1998/Math/MathML">
            <ci> FLUX_VALUE </ci>
          </math>
          <listOfParameters>
            <parameter id="LOWER_BOUND" value="-999999" units="mmol_per_gDW_per_hr" constant="false"/>
            <parameter id="UPPER_BOUND" value="999999" units="mmol_per_gDW_per_hr" constant="false"/>
            <parameter id="FLUX_VALUE" value="0" units="mmol_per_gDW_per_hr" constant="false"/>
            <parameter id="OBJECTIVE_COEFFICIENT" value="0" units="mmol_per_gDW_per_hr" constant="false"/>
          </listOfParameters>
        </kineticLaw>
      </reaction>
      <reaction id="R_ADD_ASUC2" name="Adenylosuccinate synthetase" reversible="false">
        <listOfReactants>
          <speciesReference species="M_IMP_c" stoichiometry="1"/>
          <speciesReference species="M_ASP_c" stoichiometry="1"/>
          <speciesReference species="M_GTP_c" stoichiometry="1"/>
        </listOfReactants>
        <listOfProducts>
          <speciesReference species="M_PI_c" stoichiometry="1"/>
          <speciesReference species="M_ASUC_c" stoichiometry="1"/>
          <speciesReference species="M_GDP_c" stoichiometry="1"/>
        </listOfProducts>
        <kineticLaw>
          <math xmlns="http://www.w3.org/1998/Math/MathML">
            <ci> FLUX_VALUE </ci>
          </math>
          <listOfParameters>
            <parameter id="LOWER_BOUND" value="0" units="mmol_per_gDW_per_hr" constant="false"/>
            <parameter id="UPPER_BOUND" value="999999" units="mmol_per_gDW_per_hr" constant="false"/>
            <parameter id="FLUX_VALUE" value="0" units="mmol_per_gDW_per_hr" constant="false"/>
            <parameter id="OBJECTIVE_COEFFICIENT" value="0" units="mmol_per_gDW_per_hr" constant="false"/>
          </listOfParameters>
        </kineticLaw>
      </reaction>
      <reaction id="R_ADD_DIMGP1" name="Imidazoleglycerol-phosphate dehydratase" reversible="false">
        <listOfReactants>
          <speciesReference species="M_DIMGP_c" stoichiometry="1"/>
        </listOfReactants>
        <listOfProducts>
          <speciesReference species="M_H2O_c" stoichiometry="1"/>
          <speciesReference species="M_IMACP_c" stoichiometry="1"/>
        </listOfProducts>
        <kineticLaw>
          <math xmlns="http://www.w3.org/1998/Math/MathML">
            <ci> FLUX_VALUE </ci>
          </math>
          <listOfParameters>
            <parameter id="LOWER_BOUND" value="0" units="mmol_per_gDW_per_hr" constant="false"/>
            <parameter id="UPPER_BOUND" value="999999" units="mmol_per_gDW_per_hr" constant="false"/>
            <parameter id="FLUX_VALUE" value="0" units="mmol_per_gDW_per_hr" constant="false"/>
            <parameter id="OBJECTIVE_COEFFICIENT" value="0" units="mmol_per_gDW_per_hr" constant="false"/>
          </listOfParameters>
        </kineticLaw>
      </reaction>
      <reaction id="R_ADD_DIMGP2" name="Imidazoleglycerol-phosphate dehydratase" reversible="false">
        <listOfReactants>
          <speciesReference species="M_PRLP_c" stoichiometry="1"/>
          <speciesReference species="M_GLN_c" stoichiometry="1"/>
        </listOfReactants>
        <listOfProducts>
          <speciesReference species="M_GLU_c" stoichiometry="1"/>
          <speciesReference species="M_DIMGP_c" stoichiometry="1"/>
          <speciesReference species="M_AICAR_c" stoichiometry="1"/>
        </listOfProducts>
        <kineticLaw>
          <math xmlns="http://www.w3.org/1998/Math/MathML">
            <ci> FLUX_VALUE </ci>
          </math>
          <listOfParameters>
            <parameter id="LOWER_BOUND" value="0" units="mmol_per_gDW_per_hr" constant="false"/>
            <parameter id="UPPER_BOUND" value="999999" units="mmol_per_gDW_per_hr" constant="false"/>
            <parameter id="FLUX_VALUE" value="0" units="mmol_per_gDW_per_hr" constant="false"/>
            <parameter id="OBJECTIVE_COEFFICIENT" value="0" units="mmol_per_gDW_per_hr" constant="false"/>
          </listOfParameters>
        </kineticLaw>
      </reaction>
      <reaction id="R_ATPM" name="Maintenance" reversible="false">
        <listOfReactants>
          <speciesReference species="M_ATP_c" stoichiometry="1"/>
        </listOfReactants>
        <listOfProducts>
          <speciesReference species="M_ADP_c" stoichiometry="1"/>
          <speciesReference species="M_PI_c" stoichiometry="1"/>
        </listOfProducts>
        <kineticLaw>
          <math xmlns="http://www.w3.org/1998/Math/MathML">
            <ci> FLUX_VALUE </ci>
          </math>
          <listOfParameters>
            <parameter id="LOWER_BOUND" value="4.98" units="mmol_per_gDW_per_hr" constant="false"/>
            <parameter id="UPPER_BOUND" value="999999" units="mmol_per_gDW_per_hr" constant="false"/>
            <parameter id="FLUX_VALUE" value="0" units="mmol_per_gDW_per_hr" constant="false"/>
            <parameter id="OBJECTIVE_COEFFICIENT" value="0" units="mmol_per_gDW_per_hr" constant="false"/>
          </listOfParameters>
        </kineticLaw>
      </reaction>
      <reaction id="R_ADD_oaa_asp" name="Aspartate transaminase" reversible="true">
        <listOfReactants>
          <speciesReference species="M_AKG_c" stoichiometry="1"/>
          <speciesReference species="M_ASP_c" stoichiometry="1"/>
        </listOfReactants>
        <listOfProducts>
          <speciesReference species="M_GLU_c" stoichiometry="1"/>
          <speciesReference species="M_OA_c" stoichiometry="1"/>
        </listOfProducts>
        <kineticLaw>
          <math xmlns="http://www.w3.org/1998/Math/MathML">
            <ci> FLUX_VALUE </ci>
          </math>
          <listOfParameters>
            <parameter id="LOWER_BOUND" value="-999999" units="mmol_per_gDW_per_hr" constant="false"/>
            <parameter id="UPPER_BOUND" value="999999" units="mmol_per_gDW_per_hr" constant="false"/>
            <parameter id="FLUX_VALUE" value="0" units="mmol_per_gDW_per_hr" constant="false"/>
            <parameter id="OBJECTIVE_COEFFICIENT" value="0" units="mmol_per_gDW_per_hr" constant="false"/>
          </listOfParameters>
        </kineticLaw>
      </reaction>
      <reaction id="R_ADD_asp_asn" name="Asparagine synthetase" reversible="false">
        <listOfReactants>
          <speciesReference species="M_ATP_c" stoichiometry="1"/>
          <speciesReference species="M_ASP_c" stoichiometry="1"/>
          <speciesReference species="M_GLN_c" stoichiometry="1"/>
        </listOfReactants>
        <listOfProducts>
          <speciesReference species="M_GLU_c" stoichiometry="1"/>
          <speciesReference species="M_AMP_c" stoichiometry="1"/>
          <speciesReference species="M_PPI_c" stoichiometry="1"/>
          <speciesReference species="M_ASN_c" stoichiometry="1"/>
        </listOfProducts>
        <kineticLaw>
          <math xmlns="http://www.w3.org/1998/Math/MathML">
            <ci> FLUX_VALUE </ci>
          </math>
          <listOfParameters>
            <parameter id="LOWER_BOUND" value="0" units="mmol_per_gDW_per_hr" constant="false"/>
            <parameter id="UPPER_BOUND" value="999999" units="mmol_per_gDW_per_hr" constant="false"/>
            <parameter id="FLUX_VALUE" value="0" units="mmol_per_gDW_per_hr" constant="false"/>
            <parameter id="OBJECTIVE_COEFFICIENT" value="0" units="mmol_per_gDW_per_hr" constant="false"/>
          </listOfParameters>
        </kineticLaw>
      </reaction>
      <reaction id="R_ADD_acetate2" name="ATP:acetate phosphotransferase" reversible="true">
        <listOfReactants>
          <speciesReference species="M_ATP_c" stoichiometry="1"/>
          <speciesReference species="M_AC_c" stoichiometry="1"/>
        </listOfReactants>
        <listOfProducts>
          <speciesReference species="M_ADP_c" stoichiometry="1"/>
          <speciesReference species="M_ACETYLP_c" stoichiometry="1"/>
        </listOfProducts>
        <kineticLaw>
          <math xmlns="http://www.w3.org/1998/Math/MathML">
            <ci> FLUX_VALUE </ci>
          </math>
          <listOfParameters>
            <parameter id="LOWER_BOUND" value="-999999" units="mmol_per_gDW_per_hr" constant="false"/>
            <parameter id="UPPER_BOUND" value="999999" units="mmol_per_gDW_per_hr" constant="false"/>
            <parameter id="FLUX_VALUE" value="0" units="mmol_per_gDW_per_hr" constant="false"/>
            <parameter id="OBJECTIVE_COEFFICIENT" value="0" units="mmol_per_gDW_per_hr" constant="false"/>
          </listOfParameters>
        </kineticLaw>
      </reaction>
      <reaction id="R_ADD_tyr1" name="Prephenate dehydrogenase" reversible="false">
        <listOfReactants>
          <speciesReference species="M_NAD_c" stoichiometry="1"/>
          <speciesReference species="M_PHEN_c" stoichiometry="1"/>
        </listOfReactants>
        <listOfProducts>
          <speciesReference species="M_NADH_c" stoichiometry="1"/>
          <speciesReference species="M_CO2_c" stoichiometry="1"/>
          <speciesReference species="M_4HPP_c" stoichiometry="1"/>
        </listOfProducts>
        <kineticLaw>
          <math xmlns="http://www.w3.org/1998/Math/MathML">
            <ci> FLUX_VALUE </ci>
          </math>
          <listOfParameters>
            <parameter id="LOWER_BOUND" value="0" units="mmol_per_gDW_per_hr" constant="false"/>
            <parameter id="UPPER_BOUND" value="999999" units="mmol_per_gDW_per_hr" constant="false"/>
            <parameter id="FLUX_VALUE" value="0" units="mmol_per_gDW_per_hr" constant="false"/>
            <parameter id="OBJECTIVE_COEFFICIENT" value="0" units="mmol_per_gDW_per_hr" constant="false"/>
          </listOfParameters>
        </kineticLaw>
      </reaction>
      <reaction id="R_ADD_tyr2" name="Tyrosine transaminase" reversible="true">
        <listOfReactants>
          <speciesReference species="M_AKG_c" stoichiometry="1"/>
          <speciesReference species="M_TYR_c" stoichiometry="1"/>
        </listOfReactants>
        <listOfProducts>
          <speciesReference species="M_GLU_c" stoichiometry="1"/>
          <speciesReference species="M_4HPP_c" stoichiometry="1"/>
        </listOfProducts>
        <kineticLaw>
          <math xmlns="http://www.w3.org/1998/Math/MathML">
            <ci> FLUX_VALUE </ci>
          </math>
          <listOfParameters>
            <parameter id="LOWER_BOUND" value="-999999" units="mmol_per_gDW_per_hr" constant="false"/>
            <parameter id="UPPER_BOUND" value="999999" units="mmol_per_gDW_per_hr" constant="false"/>
            <parameter id="FLUX_VALUE" value="0" units="mmol_per_gDW_per_hr" constant="false"/>
            <parameter id="OBJECTIVE_COEFFICIENT" value="0" units="mmol_per_gDW_per_hr" constant="false"/>
          </listOfParameters>
        </kineticLaw>
      </reaction>
      <reaction id="R_ADD_tyr3" name="4-Hydroxyphenylpyruvate:oxygen oxidoreductase" reversible="false">
        <listOfReactants>
          <speciesReference species="M_O2_c" stoichiometry="1"/>
          <speciesReference species="M_4HPP_c" stoichiometry="1"/>
        </listOfReactants>
        <listOfProducts>
          <speciesReference species="M_CO2_c" stoichiometry="1"/>
          <speciesReference species="M_HOMOGEN_c" stoichiometry="1"/>
        </listOfProducts>
        <kineticLaw>
          <math xmlns="http://www.w3.org/1998/Math/MathML">
            <ci> FLUX_VALUE </ci>
          </math>
          <listOfParameters>
            <parameter id="LOWER_BOUND" value="0" units="mmol_per_gDW_per_hr" constant="false"/>
            <parameter id="UPPER_BOUND" value="999999" units="mmol_per_gDW_per_hr" constant="false"/>
            <parameter id="FLUX_VALUE" value="0" units="mmol_per_gDW_per_hr" constant="false"/>
            <parameter id="OBJECTIVE_COEFFICIENT" value="0" units="mmol_per_gDW_per_hr" constant="false"/>
          </listOfParameters>
        </kineticLaw>
      </reaction>
      <reaction id="R_ADD_uracil1" name="5,6-Dihydrouracil:NADP+ oxidoreductase" reversible="true">
        <listOfReactants>
          <speciesReference species="M_56DIHY_c" stoichiometry="1"/>
          <speciesReference species="M_NADP_c" stoichiometry="1"/>
        </listOfReactants>
        <listOfProducts>
          <speciesReference species="M_NADPH_c" stoichiometry="1"/>
          <speciesReference species="M_URA_c" stoichiometry="1"/>
        </listOfProducts>
        <kineticLaw>
          <math xmlns="http://www.w3.org/1998/Math/MathML">
            <ci> FLUX_VALUE </ci>
          </math>
          <listOfParameters>
            <parameter id="LOWER_BOUND" value="-999999" units="mmol_per_gDW_per_hr" constant="false"/>
            <parameter id="UPPER_BOUND" value="999999" units="mmol_per_gDW_per_hr" constant="false"/>
            <parameter id="FLUX_VALUE" value="0" units="mmol_per_gDW_per_hr" constant="false"/>
            <parameter id="OBJECTIVE_COEFFICIENT" value="0" units="mmol_per_gDW_per_hr" constant="false"/>
          </listOfParameters>
        </kineticLaw>
      </reaction>
      <reaction id="R_ADD_uracil2" name="5,6-Dihydrouracil amidohydrolase" reversible="false">
        <listOfReactants>
          <speciesReference species="M_56DIHY_c" stoichiometry="1"/>
        </listOfReactants>
        <listOfProducts>
          <speciesReference species="M_3URDPP_c" stoichiometry="1"/>
        </listOfProducts>
        <kineticLaw>
          <math xmlns="http://www.w3.org/1998/Math/MathML">
            <ci> FLUX_VALUE </ci>
          </math>
          <listOfParameters>
            <parameter id="LOWER_BOUND" value="0" units="mmol_per_gDW_per_hr" constant="false"/>
            <parameter id="UPPER_BOUND" value="999999" units="mmol_per_gDW_per_hr" constant="false"/>
            <parameter id="FLUX_VALUE" value="0" units="mmol_per_gDW_per_hr" constant="false"/>
            <parameter id="OBJECTIVE_COEFFICIENT" value="0" units="mmol_per_gDW_per_hr" constant="false"/>
          </listOfParameters>
        </kineticLaw>
      </reaction>
      <reaction id="R_ADD_uracil3" name="N-Carbamoyl-beta-alanine amidohydrolase" reversible="false">
        <listOfReactants>
          <speciesReference species="M_H2O_c" stoichiometry="1"/>
          <speciesReference species="M_3URDPP_c" stoichiometry="1"/>
        </listOfReactants>
        <listOfProducts>
          <speciesReference species="M_CO2_c" stoichiometry="1"/>
          <speciesReference species="M_bALA_c" stoichiometry="1"/>
          <speciesReference species="M_NH3_c" stoichiometry="1"/>
        </listOfProducts>
        <kineticLaw>
          <math xmlns="http://www.w3.org/1998/Math/MathML">
            <ci> FLUX_VALUE </ci>
          </math>
          <listOfParameters>
            <parameter id="LOWER_BOUND" value="0" units="mmol_per_gDW_per_hr" constant="false"/>
            <parameter id="UPPER_BOUND" value="999999" units="mmol_per_gDW_per_hr" constant="false"/>
            <parameter id="FLUX_VALUE" value="0" units="mmol_per_gDW_per_hr" constant="false"/>
            <parameter id="OBJECTIVE_COEFFICIENT" value="0" units="mmol_per_gDW_per_hr" constant="false"/>
          </listOfParameters>
        </kineticLaw>
      </reaction>
      <reaction id="R_ADD_Hypoxan" name="Purine metabolism Xanthine:NAD+ oxidoreductase" reversible="false">
        <listOfReactants>
          <speciesReference species="M_NAD_c" stoichiometry="1"/>
          <speciesReference species="M_HYXN_c" stoichiometry="1"/>
        </listOfReactants>
        <listOfProducts>
          <speciesReference species="M_NADH_c" stoichiometry="1"/>
          <speciesReference species="M_XAN_c" stoichiometry="1"/>
        </listOfProducts>
        <kineticLaw>
          <math xmlns="http://www.w3.org/1998/Math/MathML">
            <ci> FLUX_VALUE </ci>
          </math>
          <listOfParameters>
            <parameter id="LOWER_BOUND" value="0" units="mmol_per_gDW_per_hr" constant="false"/>
            <parameter id="UPPER_BOUND" value="999999" units="mmol_per_gDW_per_hr" constant="false"/>
            <parameter id="FLUX_VALUE" value="0" units="mmol_per_gDW_per_hr" constant="false"/>
            <parameter id="OBJECTIVE_COEFFICIENT" value="0" units="mmol_per_gDW_per_hr" constant="false"/>
          </listOfParameters>
        </kineticLaw>
      </reaction>
      <reaction id="R_ADD_Hypoxan1" name="Xanthine:NAD+ oxidoreductase" reversible="false">
        <listOfReactants>
          <speciesReference species="M_NAD_c" stoichiometry="1"/>
          <speciesReference species="M_H2O_c" stoichiometry="1"/>
          <speciesReference species="M_XAN_c" stoichiometry="1"/>
        </listOfReactants>
        <listOfProducts>
          <speciesReference species="M_NADH_c" stoichiometry="1"/>
          <speciesReference species="M_URATE_c" stoichiometry="1"/>
        </listOfProducts>
        <kineticLaw>
          <math xmlns="http://www.w3.org/1998/Math/MathML">
            <ci> FLUX_VALUE </ci>
          </math>
          <listOfParameters>
            <parameter id="LOWER_BOUND" value="0" units="mmol_per_gDW_per_hr" constant="false"/>
            <parameter id="UPPER_BOUND" value="999999" units="mmol_per_gDW_per_hr" constant="false"/>
            <parameter id="FLUX_VALUE" value="0" units="mmol_per_gDW_per_hr" constant="false"/>
            <parameter id="OBJECTIVE_COEFFICIENT" value="0" units="mmol_per_gDW_per_hr" constant="false"/>
          </listOfParameters>
        </kineticLaw>
      </reaction>
      <reaction id="R_ADD_Hypoxan2" name="Oxygen oxidoreductase" reversible="false">
        <listOfReactants>
          <speciesReference species="M_O2_c" stoichiometry="1"/>
          <speciesReference species="M_H2O_c" stoichiometry="2"/>
          <speciesReference species="M_URATE_c" stoichiometry="1"/>
        </listOfReactants>
        <listOfProducts>
          <speciesReference species="M_CO2_c" stoichiometry="1"/>
          <speciesReference species="M_ALLANTOIN_c" stoichiometry="1"/>
          <speciesReference species="M_H2O2_c" stoichiometry="1"/>
        </listOfProducts>
        <kineticLaw>
          <math xmlns="http://www.w3.org/1998/Math/MathML">
            <ci> FLUX_VALUE </ci>
          </math>
          <listOfParameters>
            <parameter id="LOWER_BOUND" value="0" units="mmol_per_gDW_per_hr" constant="false"/>
            <parameter id="UPPER_BOUND" value="999999" units="mmol_per_gDW_per_hr" constant="false"/>
            <parameter id="FLUX_VALUE" value="0" units="mmol_per_gDW_per_hr" constant="false"/>
            <parameter id="OBJECTIVE_COEFFICIENT" value="0" units="mmol_per_gDW_per_hr" constant="false"/>
          </listOfParameters>
        </kineticLaw>
      </reaction>
      <reaction id="R_ADD_5_phopho" name="GAR transformylase-T" reversible="false">
        <listOfReactants>
          <speciesReference species="M_ATP_c" stoichiometry="1"/>
          <speciesReference species="M_FORM_c" stoichiometry="1"/>
          <speciesReference species="M_GAR_c" stoichiometry="1"/>
        </listOfReactants>
        <listOfProducts>
          <speciesReference species="M_ADP_c" stoichiometry="1"/>
          <speciesReference species="M_PI_c" stoichiometry="1"/>
          <speciesReference species="M_FGAR_c" stoichiometry="1"/>
        </listOfProducts>
        <kineticLaw>
          <math xmlns="http://www.w3.org/1998/Math/MathML">
            <ci> FLUX_VALUE </ci>
          </math>
          <listOfParameters>
            <parameter id="LOWER_BOUND" value="0" units="mmol_per_gDW_per_hr" constant="false"/>
            <parameter id="UPPER_BOUND" value="999999" units="mmol_per_gDW_per_hr" constant="false"/>
            <parameter id="FLUX_VALUE" value="0" units="mmol_per_gDW_per_hr" constant="false"/>
            <parameter id="OBJECTIVE_COEFFICIENT" value="0" units="mmol_per_gDW_per_hr" constant="false"/>
          </listOfParameters>
        </kineticLaw>
      </reaction>
      <reaction id="R_ADD_3_phospho1" name="3-phospho-D-glycerate 1-phosphotransferase" reversible="true">
        <listOfReactants>
          <speciesReference species="M_ATP_c" stoichiometry="1"/>
          <speciesReference species="M_3PG_c" stoichiometry="1"/>
        </listOfReactants>
        <listOfProducts>
          <speciesReference species="M_ADP_c" stoichiometry="1"/>
          <speciesReference species="M_13PDG_c" stoichiometry="1"/>
        </listOfProducts>
        <kineticLaw>
          <math xmlns="http://www.w3.org/1998/Math/MathML">
            <ci> FLUX_VALUE </ci>
          </math>
          <listOfParameters>
            <parameter id="LOWER_BOUND" value="-999999" units="mmol_per_gDW_per_hr" constant="false"/>
            <parameter id="UPPER_BOUND" value="999999" units="mmol_per_gDW_per_hr" constant="false"/>
            <parameter id="FLUX_VALUE" value="0" units="mmol_per_gDW_per_hr" constant="false"/>
            <parameter id="OBJECTIVE_COEFFICIENT" value="0" units="mmol_per_gDW_per_hr" constant="false"/>
          </listOfParameters>
        </kineticLaw>
      </reaction>
      <reaction id="R_ADD_3_phospho2" name="D-glyceraldehyde-3-phosphate:NAD+ oxidoreductase" reversible="true">
        <listOfReactants>
          <speciesReference species="M_PI_c" stoichiometry="1"/>
          <speciesReference species="M_NAD_c" stoichiometry="1"/>
          <speciesReference species="M_G3P_c" stoichiometry="1"/>
        </listOfReactants>
        <listOfProducts>
          <speciesReference species="M_NADH_c" stoichiometry="1"/>
          <speciesReference species="M_13PDG_c" stoichiometry="1"/>
        </listOfProducts>
        <kineticLaw>
          <math xmlns="http://www.w3.org/1998/Math/MathML">
            <ci> FLUX_VALUE </ci>
          </math>
          <listOfParameters>
            <parameter id="LOWER_BOUND" value="-999999" units="mmol_per_gDW_per_hr" constant="false"/>
            <parameter id="UPPER_BOUND" value="999999" units="mmol_per_gDW_per_hr" constant="false"/>
            <parameter id="FLUX_VALUE" value="0" units="mmol_per_gDW_per_hr" constant="false"/>
            <parameter id="OBJECTIVE_COEFFICIENT" value="0" units="mmol_per_gDW_per_hr" constant="false"/>
          </listOfParameters>
        </kineticLaw>
      </reaction>
      <reaction id="R_ADD_SO4trans" name="SO4 transport" reversible="true">
        <listOfReactants>
          <speciesReference species="M_Naxt_c" stoichiometry="2"/>
          <speciesReference species="M_SO4xt_c" stoichiometry="1"/>
        </listOfReactants>
        <listOfProducts>
          <speciesReference species="M_Na_c" stoichiometry="2"/>
          <speciesReference species="M_SO4_c" stoichiometry="1"/>
        </listOfProducts>
        <kineticLaw>
          <math xmlns="http://www.w3.org/1998/Math/MathML">
            <ci> FLUX_VALUE </ci>
          </math>
          <listOfParameters>
            <parameter id="LOWER_BOUND" value="-999999" units="mmol_per_gDW_per_hr" constant="false"/>
            <parameter id="UPPER_BOUND" value="999999" units="mmol_per_gDW_per_hr" constant="false"/>
            <parameter id="FLUX_VALUE" value="0" units="mmol_per_gDW_per_hr" constant="false"/>
            <parameter id="OBJECTIVE_COEFFICIENT" value="0" units="mmol_per_gDW_per_hr" constant="false"/>
          </listOfParameters>
        </kineticLaw>
      </reaction>
      <reaction id="R_ADD_DHGLxt" name="2-Dehydro-D-gluconate transport" reversible="false">
        <listOfReactants>
          <speciesReference species="M_DHGLxt_c" stoichiometry="1"/>
        </listOfReactants>
        <listOfProducts>
          <speciesReference species="M_DHGL_c" stoichiometry="1"/>
        </listOfProducts>
        <kineticLaw>
          <math xmlns="http://www.w3.org/1998/Math/MathML">
            <ci> FLUX_VALUE </ci>
          </math>
          <listOfParameters>
            <parameter id="LOWER_BOUND" value="0" units="mmol_per_gDW_per_hr" constant="false"/>
            <parameter id="UPPER_BOUND" value="999999" units="mmol_per_gDW_per_hr" constant="false"/>
            <parameter id="FLUX_VALUE" value="0" units="mmol_per_gDW_per_hr" constant="false"/>
            <parameter id="OBJECTIVE_COEFFICIENT" value="0" units="mmol_per_gDW_per_hr" constant="false"/>
          </listOfParameters>
        </kineticLaw>
      </reaction>
      <reaction id="R_ADD_DHGL1" name="ATP:2-dehydro-D-gluconate 6-phosphate" reversible="false">
        <listOfReactants>
          <speciesReference species="M_ATP_c" stoichiometry="1"/>
          <speciesReference species="M_DHGL_c" stoichiometry="1"/>
        </listOfReactants>
        <listOfProducts>
          <speciesReference species="M_ADP_c" stoichiometry="1"/>
          <speciesReference species="M_6P2DDG_c" stoichiometry="1"/>
        </listOfProducts>
        <kineticLaw>
          <math xmlns="http://www.w3.org/1998/Math/MathML">
            <ci> FLUX_VALUE </ci>
          </math>
          <listOfParameters>
            <parameter id="LOWER_BOUND" value="0" units="mmol_per_gDW_per_hr" constant="false"/>
            <parameter id="UPPER_BOUND" value="999999" units="mmol_per_gDW_per_hr" constant="false"/>
            <parameter id="FLUX_VALUE" value="0" units="mmol_per_gDW_per_hr" constant="false"/>
            <parameter id="OBJECTIVE_COEFFICIENT" value="0" units="mmol_per_gDW_per_hr" constant="false"/>
          </listOfParameters>
        </kineticLaw>
      </reaction>
      <reaction id="R_ADD_DHGL2" name="6-Phospho-2-dehydro-D-gluconate:NAD+ 2-oxidoreductase" reversible="false">
        <listOfReactants>
          <speciesReference species="M_NADPH_c" stoichiometry="1"/>
          <speciesReference species="M_6P2DDG_c" stoichiometry="1"/>
        </listOfReactants>
        <listOfProducts>
          <speciesReference species="M_NADP_c" stoichiometry="1"/>
          <speciesReference species="M_D6PGC_c" stoichiometry="1"/>
        </listOfProducts>
        <kineticLaw>
          <math xmlns="http://www.w3.org/1998/Math/MathML">
            <ci> FLUX_VALUE </ci>
          </math>
          <listOfParameters>
            <parameter id="LOWER_BOUND" value="0" units="mmol_per_gDW_per_hr" constant="false"/>
            <parameter id="UPPER_BOUND" value="999999" units="mmol_per_gDW_per_hr" constant="false"/>
            <parameter id="FLUX_VALUE" value="0" units="mmol_per_gDW_per_hr" constant="false"/>
            <parameter id="OBJECTIVE_COEFFICIENT" value="0" units="mmol_per_gDW_per_hr" constant="false"/>
          </listOfParameters>
        </kineticLaw>
      </reaction>
      <reaction id="R_ADD_gallate1" name="Gallate:oxygen oxidoreductase" reversible="false">
        <listOfReactants>
          <speciesReference species="M_O2_c" stoichiometry="1"/>
          <speciesReference species="M_GALL_c" stoichiometry="1"/>
        </listOfReactants>
        <listOfProducts>
          <speciesReference species="M_4OMC_c" stoichiometry="1"/>
        </listOfProducts>
        <kineticLaw>
          <math xmlns="http://www.w3.org/1998/Math/MathML">
            <ci> FLUX_VALUE </ci>
          </math>
          <listOfParameters>
            <parameter id="LOWER_BOUND" value="0" units="mmol_per_gDW_per_hr" constant="false"/>
            <parameter id="UPPER_BOUND" value="999999" units="mmol_per_gDW_per_hr" constant="false"/>
            <parameter id="FLUX_VALUE" value="0" units="mmol_per_gDW_per_hr" constant="false"/>
            <parameter id="OBJECTIVE_COEFFICIENT" value="0" units="mmol_per_gDW_per_hr" constant="false"/>
          </listOfParameters>
        </kineticLaw>
      </reaction>
      <reaction id="R_ADD_gallate2" name="4-oxalomesaconate keto---enol-isomerase" reversible="false">
        <listOfReactants>
          <speciesReference species="M_4OMC_c" stoichiometry="1"/>
        </listOfReactants>
        <listOfProducts>
          <speciesReference species="M_2H4CD_c" stoichiometry="1"/>
        </listOfProducts>
        <kineticLaw>
          <math xmlns="http://www.w3.org/1998/Math/MathML">
            <ci> FLUX_VALUE </ci>
          </math>
          <listOfParameters>
            <parameter id="LOWER_BOUND" value="0" units="mmol_per_gDW_per_hr" constant="false"/>
            <parameter id="UPPER_BOUND" value="999999" units="mmol_per_gDW_per_hr" constant="false"/>
            <parameter id="FLUX_VALUE" value="0" units="mmol_per_gDW_per_hr" constant="false"/>
            <parameter id="OBJECTIVE_COEFFICIENT" value="0" units="mmol_per_gDW_per_hr" constant="false"/>
          </listOfParameters>
        </kineticLaw>
      </reaction>
      <reaction id="R_ADD_gallate3" reversible="false">
        <listOfReactants>
          <speciesReference species="M_H2O_c" stoichiometry="1"/>
          <speciesReference species="M_2H4CD_c" stoichiometry="1"/>
        </listOfReactants>
        <listOfProducts>
          <speciesReference species="M_4C4H2OADIP_c" stoichiometry="1"/>
        </listOfProducts>
        <kineticLaw>
          <math xmlns="http://www.w3.org/1998/Math/MathML">
            <ci> FLUX_VALUE </ci>
          </math>
          <listOfParameters>
            <parameter id="LOWER_BOUND" value="0" units="mmol_per_gDW_per_hr" constant="false"/>
            <parameter id="UPPER_BOUND" value="999999" units="mmol_per_gDW_per_hr" constant="false"/>
            <parameter id="FLUX_VALUE" value="0" units="mmol_per_gDW_per_hr" constant="false"/>
            <parameter id="OBJECTIVE_COEFFICIENT" value="0" units="mmol_per_gDW_per_hr" constant="false"/>
          </listOfParameters>
        </kineticLaw>
      </reaction>
      <reaction id="R_ADD_gallate4" name="4-carboxy-4-hydroxy-2-oxoadipate oxaloacetate-lyase " reversible="false">
        <listOfReactants>
          <speciesReference species="M_4C4H2OADIP_c" stoichiometry="1"/>
        </listOfReactants>
        <listOfProducts>
          <speciesReference species="M_OA_c" stoichiometry="1"/>
          <speciesReference species="M_PYR_c" stoichiometry="1"/>
        </listOfProducts>
        <kineticLaw>
          <math xmlns="http://www.w3.org/1998/Math/MathML">
            <ci> FLUX_VALUE </ci>
          </math>
          <listOfParameters>
            <parameter id="LOWER_BOUND" value="0" units="mmol_per_gDW_per_hr" constant="false"/>
            <parameter id="UPPER_BOUND" value="999999" units="mmol_per_gDW_per_hr" constant="false"/>
            <parameter id="FLUX_VALUE" value="0" units="mmol_per_gDW_per_hr" constant="false"/>
            <parameter id="OBJECTIVE_COEFFICIENT" value="0" units="mmol_per_gDW_per_hr" constant="false"/>
          </listOfParameters>
        </kineticLaw>
      </reaction>
      <reaction id="R_ADD_Choline1" name="Trimethylaminoacetate:L-homosysteine S-methyltransferase" reversible="false">
        <listOfReactants>
          <speciesReference species="M_BET_c" stoichiometry="1"/>
          <speciesReference species="M_HCYS_c" stoichiometry="1"/>
        </listOfReactants>
        <listOfProducts>
          <speciesReference species="M_NNDIG_c" stoichiometry="1"/>
          <speciesReference species="M_MET_c" stoichiometry="1"/>
        </listOfProducts>
        <kineticLaw>
          <math xmlns="http://www.w3.org/1998/Math/MathML">
            <ci> FLUX_VALUE </ci>
          </math>
          <listOfParameters>
            <parameter id="LOWER_BOUND" value="0" units="mmol_per_gDW_per_hr" constant="false"/>
            <parameter id="UPPER_BOUND" value="999999" units="mmol_per_gDW_per_hr" constant="false"/>
            <parameter id="FLUX_VALUE" value="0" units="mmol_per_gDW_per_hr" constant="false"/>
            <parameter id="OBJECTIVE_COEFFICIENT" value="0" units="mmol_per_gDW_per_hr" constant="false"/>
          </listOfParameters>
        </kineticLaw>
      </reaction>
      <reaction id="R_ADD_Choline2" name="N,N-Dimethylglycine:oxygen oxidoreductase (demethylating)" reversible="true">
        <listOfReactants>
          <speciesReference species="M_H2O_c" stoichiometry="1"/>
          <speciesReference species="M_FAD_c" stoichiometry="1"/>
          <speciesReference species="M_NNDIG_c" stoichiometry="1"/>
        </listOfReactants>
        <listOfProducts>
          <speciesReference species="M_FADH2_c" stoichiometry="1"/>
          <speciesReference species="M_FALD_c" stoichiometry="1"/>
          <speciesReference species="M_SACSI_c" stoichiometry="1"/>
        </listOfProducts>
        <kineticLaw>
          <math xmlns="http://www.w3.org/1998/Math/MathML">
            <ci> FLUX_VALUE </ci>
          </math>
          <listOfParameters>
            <parameter id="LOWER_BOUND" value="-999999" units="mmol_per_gDW_per_hr" constant="false"/>
            <parameter id="UPPER_BOUND" value="999999" units="mmol_per_gDW_per_hr" constant="false"/>
            <parameter id="FLUX_VALUE" value="0" units="mmol_per_gDW_per_hr" constant="false"/>
            <parameter id="OBJECTIVE_COEFFICIENT" value="0" units="mmol_per_gDW_per_hr" constant="false"/>
          </listOfParameters>
        </kineticLaw>
      </reaction>
      <reaction id="R_ADD_Choline3" name="L-methionine methanethiol-lyase" reversible="false">
        <listOfReactants>
          <speciesReference species="M_H2O_c" stoichiometry="1"/>
          <speciesReference species="M_MET_c" stoichiometry="1"/>
        </listOfReactants>
        <listOfProducts>
          <speciesReference species="M_NH3_c" stoichiometry="1"/>
          <speciesReference species="M_OBUT_c" stoichiometry="1"/>
          <speciesReference species="M_METHOL_c" stoichiometry="1"/>
        </listOfProducts>
        <kineticLaw>
          <math xmlns="http://www.w3.org/1998/Math/MathML">
            <ci> FLUX_VALUE </ci>
          </math>
          <listOfParameters>
            <parameter id="LOWER_BOUND" value="0" units="mmol_per_gDW_per_hr" constant="false"/>
            <parameter id="UPPER_BOUND" value="999999" units="mmol_per_gDW_per_hr" constant="false"/>
            <parameter id="FLUX_VALUE" value="0" units="mmol_per_gDW_per_hr" constant="false"/>
            <parameter id="OBJECTIVE_COEFFICIENT" value="0" units="mmol_per_gDW_per_hr" constant="false"/>
          </listOfParameters>
        </kineticLaw>
      </reaction>
      <reaction id="R_ADD_Choline4" name="Metanesulfonate reductase (NADPH2)" reversible="true">
        <listOfReactants>
          <speciesReference species="M_H2O_c" stoichiometry="3"/>
          <speciesReference species="M_NADP_c" stoichiometry="3"/>
          <speciesReference species="M_METHOL_c" stoichiometry="1"/>
        </listOfReactants>
        <listOfProducts>
          <speciesReference species="M_NADPH_c" stoichiometry="3"/>
          <speciesReference species="M_METHATE_c" stoichiometry="1"/>
        </listOfProducts>
        <kineticLaw>
          <math xmlns="http://www.w3.org/1998/Math/MathML">
            <ci> FLUX_VALUE </ci>
          </math>
          <listOfParameters>
            <parameter id="LOWER_BOUND" value="-999999" units="mmol_per_gDW_per_hr" constant="false"/>
            <parameter id="UPPER_BOUND" value="999999" units="mmol_per_gDW_per_hr" constant="false"/>
            <parameter id="FLUX_VALUE" value="0" units="mmol_per_gDW_per_hr" constant="false"/>
            <parameter id="OBJECTIVE_COEFFICIENT" value="0" units="mmol_per_gDW_per_hr" constant="false"/>
          </listOfParameters>
        </kineticLaw>
      </reaction>
      <reaction id="R_ADD_Choline5" name="Methanesulfonate,NADH:oxygen oxidoreductase" reversible="false">
        <listOfReactants>
          <speciesReference species="M_O2_c" stoichiometry="1"/>
          <speciesReference species="M_NADPH_c" stoichiometry="1"/>
          <speciesReference species="M_METHATE_c" stoichiometry="1"/>
        </listOfReactants>
        <listOfProducts>
          <speciesReference species="M_H2O_c" stoichiometry="1"/>
          <speciesReference species="M_SO3_c" stoichiometry="1"/>
          <speciesReference species="M_NADP_c" stoichiometry="1"/>
          <speciesReference species="M_FALD_c" stoichiometry="1"/>
        </listOfProducts>
        <kineticLaw>
          <math xmlns="http://www.w3.org/1998/Math/MathML">
            <ci> FLUX_VALUE </ci>
          </math>
          <listOfParameters>
            <parameter id="LOWER_BOUND" value="0" units="mmol_per_gDW_per_hr" constant="false"/>
            <parameter id="UPPER_BOUND" value="999999" units="mmol_per_gDW_per_hr" constant="false"/>
            <parameter id="FLUX_VALUE" value="0" units="mmol_per_gDW_per_hr" constant="false"/>
            <parameter id="OBJECTIVE_COEFFICIENT" value="0" units="mmol_per_gDW_per_hr" constant="false"/>
          </listOfParameters>
        </kineticLaw>
      </reaction>
      <reaction id="R_ADD_Choline6" name="Sarcosine:oxygen oxidoreductase (demethylating)" reversible="false">
        <listOfReactants>
          <speciesReference species="M_O2_c" stoichiometry="1"/>
          <speciesReference species="M_H2O_c" stoichiometry="1"/>
          <speciesReference species="M_SACSI_c" stoichiometry="1"/>
        </listOfReactants>
        <listOfProducts>
          <speciesReference species="M_H2O2_c" stoichiometry="1"/>
          <speciesReference species="M_FALD_c" stoichiometry="1"/>
          <speciesReference species="M_GLY_c" stoichiometry="1"/>
        </listOfProducts>
        <kineticLaw>
          <math xmlns="http://www.w3.org/1998/Math/MathML">
            <ci> FLUX_VALUE </ci>
          </math>
          <listOfParameters>
            <parameter id="LOWER_BOUND" value="0" units="mmol_per_gDW_per_hr" constant="false"/>
            <parameter id="UPPER_BOUND" value="999999" units="mmol_per_gDW_per_hr" constant="false"/>
            <parameter id="FLUX_VALUE" value="0" units="mmol_per_gDW_per_hr" constant="false"/>
            <parameter id="OBJECTIVE_COEFFICIENT" value="0" units="mmol_per_gDW_per_hr" constant="false"/>
          </listOfParameters>
        </kineticLaw>
      </reaction>
      <reaction id="R_ADD_Toluene1" name="Toluene, ferredoxin:oxygen oxidoreductase" reversible="false">
        <listOfReactants>
          <speciesReference species="M_NADH_c" stoichiometry="1"/>
          <speciesReference species="M_O2_c" stoichiometry="1"/>
          <speciesReference species="M_TOLUENE_c" stoichiometry="1"/>
        </listOfReactants>
        <listOfProducts>
          <speciesReference species="M_NAD_c" stoichiometry="1"/>
          <speciesReference species="M_H2O_c" stoichiometry="1"/>
          <speciesReference species="M_BENAL_c" stoichiometry="1"/>
        </listOfProducts>
        <kineticLaw>
          <math xmlns="http://www.w3.org/1998/Math/MathML">
            <ci> FLUX_VALUE </ci>
          </math>
          <listOfParameters>
            <parameter id="LOWER_BOUND" value="0" units="mmol_per_gDW_per_hr" constant="false"/>
            <parameter id="UPPER_BOUND" value="999999" units="mmol_per_gDW_per_hr" constant="false"/>
            <parameter id="FLUX_VALUE" value="0" units="mmol_per_gDW_per_hr" constant="false"/>
            <parameter id="OBJECTIVE_COEFFICIENT" value="0" units="mmol_per_gDW_per_hr" constant="false"/>
          </listOfParameters>
        </kineticLaw>
      </reaction>
      <reaction id="R_ADD_Toluene2" name="Benzyl alcohol:NAD+ oxidoreductase" reversible="false">
        <listOfReactants>
          <speciesReference species="M_NAD_c" stoichiometry="1"/>
          <speciesReference species="M_BENAL_c" stoichiometry="1"/>
        </listOfReactants>
        <listOfProducts>
          <speciesReference species="M_NADH_c" stoichiometry="1"/>
          <speciesReference species="M_BENZADE_c" stoichiometry="1"/>
        </listOfProducts>
        <kineticLaw>
          <math xmlns="http://www.w3.org/1998/Math/MathML">
            <ci> FLUX_VALUE </ci>
          </math>
          <listOfParameters>
            <parameter id="LOWER_BOUND" value="0" units="mmol_per_gDW_per_hr" constant="false"/>
            <parameter id="UPPER_BOUND" value="999999" units="mmol_per_gDW_per_hr" constant="false"/>
            <parameter id="FLUX_VALUE" value="0" units="mmol_per_gDW_per_hr" constant="false"/>
            <parameter id="OBJECTIVE_COEFFICIENT" value="0" units="mmol_per_gDW_per_hr" constant="false"/>
          </listOfParameters>
        </kineticLaw>
      </reaction>
      <reaction id="R_ADD_Toluene3" name="Benzaldehyde:NAD+ oxidoreductase" reversible="false">
        <listOfReactants>
          <speciesReference species="M_NAD_c" stoichiometry="1"/>
          <speciesReference species="M_H2O_c" stoichiometry="1"/>
          <speciesReference species="M_BENZADE_c" stoichiometry="1"/>
        </listOfReactants>
        <listOfProducts>
          <speciesReference species="M_NADH_c" stoichiometry="1"/>
          <speciesReference species="M_BZ_c" stoichiometry="1"/>
        </listOfProducts>
        <kineticLaw>
          <math xmlns="http://www.w3.org/1998/Math/MathML">
            <ci> FLUX_VALUE </ci>
          </math>
          <listOfParameters>
            <parameter id="LOWER_BOUND" value="0" units="mmol_per_gDW_per_hr" constant="false"/>
            <parameter id="UPPER_BOUND" value="999999" units="mmol_per_gDW_per_hr" constant="false"/>
            <parameter id="FLUX_VALUE" value="0" units="mmol_per_gDW_per_hr" constant="false"/>
            <parameter id="OBJECTIVE_COEFFICIENT" value="0" units="mmol_per_gDW_per_hr" constant="false"/>
          </listOfParameters>
        </kineticLaw>
      </reaction>
      <reaction id="R_ADD_Phenylacetate1" name="Phenylacetyl-CoA:oxygen oxidoreductase (1,2-epoxidizing)" reversible="false">
        <listOfReactants>
          <speciesReference species="M_O2_c" stoichiometry="1"/>
          <speciesReference species="M_NADPH_c" stoichiometry="1"/>
          <speciesReference species="M_4PHEACCOA_c" stoichiometry="1"/>
        </listOfReactants>
        <listOfProducts>
          <speciesReference species="M_H2O_c" stoichiometry="1"/>
          <speciesReference species="M_NADP_c" stoichiometry="1"/>
          <speciesReference species="M_C20062_c" stoichiometry="1"/>
        </listOfProducts>
        <kineticLaw>
          <math xmlns="http://www.w3.org/1998/Math/MathML">
            <ci> FLUX_VALUE </ci>
          </math>
          <listOfParameters>
            <parameter id="LOWER_BOUND" value="0" units="mmol_per_gDW_per_hr" constant="false"/>
            <parameter id="UPPER_BOUND" value="999999" units="mmol_per_gDW_per_hr" constant="false"/>
            <parameter id="FLUX_VALUE" value="0" units="mmol_per_gDW_per_hr" constant="false"/>
            <parameter id="OBJECTIVE_COEFFICIENT" value="0" units="mmol_per_gDW_per_hr" constant="false"/>
          </listOfParameters>
        </kineticLaw>
      </reaction>
      <reaction id="R_ADD_Phenylacetate2" name="2-(1,2-epoxy-1,2-dihydrophenyl)acetyl-CoA isomerase" reversible="false">
        <listOfReactants>
          <speciesReference species="M_H2O_c" stoichiometry="3"/>
          <speciesReference species="M_NADP_c" stoichiometry="1"/>
          <speciesReference species="M_C20062_c" stoichiometry="1"/>
          <speciesReference species="M_COA_c" stoichiometry="1"/>
        </listOfReactants>
        <listOfProducts>
          <speciesReference species="M_NADPH_c" stoichiometry="1"/>
          <speciesReference species="M_ACCOA_c" stoichiometry="1"/>
          <speciesReference species="M_C14145_c" stoichiometry="1"/>
        </listOfProducts>
        <kineticLaw>
          <math xmlns="http://www.w3.org/1998/Math/MathML">
            <ci> FLUX_VALUE </ci>
          </math>
          <listOfParameters>
            <parameter id="LOWER_BOUND" value="0" units="mmol_per_gDW_per_hr" constant="false"/>
            <parameter id="UPPER_BOUND" value="999999" units="mmol_per_gDW_per_hr" constant="false"/>
            <parameter id="FLUX_VALUE" value="0" units="mmol_per_gDW_per_hr" constant="false"/>
            <parameter id="OBJECTIVE_COEFFICIENT" value="0" units="mmol_per_gDW_per_hr" constant="false"/>
          </listOfParameters>
        </kineticLaw>
      </reaction>
      <reaction id="R_ADD_Phenylacetate3" name="3-hydroxyadipyl-CoA dehydrogenase" reversible="false">
        <listOfReactants>
          <speciesReference species="M_NAD_c" stoichiometry="1"/>
          <speciesReference species="M_C14145_c" stoichiometry="1"/>
        </listOfReactants>
        <listOfProducts>
          <speciesReference species="M_NADH_c" stoichiometry="1"/>
          <speciesReference species="M_3OADIPCOA_c" stoichiometry="1"/>
        </listOfProducts>
        <kineticLaw>
          <math xmlns="http://www.w3.org/1998/Math/MathML">
            <ci> FLUX_VALUE </ci>
          </math>
          <listOfParameters>
            <parameter id="LOWER_BOUND" value="0" units="mmol_per_gDW_per_hr" constant="false"/>
            <parameter id="UPPER_BOUND" value="999999" units="mmol_per_gDW_per_hr" constant="false"/>
            <parameter id="FLUX_VALUE" value="0" units="mmol_per_gDW_per_hr" constant="false"/>
            <parameter id="OBJECTIVE_COEFFICIENT" value="0" units="mmol_per_gDW_per_hr" constant="false"/>
          </listOfParameters>
        </kineticLaw>
      </reaction>
      <reaction id="R_I106" reversible="false">
        <listOfReactants>
          <speciesReference species="M_GLY_c" stoichiometry="5"/>
          <speciesReference species="M_UPPMN_GN_LADGNMDDADA_c" stoichiometry="1"/>
        </listOfReactants>
        <listOfProducts>
          <speciesReference species="M_UPPMN_GN_LADGNMD_G_5DADA_c" stoichiometry="1"/>
        </listOfProducts>
        <kineticLaw>
          <math xmlns="http://www.w3.org/1998/Math/MathML">
            <ci> FLUX_VALUE </ci>
          </math>
          <listOfParameters>
            <parameter id="LOWER_BOUND" value="0" units="mmol_per_gDW_per_hr" constant="false"/>
            <parameter id="UPPER_BOUND" value="999999" units="mmol_per_gDW_per_hr" constant="false"/>
            <parameter id="FLUX_VALUE" value="0" units="mmol_per_gDW_per_hr" constant="false"/>
            <parameter id="OBJECTIVE_COEFFICIENT" value="0" units="mmol_per_gDW_per_hr" constant="false"/>
          </listOfParameters>
        </kineticLaw>
      </reaction>
      <reaction id="R_ADD_H2O2" name="catalase" reversible="false">
        <listOfReactants>
          <speciesReference species="M_H2O2_c" stoichiometry="2"/>
        </listOfReactants>
        <listOfProducts>
          <speciesReference species="M_O2_c" stoichiometry="1"/>
          <speciesReference species="M_H2O_c" stoichiometry="2"/>
        </listOfProducts>
        <kineticLaw>
          <math xmlns="http://www.w3.org/1998/Math/MathML">
            <ci> FLUX_VALUE </ci>
          </math>
          <listOfParameters>
            <parameter id="LOWER_BOUND" value="0" units="mmol_per_gDW_per_hr" constant="false"/>
            <parameter id="UPPER_BOUND" value="999999" units="mmol_per_gDW_per_hr" constant="false"/>
            <parameter id="FLUX_VALUE" value="0" units="mmol_per_gDW_per_hr" constant="false"/>
            <parameter id="OBJECTIVE_COEFFICIENT" value="0" units="mmol_per_gDW_per_hr" constant="false"/>
          </listOfParameters>
        </kineticLaw>
      </reaction>
      <reaction id="R_ADD_uridine" name="pyrimidine-nucleoside phosphorylase (uracil)" reversible="true">
        <listOfReactants>
          <speciesReference species="M_PI_c" stoichiometry="1"/>
          <speciesReference species="M_URI_c" stoichiometry="1"/>
        </listOfReactants>
        <listOfProducts>
          <speciesReference species="M_URA_c" stoichiometry="1"/>
          <speciesReference species="M_R1P_c" stoichiometry="1"/>
        </listOfProducts>
        <kineticLaw>
          <math xmlns="http://www.w3.org/1998/Math/MathML">
            <ci> FLUX_VALUE </ci>
          </math>
          <listOfParameters>
            <parameter id="LOWER_BOUND" value="-999999" units="mmol_per_gDW_per_hr" constant="false"/>
            <parameter id="UPPER_BOUND" value="999999" units="mmol_per_gDW_per_hr" constant="false"/>
            <parameter id="FLUX_VALUE" value="0" units="mmol_per_gDW_per_hr" constant="false"/>
            <parameter id="OBJECTIVE_COEFFICIENT" value="0" units="mmol_per_gDW_per_hr" constant="false"/>
          </listOfParameters>
        </kineticLaw>
      </reaction>
      <reaction id="R_ADD_heme1" name="iron (II) transport via ABC system" reversible="false">
        <listOfReactants>
          <speciesReference species="M_ATP_c" stoichiometry="1"/>
          <speciesReference species="M_H2O_c" stoichiometry="1"/>
          <speciesReference species="M_IRONex_c" stoichiometry="1"/>
        </listOfReactants>
        <listOfProducts>
          <speciesReference species="M_ADP_c" stoichiometry="1"/>
          <speciesReference species="M_PI_c" stoichiometry="1"/>
          <speciesReference species="M_IRON_c" stoichiometry="1"/>
        </listOfProducts>
        <kineticLaw>
          <math xmlns="http://www.w3.org/1998/Math/MathML">
            <ci> FLUX_VALUE </ci>
          </math>
          <listOfParameters>
            <parameter id="LOWER_BOUND" value="0" units="mmol_per_gDW_per_hr" constant="false"/>
            <parameter id="UPPER_BOUND" value="999999" units="mmol_per_gDW_per_hr" constant="false"/>
            <parameter id="FLUX_VALUE" value="0" units="mmol_per_gDW_per_hr" constant="false"/>
            <parameter id="OBJECTIVE_COEFFICIENT" value="0" units="mmol_per_gDW_per_hr" constant="false"/>
          </listOfParameters>
        </kineticLaw>
      </reaction>
      <reaction id="R_ADD_heme2" reversible="true">
        <listOfReactants>
          <speciesReference species="M_IRONex_c" stoichiometry="1"/>
        </listOfReactants>
        <kineticLaw>
          <math xmlns="http://www.w3.org/1998/Math/MathML">
            <ci> FLUX_VALUE </ci>
          </math>
          <listOfParameters>
            <parameter id="LOWER_BOUND" value="-999999" units="mmol_per_gDW_per_hr" constant="false"/>
            <parameter id="UPPER_BOUND" value="999999" units="mmol_per_gDW_per_hr" constant="false"/>
            <parameter id="FLUX_VALUE" value="0" units="mmol_per_gDW_per_hr" constant="false"/>
            <parameter id="OBJECTIVE_COEFFICIENT" value="0" units="mmol_per_gDW_per_hr" constant="false"/>
          </listOfParameters>
        </kineticLaw>
      </reaction>
      <reaction id="R_ADD_heme3" name="protoporphyrinogen oxidase (aerobic)" reversible="false">
        <listOfReactants>
          <speciesReference species="M_O2_c" stoichiometry="3"/>
          <speciesReference species="M_PPHG_c" stoichiometry="2"/>
        </listOfReactants>
        <listOfProducts>
          <speciesReference species="M_H2O_c" stoichiometry="6"/>
          <speciesReference species="M_PPIX_c" stoichiometry="2"/>
        </listOfProducts>
        <kineticLaw>
          <math xmlns="http://www.w3.org/1998/Math/MathML">
            <ci> FLUX_VALUE </ci>
          </math>
          <listOfParameters>
            <parameter id="LOWER_BOUND" value="0" units="mmol_per_gDW_per_hr" constant="false"/>
            <parameter id="UPPER_BOUND" value="999999" units="mmol_per_gDW_per_hr" constant="false"/>
            <parameter id="FLUX_VALUE" value="0" units="mmol_per_gDW_per_hr" constant="false"/>
            <parameter id="OBJECTIVE_COEFFICIENT" value="0" units="mmol_per_gDW_per_hr" constant="false"/>
          </listOfParameters>
        </kineticLaw>
      </reaction>
      <reaction id="R_ADD_gdp6dm5" name="GDP-4-dehydro-6-deoxy-D-mannose reductase" reversible="true">
        <listOfReactants>
          <speciesReference species="M_NADP_c" stoichiometry="1"/>
          <speciesReference species="M_G6DM_c" stoichiometry="1"/>
        </listOfReactants>
        <listOfProducts>
          <speciesReference species="M_NADPH_c" stoichiometry="1"/>
          <speciesReference species="M_G4D6DMAN_c" stoichiometry="1"/>
        </listOfProducts>
        <kineticLaw>
          <math xmlns="http://www.w3.org/1998/Math/MathML">
            <ci> FLUX_VALUE </ci>
          </math>
          <listOfParameters>
            <parameter id="LOWER_BOUND" value="-999999" units="mmol_per_gDW_per_hr" constant="false"/>
            <parameter id="UPPER_BOUND" value="999999" units="mmol_per_gDW_per_hr" constant="false"/>
            <parameter id="FLUX_VALUE" value="0" units="mmol_per_gDW_per_hr" constant="false"/>
            <parameter id="OBJECTIVE_COEFFICIENT" value="0" units="mmol_per_gDW_per_hr" constant="false"/>
          </listOfParameters>
        </kineticLaw>
      </reaction>
      <reaction id="R_ADD_R3HDDDACP" reversible="false">
        <listOfReactants>
          <speciesReference species="M_NADPH_c" stoichiometry="1"/>
          <speciesReference species="M_C100ACP_c" stoichiometry="1"/>
          <speciesReference species="M_MALACP_c" stoichiometry="1"/>
        </listOfReactants>
        <listOfProducts>
          <speciesReference species="M_CO2_c" stoichiometry="1"/>
          <speciesReference species="M_NADP_c" stoichiometry="1"/>
          <speciesReference species="M_ACP_c" stoichiometry="1"/>
          <speciesReference species="M_R3HDDDACP_c" stoichiometry="1"/>
        </listOfProducts>
        <kineticLaw>
          <math xmlns="http://www.w3.org/1998/Math/MathML">
            <ci> FLUX_VALUE </ci>
          </math>
          <listOfParameters>
            <parameter id="LOWER_BOUND" value="0" units="mmol_per_gDW_per_hr" constant="false"/>
            <parameter id="UPPER_BOUND" value="999999" units="mmol_per_gDW_per_hr" constant="false"/>
            <parameter id="FLUX_VALUE" value="0" units="mmol_per_gDW_per_hr" constant="false"/>
            <parameter id="OBJECTIVE_COEFFICIENT" value="0" units="mmol_per_gDW_per_hr" constant="false"/>
          </listOfParameters>
        </kineticLaw>
      </reaction>
      <reaction id="R_ADD_R3HDDACP" reversible="false">
        <listOfReactants>
          <speciesReference species="M_NADPH_c" stoichiometry="7"/>
          <speciesReference species="M_ACCOA_c" stoichiometry="2"/>
          <speciesReference species="M_MALACP_c" stoichiometry="3"/>
        </listOfReactants>
        <listOfProducts>
          <speciesReference species="M_CO2_c" stoichiometry="3"/>
          <speciesReference species="M_NADP_c" stoichiometry="7"/>
          <speciesReference species="M_COA_c" stoichiometry="2"/>
          <speciesReference species="M_ACP_c" stoichiometry="2"/>
          <speciesReference species="M_R3HDDACP_c" stoichiometry="1"/>
        </listOfProducts>
        <kineticLaw>
          <math xmlns="http://www.w3.org/1998/Math/MathML">
            <ci> FLUX_VALUE </ci>
          </math>
          <listOfParameters>
            <parameter id="LOWER_BOUND" value="0" units="mmol_per_gDW_per_hr" constant="false"/>
            <parameter id="UPPER_BOUND" value="999999" units="mmol_per_gDW_per_hr" constant="false"/>
            <parameter id="FLUX_VALUE" value="0" units="mmol_per_gDW_per_hr" constant="false"/>
            <parameter id="OBJECTIVE_COEFFICIENT" value="0" units="mmol_per_gDW_per_hr" constant="false"/>
          </listOfParameters>
        </kineticLaw>
      </reaction>
      <reaction id="R_ADD_LPS" reversible="false">
        <listOfReactants>
          <speciesReference species="M_ATP_c" stoichiometry="7"/>
          <speciesReference species="M_H2O_c" stoichiometry="5"/>
          <speciesReference species="M_G6DM_c" stoichiometry="3"/>
          <speciesReference species="M_R3HDDDACP_c" stoichiometry="2"/>
          <speciesReference species="M_R3HDDACP_c" stoichiometry="2"/>
          <speciesReference species="M_ADPHEP_c" stoichiometry="2"/>
          <speciesReference species="M_CAP_c" stoichiometry="1"/>
          <speciesReference species="M_ALA_c" stoichiometry="1"/>
          <speciesReference species="M_UDPG_c" stoichiometry="3"/>
          <speciesReference species="M_C120ACP_c" stoichiometry="2"/>
          <speciesReference species="M_CMPKDO_c" stoichiometry="2"/>
          <speciesReference species="M_UDPNAG_c" stoichiometry="2"/>
          <speciesReference species="M_UDPGAL_c" stoichiometry="1"/>
        </listOfReactants>
        <listOfProducts>
          <speciesReference species="M_ADP_c" stoichiometry="8"/>
          <speciesReference species="M_PI_c" stoichiometry="3"/>
          <speciesReference species="M_AMP_c" stoichiometry="1"/>
          <speciesReference species="M_GDP_c" stoichiometry="3"/>
          <speciesReference species="M_PPI_c" stoichiometry="1"/>
          <speciesReference species="M_AC_c" stoichiometry="2"/>
          <speciesReference species="M_ACP_c" stoichiometry="6"/>
          <speciesReference species="M_UDP_c" stoichiometry="5"/>
          <speciesReference species="M_LPS_c" stoichiometry="1"/>
          <speciesReference species="M_UMP_c" stoichiometry="1"/>
          <speciesReference species="M_CMP_c" stoichiometry="2"/>
        </listOfProducts>
        <kineticLaw>
          <math xmlns="http://www.w3.org/1998/Math/MathML">
            <ci> FLUX_VALUE </ci>
          </math>
          <listOfParameters>
            <parameter id="LOWER_BOUND" value="0" units="mmol_per_gDW_per_hr" constant="false"/>
            <parameter id="UPPER_BOUND" value="999999" units="mmol_per_gDW_per_hr" constant="false"/>
            <parameter id="FLUX_VALUE" value="0" units="mmol_per_gDW_per_hr" constant="false"/>
            <parameter id="OBJECTIVE_COEFFICIENT" value="0" units="mmol_per_gDW_per_hr" constant="false"/>
          </listOfParameters>
        </kineticLaw>
      </reaction>
      <reaction id="R_ADD_PalmitoylACP" name="Palmitoyl-ACP synthesis" reversible="false">
        <listOfReactants>
          <speciesReference species="M_NADPH_c" stoichiometry="2"/>
          <speciesReference species="M_MALACP_c" stoichiometry="1"/>
          <speciesReference species="M_C140ACP_c" stoichiometry="1"/>
        </listOfReactants>
        <listOfProducts>
          <speciesReference species="M_H2O_c" stoichiometry="1"/>
          <speciesReference species="M_CO2_c" stoichiometry="1"/>
          <speciesReference species="M_NADP_c" stoichiometry="2"/>
          <speciesReference species="M_ACP_c" stoichiometry="1"/>
          <speciesReference species="M_PAACP_c" stoichiometry="1"/>
        </listOfProducts>
        <kineticLaw>
          <math xmlns="http://www.w3.org/1998/Math/MathML">
            <ci> FLUX_VALUE </ci>
          </math>
          <listOfParameters>
            <parameter id="LOWER_BOUND" value="0" units="mmol_per_gDW_per_hr" constant="false"/>
            <parameter id="UPPER_BOUND" value="999999" units="mmol_per_gDW_per_hr" constant="false"/>
            <parameter id="FLUX_VALUE" value="0" units="mmol_per_gDW_per_hr" constant="false"/>
            <parameter id="OBJECTIVE_COEFFICIENT" value="0" units="mmol_per_gDW_per_hr" constant="false"/>
          </listOfParameters>
        </kineticLaw>
      </reaction>
      <reaction id="R_ADD_cis9hdacp" name="cis-9-hexadecenoyl-acp Synthesis" reversible="false">
        <listOfReactants>
          <speciesReference species="M_NADPH_c" stoichiometry="6"/>
          <speciesReference species="M_MALACP_c" stoichiometry="3"/>
          <speciesReference species="M_R3HDDACP_c" stoichiometry="1"/>
        </listOfReactants>
        <listOfProducts>
          <speciesReference species="M_H2O_c" stoichiometry="4"/>
          <speciesReference species="M_CO2_c" stoichiometry="3"/>
          <speciesReference species="M_NADP_c" stoichiometry="6"/>
          <speciesReference species="M_ACP_c" stoichiometry="3"/>
          <speciesReference species="M_Cis9hdacp_c" stoichiometry="1"/>
        </listOfProducts>
        <kineticLaw>
          <math xmlns="http://www.w3.org/1998/Math/MathML">
            <ci> FLUX_VALUE </ci>
          </math>
          <listOfParameters>
            <parameter id="LOWER_BOUND" value="0" units="mmol_per_gDW_per_hr" constant="false"/>
            <parameter id="UPPER_BOUND" value="999999" units="mmol_per_gDW_per_hr" constant="false"/>
            <parameter id="FLUX_VALUE" value="0" units="mmol_per_gDW_per_hr" constant="false"/>
            <parameter id="OBJECTIVE_COEFFICIENT" value="0" units="mmol_per_gDW_per_hr" constant="false"/>
          </listOfParameters>
        </kineticLaw>
      </reaction>
      <reaction id="R_ADD_cis11ocacp" name="cis-11-octadecenoyl-acp Sythesis" reversible="false">
        <listOfReactants>
          <speciesReference species="M_NADPH_c" stoichiometry="2"/>
          <speciesReference species="M_MALACP_c" stoichiometry="1"/>
          <speciesReference species="M_Cis9hdacp_c" stoichiometry="1"/>
        </listOfReactants>
        <listOfProducts>
          <speciesReference species="M_CO2_c" stoichiometry="1"/>
          <speciesReference species="M_NADP_c" stoichiometry="2"/>
          <speciesReference species="M_ACP_c" stoichiometry="1"/>
          <speciesReference species="M_Cis11octacp_c" stoichiometry="1"/>
        </listOfProducts>
        <kineticLaw>
          <math xmlns="http://www.w3.org/1998/Math/MathML">
            <ci> FLUX_VALUE </ci>
          </math>
          <listOfParameters>
            <parameter id="LOWER_BOUND" value="0" units="mmol_per_gDW_per_hr" constant="false"/>
            <parameter id="UPPER_BOUND" value="999999" units="mmol_per_gDW_per_hr" constant="false"/>
            <parameter id="FLUX_VALUE" value="0" units="mmol_per_gDW_per_hr" constant="false"/>
            <parameter id="OBJECTIVE_COEFFICIENT" value="0" units="mmol_per_gDW_per_hr" constant="false"/>
          </listOfParameters>
        </kineticLaw>
      </reaction>
      <reaction id="R_ADD_card" name="Cardiolipin Synthase" reversible="false">
        <listOfReactants>
          <speciesReference species="M_CDPDG_c" stoichiometry="1"/>
          <speciesReference species="M_PG_c" stoichiometry="1"/>
        </listOfReactants>
        <listOfProducts>
          <speciesReference species="M_CMP_c" stoichiometry="50"/>
          <speciesReference species="M_CARD_c" stoichiometry="1"/>
        </listOfProducts>
        <kineticLaw>
          <math xmlns="http://www.w3.org/1998/Math/MathML">
            <ci> FLUX_VALUE </ci>
          </math>
          <listOfParameters>
            <parameter id="LOWER_BOUND" value="0" units="mmol_per_gDW_per_hr" constant="false"/>
            <parameter id="UPPER_BOUND" value="999999" units="mmol_per_gDW_per_hr" constant="false"/>
            <parameter id="FLUX_VALUE" value="0" units="mmol_per_gDW_per_hr" constant="false"/>
            <parameter id="OBJECTIVE_COEFFICIENT" value="0" units="mmol_per_gDW_per_hr" constant="false"/>
          </listOfParameters>
        </kineticLaw>
      </reaction>
      <reaction id="R_ADD_lipa" name="KDO2-lipid A Synthesis" reversible="false">
        <listOfReactants>
          <speciesReference species="M_ATP_c" stoichiometry="1"/>
          <speciesReference species="M_H2O_c" stoichiometry="3"/>
          <speciesReference species="M_R3HDDDACP_c" stoichiometry="2"/>
          <speciesReference species="M_R3HDDACP_c" stoichiometry="2"/>
          <speciesReference species="M_C120ACP_c" stoichiometry="2"/>
          <speciesReference species="M_CMPKDO_c" stoichiometry="2"/>
          <speciesReference species="M_UDPNAG_c" stoichiometry="2"/>
        </listOfReactants>
        <listOfProducts>
          <speciesReference species="M_ADP_c" stoichiometry="1"/>
          <speciesReference species="M_AC_c" stoichiometry="2"/>
          <speciesReference species="M_ACP_c" stoichiometry="6"/>
          <speciesReference species="M_UDP_c" stoichiometry="1"/>
          <speciesReference species="M_UMP_c" stoichiometry="1"/>
          <speciesReference species="M_CMP_c" stoichiometry="2"/>
          <speciesReference species="M_LIPA_c" stoichiometry="1"/>
        </listOfProducts>
        <kineticLaw>
          <math xmlns="http://www.w3.org/1998/Math/MathML">
            <ci> FLUX_VALUE </ci>
          </math>
          <listOfParameters>
            <parameter id="LOWER_BOUND" value="0" units="mmol_per_gDW_per_hr" constant="false"/>
            <parameter id="UPPER_BOUND" value="999999" units="mmol_per_gDW_per_hr" constant="false"/>
            <parameter id="FLUX_VALUE" value="0" units="mmol_per_gDW_per_hr" constant="false"/>
            <parameter id="OBJECTIVE_COEFFICIENT" value="0" units="mmol_per_gDW_per_hr" constant="false"/>
          </listOfParameters>
        </kineticLaw>
      </reaction>
      <reaction id="R_ADD_spde1" name="S-Adenosylmethioninamine:putrescine 3-aminopropyltransferase" reversible="false">
        <listOfReactants>
          <speciesReference species="M_SAM_c" stoichiometry="1"/>
        </listOfReactants>
        <listOfProducts>
          <speciesReference species="M_CO2_c" stoichiometry="1"/>
          <speciesReference species="M_SAME_c" stoichiometry="1"/>
        </listOfProducts>
        <kineticLaw>
          <math xmlns="http://www.w3.org/1998/Math/MathML">
            <ci> FLUX_VALUE </ci>
          </math>
          <listOfParameters>
            <parameter id="LOWER_BOUND" value="0" units="mmol_per_gDW_per_hr" constant="false"/>
            <parameter id="UPPER_BOUND" value="999999" units="mmol_per_gDW_per_hr" constant="false"/>
            <parameter id="FLUX_VALUE" value="0" units="mmol_per_gDW_per_hr" constant="false"/>
            <parameter id="OBJECTIVE_COEFFICIENT" value="0" units="mmol_per_gDW_per_hr" constant="false"/>
          </listOfParameters>
        </kineticLaw>
      </reaction>
      <reaction id="R_ADD_spde2" name="S-Adenosylmethioninamine:putrescine 3-aminopropyltransferase" reversible="false">
        <listOfReactants>
          <speciesReference species="M_PTRC_c" stoichiometry="1"/>
          <speciesReference species="M_SAME_c" stoichiometry="1"/>
        </listOfReactants>
        <listOfProducts>
          <speciesReference species="M_SPDE_c" stoichiometry="1"/>
          <speciesReference species="M_5MTA_c" stoichiometry="1"/>
        </listOfProducts>
        <kineticLaw>
          <math xmlns="http://www.w3.org/1998/Math/MathML">
            <ci> FLUX_VALUE </ci>
          </math>
          <listOfParameters>
            <parameter id="LOWER_BOUND" value="0" units="mmol_per_gDW_per_hr" constant="false"/>
            <parameter id="UPPER_BOUND" value="999999" units="mmol_per_gDW_per_hr" constant="false"/>
            <parameter id="FLUX_VALUE" value="0" units="mmol_per_gDW_per_hr" constant="false"/>
            <parameter id="OBJECTIVE_COEFFICIENT" value="0" units="mmol_per_gDW_per_hr" constant="false"/>
          </listOfParameters>
        </kineticLaw>
      </reaction>
      <reaction id="R_ADD_spde4" name="ATP:S5-methyl-5-thio-D-ribose 1-phosphotransferase" reversible="false">
        <listOfReactants>
          <speciesReference species="M_ATP_c" stoichiometry="1"/>
          <speciesReference species="M_5MDR_c" stoichiometry="1"/>
        </listOfReactants>
        <listOfProducts>
          <speciesReference species="M_ADP_c" stoichiometry="1"/>
          <speciesReference species="M_5MDR1P_c" stoichiometry="1"/>
        </listOfProducts>
        <kineticLaw>
          <math xmlns="http://www.w3.org/1998/Math/MathML">
            <ci> FLUX_VALUE </ci>
          </math>
          <listOfParameters>
            <parameter id="LOWER_BOUND" value="0" units="mmol_per_gDW_per_hr" constant="false"/>
            <parameter id="UPPER_BOUND" value="999999" units="mmol_per_gDW_per_hr" constant="false"/>
            <parameter id="FLUX_VALUE" value="0" units="mmol_per_gDW_per_hr" constant="false"/>
            <parameter id="OBJECTIVE_COEFFICIENT" value="0" units="mmol_per_gDW_per_hr" constant="false"/>
          </listOfParameters>
        </kineticLaw>
      </reaction>
      <reaction id="R_ADD_spde5" name="5-Methylthio-5-deoxy-D-ribose-1-phosphate ketol-isomerase" reversible="true">
        <listOfReactants>
          <speciesReference species="M_5MDR1P_c" stoichiometry="1"/>
        </listOfReactants>
        <listOfProducts>
          <speciesReference species="M_5M5DR1P_c" stoichiometry="1"/>
        </listOfProducts>
        <kineticLaw>
          <math xmlns="http://www.w3.org/1998/Math/MathML">
            <ci> FLUX_VALUE </ci>
          </math>
          <listOfParameters>
            <parameter id="LOWER_BOUND" value="-999999" units="mmol_per_gDW_per_hr" constant="false"/>
            <parameter id="UPPER_BOUND" value="999999" units="mmol_per_gDW_per_hr" constant="false"/>
            <parameter id="FLUX_VALUE" value="0" units="mmol_per_gDW_per_hr" constant="false"/>
            <parameter id="OBJECTIVE_COEFFICIENT" value="0" units="mmol_per_gDW_per_hr" constant="false"/>
          </listOfParameters>
        </kineticLaw>
      </reaction>
      <reaction id="R_ADD_spde6" name="MDRPD" reversible="false">
        <listOfReactants>
          <speciesReference species="M_5M5DR1P_c" stoichiometry="1"/>
        </listOfReactants>
        <listOfProducts>
          <speciesReference species="M_H2O_c" stoichiometry="1"/>
          <speciesReference species="M_23D5M1P_c" stoichiometry="1"/>
        </listOfProducts>
        <kineticLaw>
          <math xmlns="http://www.w3.org/1998/Math/MathML">
            <ci> FLUX_VALUE </ci>
          </math>
          <listOfParameters>
            <parameter id="LOWER_BOUND" value="0" units="mmol_per_gDW_per_hr" constant="false"/>
            <parameter id="UPPER_BOUND" value="999999" units="mmol_per_gDW_per_hr" constant="false"/>
            <parameter id="FLUX_VALUE" value="0" units="mmol_per_gDW_per_hr" constant="false"/>
            <parameter id="OBJECTIVE_COEFFICIENT" value="0" units="mmol_per_gDW_per_hr" constant="false"/>
          </listOfParameters>
        </kineticLaw>
      </reaction>
      <reaction id="R_ADD_spde7" name="enolase-phosphatase E-1" reversible="false">
        <listOfReactants>
          <speciesReference species="M_H2O_c" stoichiometry="1"/>
          <speciesReference species="M_23D5M1P_c" stoichiometry="1"/>
        </listOfReactants>
        <listOfProducts>
          <speciesReference species="M_PI_c" stoichiometry="1"/>
          <speciesReference species="M_12D3K5M_c" stoichiometry="1"/>
        </listOfProducts>
        <kineticLaw>
          <math xmlns="http://www.w3.org/1998/Math/MathML">
            <ci> FLUX_VALUE </ci>
          </math>
          <listOfParameters>
            <parameter id="LOWER_BOUND" value="0" units="mmol_per_gDW_per_hr" constant="false"/>
            <parameter id="UPPER_BOUND" value="999999" units="mmol_per_gDW_per_hr" constant="false"/>
            <parameter id="FLUX_VALUE" value="0" units="mmol_per_gDW_per_hr" constant="false"/>
            <parameter id="OBJECTIVE_COEFFICIENT" value="0" units="mmol_per_gDW_per_hr" constant="false"/>
          </listOfParameters>
        </kineticLaw>
      </reaction>
      <reaction id="R_ADD_spde8" name="1,2-dihydroxy-3-keto-5-methylthiopentene dioxygenase (2-keto-4-methylthiobutyrate)" reversible="false">
        <listOfReactants>
          <speciesReference species="M_O2_c" stoichiometry="1"/>
          <speciesReference species="M_12D3K5M_c" stoichiometry="1"/>
        </listOfReactants>
        <listOfProducts>
          <speciesReference species="M_FORM_c" stoichiometry="1"/>
          <speciesReference species="M_2K4M_c" stoichiometry="1"/>
        </listOfProducts>
        <kineticLaw>
          <math xmlns="http://www.w3.org/1998/Math/MathML">
            <ci> FLUX_VALUE </ci>
          </math>
          <listOfParameters>
            <parameter id="LOWER_BOUND" value="0" units="mmol_per_gDW_per_hr" constant="false"/>
            <parameter id="UPPER_BOUND" value="999999" units="mmol_per_gDW_per_hr" constant="false"/>
            <parameter id="FLUX_VALUE" value="0" units="mmol_per_gDW_per_hr" constant="false"/>
            <parameter id="OBJECTIVE_COEFFICIENT" value="0" units="mmol_per_gDW_per_hr" constant="false"/>
          </listOfParameters>
        </kineticLaw>
      </reaction>
      <reaction id="R_ADD_spde9" name="tyrosine transaminase" reversible="false">
        <listOfReactants>
          <speciesReference species="M_GLU_c" stoichiometry="1"/>
          <speciesReference species="M_2K4M_c" stoichiometry="1"/>
        </listOfReactants>
        <listOfProducts>
          <speciesReference species="M_AKG_c" stoichiometry="1"/>
          <speciesReference species="M_MET_c" stoichiometry="1"/>
        </listOfProducts>
        <kineticLaw>
          <math xmlns="http://www.w3.org/1998/Math/MathML">
            <ci> FLUX_VALUE </ci>
          </math>
          <listOfParameters>
            <parameter id="LOWER_BOUND" value="0" units="mmol_per_gDW_per_hr" constant="false"/>
            <parameter id="UPPER_BOUND" value="999999" units="mmol_per_gDW_per_hr" constant="false"/>
            <parameter id="FLUX_VALUE" value="0" units="mmol_per_gDW_per_hr" constant="false"/>
            <parameter id="OBJECTIVE_COEFFICIENT" value="0" units="mmol_per_gDW_per_hr" constant="false"/>
          </listOfParameters>
        </kineticLaw>
      </reaction>
      <reaction id="R_ADD_cypo" name="cyclopropane fatty acid synthase (Phosphatidylethanolamine, n-C16:0)" reversible="false">
        <listOfReactants>
          <speciesReference species="M_SAM_c" stoichiometry="2"/>
          <speciesReference species="M_PE_c" stoichiometry="1"/>
        </listOfReactants>
        <listOfProducts>
          <speciesReference species="M_SAH_c" stoichiometry="2"/>
          <speciesReference species="M_CYPO_c" stoichiometry="1"/>
        </listOfProducts>
        <kineticLaw>
          <math xmlns="http://www.w3.org/1998/Math/MathML">
            <ci> FLUX_VALUE </ci>
          </math>
          <listOfParameters>
            <parameter id="LOWER_BOUND" value="0" units="mmol_per_gDW_per_hr" constant="false"/>
            <parameter id="UPPER_BOUND" value="999999" units="mmol_per_gDW_per_hr" constant="false"/>
            <parameter id="FLUX_VALUE" value="0" units="mmol_per_gDW_per_hr" constant="false"/>
            <parameter id="OBJECTIVE_COEFFICIENT" value="0" units="mmol_per_gDW_per_hr" constant="false"/>
          </listOfParameters>
        </kineticLaw>
      </reaction>
      <reaction id="R_I107" name="Miscellaneous reaction" reversible="false">
        <listOfReactants>
          <speciesReference species="M_PPEPTIDO_c" stoichiometry="1"/>
          <speciesReference species="M_DALA_c" stoichiometry="1"/>
        </listOfReactants>
        <listOfProducts>
          <speciesReference species="M_PEPTIDO_c" stoichiometry="1"/>
          <speciesReference species="M_DALAxt_c" stoichiometry="1"/>
        </listOfProducts>
        <kineticLaw>
          <math xmlns="http://www.w3.org/1998/Math/MathML">
            <ci> FLUX_VALUE </ci>
          </math>
          <listOfParameters>
            <parameter id="LOWER_BOUND" value="0" units="mmol_per_gDW_per_hr" constant="false"/>
            <parameter id="UPPER_BOUND" value="999999" units="mmol_per_gDW_per_hr" constant="false"/>
            <parameter id="FLUX_VALUE" value="0" units="mmol_per_gDW_per_hr" constant="false"/>
            <parameter id="OBJECTIVE_COEFFICIENT" value="0" units="mmol_per_gDW_per_hr" constant="false"/>
          </listOfParameters>
        </kineticLaw>
      </reaction>
      <reaction id="R_I108" name="Riboflavin metabolism 6,7-dimethyl-8-ribityllumazine synthase" reversible="false">
        <listOfReactants>
          <speciesReference species="M_DB4P_c" stoichiometry="1"/>
          <speciesReference species="M_A6RP_c" stoichiometry="1"/>
        </listOfReactants>
        <listOfProducts>
          <speciesReference species="M_PI_c" stoichiometry="1"/>
          <speciesReference species="M_D8RL_c" stoichiometry="1"/>
        </listOfProducts>
        <kineticLaw>
          <math xmlns="http://www.w3.org/1998/Math/MathML">
            <ci> FLUX_VALUE </ci>
          </math>
          <listOfParameters>
            <parameter id="LOWER_BOUND" value="0" units="mmol_per_gDW_per_hr" constant="false"/>
            <parameter id="UPPER_BOUND" value="999999" units="mmol_per_gDW_per_hr" constant="false"/>
            <parameter id="FLUX_VALUE" value="0" units="mmol_per_gDW_per_hr" constant="false"/>
            <parameter id="OBJECTIVE_COEFFICIENT" value="0" units="mmol_per_gDW_per_hr" constant="false"/>
          </listOfParameters>
        </kineticLaw>
      </reaction>
      <reaction id="R_I109" name="Riboflavin metabolism Hydrolases" reversible="false">
        <listOfReactants>
          <speciesReference species="M_A6RP5P2_c" stoichiometry="1"/>
        </listOfReactants>
        <listOfProducts>
          <speciesReference species="M_PI_c" stoichiometry="1"/>
          <speciesReference species="M_A6RP_c" stoichiometry="1"/>
        </listOfProducts>
        <kineticLaw>
          <math xmlns="http://www.w3.org/1998/Math/MathML">
            <ci> FLUX_VALUE </ci>
          </math>
          <listOfParameters>
            <parameter id="LOWER_BOUND" value="0" units="mmol_per_gDW_per_hr" constant="false"/>
            <parameter id="UPPER_BOUND" value="999999" units="mmol_per_gDW_per_hr" constant="false"/>
            <parameter id="FLUX_VALUE" value="0" units="mmol_per_gDW_per_hr" constant="false"/>
            <parameter id="OBJECTIVE_COEFFICIENT" value="0" units="mmol_per_gDW_per_hr" constant="false"/>
          </listOfParameters>
        </kineticLaw>
      </reaction>
      <reaction id="R_I116" name="Riboflavin metabolism 3,4-dihydroxy-2-butanone 4-phosphate synthase" reversible="false">
        <listOfReactants>
          <speciesReference species="M_RL5P_c" stoichiometry="1"/>
        </listOfReactants>
        <listOfProducts>
          <speciesReference species="M_FORM_c" stoichiometry="1"/>
          <speciesReference species="M_DB4P_c" stoichiometry="1"/>
        </listOfProducts>
        <kineticLaw>
          <math xmlns="http://www.w3.org/1998/Math/MathML">
            <ci> FLUX_VALUE </ci>
          </math>
          <listOfParameters>
            <parameter id="LOWER_BOUND" value="0" units="mmol_per_gDW_per_hr" constant="false"/>
            <parameter id="UPPER_BOUND" value="999999" units="mmol_per_gDW_per_hr" constant="false"/>
            <parameter id="FLUX_VALUE" value="0" units="mmol_per_gDW_per_hr" constant="false"/>
            <parameter id="OBJECTIVE_COEFFICIENT" value="0" units="mmol_per_gDW_per_hr" constant="false"/>
          </listOfParameters>
        </kineticLaw>
      </reaction>
      <reaction id="R_I51" name="Miscellaneous reaction" reversible="false">
        <listOfReactants>
          <speciesReference species="M_NAD_c" stoichiometry="1"/>
          <speciesReference species="M_GLAL_c" stoichiometry="1"/>
        </listOfReactants>
        <listOfProducts>
          <speciesReference species="M_NADH_c" stoichiometry="1"/>
          <speciesReference species="M_GLYCOLATE_c" stoichiometry="1"/>
        </listOfProducts>
        <kineticLaw>
          <math xmlns="http://www.w3.org/1998/Math/MathML">
            <ci> FLUX_VALUE </ci>
          </math>
          <listOfParameters>
            <parameter id="LOWER_BOUND" value="0" units="mmol_per_gDW_per_hr" constant="false"/>
            <parameter id="UPPER_BOUND" value="999999" units="mmol_per_gDW_per_hr" constant="false"/>
            <parameter id="FLUX_VALUE" value="0" units="mmol_per_gDW_per_hr" constant="false"/>
            <parameter id="OBJECTIVE_COEFFICIENT" value="0" units="mmol_per_gDW_per_hr" constant="false"/>
          </listOfParameters>
        </kineticLaw>
      </reaction>
      <reaction id="R_I96" name="Miscellaneous reaction" reversible="false">
        <listOfReactants>
          <speciesReference species="M_SAH_c" stoichiometry="1"/>
        </listOfReactants>
        <listOfProducts>
          <speciesReference species="M_HCYS_c" stoichiometry="1"/>
          <speciesReference species="M_ADN_c" stoichiometry="1"/>
        </listOfProducts>
        <kineticLaw>
          <math xmlns="http://www.w3.org/1998/Math/MathML">
            <ci> FLUX_VALUE </ci>
          </math>
          <listOfParameters>
            <parameter id="LOWER_BOUND" value="0" units="mmol_per_gDW_per_hr" constant="false"/>
            <parameter id="UPPER_BOUND" value="999999" units="mmol_per_gDW_per_hr" constant="false"/>
            <parameter id="FLUX_VALUE" value="0" units="mmol_per_gDW_per_hr" constant="false"/>
            <parameter id="OBJECTIVE_COEFFICIENT" value="0" units="mmol_per_gDW_per_hr" constant="false"/>
          </listOfParameters>
        </kineticLaw>
      </reaction>
      <reaction id="R_m10" name="Miscellaneous reaction" reversible="false">
        <listOfReactants>
          <speciesReference species="M_HEPPP_c" stoichiometry="1"/>
          <speciesReference species="M_IPP_c" stoichiometry="1"/>
        </listOfReactants>
        <listOfProducts>
          <speciesReference species="M_PPI_c" stoichiometry="1"/>
          <speciesReference species="M_OPP_c" stoichiometry="1"/>
        </listOfProducts>
        <kineticLaw>
          <math xmlns="http://www.w3.org/1998/Math/MathML">
            <ci> FLUX_VALUE </ci>
          </math>
          <listOfParameters>
            <parameter id="LOWER_BOUND" value="0" units="mmol_per_gDW_per_hr" constant="false"/>
            <parameter id="UPPER_BOUND" value="999999" units="mmol_per_gDW_per_hr" constant="false"/>
            <parameter id="FLUX_VALUE" value="0" units="mmol_per_gDW_per_hr" constant="false"/>
            <parameter id="OBJECTIVE_COEFFICIENT" value="0" units="mmol_per_gDW_per_hr" constant="false"/>
          </listOfParameters>
        </kineticLaw>
      </reaction>
      <reaction id="R_m11" name="Miscellaneous reaction" reversible="true">
        <listOfReactants>
          <speciesReference species="M_ATP_c" stoichiometry="1"/>
          <speciesReference species="M_DTMP_c" stoichiometry="1"/>
        </listOfReactants>
        <listOfProducts>
          <speciesReference species="M_ADP_c" stoichiometry="1"/>
          <speciesReference species="M_DTDP_c" stoichiometry="1"/>
        </listOfProducts>
        <kineticLaw>
          <math xmlns="http://www.w3.org/1998/Math/MathML">
            <ci> FLUX_VALUE </ci>
          </math>
          <listOfParameters>
            <parameter id="LOWER_BOUND" value="-999999" units="mmol_per_gDW_per_hr" constant="false"/>
            <parameter id="UPPER_BOUND" value="999999" units="mmol_per_gDW_per_hr" constant="false"/>
            <parameter id="FLUX_VALUE" value="0" units="mmol_per_gDW_per_hr" constant="false"/>
            <parameter id="OBJECTIVE_COEFFICIENT" value="0" units="mmol_per_gDW_per_hr" constant="false"/>
          </listOfParameters>
        </kineticLaw>
      </reaction>
      <reaction id="R_m14" name="Miscellaneous reaction" reversible="false">
        <listOfReactants>
          <speciesReference species="M_HISOLP_c" stoichiometry="1"/>
        </listOfReactants>
        <listOfProducts>
          <speciesReference species="M_PI_c" stoichiometry="1"/>
          <speciesReference species="M_HISOL_c" stoichiometry="1"/>
        </listOfProducts>
        <kineticLaw>
          <math xmlns="http://www.w3.org/1998/Math/MathML">
            <ci> FLUX_VALUE </ci>
          </math>
          <listOfParameters>
            <parameter id="LOWER_BOUND" value="0" units="mmol_per_gDW_per_hr" constant="false"/>
            <parameter id="UPPER_BOUND" value="999999" units="mmol_per_gDW_per_hr" constant="false"/>
            <parameter id="FLUX_VALUE" value="0" units="mmol_per_gDW_per_hr" constant="false"/>
            <parameter id="OBJECTIVE_COEFFICIENT" value="0" units="mmol_per_gDW_per_hr" constant="false"/>
          </listOfParameters>
        </kineticLaw>
      </reaction>
      <reaction id="R_m17" name="Miscellaneous reaction" reversible="false">
        <listOfReactants>
          <speciesReference species="M_ATP_c" stoichiometry="1"/>
          <speciesReference species="M_PNTO_c" stoichiometry="1"/>
        </listOfReactants>
        <listOfProducts>
          <speciesReference species="M_ADP_c" stoichiometry="1"/>
          <speciesReference species="M_4PPNTO_c" stoichiometry="1"/>
        </listOfProducts>
        <kineticLaw>
          <math xmlns="http://www.w3.org/1998/Math/MathML">
            <ci> FLUX_VALUE </ci>
          </math>
          <listOfParameters>
            <parameter id="LOWER_BOUND" value="0" units="mmol_per_gDW_per_hr" constant="false"/>
            <parameter id="UPPER_BOUND" value="999999" units="mmol_per_gDW_per_hr" constant="false"/>
            <parameter id="FLUX_VALUE" value="0" units="mmol_per_gDW_per_hr" constant="false"/>
            <parameter id="OBJECTIVE_COEFFICIENT" value="0" units="mmol_per_gDW_per_hr" constant="false"/>
          </listOfParameters>
        </kineticLaw>
      </reaction>
      <reaction id="R_m5" name="Miscellaneous reaction" reversible="true">
        <listOfReactants>
          <speciesReference species="M_IPP_c" stoichiometry="1"/>
        </listOfReactants>
        <listOfProducts>
          <speciesReference species="M_DMPP_c" stoichiometry="1"/>
        </listOfProducts>
        <kineticLaw>
          <math xmlns="http://www.w3.org/1998/Math/MathML">
            <ci> FLUX_VALUE </ci>
          </math>
          <listOfParameters>
            <parameter id="LOWER_BOUND" value="-999999" units="mmol_per_gDW_per_hr" constant="false"/>
            <parameter id="UPPER_BOUND" value="999999" units="mmol_per_gDW_per_hr" constant="false"/>
            <parameter id="FLUX_VALUE" value="0" units="mmol_per_gDW_per_hr" constant="false"/>
            <parameter id="OBJECTIVE_COEFFICIENT" value="0" units="mmol_per_gDW_per_hr" constant="false"/>
          </listOfParameters>
        </kineticLaw>
      </reaction>
      <reaction id="R_m6" name="Miscellaneous reaction" reversible="false">
        <listOfReactants>
          <speciesReference species="M_IPP_c" stoichiometry="1"/>
          <speciesReference species="M_FPP_c" stoichiometry="1"/>
        </listOfReactants>
        <listOfProducts>
          <speciesReference species="M_PPI_c" stoichiometry="1"/>
          <speciesReference species="M_GGPP_c" stoichiometry="1"/>
        </listOfProducts>
        <kineticLaw>
          <math xmlns="http://www.w3.org/1998/Math/MathML">
            <ci> FLUX_VALUE </ci>
          </math>
          <listOfParameters>
            <parameter id="LOWER_BOUND" value="0" units="mmol_per_gDW_per_hr" constant="false"/>
            <parameter id="UPPER_BOUND" value="999999" units="mmol_per_gDW_per_hr" constant="false"/>
            <parameter id="FLUX_VALUE" value="0" units="mmol_per_gDW_per_hr" constant="false"/>
            <parameter id="OBJECTIVE_COEFFICIENT" value="0" units="mmol_per_gDW_per_hr" constant="false"/>
          </listOfParameters>
        </kineticLaw>
      </reaction>
      <reaction id="R_m7" name="Miscellaneous reaction" reversible="false">
        <listOfReactants>
          <speciesReference species="M_IPP_c" stoichiometry="1"/>
          <speciesReference species="M_GGPP_c" stoichiometry="1"/>
        </listOfReactants>
        <listOfProducts>
          <speciesReference species="M_PPI_c" stoichiometry="1"/>
          <speciesReference species="M_PPPP_c" stoichiometry="1"/>
        </listOfProducts>
        <kineticLaw>
          <math xmlns="http://www.w3.org/1998/Math/MathML">
            <ci> FLUX_VALUE </ci>
          </math>
          <listOfParameters>
            <parameter id="LOWER_BOUND" value="0" units="mmol_per_gDW_per_hr" constant="false"/>
            <parameter id="UPPER_BOUND" value="999999" units="mmol_per_gDW_per_hr" constant="false"/>
            <parameter id="FLUX_VALUE" value="0" units="mmol_per_gDW_per_hr" constant="false"/>
            <parameter id="OBJECTIVE_COEFFICIENT" value="0" units="mmol_per_gDW_per_hr" constant="false"/>
          </listOfParameters>
        </kineticLaw>
      </reaction>
      <reaction id="R_m8" name="Miscellaneous reaction" reversible="false">
        <listOfReactants>
          <speciesReference species="M_IPP_c" stoichiometry="1"/>
          <speciesReference species="M_PPPP_c" stoichiometry="1"/>
        </listOfReactants>
        <listOfProducts>
          <speciesReference species="M_PPI_c" stoichiometry="1"/>
          <speciesReference species="M_HPPP_c" stoichiometry="1"/>
        </listOfProducts>
        <kineticLaw>
          <math xmlns="http://www.w3.org/1998/Math/MathML">
            <ci> FLUX_VALUE </ci>
          </math>
          <listOfParameters>
            <parameter id="LOWER_BOUND" value="0" units="mmol_per_gDW_per_hr" constant="false"/>
            <parameter id="UPPER_BOUND" value="999999" units="mmol_per_gDW_per_hr" constant="false"/>
            <parameter id="FLUX_VALUE" value="0" units="mmol_per_gDW_per_hr" constant="false"/>
            <parameter id="OBJECTIVE_COEFFICIENT" value="0" units="mmol_per_gDW_per_hr" constant="false"/>
          </listOfParameters>
        </kineticLaw>
      </reaction>
      <reaction id="R_m9" name="Miscellaneous reaction" reversible="false">
        <listOfReactants>
          <speciesReference species="M_IPP_c" stoichiometry="1"/>
          <speciesReference species="M_HPPP_c" stoichiometry="1"/>
        </listOfReactants>
        <listOfProducts>
          <speciesReference species="M_PPI_c" stoichiometry="1"/>
          <speciesReference species="M_HEPPP_c" stoichiometry="1"/>
        </listOfProducts>
        <kineticLaw>
          <math xmlns="http://www.w3.org/1998/Math/MathML">
            <ci> FLUX_VALUE </ci>
          </math>
          <listOfParameters>
            <parameter id="LOWER_BOUND" value="0" units="mmol_per_gDW_per_hr" constant="false"/>
            <parameter id="UPPER_BOUND" value="999999" units="mmol_per_gDW_per_hr" constant="false"/>
            <parameter id="FLUX_VALUE" value="0" units="mmol_per_gDW_per_hr" constant="false"/>
            <parameter id="OBJECTIVE_COEFFICIENT" value="0" units="mmol_per_gDW_per_hr" constant="false"/>
          </listOfParameters>
        </kineticLaw>
      </reaction>
      <reaction id="R_R_Biomass" name="Biomass" reversible="false">
        <listOfReactants>
          <speciesReference species="M_NADH_c" stoichiometry="4.46e-005"/>
          <speciesReference species="M_ATP_c" stoichiometry="97.76271513"/>
          <speciesReference species="M_NAD_c" stoichiometry="0.001699009"/>
          <speciesReference species="M_H2O_c" stoichiometry="99.20876489"/>
          <speciesReference species="M_FAD_c" stoichiometry="8.92e-006"/>
          <speciesReference species="M_PTRC_c" stoichiometry="0.026778137"/>
          <speciesReference species="M_GLU_c" stoichiometry="0.257885358"/>
          <speciesReference species="M_CYS_c" stoichiometry="0.081202656"/>
          <speciesReference species="M_ASP_c" stoichiometry="0.223976557"/>
          <speciesReference species="M_GTP_c" stoichiometry="9.665483428"/>
          <speciesReference species="M_GLN_c" stoichiometry="0.257885358"/>
          <speciesReference species="M_ASN_c" stoichiometry="0.223976557"/>
          <speciesReference species="M_TYR_c" stoichiometry="0.132065858"/>
          <speciesReference species="M_NADP_c" stoichiometry="0.000116004"/>
          <speciesReference species="M_NADPH_c" stoichiometry="0.000356935"/>
          <speciesReference species="M_MET_c" stoichiometry="0.136527542"/>
          <speciesReference species="M_GLY_c" stoichiometry="0.461338166"/>
          <speciesReference species="M_COA_c" stoichiometry="5.35e-006"/>
          <speciesReference species="M_ACCOA_c" stoichiometry="4.46e-005"/>
          <speciesReference species="M_ALA_c" stoichiometry="0.550571854"/>
          <speciesReference species="M_UDPG_c" stoichiometry="0.002677011"/>
          <speciesReference species="M_LPS_c" stoichiometry="0.004760617"/>
          <speciesReference species="M_PG_c" stoichiometry="7.67e-005"/>
          <speciesReference species="M_CARD_c" stoichiometry="0.000186498"/>
          <speciesReference species="M_PE_c" stoichiometry="0.001208224"/>
          <speciesReference species="M_PPEPTIDO_c" stoichiometry="0.024628498"/>
          <speciesReference species="M_PTH_c" stoichiometry="8.92e-007"/>
          <speciesReference species="M_SUCCOA_c" stoichiometry="2.68e-006"/>
          <speciesReference species="M_CTP_c" stoichiometry="0.124980703"/>
          <speciesReference species="M_UTP_c" stoichiometry="0.13489992"/>
          <speciesReference species="M_DCTP_c" stoichiometry="0.025845645"/>
          <speciesReference species="M_DGTP_c" stoichiometry="0.025845645"/>
          <speciesReference species="M_DATP_c" stoichiometry="0.01616379"/>
          <speciesReference species="M_DTTP_c" stoichiometry="0.01616379"/>
          <speciesReference species="M_GLYCOGEN_c" stoichiometry="0.209313677"/>
          <speciesReference species="M_MTHF_c" stoichiometry="0.039528739"/>
          <speciesReference species="M_VAL_c" stoichiometry="0.296255844"/>
          <speciesReference species="M_TRP_c" stoichiometry="0.050863202"/>
          <speciesReference species="M_HIS_c" stoichiometry="0.090126025"/>
          <speciesReference species="M_ARG_c" stoichiometry="0.234684599"/>
          <speciesReference species="M_LYS_c" stoichiometry="0.241823294"/>
          <speciesReference species="M_PHE_c" stoichiometry="0.18292906"/>
          <speciesReference species="M_PRO_c" stoichiometry="0.217730198"/>
          <speciesReference species="M_SER_c" stoichiometry="0.236469273"/>
          <speciesReference species="M_LEU_c" stoichiometry="0.435460397"/>
          <speciesReference species="M_THR_c" stoichiometry="0.232007588"/>
          <speciesReference species="M_ILE_c" stoichiometry="0.188283081"/>
          <speciesReference species="M_FTHF_c" stoichiometry="0.012492716"/>
          <speciesReference species="M_Hxt_c" stoichiometry="17.29670112"/>
        </listOfReactants>
        <listOfProducts>
          <speciesReference species="M_ADP_c" stoichiometry="92.624568"/>
          <speciesReference species="M_PI_c" stoichiometry="103.0136893"/>
          <speciesReference species="M_AMP_c" stoichiometry="4.743662847"/>
          <speciesReference species="M_GDP_c" stoichiometry="9.464124934"/>
          <speciesReference species="M_PPI_c" stoichiometry="5.45943035"/>
          <speciesReference species="M_NH3_c" stoichiometry="0.777179912"/>
          <speciesReference species="M_FORM_c" stoichiometry="0.012492716"/>
          <speciesReference species="M_THF_c" stoichiometry="0.012492716"/>
          <speciesReference species="M_BIOMASS_c" stoichiometry="1"/>
        </listOfProducts>
        <kineticLaw>
          <math xmlns="http://www.w3.org/1998/Math/MathML">
            <ci> FLUX_VALUE </ci>
          </math>
          <listOfParameters>
            <parameter id="LOWER_BOUND" value="0" units="mmol_per_gDW_per_hr" constant="false"/>
            <parameter id="UPPER_BOUND" value="999999" units="mmol_per_gDW_per_hr" constant="false"/>
            <parameter id="FLUX_VALUE" value="0" units="mmol_per_gDW_per_hr" constant="false"/>
            <parameter id="OBJECTIVE_COEFFICIENT" value="0" units="mmol_per_gDW_per_hr" constant="false"/>
          </listOfParameters>
        </kineticLaw>
      </reaction>
      <reaction id="R_GLY_pgi1" name="Glycolysis/ Gluconeogenesis glucose-6-phosphate isomerase" reversible="true">
        <listOfReactants>
          <speciesReference species="M_G6P_c" stoichiometry="1"/>
        </listOfReactants>
        <listOfProducts>
          <speciesReference species="M_bDG6P_c" stoichiometry="1"/>
        </listOfProducts>
        <kineticLaw>
          <math xmlns="http://www.w3.org/1998/Math/MathML">
            <ci> FLUX_VALUE </ci>
          </math>
          <listOfParameters>
            <parameter id="LOWER_BOUND" value="-999999" units="mmol_per_gDW_per_hr" constant="false"/>
            <parameter id="UPPER_BOUND" value="999999" units="mmol_per_gDW_per_hr" constant="false"/>
            <parameter id="FLUX_VALUE" value="0" units="mmol_per_gDW_per_hr" constant="false"/>
            <parameter id="OBJECTIVE_COEFFICIENT" value="0" units="mmol_per_gDW_per_hr" constant="false"/>
          </listOfParameters>
        </kineticLaw>
      </reaction>
      <reaction id="R_GLY_pgi2" name="Glycolysis/ Gluconeogenesis glucose-6-phosphate isomerase" reversible="true">
        <listOfReactants>
          <speciesReference species="M_G6P_c" stoichiometry="1"/>
        </listOfReactants>
        <listOfProducts>
          <speciesReference species="M_F6P_c" stoichiometry="1"/>
        </listOfProducts>
        <kineticLaw>
          <math xmlns="http://www.w3.org/1998/Math/MathML">
            <ci> FLUX_VALUE </ci>
          </math>
          <listOfParameters>
            <parameter id="LOWER_BOUND" value="-999999" units="mmol_per_gDW_per_hr" constant="false"/>
            <parameter id="UPPER_BOUND" value="999999" units="mmol_per_gDW_per_hr" constant="false"/>
            <parameter id="FLUX_VALUE" value="0" units="mmol_per_gDW_per_hr" constant="false"/>
            <parameter id="OBJECTIVE_COEFFICIENT" value="0" units="mmol_per_gDW_per_hr" constant="false"/>
          </listOfParameters>
        </kineticLaw>
      </reaction>
      <reaction id="R_GLY_pgi3" name="Glycolysis/ Gluconeogenesis glucose-6-phosphate isomerase" reversible="true">
        <listOfReactants>
          <speciesReference species="M_bDG6P_c" stoichiometry="1"/>
        </listOfReactants>
        <listOfProducts>
          <speciesReference species="M_F6P_c" stoichiometry="1"/>
        </listOfProducts>
        <kineticLaw>
          <math xmlns="http://www.w3.org/1998/Math/MathML">
            <ci> FLUX_VALUE </ci>
          </math>
          <listOfParameters>
            <parameter id="LOWER_BOUND" value="-999999" units="mmol_per_gDW_per_hr" constant="false"/>
            <parameter id="UPPER_BOUND" value="999999" units="mmol_per_gDW_per_hr" constant="false"/>
            <parameter id="FLUX_VALUE" value="0" units="mmol_per_gDW_per_hr" constant="false"/>
            <parameter id="OBJECTIVE_COEFFICIENT" value="0" units="mmol_per_gDW_per_hr" constant="false"/>
          </listOfParameters>
        </kineticLaw>
      </reaction>
      <reaction id="R_GLY_xanA" name="Glycolysis/ Gluconeogenesis phosphoglucomutase" reversible="true">
        <listOfReactants>
          <speciesReference species="M_G6P_c" stoichiometry="1"/>
        </listOfReactants>
        <listOfProducts>
          <speciesReference species="M_G1P_c" stoichiometry="1"/>
        </listOfProducts>
        <kineticLaw>
          <math xmlns="http://www.w3.org/1998/Math/MathML">
            <ci> FLUX_VALUE </ci>
          </math>
          <listOfParameters>
            <parameter id="LOWER_BOUND" value="-999999" units="mmol_per_gDW_per_hr" constant="false"/>
            <parameter id="UPPER_BOUND" value="999999" units="mmol_per_gDW_per_hr" constant="false"/>
            <parameter id="FLUX_VALUE" value="0" units="mmol_per_gDW_per_hr" constant="false"/>
            <parameter id="OBJECTIVE_COEFFICIENT" value="0" units="mmol_per_gDW_per_hr" constant="false"/>
          </listOfParameters>
        </kineticLaw>
      </reaction>
      <reaction id="R_GLY_fbp" name="Glycolysis/ Gluconeogenesis fructose-bisphosphatase" reversible="false">
        <listOfReactants>
          <speciesReference species="M_FDP_c" stoichiometry="1"/>
        </listOfReactants>
        <listOfProducts>
          <speciesReference species="M_PI_c" stoichiometry="1"/>
          <speciesReference species="M_F6P_c" stoichiometry="1"/>
        </listOfProducts>
        <kineticLaw>
          <math xmlns="http://www.w3.org/1998/Math/MathML">
            <ci> FLUX_VALUE </ci>
          </math>
          <listOfParameters>
            <parameter id="LOWER_BOUND" value="0" units="mmol_per_gDW_per_hr" constant="false"/>
            <parameter id="UPPER_BOUND" value="999999" units="mmol_per_gDW_per_hr" constant="false"/>
            <parameter id="FLUX_VALUE" value="0" units="mmol_per_gDW_per_hr" constant="false"/>
            <parameter id="OBJECTIVE_COEFFICIENT" value="0" units="mmol_per_gDW_per_hr" constant="false"/>
          </listOfParameters>
        </kineticLaw>
      </reaction>
      <reaction id="R_GLY_fda" name="Glycolysis/ Gluconeogenesis fructose-bisphosphate aldolase" reversible="true">
        <listOfReactants>
          <speciesReference species="M_FDP_c" stoichiometry="1"/>
        </listOfReactants>
        <listOfProducts>
          <speciesReference species="M_G3P_c" stoichiometry="1"/>
          <speciesReference species="M_DHAP_c" stoichiometry="1"/>
        </listOfProducts>
        <kineticLaw>
          <math xmlns="http://www.w3.org/1998/Math/MathML">
            <ci> FLUX_VALUE </ci>
          </math>
          <listOfParameters>
            <parameter id="LOWER_BOUND" value="-999999" units="mmol_per_gDW_per_hr" constant="false"/>
            <parameter id="UPPER_BOUND" value="999999" units="mmol_per_gDW_per_hr" constant="false"/>
            <parameter id="FLUX_VALUE" value="0" units="mmol_per_gDW_per_hr" constant="false"/>
            <parameter id="OBJECTIVE_COEFFICIENT" value="0" units="mmol_per_gDW_per_hr" constant="false"/>
          </listOfParameters>
        </kineticLaw>
      </reaction>
      <reaction id="R_GLY_tpiA" name="Glycolysis/ Gluconeogenesis triose-phosphate isomerase" reversible="true">
        <listOfReactants>
          <speciesReference species="M_DHAP_c" stoichiometry="1"/>
        </listOfReactants>
        <listOfProducts>
          <speciesReference species="M_G3P_c" stoichiometry="1"/>
        </listOfProducts>
        <kineticLaw>
          <math xmlns="http://www.w3.org/1998/Math/MathML">
            <ci> FLUX_VALUE </ci>
          </math>
          <listOfParameters>
            <parameter id="LOWER_BOUND" value="-999999" units="mmol_per_gDW_per_hr" constant="false"/>
            <parameter id="UPPER_BOUND" value="999999" units="mmol_per_gDW_per_hr" constant="false"/>
            <parameter id="FLUX_VALUE" value="0" units="mmol_per_gDW_per_hr" constant="false"/>
            <parameter id="OBJECTIVE_COEFFICIENT" value="0" units="mmol_per_gDW_per_hr" constant="false"/>
          </listOfParameters>
        </kineticLaw>
      </reaction>
      <reaction id="R_GLY_gap" name="Glyceraldehyde-3-phosphate dehydrogenase" reversible="true">
        <listOfReactants>
          <speciesReference species="M_PI_c" stoichiometry="1"/>
          <speciesReference species="M_NAD_c" stoichiometry="1"/>
          <speciesReference species="M_G3P_c" stoichiometry="1"/>
        </listOfReactants>
        <listOfProducts>
          <speciesReference species="M_NADH_c" stoichiometry="1"/>
          <speciesReference species="M_13PDG_c" stoichiometry="1"/>
        </listOfProducts>
        <kineticLaw>
          <math xmlns="http://www.w3.org/1998/Math/MathML">
            <ci> FLUX_VALUE </ci>
          </math>
          <listOfParameters>
            <parameter id="LOWER_BOUND" value="-999999" units="mmol_per_gDW_per_hr" constant="false"/>
            <parameter id="UPPER_BOUND" value="999999" units="mmol_per_gDW_per_hr" constant="false"/>
            <parameter id="FLUX_VALUE" value="0" units="mmol_per_gDW_per_hr" constant="false"/>
            <parameter id="OBJECTIVE_COEFFICIENT" value="0" units="mmol_per_gDW_per_hr" constant="false"/>
          </listOfParameters>
        </kineticLaw>
      </reaction>
      <reaction id="R_GLY_pgk" name="Glycolysis/ Gluconeogenesis phosphoglycerate kinase" reversible="true">
        <listOfReactants>
          <speciesReference species="M_ADP_c" stoichiometry="1"/>
          <speciesReference species="M_13PDG_c" stoichiometry="1"/>
        </listOfReactants>
        <listOfProducts>
          <speciesReference species="M_ATP_c" stoichiometry="1"/>
          <speciesReference species="M_3PG_c" stoichiometry="1"/>
        </listOfProducts>
        <kineticLaw>
          <math xmlns="http://www.w3.org/1998/Math/MathML">
            <ci> FLUX_VALUE </ci>
          </math>
          <listOfParameters>
            <parameter id="LOWER_BOUND" value="-999999" units="mmol_per_gDW_per_hr" constant="false"/>
            <parameter id="UPPER_BOUND" value="999999" units="mmol_per_gDW_per_hr" constant="false"/>
            <parameter id="FLUX_VALUE" value="0" units="mmol_per_gDW_per_hr" constant="false"/>
            <parameter id="OBJECTIVE_COEFFICIENT" value="0" units="mmol_per_gDW_per_hr" constant="false"/>
          </listOfParameters>
        </kineticLaw>
      </reaction>
      <reaction id="R_GLY_pgm" name="Glycolysis/ Gluconeogenesis phosphoglycerate mutase" reversible="true">
        <listOfReactants>
          <speciesReference species="M_3PG_c" stoichiometry="1"/>
        </listOfReactants>
        <listOfProducts>
          <speciesReference species="M_2PG_c" stoichiometry="1"/>
        </listOfProducts>
        <kineticLaw>
          <math xmlns="http://www.w3.org/1998/Math/MathML">
            <ci> FLUX_VALUE </ci>
          </math>
          <listOfParameters>
            <parameter id="LOWER_BOUND" value="-999999" units="mmol_per_gDW_per_hr" constant="false"/>
            <parameter id="UPPER_BOUND" value="999999" units="mmol_per_gDW_per_hr" constant="false"/>
            <parameter id="FLUX_VALUE" value="0" units="mmol_per_gDW_per_hr" constant="false"/>
            <parameter id="OBJECTIVE_COEFFICIENT" value="0" units="mmol_per_gDW_per_hr" constant="false"/>
          </listOfParameters>
        </kineticLaw>
      </reaction>
      <reaction id="R_GLY_eno" name="Glycolysis/ Gluconeogenesis phosphopyruvate hydratase" reversible="true">
        <listOfReactants>
          <speciesReference species="M_2PG_c" stoichiometry="1"/>
        </listOfReactants>
        <listOfProducts>
          <speciesReference species="M_PEP_c" stoichiometry="1"/>
        </listOfProducts>
        <kineticLaw>
          <math xmlns="http://www.w3.org/1998/Math/MathML">
            <ci> FLUX_VALUE </ci>
          </math>
          <listOfParameters>
            <parameter id="LOWER_BOUND" value="-999999" units="mmol_per_gDW_per_hr" constant="false"/>
            <parameter id="UPPER_BOUND" value="999999" units="mmol_per_gDW_per_hr" constant="false"/>
            <parameter id="FLUX_VALUE" value="0" units="mmol_per_gDW_per_hr" constant="false"/>
            <parameter id="OBJECTIVE_COEFFICIENT" value="0" units="mmol_per_gDW_per_hr" constant="false"/>
          </listOfParameters>
        </kineticLaw>
      </reaction>
      <reaction id="R_GLY_pykAF" name="Glycolysis/ Gluconeogenesis pyruvate kinase" reversible="false">
        <listOfReactants>
          <speciesReference species="M_ADP_c" stoichiometry="1"/>
          <speciesReference species="M_PEP_c" stoichiometry="1"/>
        </listOfReactants>
        <listOfProducts>
          <speciesReference species="M_ATP_c" stoichiometry="1"/>
          <speciesReference species="M_PYR_c" stoichiometry="1"/>
        </listOfProducts>
        <kineticLaw>
          <math xmlns="http://www.w3.org/1998/Math/MathML">
            <ci> FLUX_VALUE </ci>
          </math>
          <listOfParameters>
            <parameter id="LOWER_BOUND" value="0" units="mmol_per_gDW_per_hr" constant="false"/>
            <parameter id="UPPER_BOUND" value="999999" units="mmol_per_gDW_per_hr" constant="false"/>
            <parameter id="FLUX_VALUE" value="0" units="mmol_per_gDW_per_hr" constant="false"/>
            <parameter id="OBJECTIVE_COEFFICIENT" value="0" units="mmol_per_gDW_per_hr" constant="false"/>
          </listOfParameters>
        </kineticLaw>
      </reaction>
      <reaction id="R_GLY_fad" name="Glycolysis/ Gluconeogenesis Acetyl-CoA synthetase" reversible="false">
        <listOfReactants>
          <speciesReference species="M_ATP_c" stoichiometry="1"/>
          <speciesReference species="M_AC_c" stoichiometry="1"/>
          <speciesReference species="M_COA_c" stoichiometry="1"/>
        </listOfReactants>
        <listOfProducts>
          <speciesReference species="M_AMP_c" stoichiometry="1"/>
          <speciesReference species="M_PPI_c" stoichiometry="1"/>
          <speciesReference species="M_ACCOA_c" stoichiometry="1"/>
        </listOfProducts>
        <kineticLaw>
          <math xmlns="http://www.w3.org/1998/Math/MathML">
            <ci> FLUX_VALUE </ci>
          </math>
          <listOfParameters>
            <parameter id="LOWER_BOUND" value="0" units="mmol_per_gDW_per_hr" constant="false"/>
            <parameter id="UPPER_BOUND" value="999999" units="mmol_per_gDW_per_hr" constant="false"/>
            <parameter id="FLUX_VALUE" value="0" units="mmol_per_gDW_per_hr" constant="false"/>
            <parameter id="OBJECTIVE_COEFFICIENT" value="0" units="mmol_per_gDW_per_hr" constant="false"/>
          </listOfParameters>
        </kineticLaw>
      </reaction>
      <reaction id="R_GLY_R1" name="Glycolysis/ Gluconeogenesis alcohol dehydrogenase" reversible="true">
        <listOfReactants>
          <speciesReference species="M_NADH_c" stoichiometry="1"/>
          <speciesReference species="M_ACAL_c" stoichiometry="1"/>
        </listOfReactants>
        <listOfProducts>
          <speciesReference species="M_NAD_c" stoichiometry="1"/>
          <speciesReference species="M_ETH_c" stoichiometry="1"/>
        </listOfProducts>
        <kineticLaw>
          <math xmlns="http://www.w3.org/1998/Math/MathML">
            <ci> FLUX_VALUE </ci>
          </math>
          <listOfParameters>
            <parameter id="LOWER_BOUND" value="-999999" units="mmol_per_gDW_per_hr" constant="false"/>
            <parameter id="UPPER_BOUND" value="999999" units="mmol_per_gDW_per_hr" constant="false"/>
            <parameter id="FLUX_VALUE" value="0" units="mmol_per_gDW_per_hr" constant="false"/>
            <parameter id="OBJECTIVE_COEFFICIENT" value="0" units="mmol_per_gDW_per_hr" constant="false"/>
          </listOfParameters>
        </kineticLaw>
      </reaction>
      <reaction id="R_GLY_qedH" name="Glycolysis/ Gluconeogenesis quinoprotein ethanol dehydrogenase" reversible="false">
        <listOfReactants>
          <speciesReference species="M_ETH_c" stoichiometry="1"/>
          <speciesReference species="M_PQQ_c" stoichiometry="1"/>
        </listOfReactants>
        <listOfProducts>
          <speciesReference species="M_ACAL_c" stoichiometry="1"/>
          <speciesReference species="M_PQQH2_c" stoichiometry="1"/>
        </listOfProducts>
        <kineticLaw>
          <math xmlns="http://www.w3.org/1998/Math/MathML">
            <ci> FLUX_VALUE </ci>
          </math>
          <listOfParameters>
            <parameter id="LOWER_BOUND" value="0" units="mmol_per_gDW_per_hr" constant="false"/>
            <parameter id="UPPER_BOUND" value="999999" units="mmol_per_gDW_per_hr" constant="false"/>
            <parameter id="FLUX_VALUE" value="0" units="mmol_per_gDW_per_hr" constant="false"/>
            <parameter id="OBJECTIVE_COEFFICIENT" value="0" units="mmol_per_gDW_per_hr" constant="false"/>
          </listOfParameters>
        </kineticLaw>
      </reaction>
      <reaction id="R_TCA_gltA" name="TCA cycle citrate synthase" reversible="false">
        <listOfReactants>
          <speciesReference species="M_OA_c" stoichiometry="1"/>
          <speciesReference species="M_ACCOA_c" stoichiometry="1"/>
        </listOfReactants>
        <listOfProducts>
          <speciesReference species="M_COA_c" stoichiometry="1"/>
          <speciesReference species="M_CIT_c" stoichiometry="1"/>
        </listOfProducts>
        <kineticLaw>
          <math xmlns="http://www.w3.org/1998/Math/MathML">
            <ci> FLUX_VALUE </ci>
          </math>
          <listOfParameters>
            <parameter id="LOWER_BOUND" value="0" units="mmol_per_gDW_per_hr" constant="false"/>
            <parameter id="UPPER_BOUND" value="999999" units="mmol_per_gDW_per_hr" constant="false"/>
            <parameter id="FLUX_VALUE" value="0" units="mmol_per_gDW_per_hr" constant="false"/>
            <parameter id="OBJECTIVE_COEFFICIENT" value="0" units="mmol_per_gDW_per_hr" constant="false"/>
          </listOfParameters>
        </kineticLaw>
      </reaction>
      <reaction id="R_TCA_acnAB" name="TCA cycle aconitate hydratase" reversible="true">
        <listOfReactants>
          <speciesReference species="M_CIT_c" stoichiometry="1"/>
        </listOfReactants>
        <listOfProducts>
          <speciesReference species="M_ICIT_c" stoichiometry="1"/>
        </listOfProducts>
        <kineticLaw>
          <math xmlns="http://www.w3.org/1998/Math/MathML">
            <ci> FLUX_VALUE </ci>
          </math>
          <listOfParameters>
            <parameter id="LOWER_BOUND" value="-999999" units="mmol_per_gDW_per_hr" constant="false"/>
            <parameter id="UPPER_BOUND" value="999999" units="mmol_per_gDW_per_hr" constant="false"/>
            <parameter id="FLUX_VALUE" value="0" units="mmol_per_gDW_per_hr" constant="false"/>
            <parameter id="OBJECTIVE_COEFFICIENT" value="0" units="mmol_per_gDW_per_hr" constant="false"/>
          </listOfParameters>
        </kineticLaw>
      </reaction>
      <reaction id="R_TCA_icd" name="TCA cycle isocitrate dehydrogenase (NADP)" reversible="false">
        <listOfReactants>
          <speciesReference species="M_NADP_c" stoichiometry="1"/>
          <speciesReference species="M_ICIT_c" stoichiometry="1"/>
        </listOfReactants>
        <listOfProducts>
          <speciesReference species="M_AKG_c" stoichiometry="1"/>
          <speciesReference species="M_CO2_c" stoichiometry="1"/>
          <speciesReference species="M_NADPH_c" stoichiometry="1"/>
        </listOfProducts>
        <kineticLaw>
          <math xmlns="http://www.w3.org/1998/Math/MathML">
            <ci> FLUX_VALUE </ci>
          </math>
          <listOfParameters>
            <parameter id="LOWER_BOUND" value="0" units="mmol_per_gDW_per_hr" constant="false"/>
            <parameter id="UPPER_BOUND" value="999999" units="mmol_per_gDW_per_hr" constant="false"/>
            <parameter id="FLUX_VALUE" value="0" units="mmol_per_gDW_per_hr" constant="false"/>
            <parameter id="OBJECTIVE_COEFFICIENT" value="0" units="mmol_per_gDW_per_hr" constant="false"/>
          </listOfParameters>
        </kineticLaw>
      </reaction>
      <reaction id="R_TCA_kgdAB" reversible="false">
        <listOfReactants>
          <speciesReference species="M_NAD_c" stoichiometry="1"/>
          <speciesReference species="M_AKG_c" stoichiometry="1"/>
          <speciesReference species="M_COA_c" stoichiometry="1"/>
        </listOfReactants>
        <listOfProducts>
          <speciesReference species="M_NADH_c" stoichiometry="1"/>
          <speciesReference species="M_CO2_c" stoichiometry="1"/>
          <speciesReference species="M_SUCCOA_c" stoichiometry="1"/>
        </listOfProducts>
        <kineticLaw>
          <math xmlns="http://www.w3.org/1998/Math/MathML">
            <ci> FLUX_VALUE </ci>
          </math>
          <listOfParameters>
            <parameter id="LOWER_BOUND" value="0" units="mmol_per_gDW_per_hr" constant="false"/>
            <parameter id="UPPER_BOUND" value="999999" units="mmol_per_gDW_per_hr" constant="false"/>
            <parameter id="FLUX_VALUE" value="0" units="mmol_per_gDW_per_hr" constant="false"/>
            <parameter id="OBJECTIVE_COEFFICIENT" value="0" units="mmol_per_gDW_per_hr" constant="false"/>
          </listOfParameters>
        </kineticLaw>
      </reaction>
      <reaction id="R_TCA_sucDC" name="TCA cycle succinate-CoA ligase" reversible="true">
        <listOfReactants>
          <speciesReference species="M_ADP_c" stoichiometry="1"/>
          <speciesReference species="M_PI_c" stoichiometry="1"/>
          <speciesReference species="M_SUCCOA_c" stoichiometry="1"/>
        </listOfReactants>
        <listOfProducts>
          <speciesReference species="M_ATP_c" stoichiometry="1"/>
          <speciesReference species="M_COA_c" stoichiometry="1"/>
          <speciesReference species="M_SUCC_c" stoichiometry="1"/>
        </listOfProducts>
        <kineticLaw>
          <math xmlns="http://www.w3.org/1998/Math/MathML">
            <ci> FLUX_VALUE </ci>
          </math>
          <listOfParameters>
            <parameter id="LOWER_BOUND" value="-999999" units="mmol_per_gDW_per_hr" constant="false"/>
            <parameter id="UPPER_BOUND" value="999999" units="mmol_per_gDW_per_hr" constant="false"/>
            <parameter id="FLUX_VALUE" value="0" units="mmol_per_gDW_per_hr" constant="false"/>
            <parameter id="OBJECTIVE_COEFFICIENT" value="0" units="mmol_per_gDW_per_hr" constant="false"/>
          </listOfParameters>
        </kineticLaw>
      </reaction>
      <reaction id="R_TCA_sdhBA" name="Fumarate reductase" reversible="false">
        <listOfReactants>
          <speciesReference species="M_Q_c" stoichiometry="1"/>
          <speciesReference species="M_SUCC_c" stoichiometry="1"/>
        </listOfReactants>
        <listOfProducts>
          <speciesReference species="M_QH2_c" stoichiometry="1"/>
          <speciesReference species="M_FUM_c" stoichiometry="1"/>
        </listOfProducts>
        <kineticLaw>
          <math xmlns="http://www.w3.org/1998/Math/MathML">
            <ci> FLUX_VALUE </ci>
          </math>
          <listOfParameters>
            <parameter id="LOWER_BOUND" value="0" units="mmol_per_gDW_per_hr" constant="false"/>
            <parameter id="UPPER_BOUND" value="999999" units="mmol_per_gDW_per_hr" constant="false"/>
            <parameter id="FLUX_VALUE" value="0" units="mmol_per_gDW_per_hr" constant="false"/>
            <parameter id="OBJECTIVE_COEFFICIENT" value="0" units="mmol_per_gDW_per_hr" constant="false"/>
          </listOfParameters>
        </kineticLaw>
      </reaction>
      <reaction id="R_TCA_fumC" name="TCA cycle fumarate hydratase" reversible="true">
        <listOfReactants>
          <speciesReference species="M_FUM_c" stoichiometry="1"/>
        </listOfReactants>
        <listOfProducts>
          <speciesReference species="M_MAL_c" stoichiometry="1"/>
        </listOfProducts>
        <kineticLaw>
          <math xmlns="http://www.w3.org/1998/Math/MathML">
            <ci> FLUX_VALUE </ci>
          </math>
          <listOfParameters>
            <parameter id="LOWER_BOUND" value="-999999" units="mmol_per_gDW_per_hr" constant="false"/>
            <parameter id="UPPER_BOUND" value="999999" units="mmol_per_gDW_per_hr" constant="false"/>
            <parameter id="FLUX_VALUE" value="0" units="mmol_per_gDW_per_hr" constant="false"/>
            <parameter id="OBJECTIVE_COEFFICIENT" value="0" units="mmol_per_gDW_per_hr" constant="false"/>
          </listOfParameters>
        </kineticLaw>
      </reaction>
      <reaction id="R_TCA_mdh" name="TCA cycle malate dehydrogenase" reversible="true">
        <listOfReactants>
          <speciesReference species="M_NAD_c" stoichiometry="1"/>
          <speciesReference species="M_MAL_c" stoichiometry="1"/>
        </listOfReactants>
        <listOfProducts>
          <speciesReference species="M_NADH_c" stoichiometry="1"/>
          <speciesReference species="M_OA_c" stoichiometry="1"/>
        </listOfProducts>
        <kineticLaw>
          <math xmlns="http://www.w3.org/1998/Math/MathML">
            <ci> FLUX_VALUE </ci>
          </math>
          <listOfParameters>
            <parameter id="LOWER_BOUND" value="-999999" units="mmol_per_gDW_per_hr" constant="false"/>
            <parameter id="UPPER_BOUND" value="999999" units="mmol_per_gDW_per_hr" constant="false"/>
            <parameter id="FLUX_VALUE" value="0" units="mmol_per_gDW_per_hr" constant="false"/>
            <parameter id="OBJECTIVE_COEFFICIENT" value="0" units="mmol_per_gDW_per_hr" constant="false"/>
          </listOfParameters>
        </kineticLaw>
      </reaction>
      <reaction id="R_TCA_accC" name="Pyruvate:carbon-dioxide ligase" reversible="false">
        <listOfReactants>
          <speciesReference species="M_ATP_c" stoichiometry="1"/>
          <speciesReference species="M_CO2_c" stoichiometry="1"/>
          <speciesReference species="M_PYR_c" stoichiometry="1"/>
        </listOfReactants>
        <listOfProducts>
          <speciesReference species="M_ADP_c" stoichiometry="1"/>
          <speciesReference species="M_PI_c" stoichiometry="1"/>
          <speciesReference species="M_OA_c" stoichiometry="1"/>
        </listOfProducts>
        <kineticLaw>
          <math xmlns="http://www.w3.org/1998/Math/MathML">
            <ci> FLUX_VALUE </ci>
          </math>
          <listOfParameters>
            <parameter id="LOWER_BOUND" value="0" units="mmol_per_gDW_per_hr" constant="false"/>
            <parameter id="UPPER_BOUND" value="999999" units="mmol_per_gDW_per_hr" constant="false"/>
            <parameter id="FLUX_VALUE" value="0" units="mmol_per_gDW_per_hr" constant="false"/>
            <parameter id="OBJECTIVE_COEFFICIENT" value="0" units="mmol_per_gDW_per_hr" constant="false"/>
          </listOfParameters>
        </kineticLaw>
      </reaction>
      <reaction id="R_PPP_zwf" name="Pentose phosphate pathway glucose-6-phosphate 1-dehydrogenase" reversible="true">
        <listOfReactants>
          <speciesReference species="M_NADP_c" stoichiometry="1"/>
          <speciesReference species="M_G6P_c" stoichiometry="1"/>
        </listOfReactants>
        <listOfProducts>
          <speciesReference species="M_NADPH_c" stoichiometry="1"/>
          <speciesReference species="M_D6PGL_c" stoichiometry="1"/>
        </listOfProducts>
        <kineticLaw>
          <math xmlns="http://www.w3.org/1998/Math/MathML">
            <ci> FLUX_VALUE </ci>
          </math>
          <listOfParameters>
            <parameter id="LOWER_BOUND" value="-999999" units="mmol_per_gDW_per_hr" constant="false"/>
            <parameter id="UPPER_BOUND" value="999999" units="mmol_per_gDW_per_hr" constant="false"/>
            <parameter id="FLUX_VALUE" value="0" units="mmol_per_gDW_per_hr" constant="false"/>
            <parameter id="OBJECTIVE_COEFFICIENT" value="0" units="mmol_per_gDW_per_hr" constant="false"/>
          </listOfParameters>
        </kineticLaw>
      </reaction>
      <reaction id="R_PPP_pgl" name="Pentose phosphate pathway 6-phosphogluconolactonase" reversible="false">
        <listOfReactants>
          <speciesReference species="M_D6PGL_c" stoichiometry="1"/>
        </listOfReactants>
        <listOfProducts>
          <speciesReference species="M_D6PGC_c" stoichiometry="1"/>
        </listOfProducts>
        <kineticLaw>
          <math xmlns="http://www.w3.org/1998/Math/MathML">
            <ci> FLUX_VALUE </ci>
          </math>
          <listOfParameters>
            <parameter id="LOWER_BOUND" value="0" units="mmol_per_gDW_per_hr" constant="false"/>
            <parameter id="UPPER_BOUND" value="999999" units="mmol_per_gDW_per_hr" constant="false"/>
            <parameter id="FLUX_VALUE" value="0" units="mmol_per_gDW_per_hr" constant="false"/>
            <parameter id="OBJECTIVE_COEFFICIENT" value="0" units="mmol_per_gDW_per_hr" constant="false"/>
          </listOfParameters>
        </kineticLaw>
      </reaction>
      <reaction id="R_PPP_gnd" name="Pentose phosphate pathway phosphogluconate dehydrogenase" reversible="false">
        <listOfReactants>
          <speciesReference species="M_NADP_c" stoichiometry="1"/>
          <speciesReference species="M_D6PGC_c" stoichiometry="1"/>
        </listOfReactants>
        <listOfProducts>
          <speciesReference species="M_CO2_c" stoichiometry="1"/>
          <speciesReference species="M_NADPH_c" stoichiometry="1"/>
          <speciesReference species="M_RL5P_c" stoichiometry="1"/>
        </listOfProducts>
        <kineticLaw>
          <math xmlns="http://www.w3.org/1998/Math/MathML">
            <ci> FLUX_VALUE </ci>
          </math>
          <listOfParameters>
            <parameter id="LOWER_BOUND" value="0" units="mmol_per_gDW_per_hr" constant="false"/>
            <parameter id="UPPER_BOUND" value="999999" units="mmol_per_gDW_per_hr" constant="false"/>
            <parameter id="FLUX_VALUE" value="0" units="mmol_per_gDW_per_hr" constant="false"/>
            <parameter id="OBJECTIVE_COEFFICIENT" value="0" units="mmol_per_gDW_per_hr" constant="false"/>
          </listOfParameters>
        </kineticLaw>
      </reaction>
      <reaction id="R_PPP_rpe" name="Pentose phosphate pathway ribulose-phosphate 3-epimerase" reversible="true">
        <listOfReactants>
          <speciesReference species="M_RL5P_c" stoichiometry="1"/>
        </listOfReactants>
        <listOfProducts>
          <speciesReference species="M_X5P_c" stoichiometry="1"/>
        </listOfProducts>
        <kineticLaw>
          <math xmlns="http://www.w3.org/1998/Math/MathML">
            <ci> FLUX_VALUE </ci>
          </math>
          <listOfParameters>
            <parameter id="LOWER_BOUND" value="-999999" units="mmol_per_gDW_per_hr" constant="false"/>
            <parameter id="UPPER_BOUND" value="999999" units="mmol_per_gDW_per_hr" constant="false"/>
            <parameter id="FLUX_VALUE" value="0" units="mmol_per_gDW_per_hr" constant="false"/>
            <parameter id="OBJECTIVE_COEFFICIENT" value="0" units="mmol_per_gDW_per_hr" constant="false"/>
          </listOfParameters>
        </kineticLaw>
      </reaction>
      <reaction id="R_PPP_rpiA" reversible="true">
        <listOfReactants>
          <speciesReference species="M_RL5P_c" stoichiometry="1"/>
        </listOfReactants>
        <listOfProducts>
          <speciesReference species="M_R5P_c" stoichiometry="1"/>
        </listOfProducts>
        <kineticLaw>
          <math xmlns="http://www.w3.org/1998/Math/MathML">
            <ci> FLUX_VALUE </ci>
          </math>
          <listOfParameters>
            <parameter id="LOWER_BOUND" value="-999999" units="mmol_per_gDW_per_hr" constant="false"/>
            <parameter id="UPPER_BOUND" value="999999" units="mmol_per_gDW_per_hr" constant="false"/>
            <parameter id="FLUX_VALUE" value="0" units="mmol_per_gDW_per_hr" constant="false"/>
            <parameter id="OBJECTIVE_COEFFICIENT" value="0" units="mmol_per_gDW_per_hr" constant="false"/>
          </listOfParameters>
        </kineticLaw>
      </reaction>
      <reaction id="R_PPP_xanA" name="Pentose phosphate pathway phosphoglucomutase" reversible="true">
        <listOfReactants>
          <speciesReference species="M_R1P_c" stoichiometry="1"/>
        </listOfReactants>
        <listOfProducts>
          <speciesReference species="M_R5P_c" stoichiometry="1"/>
        </listOfProducts>
        <kineticLaw>
          <math xmlns="http://www.w3.org/1998/Math/MathML">
            <ci> FLUX_VALUE </ci>
          </math>
          <listOfParameters>
            <parameter id="LOWER_BOUND" value="-999999" units="mmol_per_gDW_per_hr" constant="false"/>
            <parameter id="UPPER_BOUND" value="999999" units="mmol_per_gDW_per_hr" constant="false"/>
            <parameter id="FLUX_VALUE" value="0" units="mmol_per_gDW_per_hr" constant="false"/>
            <parameter id="OBJECTIVE_COEFFICIENT" value="0" units="mmol_per_gDW_per_hr" constant="false"/>
          </listOfParameters>
        </kineticLaw>
      </reaction>
      <reaction id="R_PPP_tktA1" name="Pentose phosphate pathway transketolase" reversible="true">
        <listOfReactants>
          <speciesReference species="M_X5P_c" stoichiometry="1"/>
          <speciesReference species="M_R5P_c" stoichiometry="1"/>
        </listOfReactants>
        <listOfProducts>
          <speciesReference species="M_G3P_c" stoichiometry="1"/>
          <speciesReference species="M_S7P_c" stoichiometry="1"/>
        </listOfProducts>
        <kineticLaw>
          <math xmlns="http://www.w3.org/1998/Math/MathML">
            <ci> FLUX_VALUE </ci>
          </math>
          <listOfParameters>
            <parameter id="LOWER_BOUND" value="-999999" units="mmol_per_gDW_per_hr" constant="false"/>
            <parameter id="UPPER_BOUND" value="999999" units="mmol_per_gDW_per_hr" constant="false"/>
            <parameter id="FLUX_VALUE" value="0" units="mmol_per_gDW_per_hr" constant="false"/>
            <parameter id="OBJECTIVE_COEFFICIENT" value="0" units="mmol_per_gDW_per_hr" constant="false"/>
          </listOfParameters>
        </kineticLaw>
      </reaction>
      <reaction id="R_PPP_tktA2" name="Pentose phosphate pathway transketolase" reversible="true">
        <listOfReactants>
          <speciesReference species="M_X5P_c" stoichiometry="1"/>
          <speciesReference species="M_E4P_c" stoichiometry="1"/>
        </listOfReactants>
        <listOfProducts>
          <speciesReference species="M_G3P_c" stoichiometry="1"/>
          <speciesReference species="M_F6P_c" stoichiometry="1"/>
        </listOfProducts>
        <kineticLaw>
          <math xmlns="http://www.w3.org/1998/Math/MathML">
            <ci> FLUX_VALUE </ci>
          </math>
          <listOfParameters>
            <parameter id="LOWER_BOUND" value="-999999" units="mmol_per_gDW_per_hr" constant="false"/>
            <parameter id="UPPER_BOUND" value="999999" units="mmol_per_gDW_per_hr" constant="false"/>
            <parameter id="FLUX_VALUE" value="0" units="mmol_per_gDW_per_hr" constant="false"/>
            <parameter id="OBJECTIVE_COEFFICIENT" value="0" units="mmol_per_gDW_per_hr" constant="false"/>
          </listOfParameters>
        </kineticLaw>
      </reaction>
      <reaction id="R_PPP_tal" name="Transketolase" reversible="true">
        <listOfReactants>
          <speciesReference species="M_G3P_c" stoichiometry="1"/>
          <speciesReference species="M_S7P_c" stoichiometry="1"/>
        </listOfReactants>
        <listOfProducts>
          <speciesReference species="M_F6P_c" stoichiometry="1"/>
          <speciesReference species="M_E4P_c" stoichiometry="1"/>
        </listOfProducts>
        <kineticLaw>
          <math xmlns="http://www.w3.org/1998/Math/MathML">
            <ci> FLUX_VALUE </ci>
          </math>
          <listOfParameters>
            <parameter id="LOWER_BOUND" value="-999999" units="mmol_per_gDW_per_hr" constant="false"/>
            <parameter id="UPPER_BOUND" value="999999" units="mmol_per_gDW_per_hr" constant="false"/>
            <parameter id="FLUX_VALUE" value="0" units="mmol_per_gDW_per_hr" constant="false"/>
            <parameter id="OBJECTIVE_COEFFICIENT" value="0" units="mmol_per_gDW_per_hr" constant="false"/>
          </listOfParameters>
        </kineticLaw>
      </reaction>
      <reaction id="R_PPP_rbsK" name="Pentose phosphate pathway ribokinase" reversible="false">
        <listOfReactants>
          <speciesReference species="M_ATP_c" stoichiometry="1"/>
          <speciesReference species="M_RIB_c" stoichiometry="1"/>
        </listOfReactants>
        <listOfProducts>
          <speciesReference species="M_ADP_c" stoichiometry="1"/>
          <speciesReference species="M_R5P_c" stoichiometry="1"/>
        </listOfProducts>
        <kineticLaw>
          <math xmlns="http://www.w3.org/1998/Math/MathML">
            <ci> FLUX_VALUE </ci>
          </math>
          <listOfParameters>
            <parameter id="LOWER_BOUND" value="0" units="mmol_per_gDW_per_hr" constant="false"/>
            <parameter id="UPPER_BOUND" value="999999" units="mmol_per_gDW_per_hr" constant="false"/>
            <parameter id="FLUX_VALUE" value="0" units="mmol_per_gDW_per_hr" constant="false"/>
            <parameter id="OBJECTIVE_COEFFICIENT" value="0" units="mmol_per_gDW_per_hr" constant="false"/>
          </listOfParameters>
        </kineticLaw>
      </reaction>
      <reaction id="R_PPP_gcd" name="Pentose phosphate pathway glucose dehydrogenase" reversible="false">
        <listOfReactants>
          <speciesReference species="M_Q_c" stoichiometry="1"/>
          <speciesReference species="M_GLC_c" stoichiometry="1"/>
        </listOfReactants>
        <listOfProducts>
          <speciesReference species="M_QH2_c" stoichiometry="1"/>
          <speciesReference species="M_G15L_c" stoichiometry="1"/>
        </listOfProducts>
        <kineticLaw>
          <math xmlns="http://www.w3.org/1998/Math/MathML">
            <ci> FLUX_VALUE </ci>
          </math>
          <listOfParameters>
            <parameter id="LOWER_BOUND" value="0" units="mmol_per_gDW_per_hr" constant="false"/>
            <parameter id="UPPER_BOUND" value="999999" units="mmol_per_gDW_per_hr" constant="false"/>
            <parameter id="FLUX_VALUE" value="0" units="mmol_per_gDW_per_hr" constant="false"/>
            <parameter id="OBJECTIVE_COEFFICIENT" value="0" units="mmol_per_gDW_per_hr" constant="false"/>
          </listOfParameters>
        </kineticLaw>
      </reaction>
      <reaction id="R_PPP_R1" name="Pentose phosphate pathway gluconate dehydrogenase" reversible="true">
        <listOfReactants>
          <speciesReference species="M_FAD_c" stoichiometry="1"/>
          <speciesReference species="M_GLUC_c" stoichiometry="1"/>
        </listOfReactants>
        <listOfProducts>
          <speciesReference species="M_FADH2_c" stoichiometry="1"/>
          <speciesReference species="M_DHGL_c" stoichiometry="1"/>
        </listOfProducts>
        <kineticLaw>
          <math xmlns="http://www.w3.org/1998/Math/MathML">
            <ci> FLUX_VALUE </ci>
          </math>
          <listOfParameters>
            <parameter id="LOWER_BOUND" value="-999999" units="mmol_per_gDW_per_hr" constant="false"/>
            <parameter id="UPPER_BOUND" value="999999" units="mmol_per_gDW_per_hr" constant="false"/>
            <parameter id="FLUX_VALUE" value="0" units="mmol_per_gDW_per_hr" constant="false"/>
            <parameter id="OBJECTIVE_COEFFICIENT" value="0" units="mmol_per_gDW_per_hr" constant="false"/>
          </listOfParameters>
        </kineticLaw>
      </reaction>
      <reaction id="R_PPP_R2" name="Pentose and glucuronate interconversions D-Altronate hydro-lyase" reversible="false">
        <listOfReactants>
          <speciesReference species="M_DALT_c" stoichiometry="1"/>
        </listOfReactants>
        <listOfProducts>
          <speciesReference species="M_KDG_c" stoichiometry="1"/>
        </listOfProducts>
        <kineticLaw>
          <math xmlns="http://www.w3.org/1998/Math/MathML">
            <ci> FLUX_VALUE </ci>
          </math>
          <listOfParameters>
            <parameter id="LOWER_BOUND" value="0" units="mmol_per_gDW_per_hr" constant="false"/>
            <parameter id="UPPER_BOUND" value="999999" units="mmol_per_gDW_per_hr" constant="false"/>
            <parameter id="FLUX_VALUE" value="0" units="mmol_per_gDW_per_hr" constant="false"/>
            <parameter id="OBJECTIVE_COEFFICIENT" value="0" units="mmol_per_gDW_per_hr" constant="false"/>
          </listOfParameters>
        </kineticLaw>
      </reaction>
      <reaction id="R_PPP_R3" name="Pentose and glucuronate interconversions UDP-glucose dehydrogenase" reversible="false">
        <listOfReactants>
          <speciesReference species="M_NAD_c" stoichiometry="2"/>
          <speciesReference species="M_UDPG_c" stoichiometry="1"/>
        </listOfReactants>
        <listOfProducts>
          <speciesReference species="M_NADH_c" stoichiometry="2"/>
          <speciesReference species="M_UDPDGLUC_c" stoichiometry="1"/>
        </listOfProducts>
        <kineticLaw>
          <math xmlns="http://www.w3.org/1998/Math/MathML">
            <ci> FLUX_VALUE </ci>
          </math>
          <listOfParameters>
            <parameter id="LOWER_BOUND" value="0" units="mmol_per_gDW_per_hr" constant="false"/>
            <parameter id="UPPER_BOUND" value="999999" units="mmol_per_gDW_per_hr" constant="false"/>
            <parameter id="FLUX_VALUE" value="0" units="mmol_per_gDW_per_hr" constant="false"/>
            <parameter id="OBJECTIVE_COEFFICIENT" value="0" units="mmol_per_gDW_per_hr" constant="false"/>
          </listOfParameters>
        </kineticLaw>
      </reaction>
      <reaction id="R_ED_eda" name="2-dehydro-3-deoxy-phosphogluconate aldolase" reversible="true">
        <listOfReactants>
          <speciesReference species="M_KDPG_c" stoichiometry="1"/>
        </listOfReactants>
        <listOfProducts>
          <speciesReference species="M_G3P_c" stoichiometry="1"/>
          <speciesReference species="M_PYR_c" stoichiometry="1"/>
        </listOfProducts>
        <kineticLaw>
          <math xmlns="http://www.w3.org/1998/Math/MathML">
            <ci> FLUX_VALUE </ci>
          </math>
          <listOfParameters>
            <parameter id="LOWER_BOUND" value="-999999" units="mmol_per_gDW_per_hr" constant="false"/>
            <parameter id="UPPER_BOUND" value="999999" units="mmol_per_gDW_per_hr" constant="false"/>
            <parameter id="FLUX_VALUE" value="0" units="mmol_per_gDW_per_hr" constant="false"/>
            <parameter id="OBJECTIVE_COEFFICIENT" value="0" units="mmol_per_gDW_per_hr" constant="false"/>
          </listOfParameters>
        </kineticLaw>
      </reaction>
      <reaction id="R_ED_kguK" name="Pentose phosphate pathway 2-dehydro-3-deoxygluconokinase" reversible="false">
        <listOfReactants>
          <speciesReference species="M_ATP_c" stoichiometry="1"/>
          <speciesReference species="M_KDG_c" stoichiometry="1"/>
        </listOfReactants>
        <listOfProducts>
          <speciesReference species="M_ADP_c" stoichiometry="1"/>
          <speciesReference species="M_K6PG_c" stoichiometry="1"/>
        </listOfProducts>
        <kineticLaw>
          <math xmlns="http://www.w3.org/1998/Math/MathML">
            <ci> FLUX_VALUE </ci>
          </math>
          <listOfParameters>
            <parameter id="LOWER_BOUND" value="0" units="mmol_per_gDW_per_hr" constant="false"/>
            <parameter id="UPPER_BOUND" value="999999" units="mmol_per_gDW_per_hr" constant="false"/>
            <parameter id="FLUX_VALUE" value="0" units="mmol_per_gDW_per_hr" constant="false"/>
            <parameter id="OBJECTIVE_COEFFICIENT" value="0" units="mmol_per_gDW_per_hr" constant="false"/>
          </listOfParameters>
        </kineticLaw>
      </reaction>
      <reaction id="R_ED_kguD" name="Pentose phosphate pathway" reversible="false">
        <listOfReactants>
          <speciesReference species="M_NADPH_c" stoichiometry="1"/>
          <speciesReference species="M_K6PG_c" stoichiometry="1"/>
        </listOfReactants>
        <listOfProducts>
          <speciesReference species="M_NADP_c" stoichiometry="1"/>
          <speciesReference species="M_D6PGC_c" stoichiometry="1"/>
        </listOfProducts>
        <kineticLaw>
          <math xmlns="http://www.w3.org/1998/Math/MathML">
            <ci> FLUX_VALUE </ci>
          </math>
          <listOfParameters>
            <parameter id="LOWER_BOUND" value="0" units="mmol_per_gDW_per_hr" constant="false"/>
            <parameter id="UPPER_BOUND" value="999999" units="mmol_per_gDW_per_hr" constant="false"/>
            <parameter id="FLUX_VALUE" value="0" units="mmol_per_gDW_per_hr" constant="false"/>
            <parameter id="OBJECTIVE_COEFFICIENT" value="0" units="mmol_per_gDW_per_hr" constant="false"/>
          </listOfParameters>
        </kineticLaw>
      </reaction>
      <reaction id="R_ED_gnuK" name="Pentose phosphate pathway gluconokinase" reversible="false">
        <listOfReactants>
          <speciesReference species="M_ATP_c" stoichiometry="1"/>
          <speciesReference species="M_GLUC_c" stoichiometry="1"/>
        </listOfReactants>
        <listOfProducts>
          <speciesReference species="M_ADP_c" stoichiometry="1"/>
          <speciesReference species="M_D6PGC_c" stoichiometry="1"/>
        </listOfProducts>
        <kineticLaw>
          <math xmlns="http://www.w3.org/1998/Math/MathML">
            <ci> FLUX_VALUE </ci>
          </math>
          <listOfParameters>
            <parameter id="LOWER_BOUND" value="0" units="mmol_per_gDW_per_hr" constant="false"/>
            <parameter id="UPPER_BOUND" value="999999" units="mmol_per_gDW_per_hr" constant="false"/>
            <parameter id="FLUX_VALUE" value="0" units="mmol_per_gDW_per_hr" constant="false"/>
            <parameter id="OBJECTIVE_COEFFICIENT" value="0" units="mmol_per_gDW_per_hr" constant="false"/>
          </listOfParameters>
        </kineticLaw>
      </reaction>
      <reaction id="R_ED_edd" name="Pentose phosphate pathway Phosphogluconate dehydratase" reversible="false">
        <listOfReactants>
          <speciesReference species="M_D6PGC_c" stoichiometry="1"/>
        </listOfReactants>
        <listOfProducts>
          <speciesReference species="M_KDPG_c" stoichiometry="1"/>
        </listOfProducts>
        <kineticLaw>
          <math xmlns="http://www.w3.org/1998/Math/MathML">
            <ci> FLUX_VALUE </ci>
          </math>
          <listOfParameters>
            <parameter id="LOWER_BOUND" value="0" units="mmol_per_gDW_per_hr" constant="false"/>
            <parameter id="UPPER_BOUND" value="999999" units="mmol_per_gDW_per_hr" constant="false"/>
            <parameter id="FLUX_VALUE" value="0" units="mmol_per_gDW_per_hr" constant="false"/>
            <parameter id="OBJECTIVE_COEFFICIENT" value="0" units="mmol_per_gDW_per_hr" constant="false"/>
          </listOfParameters>
        </kineticLaw>
      </reaction>
      <reaction id="R_FRUC_fruK" name="Fructose and mannose metabolism 1-phosphofructokinase" reversible="false">
        <listOfReactants>
          <speciesReference species="M_ATP_c" stoichiometry="1"/>
          <speciesReference species="M_F1P_c" stoichiometry="1"/>
        </listOfReactants>
        <listOfProducts>
          <speciesReference species="M_ADP_c" stoichiometry="1"/>
          <speciesReference species="M_FDP_c" stoichiometry="1"/>
        </listOfProducts>
        <kineticLaw>
          <math xmlns="http://www.w3.org/1998/Math/MathML">
            <ci> FLUX_VALUE </ci>
          </math>
          <listOfParameters>
            <parameter id="LOWER_BOUND" value="0" units="mmol_per_gDW_per_hr" constant="false"/>
            <parameter id="UPPER_BOUND" value="999999" units="mmol_per_gDW_per_hr" constant="false"/>
            <parameter id="FLUX_VALUE" value="0" units="mmol_per_gDW_per_hr" constant="false"/>
            <parameter id="OBJECTIVE_COEFFICIENT" value="0" units="mmol_per_gDW_per_hr" constant="false"/>
          </listOfParameters>
        </kineticLaw>
      </reaction>
      <reaction id="R_FRUC_fda" name="Fructose and mannose metabolism fructose-bisphosphate aldolase" reversible="true">
        <listOfReactants>
          <speciesReference species="M_F1P_c" stoichiometry="1"/>
        </listOfReactants>
        <listOfProducts>
          <speciesReference species="M_DHAP_c" stoichiometry="1"/>
          <speciesReference species="M_T3_c" stoichiometry="1"/>
        </listOfProducts>
        <kineticLaw>
          <math xmlns="http://www.w3.org/1998/Math/MathML">
            <ci> FLUX_VALUE </ci>
          </math>
          <listOfParameters>
            <parameter id="LOWER_BOUND" value="-999999" units="mmol_per_gDW_per_hr" constant="false"/>
            <parameter id="UPPER_BOUND" value="999999" units="mmol_per_gDW_per_hr" constant="false"/>
            <parameter id="FLUX_VALUE" value="0" units="mmol_per_gDW_per_hr" constant="false"/>
            <parameter id="OBJECTIVE_COEFFICIENT" value="0" units="mmol_per_gDW_per_hr" constant="false"/>
          </listOfParameters>
        </kineticLaw>
      </reaction>
      <reaction id="R_FRUC_adh" name="Fructose and mannose metabolism 2,3-butanediol dehydrogenase" reversible="true">
        <listOfReactants>
          <speciesReference species="M_NAD_c" stoichiometry="1"/>
          <speciesReference species="M_SOT_c" stoichiometry="1"/>
        </listOfReactants>
        <listOfProducts>
          <speciesReference species="M_NADH_c" stoichiometry="1"/>
          <speciesReference species="M_FRU_c" stoichiometry="1"/>
        </listOfProducts>
        <kineticLaw>
          <math xmlns="http://www.w3.org/1998/Math/MathML">
            <ci> FLUX_VALUE </ci>
          </math>
          <listOfParameters>
            <parameter id="LOWER_BOUND" value="-999999" units="mmol_per_gDW_per_hr" constant="false"/>
            <parameter id="UPPER_BOUND" value="999999" units="mmol_per_gDW_per_hr" constant="false"/>
            <parameter id="FLUX_VALUE" value="0" units="mmol_per_gDW_per_hr" constant="false"/>
            <parameter id="OBJECTIVE_COEFFICIENT" value="0" units="mmol_per_gDW_per_hr" constant="false"/>
          </listOfParameters>
        </kineticLaw>
      </reaction>
      <reaction id="R_FRUC_aceK" name="D-Fructose 2-phosphate phosphatase" reversible="false">
        <listOfReactants>
          <speciesReference species="M_F2P_c" stoichiometry="1"/>
        </listOfReactants>
        <listOfProducts>
          <speciesReference species="M_PI_c" stoichiometry="1"/>
          <speciesReference species="M_FRU_c" stoichiometry="1"/>
        </listOfProducts>
        <kineticLaw>
          <math xmlns="http://www.w3.org/1998/Math/MathML">
            <ci> FLUX_VALUE </ci>
          </math>
          <listOfParameters>
            <parameter id="LOWER_BOUND" value="0" units="mmol_per_gDW_per_hr" constant="false"/>
            <parameter id="UPPER_BOUND" value="999999" units="mmol_per_gDW_per_hr" constant="false"/>
            <parameter id="FLUX_VALUE" value="0" units="mmol_per_gDW_per_hr" constant="false"/>
            <parameter id="OBJECTIVE_COEFFICIENT" value="0" units="mmol_per_gDW_per_hr" constant="false"/>
          </listOfParameters>
        </kineticLaw>
      </reaction>
      <reaction id="R_FRUC_gbd" name="Fructose and mannose metabolism Oxidoreductases" reversible="true">
        <listOfReactants>
          <speciesReference species="M_NADP_c" stoichiometry="1"/>
          <speciesReference species="M_S6P_c" stoichiometry="1"/>
        </listOfReactants>
        <listOfProducts>
          <speciesReference species="M_NADPH_c" stoichiometry="1"/>
          <speciesReference species="M_SB1P_c" stoichiometry="1"/>
        </listOfProducts>
        <kineticLaw>
          <math xmlns="http://www.w3.org/1998/Math/MathML">
            <ci> FLUX_VALUE </ci>
          </math>
          <listOfParameters>
            <parameter id="LOWER_BOUND" value="-999999" units="mmol_per_gDW_per_hr" constant="false"/>
            <parameter id="UPPER_BOUND" value="999999" units="mmol_per_gDW_per_hr" constant="false"/>
            <parameter id="FLUX_VALUE" value="0" units="mmol_per_gDW_per_hr" constant="false"/>
            <parameter id="OBJECTIVE_COEFFICIENT" value="0" units="mmol_per_gDW_per_hr" constant="false"/>
          </listOfParameters>
        </kineticLaw>
      </reaction>
      <reaction id="R_MANN_R1" name="Fructose and mannose metabolism mannose-6-phosphate isomerase" reversible="true">
        <listOfReactants>
          <speciesReference species="M_MAN6P_c" stoichiometry="1"/>
        </listOfReactants>
        <listOfProducts>
          <speciesReference species="M_F6P_c" stoichiometry="1"/>
        </listOfProducts>
        <kineticLaw>
          <math xmlns="http://www.w3.org/1998/Math/MathML">
            <ci> FLUX_VALUE </ci>
          </math>
          <listOfParameters>
            <parameter id="LOWER_BOUND" value="-999999" units="mmol_per_gDW_per_hr" constant="false"/>
            <parameter id="UPPER_BOUND" value="999999" units="mmol_per_gDW_per_hr" constant="false"/>
            <parameter id="FLUX_VALUE" value="0" units="mmol_per_gDW_per_hr" constant="false"/>
            <parameter id="OBJECTIVE_COEFFICIENT" value="0" units="mmol_per_gDW_per_hr" constant="false"/>
          </listOfParameters>
        </kineticLaw>
      </reaction>
      <reaction id="R_MANN_xanA" name="Fructose and mannose metabolism phosphomannomutase" reversible="true">
        <listOfReactants>
          <speciesReference species="M_MAN6P_c" stoichiometry="1"/>
        </listOfReactants>
        <listOfProducts>
          <speciesReference species="M_MAN1P_c" stoichiometry="1"/>
        </listOfProducts>
        <kineticLaw>
          <math xmlns="http://www.w3.org/1998/Math/MathML">
            <ci> FLUX_VALUE </ci>
          </math>
          <listOfParameters>
            <parameter id="LOWER_BOUND" value="-999999" units="mmol_per_gDW_per_hr" constant="false"/>
            <parameter id="UPPER_BOUND" value="999999" units="mmol_per_gDW_per_hr" constant="false"/>
            <parameter id="FLUX_VALUE" value="0" units="mmol_per_gDW_per_hr" constant="false"/>
            <parameter id="OBJECTIVE_COEFFICIENT" value="0" units="mmol_per_gDW_per_hr" constant="false"/>
          </listOfParameters>
        </kineticLaw>
      </reaction>
      <reaction id="R_MANN_algD" name="Fructose and mannose metabolism GDP-mannose 6-dehydrogenase" reversible="false">
        <listOfReactants>
          <speciesReference species="M_NAD_c" stoichiometry="2"/>
          <speciesReference species="M_GDPMAN_c" stoichiometry="1"/>
        </listOfReactants>
        <listOfProducts>
          <speciesReference species="M_NADH_c" stoichiometry="2"/>
          <speciesReference species="M_GMANU_c" stoichiometry="1"/>
        </listOfProducts>
        <kineticLaw>
          <math xmlns="http://www.w3.org/1998/Math/MathML">
            <ci> FLUX_VALUE </ci>
          </math>
          <listOfParameters>
            <parameter id="LOWER_BOUND" value="0" units="mmol_per_gDW_per_hr" constant="false"/>
            <parameter id="UPPER_BOUND" value="999999" units="mmol_per_gDW_per_hr" constant="false"/>
            <parameter id="FLUX_VALUE" value="0" units="mmol_per_gDW_per_hr" constant="false"/>
            <parameter id="OBJECTIVE_COEFFICIENT" value="0" units="mmol_per_gDW_per_hr" constant="false"/>
          </listOfParameters>
        </kineticLaw>
      </reaction>
      <reaction id="R_MANN_algL" name="Fructose and mannose metabolism Poly(beta-D-1,4-mannuronide) lyase" reversible="false">
        <listOfReactants>
          <speciesReference species="M_ALGNT_c" stoichiometry="1"/>
        </listOfReactants>
        <listOfProducts>
          <speciesReference species="M_OLGRNS_c" stoichiometry="1"/>
        </listOfProducts>
        <kineticLaw>
          <math xmlns="http://www.w3.org/1998/Math/MathML">
            <ci> FLUX_VALUE </ci>
          </math>
          <listOfParameters>
            <parameter id="LOWER_BOUND" value="0" units="mmol_per_gDW_per_hr" constant="false"/>
            <parameter id="UPPER_BOUND" value="999999" units="mmol_per_gDW_per_hr" constant="false"/>
            <parameter id="FLUX_VALUE" value="0" units="mmol_per_gDW_per_hr" constant="false"/>
            <parameter id="OBJECTIVE_COEFFICIENT" value="0" units="mmol_per_gDW_per_hr" constant="false"/>
          </listOfParameters>
        </kineticLaw>
      </reaction>
      <reaction id="R_MANN_algA" name="Fructose and mannose metabolism mannose-1-phosphate guanylyltransferase/mannose-6-phosphate isomerase" reversible="false">
        <listOfReactants>
          <speciesReference species="M_GDP_c" stoichiometry="1"/>
          <speciesReference species="M_MAN1P_c" stoichiometry="1"/>
        </listOfReactants>
        <listOfProducts>
          <speciesReference species="M_PI_c" stoichiometry="1"/>
          <speciesReference species="M_GDPMAN_c" stoichiometry="1"/>
        </listOfProducts>
        <kineticLaw>
          <math xmlns="http://www.w3.org/1998/Math/MathML">
            <ci> FLUX_VALUE </ci>
          </math>
          <listOfParameters>
            <parameter id="LOWER_BOUND" value="0" units="mmol_per_gDW_per_hr" constant="false"/>
            <parameter id="UPPER_BOUND" value="999999" units="mmol_per_gDW_per_hr" constant="false"/>
            <parameter id="FLUX_VALUE" value="0" units="mmol_per_gDW_per_hr" constant="false"/>
            <parameter id="OBJECTIVE_COEFFICIENT" value="0" units="mmol_per_gDW_per_hr" constant="false"/>
          </listOfParameters>
        </kineticLaw>
      </reaction>
      <reaction id="R_MANN_gmd" name="Fructose and mannose metabolism GDP-mannose 4,6 dehydratase" reversible="false">
        <listOfReactants>
          <speciesReference species="M_GDPMAN_c" stoichiometry="1"/>
        </listOfReactants>
        <listOfProducts>
          <speciesReference species="M_G4D6DMAN_c" stoichiometry="1"/>
        </listOfProducts>
        <kineticLaw>
          <math xmlns="http://www.w3.org/1998/Math/MathML">
            <ci> FLUX_VALUE </ci>
          </math>
          <listOfParameters>
            <parameter id="LOWER_BOUND" value="0" units="mmol_per_gDW_per_hr" constant="false"/>
            <parameter id="UPPER_BOUND" value="999999" units="mmol_per_gDW_per_hr" constant="false"/>
            <parameter id="FLUX_VALUE" value="0" units="mmol_per_gDW_per_hr" constant="false"/>
            <parameter id="OBJECTIVE_COEFFICIENT" value="0" units="mmol_per_gDW_per_hr" constant="false"/>
          </listOfParameters>
        </kineticLaw>
      </reaction>
      <reaction id="R_MANN_phaG" name="Fructose and mannose metabolism acyl-transferase" reversible="false">
        <listOfReactants>
          <speciesReference species="M_GDPMAN_c" stoichiometry="1"/>
          <speciesReference species="M_MANN_c" stoichiometry="1"/>
        </listOfReactants>
        <listOfProducts>
          <speciesReference species="M_GDP_c" stoichiometry="1"/>
          <speciesReference species="M_MANN1_c" stoichiometry="1"/>
        </listOfProducts>
        <kineticLaw>
          <math xmlns="http://www.w3.org/1998/Math/MathML">
            <ci> FLUX_VALUE </ci>
          </math>
          <listOfParameters>
            <parameter id="LOWER_BOUND" value="0" units="mmol_per_gDW_per_hr" constant="false"/>
            <parameter id="UPPER_BOUND" value="999999" units="mmol_per_gDW_per_hr" constant="false"/>
            <parameter id="FLUX_VALUE" value="0" units="mmol_per_gDW_per_hr" constant="false"/>
            <parameter id="OBJECTIVE_COEFFICIENT" value="0" units="mmol_per_gDW_per_hr" constant="false"/>
          </listOfParameters>
        </kineticLaw>
      </reaction>
      <reaction id="R_GALC_galE" name="Galactose metabolism UDP-glucose 4-epimerase" reversible="true">
        <listOfReactants>
          <speciesReference species="M_UDPG_c" stoichiometry="1"/>
        </listOfReactants>
        <listOfProducts>
          <speciesReference species="M_UDPGAL_c" stoichiometry="1"/>
        </listOfProducts>
        <kineticLaw>
          <math xmlns="http://www.w3.org/1998/Math/MathML">
            <ci> FLUX_VALUE </ci>
          </math>
          <listOfParameters>
            <parameter id="LOWER_BOUND" value="-999999" units="mmol_per_gDW_per_hr" constant="false"/>
            <parameter id="UPPER_BOUND" value="999999" units="mmol_per_gDW_per_hr" constant="false"/>
            <parameter id="FLUX_VALUE" value="0" units="mmol_per_gDW_per_hr" constant="false"/>
            <parameter id="OBJECTIVE_COEFFICIENT" value="0" units="mmol_per_gDW_per_hr" constant="false"/>
          </listOfParameters>
        </kineticLaw>
      </reaction>
      <reaction id="R_GALC_galU" name="Galactose metabolism UTP-glucose-1-phosphate uridylyltransferase" reversible="true">
        <listOfReactants>
          <speciesReference species="M_UTP_c" stoichiometry="1"/>
          <speciesReference species="M_G1P_c" stoichiometry="1"/>
        </listOfReactants>
        <listOfProducts>
          <speciesReference species="M_PPI_c" stoichiometry="1"/>
          <speciesReference species="M_UDPG_c" stoichiometry="1"/>
        </listOfProducts>
        <kineticLaw>
          <math xmlns="http://www.w3.org/1998/Math/MathML">
            <ci> FLUX_VALUE </ci>
          </math>
          <listOfParameters>
            <parameter id="LOWER_BOUND" value="-999999" units="mmol_per_gDW_per_hr" constant="false"/>
            <parameter id="UPPER_BOUND" value="999999" units="mmol_per_gDW_per_hr" constant="false"/>
            <parameter id="FLUX_VALUE" value="0" units="mmol_per_gDW_per_hr" constant="false"/>
            <parameter id="OBJECTIVE_COEFFICIENT" value="0" units="mmol_per_gDW_per_hr" constant="false"/>
          </listOfParameters>
        </kineticLaw>
      </reaction>
      <reaction id="R_GALC_gbd" name="Galactose metabolism Oxidoreductases" reversible="true">
        <listOfReactants>
          <speciesReference species="M_NADPH_c" stoichiometry="1"/>
          <speciesReference species="M_bGLAC_c" stoichiometry="1"/>
        </listOfReactants>
        <listOfProducts>
          <speciesReference species="M_NADP_c" stoichiometry="1"/>
          <speciesReference species="M_3KbGALC_c" stoichiometry="1"/>
        </listOfProducts>
        <kineticLaw>
          <math xmlns="http://www.w3.org/1998/Math/MathML">
            <ci> FLUX_VALUE </ci>
          </math>
          <listOfParameters>
            <parameter id="LOWER_BOUND" value="-999999" units="mmol_per_gDW_per_hr" constant="false"/>
            <parameter id="UPPER_BOUND" value="999999" units="mmol_per_gDW_per_hr" constant="false"/>
            <parameter id="FLUX_VALUE" value="0" units="mmol_per_gDW_per_hr" constant="false"/>
            <parameter id="OBJECTIVE_COEFFICIENT" value="0" units="mmol_per_gDW_per_hr" constant="false"/>
          </listOfParameters>
        </kineticLaw>
      </reaction>
      <reaction id="R_GALC_glgc" reversible="false">
        <listOfReactants>
          <speciesReference species="M_ATP_c" stoichiometry="1"/>
          <speciesReference species="M_G1P_c" stoichiometry="1"/>
        </listOfReactants>
        <listOfProducts>
          <speciesReference species="M_PPI_c" stoichiometry="1"/>
          <speciesReference species="M_ADPG_c" stoichiometry="1"/>
        </listOfProducts>
        <kineticLaw>
          <math xmlns="http://www.w3.org/1998/Math/MathML">
            <ci> FLUX_VALUE </ci>
          </math>
          <listOfParameters>
            <parameter id="LOWER_BOUND" value="0" units="mmol_per_gDW_per_hr" constant="false"/>
            <parameter id="UPPER_BOUND" value="999999" units="mmol_per_gDW_per_hr" constant="false"/>
            <parameter id="FLUX_VALUE" value="0" units="mmol_per_gDW_per_hr" constant="false"/>
            <parameter id="OBJECTIVE_COEFFICIENT" value="0" units="mmol_per_gDW_per_hr" constant="false"/>
          </listOfParameters>
        </kineticLaw>
      </reaction>
      <reaction id="R_GALC_glcs1" reversible="false">
        <listOfReactants>
          <speciesReference species="M_ADPG_c" stoichiometry="1"/>
        </listOfReactants>
        <listOfProducts>
          <speciesReference species="M_ADP_c" stoichiometry="1"/>
          <speciesReference species="M_GLYCOGEN_c" stoichiometry="1"/>
        </listOfProducts>
        <kineticLaw>
          <math xmlns="http://www.w3.org/1998/Math/MathML">
            <ci> FLUX_VALUE </ci>
          </math>
          <listOfParameters>
            <parameter id="LOWER_BOUND" value="0" units="mmol_per_gDW_per_hr" constant="false"/>
            <parameter id="UPPER_BOUND" value="999999" units="mmol_per_gDW_per_hr" constant="false"/>
            <parameter id="FLUX_VALUE" value="0" units="mmol_per_gDW_per_hr" constant="false"/>
            <parameter id="OBJECTIVE_COEFFICIENT" value="0" units="mmol_per_gDW_per_hr" constant="false"/>
          </listOfParameters>
        </kineticLaw>
      </reaction>
      <reaction id="R_GALC_glcp" reversible="false">
        <listOfReactants>
          <speciesReference species="M_PI_c" stoichiometry="1"/>
          <speciesReference species="M_GLYCOGEN_c" stoichiometry="1"/>
        </listOfReactants>
        <listOfProducts>
          <speciesReference species="M_G1P_c" stoichiometry="1"/>
        </listOfProducts>
        <kineticLaw>
          <math xmlns="http://www.w3.org/1998/Math/MathML">
            <ci> FLUX_VALUE </ci>
          </math>
          <listOfParameters>
            <parameter id="LOWER_BOUND" value="0" units="mmol_per_gDW_per_hr" constant="false"/>
            <parameter id="UPPER_BOUND" value="999999" units="mmol_per_gDW_per_hr" constant="false"/>
            <parameter id="FLUX_VALUE" value="0" units="mmol_per_gDW_per_hr" constant="false"/>
            <parameter id="OBJECTIVE_COEFFICIENT" value="0" units="mmol_per_gDW_per_hr" constant="false"/>
          </listOfParameters>
        </kineticLaw>
      </reaction>
      <reaction id="R_R0071" name="Ascorbate and aldarate metabolism  D-galactarate hydro-lyase" reversible="false">
        <listOfReactants>
          <speciesReference species="M_DGAL_c" stoichiometry="1"/>
        </listOfReactants>
        <listOfProducts>
          <speciesReference species="M_D4DG_c" stoichiometry="1"/>
        </listOfProducts>
        <kineticLaw>
          <math xmlns="http://www.w3.org/1998/Math/MathML">
            <ci> FLUX_VALUE </ci>
          </math>
          <listOfParameters>
            <parameter id="LOWER_BOUND" value="0" units="mmol_per_gDW_per_hr" constant="false"/>
            <parameter id="UPPER_BOUND" value="999999" units="mmol_per_gDW_per_hr" constant="false"/>
            <parameter id="FLUX_VALUE" value="0" units="mmol_per_gDW_per_hr" constant="false"/>
            <parameter id="OBJECTIVE_COEFFICIENT" value="0" units="mmol_per_gDW_per_hr" constant="false"/>
          </listOfParameters>
        </kineticLaw>
      </reaction>
      <reaction id="R_R0072" name="Ascorbate and aldarate metabolism D-Glucuronolactone:NAD+ oxidoreductase" reversible="true">
        <listOfReactants>
          <speciesReference species="M_NAD_c" stoichiometry="1"/>
          <speciesReference species="M_GCL_c" stoichiometry="1"/>
        </listOfReactants>
        <listOfProducts>
          <speciesReference species="M_NADH_c" stoichiometry="1"/>
          <speciesReference species="M_GLUCR_c" stoichiometry="1"/>
        </listOfProducts>
        <kineticLaw>
          <math xmlns="http://www.w3.org/1998/Math/MathML">
            <ci> FLUX_VALUE </ci>
          </math>
          <listOfParameters>
            <parameter id="LOWER_BOUND" value="-999999" units="mmol_per_gDW_per_hr" constant="false"/>
            <parameter id="UPPER_BOUND" value="999999" units="mmol_per_gDW_per_hr" constant="false"/>
            <parameter id="FLUX_VALUE" value="0" units="mmol_per_gDW_per_hr" constant="false"/>
            <parameter id="OBJECTIVE_COEFFICIENT" value="0" units="mmol_per_gDW_per_hr" constant="false"/>
          </listOfParameters>
        </kineticLaw>
      </reaction>
      <reaction id="R_R0073" name="Ascorbate and aldarate metabolism 5-dehydro-4-deoxyglucarate dehydratase" reversible="true">
        <listOfReactants>
          <speciesReference species="M_D4DG_c" stoichiometry="1"/>
        </listOfReactants>
        <listOfProducts>
          <speciesReference species="M_CO2_c" stoichiometry="1"/>
          <speciesReference species="M_25DOP_c" stoichiometry="1"/>
        </listOfProducts>
        <kineticLaw>
          <math xmlns="http://www.w3.org/1998/Math/MathML">
            <ci> FLUX_VALUE </ci>
          </math>
          <listOfParameters>
            <parameter id="LOWER_BOUND" value="-999999" units="mmol_per_gDW_per_hr" constant="false"/>
            <parameter id="UPPER_BOUND" value="999999" units="mmol_per_gDW_per_hr" constant="false"/>
            <parameter id="FLUX_VALUE" value="0" units="mmol_per_gDW_per_hr" constant="false"/>
            <parameter id="OBJECTIVE_COEFFICIENT" value="0" units="mmol_per_gDW_per_hr" constant="false"/>
          </listOfParameters>
        </kineticLaw>
      </reaction>
      <reaction id="R_R0074" name="Ascorbate and aldarate metabolism D-Glucarate hydro-lyase" reversible="false">
        <listOfReactants>
          <speciesReference species="M_GLUCR_c" stoichiometry="1"/>
        </listOfReactants>
        <listOfProducts>
          <speciesReference species="M_D4DG_c" stoichiometry="1"/>
        </listOfProducts>
        <kineticLaw>
          <math xmlns="http://www.w3.org/1998/Math/MathML">
            <ci> FLUX_VALUE </ci>
          </math>
          <listOfParameters>
            <parameter id="LOWER_BOUND" value="0" units="mmol_per_gDW_per_hr" constant="false"/>
            <parameter id="UPPER_BOUND" value="999999" units="mmol_per_gDW_per_hr" constant="false"/>
            <parameter id="FLUX_VALUE" value="0" units="mmol_per_gDW_per_hr" constant="false"/>
            <parameter id="OBJECTIVE_COEFFICIENT" value="0" units="mmol_per_gDW_per_hr" constant="false"/>
          </listOfParameters>
        </kineticLaw>
      </reaction>
      <reaction id="R_R0075" name="Ascorbate and aldarate metabolism Oxidoreductases" reversible="true">
        <listOfReactants>
          <speciesReference species="M_NAD_c" stoichiometry="1"/>
          <speciesReference species="M_2D3DX_c" stoichiometry="1"/>
        </listOfReactants>
        <listOfProducts>
          <speciesReference species="M_NADH_c" stoichiometry="1"/>
          <speciesReference species="M_5H24DP_c" stoichiometry="1"/>
        </listOfProducts>
        <kineticLaw>
          <math xmlns="http://www.w3.org/1998/Math/MathML">
            <ci> FLUX_VALUE </ci>
          </math>
          <listOfParameters>
            <parameter id="LOWER_BOUND" value="-999999" units="mmol_per_gDW_per_hr" constant="false"/>
            <parameter id="UPPER_BOUND" value="999999" units="mmol_per_gDW_per_hr" constant="false"/>
            <parameter id="FLUX_VALUE" value="0" units="mmol_per_gDW_per_hr" constant="false"/>
            <parameter id="OBJECTIVE_COEFFICIENT" value="0" units="mmol_per_gDW_per_hr" constant="false"/>
          </listOfParameters>
        </kineticLaw>
      </reaction>
      <reaction id="R_R0076" name="Ascorbate and aldarate metabolism cytochrome P450 family protein" reversible="false">
        <listOfReactants>
          <speciesReference species="M_ASB_c" stoichiometry="1"/>
        </listOfReactants>
        <listOfProducts>
          <speciesReference species="M_MDAC_c" stoichiometry="1"/>
        </listOfProducts>
        <kineticLaw>
          <math xmlns="http://www.w3.org/1998/Math/MathML">
            <ci> FLUX_VALUE </ci>
          </math>
          <listOfParameters>
            <parameter id="LOWER_BOUND" value="0" units="mmol_per_gDW_per_hr" constant="false"/>
            <parameter id="UPPER_BOUND" value="999999" units="mmol_per_gDW_per_hr" constant="false"/>
            <parameter id="FLUX_VALUE" value="0" units="mmol_per_gDW_per_hr" constant="false"/>
            <parameter id="OBJECTIVE_COEFFICIENT" value="0" units="mmol_per_gDW_per_hr" constant="false"/>
          </listOfParameters>
        </kineticLaw>
      </reaction>
      <reaction id="R_R0077" name="Starch and sucrose metabolism 1,4-alpha-D-Glucan:1,4-alpha-D-glucan 4-alpha-D-glycosyltransferase" reversible="false">
        <listOfReactants>
          <speciesReference species="M_MLT_c" stoichiometry="1"/>
        </listOfReactants>
        <listOfProducts>
          <speciesReference species="M_GLC_c" stoichiometry="2"/>
        </listOfProducts>
        <kineticLaw>
          <math xmlns="http://www.w3.org/1998/Math/MathML">
            <ci> FLUX_VALUE </ci>
          </math>
          <listOfParameters>
            <parameter id="LOWER_BOUND" value="0" units="mmol_per_gDW_per_hr" constant="false"/>
            <parameter id="UPPER_BOUND" value="999999" units="mmol_per_gDW_per_hr" constant="false"/>
            <parameter id="FLUX_VALUE" value="0" units="mmol_per_gDW_per_hr" constant="false"/>
            <parameter id="OBJECTIVE_COEFFICIENT" value="0" units="mmol_per_gDW_per_hr" constant="false"/>
          </listOfParameters>
        </kineticLaw>
      </reaction>
      <reaction id="R_R0079" name="Starch and sucrose metabolism D-Glucoside glucohydrolase" reversible="false">
        <listOfReactants>
          <speciesReference species="M_DGLS_c" stoichiometry="1"/>
        </listOfReactants>
        <listOfProducts>
          <speciesReference species="M_GLC_c" stoichiometry="1"/>
          <speciesReference species="M_ROH_c" stoichiometry="1"/>
        </listOfProducts>
        <kineticLaw>
          <math xmlns="http://www.w3.org/1998/Math/MathML">
            <ci> FLUX_VALUE </ci>
          </math>
          <listOfParameters>
            <parameter id="LOWER_BOUND" value="0" units="mmol_per_gDW_per_hr" constant="false"/>
            <parameter id="UPPER_BOUND" value="999999" units="mmol_per_gDW_per_hr" constant="false"/>
            <parameter id="FLUX_VALUE" value="0" units="mmol_per_gDW_per_hr" constant="false"/>
            <parameter id="OBJECTIVE_COEFFICIENT" value="0" units="mmol_per_gDW_per_hr" constant="false"/>
          </listOfParameters>
        </kineticLaw>
      </reaction>
      <reaction id="R_R0080" name="Starch and sucrose metabolism beta-D-Glucoside glucohydrolase" reversible="false">
        <listOfReactants>
          <speciesReference species="M_CBIO_c" stoichiometry="1"/>
        </listOfReactants>
        <listOfProducts>
          <speciesReference species="M_bDGLC_c" stoichiometry="2"/>
        </listOfProducts>
        <kineticLaw>
          <math xmlns="http://www.w3.org/1998/Math/MathML">
            <ci> FLUX_VALUE </ci>
          </math>
          <listOfParameters>
            <parameter id="LOWER_BOUND" value="0" units="mmol_per_gDW_per_hr" constant="false"/>
            <parameter id="UPPER_BOUND" value="999999" units="mmol_per_gDW_per_hr" constant="false"/>
            <parameter id="FLUX_VALUE" value="0" units="mmol_per_gDW_per_hr" constant="false"/>
            <parameter id="OBJECTIVE_COEFFICIENT" value="0" units="mmol_per_gDW_per_hr" constant="false"/>
          </listOfParameters>
        </kineticLaw>
      </reaction>
      <reaction id="R_R0084" name="Aminosugars metabolism glutamine-fructose-6-phosphate transaminase" reversible="false">
        <listOfReactants>
          <speciesReference species="M_GLN_c" stoichiometry="1"/>
          <speciesReference species="M_F6P_c" stoichiometry="1"/>
        </listOfReactants>
        <listOfProducts>
          <speciesReference species="M_GLU_c" stoichiometry="1"/>
          <speciesReference species="M_GA6P_c" stoichiometry="1"/>
        </listOfProducts>
        <kineticLaw>
          <math xmlns="http://www.w3.org/1998/Math/MathML">
            <ci> FLUX_VALUE </ci>
          </math>
          <listOfParameters>
            <parameter id="LOWER_BOUND" value="0" units="mmol_per_gDW_per_hr" constant="false"/>
            <parameter id="UPPER_BOUND" value="999999" units="mmol_per_gDW_per_hr" constant="false"/>
            <parameter id="FLUX_VALUE" value="0" units="mmol_per_gDW_per_hr" constant="false"/>
            <parameter id="OBJECTIVE_COEFFICIENT" value="0" units="mmol_per_gDW_per_hr" constant="false"/>
          </listOfParameters>
        </kineticLaw>
      </reaction>
      <reaction id="R_R0085" name="Aminosugars metabolism glucosamine-1-phosphate N-acetyltransferase" reversible="false">
        <listOfReactants>
          <speciesReference species="M_ACCOA_c" stoichiometry="1"/>
          <speciesReference species="M_GA1P_c" stoichiometry="1"/>
        </listOfReactants>
        <listOfProducts>
          <speciesReference species="M_COA_c" stoichiometry="1"/>
          <speciesReference species="M_NAGA1P_c" stoichiometry="1"/>
        </listOfProducts>
        <kineticLaw>
          <math xmlns="http://www.w3.org/1998/Math/MathML">
            <ci> FLUX_VALUE </ci>
          </math>
          <listOfParameters>
            <parameter id="LOWER_BOUND" value="0" units="mmol_per_gDW_per_hr" constant="false"/>
            <parameter id="UPPER_BOUND" value="999999" units="mmol_per_gDW_per_hr" constant="false"/>
            <parameter id="FLUX_VALUE" value="0" units="mmol_per_gDW_per_hr" constant="false"/>
            <parameter id="OBJECTIVE_COEFFICIENT" value="0" units="mmol_per_gDW_per_hr" constant="false"/>
          </listOfParameters>
        </kineticLaw>
      </reaction>
      <reaction id="R_R0086" name="Aminosugars metabolism UDP-N-acetylglucosamine diphosphorylase" reversible="false">
        <listOfReactants>
          <speciesReference species="M_UTP_c" stoichiometry="1"/>
          <speciesReference species="M_NAGA1P_c" stoichiometry="1"/>
        </listOfReactants>
        <listOfProducts>
          <speciesReference species="M_PPI_c" stoichiometry="1"/>
          <speciesReference species="M_UDPNAG_c" stoichiometry="1"/>
        </listOfProducts>
        <kineticLaw>
          <math xmlns="http://www.w3.org/1998/Math/MathML">
            <ci> FLUX_VALUE </ci>
          </math>
          <listOfParameters>
            <parameter id="LOWER_BOUND" value="0" units="mmol_per_gDW_per_hr" constant="false"/>
            <parameter id="UPPER_BOUND" value="999999" units="mmol_per_gDW_per_hr" constant="false"/>
            <parameter id="FLUX_VALUE" value="0" units="mmol_per_gDW_per_hr" constant="false"/>
            <parameter id="OBJECTIVE_COEFFICIENT" value="0" units="mmol_per_gDW_per_hr" constant="false"/>
          </listOfParameters>
        </kineticLaw>
      </reaction>
      <reaction id="R_R0087" name="Aminosugars metabolism UDP-N-acetylglucosamine 1-carboxyvinyltransferase" reversible="false">
        <listOfReactants>
          <speciesReference species="M_UDPNAG_c" stoichiometry="1"/>
          <speciesReference species="M_PEP_c" stoichiometry="1"/>
        </listOfReactants>
        <listOfProducts>
          <speciesReference species="M_PI_c" stoichiometry="1"/>
          <speciesReference species="M_UDPNAGEP_c" stoichiometry="1"/>
        </listOfProducts>
        <kineticLaw>
          <math xmlns="http://www.w3.org/1998/Math/MathML">
            <ci> FLUX_VALUE </ci>
          </math>
          <listOfParameters>
            <parameter id="LOWER_BOUND" value="0" units="mmol_per_gDW_per_hr" constant="false"/>
            <parameter id="UPPER_BOUND" value="999999" units="mmol_per_gDW_per_hr" constant="false"/>
            <parameter id="FLUX_VALUE" value="0" units="mmol_per_gDW_per_hr" constant="false"/>
            <parameter id="OBJECTIVE_COEFFICIENT" value="0" units="mmol_per_gDW_per_hr" constant="false"/>
          </listOfParameters>
        </kineticLaw>
      </reaction>
      <reaction id="R_R0088" name="Aminosugars metabolism UDP-N-acetylmuramate dehydrogenase" reversible="false">
        <listOfReactants>
          <speciesReference species="M_NADPH_c" stoichiometry="1"/>
          <speciesReference species="M_UDPNAGEP_c" stoichiometry="1"/>
        </listOfReactants>
        <listOfProducts>
          <speciesReference species="M_NADP_c" stoichiometry="1"/>
          <speciesReference species="M_UDPNAM_c" stoichiometry="1"/>
        </listOfProducts>
        <kineticLaw>
          <math xmlns="http://www.w3.org/1998/Math/MathML">
            <ci> FLUX_VALUE </ci>
          </math>
          <listOfParameters>
            <parameter id="LOWER_BOUND" value="0" units="mmol_per_gDW_per_hr" constant="false"/>
            <parameter id="UPPER_BOUND" value="999999" units="mmol_per_gDW_per_hr" constant="false"/>
            <parameter id="FLUX_VALUE" value="0" units="mmol_per_gDW_per_hr" constant="false"/>
            <parameter id="OBJECTIVE_COEFFICIENT" value="0" units="mmol_per_gDW_per_hr" constant="false"/>
          </listOfParameters>
        </kineticLaw>
      </reaction>
      <reaction id="R_R0090" name="Aminosugars metabolism beta-hexosaminidase" reversible="false">
        <listOfReactants>
          <speciesReference species="M_CHBIO_c" stoichiometry="1"/>
        </listOfReactants>
        <listOfProducts>
          <speciesReference species="M_NADG_c" stoichiometry="2"/>
        </listOfProducts>
        <kineticLaw>
          <math xmlns="http://www.w3.org/1998/Math/MathML">
            <ci> FLUX_VALUE </ci>
          </math>
          <listOfParameters>
            <parameter id="LOWER_BOUND" value="0" units="mmol_per_gDW_per_hr" constant="false"/>
            <parameter id="UPPER_BOUND" value="999999" units="mmol_per_gDW_per_hr" constant="false"/>
            <parameter id="FLUX_VALUE" value="0" units="mmol_per_gDW_per_hr" constant="false"/>
            <parameter id="OBJECTIVE_COEFFICIENT" value="0" units="mmol_per_gDW_per_hr" constant="false"/>
          </listOfParameters>
        </kineticLaw>
      </reaction>
      <reaction id="R_R0092" name="Aminosugars metabolism phosphohistidine phosphatase SixA,isocitrate dehydrogenase kinase/phosphatase" reversible="true">
        <listOfReactants>
          <speciesReference species="M_PI_c" stoichiometry="1"/>
          <speciesReference species="M_ACMAM_c" stoichiometry="1"/>
        </listOfReactants>
        <listOfProducts>
          <speciesReference species="M_NAM6P_c" stoichiometry="1"/>
        </listOfProducts>
        <kineticLaw>
          <math xmlns="http://www.w3.org/1998/Math/MathML">
            <ci> FLUX_VALUE </ci>
          </math>
          <listOfParameters>
            <parameter id="LOWER_BOUND" value="-999999" units="mmol_per_gDW_per_hr" constant="false"/>
            <parameter id="UPPER_BOUND" value="999999" units="mmol_per_gDW_per_hr" constant="false"/>
            <parameter id="FLUX_VALUE" value="0" units="mmol_per_gDW_per_hr" constant="false"/>
            <parameter id="OBJECTIVE_COEFFICIENT" value="0" units="mmol_per_gDW_per_hr" constant="false"/>
          </listOfParameters>
        </kineticLaw>
      </reaction>
      <reaction id="R_R0093" name="Aminosugars metabolism UDP-N-acetyl-D-glucosamine 2-epimerase" reversible="true">
        <listOfReactants>
          <speciesReference species="M_UDPNAG_c" stoichiometry="1"/>
        </listOfReactants>
        <listOfProducts>
          <speciesReference species="M_UACMAM_c" stoichiometry="1"/>
        </listOfProducts>
        <kineticLaw>
          <math xmlns="http://www.w3.org/1998/Math/MathML">
            <ci> FLUX_VALUE </ci>
          </math>
          <listOfParameters>
            <parameter id="LOWER_BOUND" value="-999999" units="mmol_per_gDW_per_hr" constant="false"/>
            <parameter id="UPPER_BOUND" value="999999" units="mmol_per_gDW_per_hr" constant="false"/>
            <parameter id="FLUX_VALUE" value="0" units="mmol_per_gDW_per_hr" constant="false"/>
            <parameter id="OBJECTIVE_COEFFICIENT" value="0" units="mmol_per_gDW_per_hr" constant="false"/>
          </listOfParameters>
        </kineticLaw>
      </reaction>
      <reaction id="R_R0094" name="Aminosugars metabolism UDP-N-acetyl-D-glucosamine 2-epimerase" reversible="true">
        <listOfReactants>
          <speciesReference species="M_UDPNAG_c" stoichiometry="1"/>
        </listOfReactants>
        <listOfProducts>
          <speciesReference species="M_UDP_c" stoichiometry="1"/>
          <speciesReference species="M_ACMAM_c" stoichiometry="1"/>
        </listOfProducts>
        <kineticLaw>
          <math xmlns="http://www.w3.org/1998/Math/MathML">
            <ci> FLUX_VALUE </ci>
          </math>
          <listOfParameters>
            <parameter id="LOWER_BOUND" value="-999999" units="mmol_per_gDW_per_hr" constant="false"/>
            <parameter id="UPPER_BOUND" value="999999" units="mmol_per_gDW_per_hr" constant="false"/>
            <parameter id="FLUX_VALUE" value="0" units="mmol_per_gDW_per_hr" constant="false"/>
            <parameter id="OBJECTIVE_COEFFICIENT" value="0" units="mmol_per_gDW_per_hr" constant="false"/>
          </listOfParameters>
        </kineticLaw>
      </reaction>
      <reaction id="R_R0095" name="Nucleotide sugars metabolism dTDPglucose4-epimerase" reversible="true">
        <listOfReactants>
          <speciesReference species="M_DTDPGLU_c" stoichiometry="1"/>
        </listOfReactants>
        <listOfProducts>
          <speciesReference species="M_DTGAL_c" stoichiometry="1"/>
        </listOfProducts>
        <kineticLaw>
          <math xmlns="http://www.w3.org/1998/Math/MathML">
            <ci> FLUX_VALUE </ci>
          </math>
          <listOfParameters>
            <parameter id="LOWER_BOUND" value="-999999" units="mmol_per_gDW_per_hr" constant="false"/>
            <parameter id="UPPER_BOUND" value="999999" units="mmol_per_gDW_per_hr" constant="false"/>
            <parameter id="FLUX_VALUE" value="0" units="mmol_per_gDW_per_hr" constant="false"/>
            <parameter id="OBJECTIVE_COEFFICIENT" value="0" units="mmol_per_gDW_per_hr" constant="false"/>
          </listOfParameters>
        </kineticLaw>
      </reaction>
      <reaction id="R_R0098" name="Nucleotide sugars metabolism 4-hydroxybutyrate dehydrogenase" reversible="true">
        <listOfReactants>
          <speciesReference species="M_NAD_c" stoichiometry="2"/>
          <speciesReference species="M_UDPGAL_c" stoichiometry="1"/>
        </listOfReactants>
        <listOfProducts>
          <speciesReference species="M_NADH_c" stoichiometry="2"/>
          <speciesReference species="M_UGAT_c" stoichiometry="1"/>
        </listOfProducts>
        <kineticLaw>
          <math xmlns="http://www.w3.org/1998/Math/MathML">
            <ci> FLUX_VALUE </ci>
          </math>
          <listOfParameters>
            <parameter id="LOWER_BOUND" value="-999999" units="mmol_per_gDW_per_hr" constant="false"/>
            <parameter id="UPPER_BOUND" value="999999" units="mmol_per_gDW_per_hr" constant="false"/>
            <parameter id="FLUX_VALUE" value="0" units="mmol_per_gDW_per_hr" constant="false"/>
            <parameter id="OBJECTIVE_COEFFICIENT" value="0" units="mmol_per_gDW_per_hr" constant="false"/>
          </listOfParameters>
        </kineticLaw>
      </reaction>
      <reaction id="R_R0099" name="Nucleotide sugars metabolism 5-hydroxybutyrate dehydrogenase" reversible="false">
        <listOfReactants>
          <speciesReference species="M_NADP_c" stoichiometry="2"/>
          <speciesReference species="M_DTDPGLU_c" stoichiometry="1"/>
        </listOfReactants>
        <listOfProducts>
          <speciesReference species="M_NADPH_c" stoichiometry="2"/>
          <speciesReference species="M_DTGC_c" stoichiometry="1"/>
        </listOfProducts>
        <kineticLaw>
          <math xmlns="http://www.w3.org/1998/Math/MathML">
            <ci> FLUX_VALUE </ci>
          </math>
          <listOfParameters>
            <parameter id="LOWER_BOUND" value="0" units="mmol_per_gDW_per_hr" constant="false"/>
            <parameter id="UPPER_BOUND" value="999999" units="mmol_per_gDW_per_hr" constant="false"/>
            <parameter id="FLUX_VALUE" value="0" units="mmol_per_gDW_per_hr" constant="false"/>
            <parameter id="OBJECTIVE_COEFFICIENT" value="0" units="mmol_per_gDW_per_hr" constant="false"/>
          </listOfParameters>
        </kineticLaw>
      </reaction>
      <reaction id="R_R0100" name="Nucleotide sugars metabolism dTDP-4-dehydrorhamnose 3,5-epimerase" reversible="false">
        <listOfReactants>
          <speciesReference species="M_DTDP4D6DG_c" stoichiometry="1"/>
        </listOfReactants>
        <listOfProducts>
          <speciesReference species="M_GDP4D6DM_c" stoichiometry="1"/>
        </listOfProducts>
        <kineticLaw>
          <math xmlns="http://www.w3.org/1998/Math/MathML">
            <ci> FLUX_VALUE </ci>
          </math>
          <listOfParameters>
            <parameter id="LOWER_BOUND" value="0" units="mmol_per_gDW_per_hr" constant="false"/>
            <parameter id="UPPER_BOUND" value="999999" units="mmol_per_gDW_per_hr" constant="false"/>
            <parameter id="FLUX_VALUE" value="0" units="mmol_per_gDW_per_hr" constant="false"/>
            <parameter id="OBJECTIVE_COEFFICIENT" value="0" units="mmol_per_gDW_per_hr" constant="false"/>
          </listOfParameters>
        </kineticLaw>
      </reaction>
      <reaction id="R_R0101" name="Nucleotide sugars metabolism dTDP-4-dehydrorhamnose reductase" reversible="false">
        <listOfReactants>
          <speciesReference species="M_NADPH_c" stoichiometry="1"/>
          <speciesReference species="M_GDP4D6DM_c" stoichiometry="1"/>
        </listOfReactants>
        <listOfProducts>
          <speciesReference species="M_NADP_c" stoichiometry="1"/>
          <speciesReference species="M_GDPRMN_c" stoichiometry="1"/>
        </listOfProducts>
        <kineticLaw>
          <math xmlns="http://www.w3.org/1998/Math/MathML">
            <ci> FLUX_VALUE </ci>
          </math>
          <listOfParameters>
            <parameter id="LOWER_BOUND" value="0" units="mmol_per_gDW_per_hr" constant="false"/>
            <parameter id="UPPER_BOUND" value="999999" units="mmol_per_gDW_per_hr" constant="false"/>
            <parameter id="FLUX_VALUE" value="0" units="mmol_per_gDW_per_hr" constant="false"/>
            <parameter id="OBJECTIVE_COEFFICIENT" value="0" units="mmol_per_gDW_per_hr" constant="false"/>
          </listOfParameters>
        </kineticLaw>
      </reaction>
      <reaction id="R_R0102" name="Pyruvate metabolism aldehyde dehydrogenase (NAD)" reversible="false">
        <listOfReactants>
          <speciesReference species="M_NAD_c" stoichiometry="1"/>
          <speciesReference species="M_ACAL_c" stoichiometry="1"/>
        </listOfReactants>
        <listOfProducts>
          <speciesReference species="M_NADH_c" stoichiometry="1"/>
          <speciesReference species="M_AC_c" stoichiometry="1"/>
        </listOfProducts>
        <kineticLaw>
          <math xmlns="http://www.w3.org/1998/Math/MathML">
            <ci> FLUX_VALUE </ci>
          </math>
          <listOfParameters>
            <parameter id="LOWER_BOUND" value="0" units="mmol_per_gDW_per_hr" constant="false"/>
            <parameter id="UPPER_BOUND" value="999999" units="mmol_per_gDW_per_hr" constant="false"/>
            <parameter id="FLUX_VALUE" value="0" units="mmol_per_gDW_per_hr" constant="false"/>
            <parameter id="OBJECTIVE_COEFFICIENT" value="0" units="mmol_per_gDW_per_hr" constant="false"/>
          </listOfParameters>
        </kineticLaw>
      </reaction>
      <reaction id="R_PYR_ldhA" name="Pyruvate metabolism D-lactate dehydrogenase" reversible="true">
        <listOfReactants>
          <speciesReference species="M_NAD_c" stoichiometry="1"/>
          <speciesReference species="M_LAC_c" stoichiometry="1"/>
        </listOfReactants>
        <listOfProducts>
          <speciesReference species="M_NADH_c" stoichiometry="1"/>
          <speciesReference species="M_PYR_c" stoichiometry="1"/>
        </listOfProducts>
        <kineticLaw>
          <math xmlns="http://www.w3.org/1998/Math/MathML">
            <ci> FLUX_VALUE </ci>
          </math>
          <listOfParameters>
            <parameter id="LOWER_BOUND" value="-999999" units="mmol_per_gDW_per_hr" constant="false"/>
            <parameter id="UPPER_BOUND" value="999999" units="mmol_per_gDW_per_hr" constant="false"/>
            <parameter id="FLUX_VALUE" value="0" units="mmol_per_gDW_per_hr" constant="false"/>
            <parameter id="OBJECTIVE_COEFFICIENT" value="0" units="mmol_per_gDW_per_hr" constant="false"/>
          </listOfParameters>
        </kineticLaw>
      </reaction>
      <reaction id="R_PYR_pta" name="Pyruvate metabolism phosphate acetyltransferase" reversible="true">
        <listOfReactants>
          <speciesReference species="M_ACETYLP_c" stoichiometry="1"/>
          <speciesReference species="M_COA_c" stoichiometry="1"/>
        </listOfReactants>
        <listOfProducts>
          <speciesReference species="M_PI_c" stoichiometry="1"/>
          <speciesReference species="M_ACCOA_c" stoichiometry="1"/>
        </listOfProducts>
        <kineticLaw>
          <math xmlns="http://www.w3.org/1998/Math/MathML">
            <ci> FLUX_VALUE </ci>
          </math>
          <listOfParameters>
            <parameter id="LOWER_BOUND" value="-999999" units="mmol_per_gDW_per_hr" constant="false"/>
            <parameter id="UPPER_BOUND" value="999999" units="mmol_per_gDW_per_hr" constant="false"/>
            <parameter id="FLUX_VALUE" value="0" units="mmol_per_gDW_per_hr" constant="false"/>
            <parameter id="OBJECTIVE_COEFFICIENT" value="0" units="mmol_per_gDW_per_hr" constant="false"/>
          </listOfParameters>
        </kineticLaw>
      </reaction>
      <reaction id="R_PYR_ppc" name="Pyruvate metabolism phosphoenolpyruvate carboxylase" reversible="false">
        <listOfReactants>
          <speciesReference species="M_CO2_c" stoichiometry="1"/>
          <speciesReference species="M_PEP_c" stoichiometry="1"/>
        </listOfReactants>
        <listOfProducts>
          <speciesReference species="M_PI_c" stoichiometry="1"/>
          <speciesReference species="M_OA_c" stoichiometry="1"/>
        </listOfProducts>
        <kineticLaw>
          <math xmlns="http://www.w3.org/1998/Math/MathML">
            <ci> FLUX_VALUE </ci>
          </math>
          <listOfParameters>
            <parameter id="LOWER_BOUND" value="0" units="mmol_per_gDW_per_hr" constant="false"/>
            <parameter id="UPPER_BOUND" value="999999" units="mmol_per_gDW_per_hr" constant="false"/>
            <parameter id="FLUX_VALUE" value="0" units="mmol_per_gDW_per_hr" constant="false"/>
            <parameter id="OBJECTIVE_COEFFICIENT" value="0" units="mmol_per_gDW_per_hr" constant="false"/>
          </listOfParameters>
        </kineticLaw>
      </reaction>
      <reaction id="R_PYR_oadA" name="Pyruvate metabolism oxaloacetate decarboxylase" reversible="false">
        <listOfReactants>
          <speciesReference species="M_NAD_c" stoichiometry="1"/>
          <speciesReference species="M_MAL_c" stoichiometry="1"/>
        </listOfReactants>
        <listOfProducts>
          <speciesReference species="M_NADH_c" stoichiometry="1"/>
          <speciesReference species="M_CO2_c" stoichiometry="1"/>
          <speciesReference species="M_PYR_c" stoichiometry="1"/>
        </listOfProducts>
        <kineticLaw>
          <math xmlns="http://www.w3.org/1998/Math/MathML">
            <ci> FLUX_VALUE </ci>
          </math>
          <listOfParameters>
            <parameter id="LOWER_BOUND" value="0" units="mmol_per_gDW_per_hr" constant="false"/>
            <parameter id="UPPER_BOUND" value="999999" units="mmol_per_gDW_per_hr" constant="false"/>
            <parameter id="FLUX_VALUE" value="0" units="mmol_per_gDW_per_hr" constant="false"/>
            <parameter id="OBJECTIVE_COEFFICIENT" value="0" units="mmol_per_gDW_per_hr" constant="false"/>
          </listOfParameters>
        </kineticLaw>
      </reaction>
      <reaction id="R_R0109" name="Pyruvate metabolism oxaloacetate decarboxylase" reversible="false">
        <listOfReactants>
          <speciesReference species="M_OA_c" stoichiometry="1"/>
        </listOfReactants>
        <listOfProducts>
          <speciesReference species="M_CO2_c" stoichiometry="1"/>
          <speciesReference species="M_PYR_c" stoichiometry="1"/>
        </listOfProducts>
        <kineticLaw>
          <math xmlns="http://www.w3.org/1998/Math/MathML">
            <ci> FLUX_VALUE </ci>
          </math>
          <listOfParameters>
            <parameter id="LOWER_BOUND" value="0" units="mmol_per_gDW_per_hr" constant="false"/>
            <parameter id="UPPER_BOUND" value="999999" units="mmol_per_gDW_per_hr" constant="false"/>
            <parameter id="FLUX_VALUE" value="0" units="mmol_per_gDW_per_hr" constant="false"/>
            <parameter id="OBJECTIVE_COEFFICIENT" value="0" units="mmol_per_gDW_per_hr" constant="false"/>
          </listOfParameters>
        </kineticLaw>
      </reaction>
      <reaction id="R_R0110" name="Pyruvate metabolism (R)-S-lactoylglutathione methylglyoxal-lyase (isomerizing)" reversible="false">
        <listOfReactants>
          <speciesReference species="M_RGT_c" stoichiometry="1"/>
          <speciesReference species="M_MTG_c" stoichiometry="1"/>
        </listOfReactants>
        <listOfProducts>
          <speciesReference species="M_LTG_c" stoichiometry="1"/>
        </listOfProducts>
        <kineticLaw>
          <math xmlns="http://www.w3.org/1998/Math/MathML">
            <ci> FLUX_VALUE </ci>
          </math>
          <listOfParameters>
            <parameter id="LOWER_BOUND" value="0" units="mmol_per_gDW_per_hr" constant="false"/>
            <parameter id="UPPER_BOUND" value="999999" units="mmol_per_gDW_per_hr" constant="false"/>
            <parameter id="FLUX_VALUE" value="0" units="mmol_per_gDW_per_hr" constant="false"/>
            <parameter id="OBJECTIVE_COEFFICIENT" value="0" units="mmol_per_gDW_per_hr" constant="false"/>
          </listOfParameters>
        </kineticLaw>
      </reaction>
      <reaction id="R_R0111" name="Pyruvate metabolism S-(2-hydroxyacyl)glutathione hydrolase" reversible="false">
        <listOfReactants>
          <speciesReference species="M_LTG_c" stoichiometry="1"/>
        </listOfReactants>
        <listOfProducts>
          <speciesReference species="M_RGT_c" stoichiometry="1"/>
          <speciesReference species="M_LAC_c" stoichiometry="1"/>
        </listOfProducts>
        <kineticLaw>
          <math xmlns="http://www.w3.org/1998/Math/MathML">
            <ci> FLUX_VALUE </ci>
          </math>
          <listOfParameters>
            <parameter id="LOWER_BOUND" value="0" units="mmol_per_gDW_per_hr" constant="false"/>
            <parameter id="UPPER_BOUND" value="999999" units="mmol_per_gDW_per_hr" constant="false"/>
            <parameter id="FLUX_VALUE" value="0" units="mmol_per_gDW_per_hr" constant="false"/>
            <parameter id="OBJECTIVE_COEFFICIENT" value="0" units="mmol_per_gDW_per_hr" constant="false"/>
          </listOfParameters>
        </kineticLaw>
      </reaction>
      <reaction id="R_R0112" name="Pyruvate metabolism Pyruvate:NAD+ 2-oxidoreductase (CoA-acetylating)" reversible="false">
        <listOfReactants>
          <speciesReference species="M_NAD_c" stoichiometry="1"/>
          <speciesReference species="M_PYR_c" stoichiometry="1"/>
          <speciesReference species="M_COA_c" stoichiometry="1"/>
        </listOfReactants>
        <listOfProducts>
          <speciesReference species="M_NADH_c" stoichiometry="1"/>
          <speciesReference species="M_CO2_c" stoichiometry="1"/>
          <speciesReference species="M_ACCOA_c" stoichiometry="1"/>
        </listOfProducts>
        <kineticLaw>
          <math xmlns="http://www.w3.org/1998/Math/MathML">
            <ci> FLUX_VALUE </ci>
          </math>
          <listOfParameters>
            <parameter id="LOWER_BOUND" value="0" units="mmol_per_gDW_per_hr" constant="false"/>
            <parameter id="UPPER_BOUND" value="999999" units="mmol_per_gDW_per_hr" constant="false"/>
            <parameter id="FLUX_VALUE" value="0" units="mmol_per_gDW_per_hr" constant="false"/>
            <parameter id="OBJECTIVE_COEFFICIENT" value="0" units="mmol_per_gDW_per_hr" constant="false"/>
          </listOfParameters>
        </kineticLaw>
      </reaction>
      <reaction id="R_R0113" name="Pyruvate metabolism (S)-Lactate:ferricytochrome-c 2-oxidoreductase" reversible="false">
        <listOfReactants>
          <speciesReference species="M_FCYTC_c" stoichiometry="2"/>
          <speciesReference species="M_LLAC_c" stoichiometry="1"/>
        </listOfReactants>
        <listOfProducts>
          <speciesReference species="M_PYR_c" stoichiometry="1"/>
          <speciesReference species="M_FOCYT_c" stoichiometry="2"/>
        </listOfProducts>
        <kineticLaw>
          <math xmlns="http://www.w3.org/1998/Math/MathML">
            <ci> FLUX_VALUE </ci>
          </math>
          <listOfParameters>
            <parameter id="LOWER_BOUND" value="0" units="mmol_per_gDW_per_hr" constant="false"/>
            <parameter id="UPPER_BOUND" value="999999" units="mmol_per_gDW_per_hr" constant="false"/>
            <parameter id="FLUX_VALUE" value="0" units="mmol_per_gDW_per_hr" constant="false"/>
            <parameter id="OBJECTIVE_COEFFICIENT" value="0" units="mmol_per_gDW_per_hr" constant="false"/>
          </listOfParameters>
        </kineticLaw>
      </reaction>
      <reaction id="R_R0114" name="Pyruvate metabolism ATP:pyruvate,water phosphotransferase" reversible="false">
        <listOfReactants>
          <speciesReference species="M_ATP_c" stoichiometry="1"/>
          <speciesReference species="M_PYR_c" stoichiometry="1"/>
        </listOfReactants>
        <listOfProducts>
          <speciesReference species="M_PI_c" stoichiometry="1"/>
          <speciesReference species="M_AMP_c" stoichiometry="1"/>
          <speciesReference species="M_PEP_c" stoichiometry="1"/>
        </listOfProducts>
        <kineticLaw>
          <math xmlns="http://www.w3.org/1998/Math/MathML">
            <ci> FLUX_VALUE </ci>
          </math>
          <listOfParameters>
            <parameter id="LOWER_BOUND" value="0" units="mmol_per_gDW_per_hr" constant="false"/>
            <parameter id="UPPER_BOUND" value="999999" units="mmol_per_gDW_per_hr" constant="false"/>
            <parameter id="FLUX_VALUE" value="0" units="mmol_per_gDW_per_hr" constant="false"/>
            <parameter id="OBJECTIVE_COEFFICIENT" value="0" units="mmol_per_gDW_per_hr" constant="false"/>
          </listOfParameters>
        </kineticLaw>
      </reaction>
      <reaction id="R_R0115" name="Pyruvate metabolism (S)-Malate:(acceptor) oxidoreductase" reversible="false">
        <listOfReactants>
          <speciesReference species="M_FAD_c" stoichiometry="1"/>
          <speciesReference species="M_MAL_c" stoichiometry="1"/>
        </listOfReactants>
        <listOfProducts>
          <speciesReference species="M_FADH2_c" stoichiometry="1"/>
          <speciesReference species="M_OA_c" stoichiometry="1"/>
        </listOfProducts>
        <kineticLaw>
          <math xmlns="http://www.w3.org/1998/Math/MathML">
            <ci> FLUX_VALUE </ci>
          </math>
          <listOfParameters>
            <parameter id="LOWER_BOUND" value="0" units="mmol_per_gDW_per_hr" constant="false"/>
            <parameter id="UPPER_BOUND" value="999999" units="mmol_per_gDW_per_hr" constant="false"/>
            <parameter id="FLUX_VALUE" value="0" units="mmol_per_gDW_per_hr" constant="false"/>
            <parameter id="OBJECTIVE_COEFFICIENT" value="0" units="mmol_per_gDW_per_hr" constant="false"/>
          </listOfParameters>
        </kineticLaw>
      </reaction>
      <reaction id="R_R0116" name="Pyruvate metabolism L-Malate glyoxylate-lyase (CoA-acetylating)" reversible="false">
        <listOfReactants>
          <speciesReference species="M_ACCOA_c" stoichiometry="1"/>
          <speciesReference species="M_GLX_c" stoichiometry="1"/>
        </listOfReactants>
        <listOfProducts>
          <speciesReference species="M_COA_c" stoichiometry="1"/>
          <speciesReference species="M_MAL_c" stoichiometry="1"/>
        </listOfProducts>
        <kineticLaw>
          <math xmlns="http://www.w3.org/1998/Math/MathML">
            <ci> FLUX_VALUE </ci>
          </math>
          <listOfParameters>
            <parameter id="LOWER_BOUND" value="0" units="mmol_per_gDW_per_hr" constant="false"/>
            <parameter id="UPPER_BOUND" value="999999" units="mmol_per_gDW_per_hr" constant="false"/>
            <parameter id="FLUX_VALUE" value="0" units="mmol_per_gDW_per_hr" constant="false"/>
            <parameter id="OBJECTIVE_COEFFICIENT" value="0" units="mmol_per_gDW_per_hr" constant="false"/>
          </listOfParameters>
        </kineticLaw>
      </reaction>
      <reaction id="R_R0118" name="Glyoxylate and dicarboxylate metabolism Formate dehydrogenase" reversible="false">
        <listOfReactants>
          <speciesReference species="M_NAD_c" stoichiometry="1"/>
          <speciesReference species="M_FORM_c" stoichiometry="1"/>
        </listOfReactants>
        <listOfProducts>
          <speciesReference species="M_NADH_c" stoichiometry="1"/>
          <speciesReference species="M_CO2_c" stoichiometry="1"/>
        </listOfProducts>
        <kineticLaw>
          <math xmlns="http://www.w3.org/1998/Math/MathML">
            <ci> FLUX_VALUE </ci>
          </math>
          <listOfParameters>
            <parameter id="LOWER_BOUND" value="0" units="mmol_per_gDW_per_hr" constant="false"/>
            <parameter id="UPPER_BOUND" value="999999" units="mmol_per_gDW_per_hr" constant="false"/>
            <parameter id="FLUX_VALUE" value="0" units="mmol_per_gDW_per_hr" constant="false"/>
            <parameter id="OBJECTIVE_COEFFICIENT" value="0" units="mmol_per_gDW_per_hr" constant="false"/>
          </listOfParameters>
        </kineticLaw>
      </reaction>
      <reaction id="R_R0119" name="Glyoxylate and dicarboxylate metabolism 2-hydrocy-3-oxopropionate reductase" reversible="false">
        <listOfReactants>
          <speciesReference species="M_NADH_c" stoichiometry="1"/>
          <speciesReference species="M_H3OP_c" stoichiometry="1"/>
        </listOfReactants>
        <listOfProducts>
          <speciesReference species="M_NAD_c" stoichiometry="1"/>
          <speciesReference species="M_DGLYCERATE_c" stoichiometry="1"/>
        </listOfProducts>
        <kineticLaw>
          <math xmlns="http://www.w3.org/1998/Math/MathML">
            <ci> FLUX_VALUE </ci>
          </math>
          <listOfParameters>
            <parameter id="LOWER_BOUND" value="0" units="mmol_per_gDW_per_hr" constant="false"/>
            <parameter id="UPPER_BOUND" value="999999" units="mmol_per_gDW_per_hr" constant="false"/>
            <parameter id="FLUX_VALUE" value="0" units="mmol_per_gDW_per_hr" constant="false"/>
            <parameter id="OBJECTIVE_COEFFICIENT" value="0" units="mmol_per_gDW_per_hr" constant="false"/>
          </listOfParameters>
        </kineticLaw>
      </reaction>
      <reaction id="R_R0120" name="Arginine and proline metabolism oxaloacetate decarboxylase" reversible="false">
        <listOfReactants>
          <speciesReference species="M_HYDROXYAKG_c" stoichiometry="1"/>
        </listOfReactants>
        <listOfProducts>
          <speciesReference species="M_PYR_c" stoichiometry="1"/>
          <speciesReference species="M_GLX_c" stoichiometry="1"/>
        </listOfProducts>
        <kineticLaw>
          <math xmlns="http://www.w3.org/1998/Math/MathML">
            <ci> FLUX_VALUE </ci>
          </math>
          <listOfParameters>
            <parameter id="LOWER_BOUND" value="0" units="mmol_per_gDW_per_hr" constant="false"/>
            <parameter id="UPPER_BOUND" value="999999" units="mmol_per_gDW_per_hr" constant="false"/>
            <parameter id="FLUX_VALUE" value="0" units="mmol_per_gDW_per_hr" constant="false"/>
            <parameter id="OBJECTIVE_COEFFICIENT" value="0" units="mmol_per_gDW_per_hr" constant="false"/>
          </listOfParameters>
        </kineticLaw>
      </reaction>
      <reaction id="R_R0121" name="Glyoxylate and dicarboxylate metabolism 3-phosphoglycolate phosphohydrolase" reversible="false">
        <listOfReactants>
          <speciesReference species="M_2PPG_c" stoichiometry="1"/>
        </listOfReactants>
        <listOfProducts>
          <speciesReference species="M_PI_c" stoichiometry="1"/>
          <speciesReference species="M_GLYCOLATE_c" stoichiometry="1"/>
        </listOfProducts>
        <kineticLaw>
          <math xmlns="http://www.w3.org/1998/Math/MathML">
            <ci> FLUX_VALUE </ci>
          </math>
          <listOfParameters>
            <parameter id="LOWER_BOUND" value="0" units="mmol_per_gDW_per_hr" constant="false"/>
            <parameter id="UPPER_BOUND" value="999999" units="mmol_per_gDW_per_hr" constant="false"/>
            <parameter id="FLUX_VALUE" value="0" units="mmol_per_gDW_per_hr" constant="false"/>
            <parameter id="OBJECTIVE_COEFFICIENT" value="0" units="mmol_per_gDW_per_hr" constant="false"/>
          </listOfParameters>
        </kineticLaw>
      </reaction>
      <reaction id="R_R0123" name="Glyoxylate and dicarboxylate  Glyoxylate carboxy-lyase" reversible="false">
        <listOfReactants>
          <speciesReference species="M_GLX_c" stoichiometry="2"/>
        </listOfReactants>
        <listOfProducts>
          <speciesReference species="M_CO2_c" stoichiometry="1"/>
          <speciesReference species="M_H3OP_c" stoichiometry="1"/>
        </listOfProducts>
        <kineticLaw>
          <math xmlns="http://www.w3.org/1998/Math/MathML">
            <ci> FLUX_VALUE </ci>
          </math>
          <listOfParameters>
            <parameter id="LOWER_BOUND" value="0" units="mmol_per_gDW_per_hr" constant="false"/>
            <parameter id="UPPER_BOUND" value="999999" units="mmol_per_gDW_per_hr" constant="false"/>
            <parameter id="FLUX_VALUE" value="0" units="mmol_per_gDW_per_hr" constant="false"/>
            <parameter id="OBJECTIVE_COEFFICIENT" value="0" units="mmol_per_gDW_per_hr" constant="false"/>
          </listOfParameters>
        </kineticLaw>
      </reaction>
      <reaction id="R_R0124" name="Glyoxylate and dicarboxylate  Isocitrate glyoxylate-lyase" reversible="false">
        <listOfReactants>
          <speciesReference species="M_ICIT_c" stoichiometry="1"/>
        </listOfReactants>
        <listOfProducts>
          <speciesReference species="M_SUCC_c" stoichiometry="1"/>
          <speciesReference species="M_GLX_c" stoichiometry="1"/>
        </listOfProducts>
        <kineticLaw>
          <math xmlns="http://www.w3.org/1998/Math/MathML">
            <ci> FLUX_VALUE </ci>
          </math>
          <listOfParameters>
            <parameter id="LOWER_BOUND" value="0" units="mmol_per_gDW_per_hr" constant="false"/>
            <parameter id="UPPER_BOUND" value="999999" units="mmol_per_gDW_per_hr" constant="false"/>
            <parameter id="FLUX_VALUE" value="0" units="mmol_per_gDW_per_hr" constant="false"/>
            <parameter id="OBJECTIVE_COEFFICIENT" value="0" units="mmol_per_gDW_per_hr" constant="false"/>
          </listOfParameters>
        </kineticLaw>
      </reaction>
      <reaction id="R_R0125" name="Glyoxylate and dicarboxylate  Hydroxypyruvate ketol-isomerase" reversible="true">
        <listOfReactants>
          <speciesReference species="M_HPYR_c" stoichiometry="1"/>
        </listOfReactants>
        <listOfProducts>
          <speciesReference species="M_H3OP_c" stoichiometry="1"/>
        </listOfProducts>
        <kineticLaw>
          <math xmlns="http://www.w3.org/1998/Math/MathML">
            <ci> FLUX_VALUE </ci>
          </math>
          <listOfParameters>
            <parameter id="LOWER_BOUND" value="-999999" units="mmol_per_gDW_per_hr" constant="false"/>
            <parameter id="UPPER_BOUND" value="999999" units="mmol_per_gDW_per_hr" constant="false"/>
            <parameter id="FLUX_VALUE" value="0" units="mmol_per_gDW_per_hr" constant="false"/>
            <parameter id="OBJECTIVE_COEFFICIENT" value="0" units="mmol_per_gDW_per_hr" constant="false"/>
          </listOfParameters>
        </kineticLaw>
      </reaction>
      <reaction id="R_R0127" reversible="true">
        <listOfReactants>
          <speciesReference species="M_NADPH_c" stoichiometry="1"/>
          <speciesReference species="M_HPYR_c" stoichiometry="1"/>
        </listOfReactants>
        <listOfProducts>
          <speciesReference species="M_NADP_c" stoichiometry="1"/>
          <speciesReference species="M_DGLYCERATE_c" stoichiometry="1"/>
        </listOfProducts>
        <kineticLaw>
          <math xmlns="http://www.w3.org/1998/Math/MathML">
            <ci> FLUX_VALUE </ci>
          </math>
          <listOfParameters>
            <parameter id="LOWER_BOUND" value="-999999" units="mmol_per_gDW_per_hr" constant="false"/>
            <parameter id="UPPER_BOUND" value="999999" units="mmol_per_gDW_per_hr" constant="false"/>
            <parameter id="FLUX_VALUE" value="0" units="mmol_per_gDW_per_hr" constant="false"/>
            <parameter id="OBJECTIVE_COEFFICIENT" value="0" units="mmol_per_gDW_per_hr" constant="false"/>
          </listOfParameters>
        </kineticLaw>
      </reaction>
      <reaction id="R_R0128" name="Glyoxylate and dicarboxylate  Glycolate:NAD+ oxidoreductase" reversible="true">
        <listOfReactants>
          <speciesReference species="M_NAD_c" stoichiometry="1"/>
          <speciesReference species="M_GLYCOLATE_c" stoichiometry="1"/>
        </listOfReactants>
        <listOfProducts>
          <speciesReference species="M_NADH_c" stoichiometry="1"/>
          <speciesReference species="M_GLX_c" stoichiometry="1"/>
        </listOfProducts>
        <kineticLaw>
          <math xmlns="http://www.w3.org/1998/Math/MathML">
            <ci> FLUX_VALUE </ci>
          </math>
          <listOfParameters>
            <parameter id="LOWER_BOUND" value="-999999" units="mmol_per_gDW_per_hr" constant="false"/>
            <parameter id="UPPER_BOUND" value="999999" units="mmol_per_gDW_per_hr" constant="false"/>
            <parameter id="FLUX_VALUE" value="0" units="mmol_per_gDW_per_hr" constant="false"/>
            <parameter id="OBJECTIVE_COEFFICIENT" value="0" units="mmol_per_gDW_per_hr" constant="false"/>
          </listOfParameters>
        </kineticLaw>
      </reaction>
      <reaction id="R_R0129" name="Glyoxylate and dicarboxylate metabolism glycolate oxidase" reversible="false">
        <listOfReactants>
          <speciesReference species="M_O2_c" stoichiometry="1"/>
          <speciesReference species="M_GLYCOLATE_c" stoichiometry="1"/>
        </listOfReactants>
        <listOfProducts>
          <speciesReference species="M_H2O2_c" stoichiometry="1"/>
          <speciesReference species="M_GLX_c" stoichiometry="1"/>
        </listOfProducts>
        <kineticLaw>
          <math xmlns="http://www.w3.org/1998/Math/MathML">
            <ci> FLUX_VALUE </ci>
          </math>
          <listOfParameters>
            <parameter id="LOWER_BOUND" value="0" units="mmol_per_gDW_per_hr" constant="false"/>
            <parameter id="UPPER_BOUND" value="999999" units="mmol_per_gDW_per_hr" constant="false"/>
            <parameter id="FLUX_VALUE" value="0" units="mmol_per_gDW_per_hr" constant="false"/>
            <parameter id="OBJECTIVE_COEFFICIENT" value="0" units="mmol_per_gDW_per_hr" constant="false"/>
          </listOfParameters>
        </kineticLaw>
      </reaction>
      <reaction id="R_R0130" reversible="true">
        <listOfReactants>
          <speciesReference species="M_COA_c" stoichiometry="1"/>
          <speciesReference species="M_PPIP_c" stoichiometry="1"/>
        </listOfReactants>
        <listOfProducts>
          <speciesReference species="M_PI_c" stoichiometry="1"/>
          <speciesReference species="M_PPCOA_c" stoichiometry="1"/>
        </listOfProducts>
        <kineticLaw>
          <math xmlns="http://www.w3.org/1998/Math/MathML">
            <ci> FLUX_VALUE </ci>
          </math>
          <listOfParameters>
            <parameter id="LOWER_BOUND" value="-999999" units="mmol_per_gDW_per_hr" constant="false"/>
            <parameter id="UPPER_BOUND" value="999999" units="mmol_per_gDW_per_hr" constant="false"/>
            <parameter id="FLUX_VALUE" value="0" units="mmol_per_gDW_per_hr" constant="false"/>
            <parameter id="OBJECTIVE_COEFFICIENT" value="0" units="mmol_per_gDW_per_hr" constant="false"/>
          </listOfParameters>
        </kineticLaw>
      </reaction>
      <reaction id="R_R0131" name="Propanoate metabolism non-enzyme" reversible="true">
        <listOfReactants>
          <speciesReference species="M_NADP_c" stoichiometry="1"/>
          <speciesReference species="M_HPCOA_c" stoichiometry="1"/>
        </listOfReactants>
        <listOfProducts>
          <speciesReference species="M_NADPH_c" stoichiometry="1"/>
          <speciesReference species="M_OPCOA_c" stoichiometry="1"/>
        </listOfProducts>
        <kineticLaw>
          <math xmlns="http://www.w3.org/1998/Math/MathML">
            <ci> FLUX_VALUE </ci>
          </math>
          <listOfParameters>
            <parameter id="LOWER_BOUND" value="-999999" units="mmol_per_gDW_per_hr" constant="false"/>
            <parameter id="UPPER_BOUND" value="999999" units="mmol_per_gDW_per_hr" constant="false"/>
            <parameter id="FLUX_VALUE" value="0" units="mmol_per_gDW_per_hr" constant="false"/>
            <parameter id="OBJECTIVE_COEFFICIENT" value="0" units="mmol_per_gDW_per_hr" constant="false"/>
          </listOfParameters>
        </kineticLaw>
      </reaction>
      <reaction id="R_R0132" reversible="true">
        <listOfReactants>
          <speciesReference species="M_H2O_c" stoichiometry="1"/>
          <speciesReference species="M_NADP_c" stoichiometry="1"/>
          <speciesReference species="M_OPCOA_c" stoichiometry="1"/>
        </listOfReactants>
        <listOfProducts>
          <speciesReference species="M_NADPH_c" stoichiometry="1"/>
          <speciesReference species="M_MALCOA_c" stoichiometry="1"/>
        </listOfProducts>
        <kineticLaw>
          <math xmlns="http://www.w3.org/1998/Math/MathML">
            <ci> FLUX_VALUE </ci>
          </math>
          <listOfParameters>
            <parameter id="LOWER_BOUND" value="-999999" units="mmol_per_gDW_per_hr" constant="false"/>
            <parameter id="UPPER_BOUND" value="999999" units="mmol_per_gDW_per_hr" constant="false"/>
            <parameter id="FLUX_VALUE" value="0" units="mmol_per_gDW_per_hr" constant="false"/>
            <parameter id="OBJECTIVE_COEFFICIENT" value="0" units="mmol_per_gDW_per_hr" constant="false"/>
          </listOfParameters>
        </kineticLaw>
      </reaction>
      <reaction id="R_R0133" reversible="false">
        <listOfReactants>
          <speciesReference species="M_NAD_c" stoichiometry="1"/>
          <speciesReference species="M_P1AL_c" stoichiometry="1"/>
        </listOfReactants>
        <listOfProducts>
          <speciesReference species="M_NADH_c" stoichiometry="1"/>
          <speciesReference species="M_PROPYNOATE_c" stoichiometry="1"/>
        </listOfProducts>
        <kineticLaw>
[truncated: 1,090,678 more chars]
