# Supplementary material for: Pathway-Consensus Approach to Metabolic Network Reconstruction for Pseudomonas putida KT2440 by Systematic Comparison of Published Models
Source: PLoS One. 2017 Jan 13;12(1):e0169437. doi: 10.1371/journal.pone.0169437 (PMC5234801; doi:10.1371/journal.pone.0169437)
Supplement: S7 File — (XLSX) [file pone.0169437.s014.xlsx]

## Sheet: Added genes from reanotation 
EC	KEGG	Reaction	Rast annotation genes	Genes not in updated iJP962 model	Genes added in PpuQY1140
2.6.1.62	R03231	S-Adenosyl-L-methionine + 8-Amino-7-oxononanoate + H+ <=> S-Adenosyl-4-methylthio-2-oxobutanoate + 7,8-Diaminononanoate	PP_2799, PP_4984	PP_2799	PP_2799
6.2.1.3	R01280	ATP + Hexadecanoic acid + CoA <=> AMP + Palmitoyl-CoA + Diphosphate	PP_2038, PP_2709, PP_2747, PP_2766, PP_3458, PP_3788, PP_4063, PP_4549, PP_4550	PP_2038 PP_2709 PP_2747 PP_2766 PP_3458 PP_3788 PP_4063	PP_2038 PP_2709 PP_2747 PP_2766 PP_3458 PP_3788 PP_4063
2.3.1.16	R00391	Acyl-CoA + Acetyl-CoA <=> CoA + 3-Oxoacyl-CoA	PP_2051, PP_2137, PP_3355, PP_3754	PP_3355	PP_3355
3.5.99.2	R02133	Thiamine + H2O <=> 4-Amino-5-hydroxymethyl-2-methylpyrimidine + 5-(2-Hydroxyethyl)-4-methylthiazole + H+	PP_3185, PP_3186	PP_3185 PP_3186	PP_3185 PP_3186
1.4.3.19	R05862	Sarcosine + H2O + Oxygen <=> Glyoxylate + Methylamine + Hydrogen peroxide	PP_0612	PP_0612	PP_0612
2.8.1.7	R07460	[Enzyme]-cysteine + L-Cysteine <=> [Enzyme]-S-sulfanylcysteine + L-Alanine	PP_0842, PP_1529, PP_2435, PP_4350	PP_0842
2.7.7.62	R05222	Adenosyl cobinamide phosphate + GTP <=> Adenosine-GDP-cobinamide + Diphosphate	PP_1678	PP_1678	PP_1678
3.1.3.73	R04594	N1-(5-Phospho-alpha-D-ribosyl)-5,6-dimethylbenzimidazole + H2O <=> alpha-Ribazole + thophosphate	PP_1680	PP_1680	PP_1680
1.3.-.-	R05398	1-Chl o-2,2-bis(4'-chl ophenyl)ethylene + 2 H+ + 2 e- <=> 1-Chl o-2,2-bis(4'-chl ophenyl)ethane	PP_0431	PP_0431
2.1.1.61	R00601	S-Adenosyl-L-methionine + tRNA containing 5-aminomethyl-2-thiouridine <=> S-Adenosyl-L-homocysteine + tRNA containing 5-methylaminomethyl-2-thiouridylate	PP_1751	PP_1751
1.1.1.95	R01513	3-Phospho-D-glycerate + NAD+ <=> 3-Phosphonooxypyruvate + NADH + H+	PP_0762, PP_2533, PP_3225, PP_4316, PP_4589, PP_5155	PP_2533 PP_3225 PP_4316 PP_4589	PP_2533
2.6.99.2	R05838	3-Amino-2-oxopropyl phosphate + 1-Deoxy-D-xylulose 5-phosphate <=> Pyridoxine phosphate + thophosphate + 2 H2O	PP_1436	PP_1436	PP_1436
2.7.1.22	R03347	Nicotinate D-ribonucleotide + ADP <=> Nicotinate D-ribonucleoside + ATP	PP_2859	PP_2859	PP_2859
3.5.4.16	R00424	GTP + H2O <=> 2-Amino-4-hydroxy-6-(erythro-1,2,3-trihydroxypropyl)dihydropteridine triphosphate + F mate	PP_3324	PP_3324	PP_3324
6.3.3.2	R02301	ATP + Folinic acid + H+ <=> ADP + thophosphate + 5,10-Methenyltetrahydrofolate	PP_5203	PP_5203	PP_5203
1.1.1.1	R00624	Secondary alcohol + NAD+ <=> Ketone + NADH + H+	PP_2049, PP_2426, PP_2650, PP_2682, PP_2803, PP_3839, PP_4760	PP_2049 PP_2650 PP_2682 PP_2803 PP_3839 PP_4760	PP_2803 PP_3839
1.5.1.20	R01224	5-Methyltetrahydrofolate + NADP+ <=> 5,10-Methylenetetrahydrofolate + NADPH + H+	PP_4638, PP_4977	PP_4638	PP_4638
1.1.1.133	R02777	dTDP-6-deoxy-L-mannose + NADP+ <=> dTDP-4-dehydro-6-deoxy-L-mannose + NADPH + H+	PP_0500, PP_1784	PP_0500	PP_0500
5.1.3.2	R00291	UDP-glucose <=> UDP-D-galactose	PP_0501, PP_1800, PP_1803, PP_3129	PP_0501	PP_0501
5.3.1.8	R00772	D-Mannose 6-phosphate <=> D-Fructose 6-phosphate	PP_1277, PP_1776, PP_4860	PP_4860	PP_4860
5.1.3.8	R01207	N-Acetyl-D-glucosamine <=> N-Acetyl-D-mannosamine	PP_1014	PP_1014	PP_1014
5.2.1.8	R04273	Peptidylproline (omega=180) <=> Peptidylproline (omega=0)	PP_0403, PP_2304, PP_0605, PP_3070, PP_3079, PP_4541, PP_0684, PP_1714, PP_0776	PP_0403 PP_2304 PP_0605 PP_3070 PP_3079 PP_4541 PP_0684 PP_1714 PP_0776
2.4.1.-	R04016	Galactosylceramide + UDP-D-galactose <=> Digalactosylceramide + UDP	PP_4940, PP_5025	PP_4940 PP_5025	PP_4940
5.3.1.13	R01530	D-Arabinose 5-phosphate <=> D-Ribulose 5-phosphate	PP_0957, PP_1806	PP_1806	PP_1806
2.3.1.-	R00399	D-Alanine + Acetyl-CoA <=> 2-Amino-4-oxopentanoic acid + CoA	PP_0063, PP_1735, PP_0697, PP_4790, PP_0553	PP_0063 PP_1735 PP_0697 PP_4790 PP_0553	PP_0063 PP_1735 PP_0697 PP_4790 PP_0553
3.5.1.28	R04112	N-Acetylmuramoyl-Ala + H2O <=> N-Acetylmuramate + L-Alanine	PP_0130, PP_4897	PP_0130 PP_0789	PP_0130 PP_0789
3.2.1.-	R03616	3-beta-D-Galactosyl-sn-glycerol + H2O <=> Galactose + Glycerol	PP_2287, PP_4145, PP_2130, PP_4971,PP_4798, PP_4805, PP_4382, PP_4058	PP_2287 PP_4145 PP_2130 PP_4971 PP_4798 PP_4805 PP_4382 PP_4058	PP_2287 PP_4145 PP_2130 PP_4971 PP_4798 PP_4805 PP_4382 PP_4058
2.4.2.-	R08898	5-Phospho-alpha-D-ribose 1-diphosphate + Neamine <=> Diphosphate + 5''-Phosph ibostamycin	PP_5107, PP_0572	PP_5107 PP_0572	PP_5107 PP_0572
2.4.1.129	R06177	G10555 + G10557(n) <=> di-trans,poly-cis-Undecaprenyl diphosphate + G10557(n+1)	PP_1331, PP_3741	PP_1331 PP_3741
2.7.1.-	R06531	L-Threonine + ATP <=> L-Threonine O-3-phosphate + ADP	PP_0434	PP_0434	PP_0434
6.3.2.-	R09775	L-2-Aminoadipate + alpha-Aminoadipate carrier protein LysW + ATP <=> LysW-gamma-L-alpha-aminoadipate + ADP + thophosphate	PP_0547	PP_0547
2.4.1.187	R05566	UDP-N-acetyl-D-mannosamine + N-Acetyl-D-glucosaminyldiphosphoundecaprenol <=> UDP + N-Acetyl-beta-D-mannosaminyl-1,4-N-acetyl-D-glucosaminyldiphosphoundecaprenol	PP_3141	PP_3141	PP_3141
1.20.4.1	R05747	Arsenate ion + Glutaredoxin <=> Arsenite + Glutaredoxin disulfide + [O]	PP_1645, PP_1928, PP_2716	PP_1928	PP_1928
5.-.-.-	R08247	beta-D-Ribopyranose <=> beta-D-Ribofuranose	PP_0832	PP_0832	PP_0832
2.4.2.29	R03789	tRNA guanine + Queuine <=> tRNA queuine + Guanine	PP_0833	PP_0833
1.5.3.1	R00610	Sarcosine + H2O + Oxygen <=> Glycine + F maldehyde + Hydrogen peroxide	PP_0323, PP_2246	PP_2246	PP_0323 PP_2246
1.2.1.8	R02565	Betaine aldehyde + NAD+ + H2O <=> Betaine + NADH + 2 H+	PP_5063	PP_5063	PP_5063
1.1.99.1	R01025	Choline + Accept <=> Betaine aldehyde + Reduced accept + 2 [H]	PP_0056, PP_1949, PP_005608	PP_0056 PP_1949 PP_005608	PP_0056
3.6.1.-	R04621	2-Amino-4-hydroxy-6-(D-erythro-1,2,3-trihydroxypropyl)-7,8-dihydropteridine + thophosphate <=> Dihydroneopterin phosphate + H2O	PP_5146, PP_0260, PP_5310, PP_3893, PP_4873	PP_5146 PP_0260 PP_5310 PP_3893 PP_4873	PP_5146 PP_0260
4.2.1.68	R03688	L-Fuconate <=> 2-Dehydro-3-deoxy-L-fuconate + H2O	PP_2831	PP_2831	PP_2831
1.13.11.20	R00893	L-Cysteine + Oxygen <=> 3-Sulfino-L-alanine	PP_3216	PP_3216	PP_3216
6.5.1.1	R00381	ATP + DNA(n) + 5'-Phospho-DNA(m) <=> AMP + Diphosphate + DNA(n+m+2)	PP_3260, PP_1105	PP_3260 PP_1105
2.1.1.77	R04190	S-Adenosyl-L-methionine + Protein L-isoaspartate <=> S-Adenosyl-L-homocysteine + Protein L-isoaspartate methyl ester	PP_1621, PP_3231	PP_1621 PP_3231
2.1.1.-	R01159	L-Histidine + S-Adenosyl-L-methionine <=> N(pi)-Methyl-L-histidine + S-Adenosyl-L-homocysteine	PP_0632, PP_4985, PP_5019,PP_4719, PP_1655, PP_4879, PP_0850, PP_4648, PP_4143, PP_4818	PP_0632 PP_4985 PP_5019 PP_4719 PP_1655 PP_4879 PP_0850 PP_4648 PP_4143 PP_4818	PP_4985 PP_5019 PP_4719 PP_4143
2.7.7.8	R07282	RNA + thophosphate <=> RNA(n-1) + NDP	PP_4708	PP_4708
3.1.4.-	R07380	1-(1-Alkenyl)-sn-glycero-3-phosphoethanolamine + H2O <=> 1-(1-Alkenyl)-sn-glycerol + Ethanolamine phosphate	PP_0937	PP_0937
2.1.1.33	R00600	S-Adenosyl-L-methionine + tRNA guanine <=> S-Adenosyl-L-homocysteine + tRNA containing N7-methylguanine	PP_5103, PP_1464	PP_5103 PP_1464
2.1.1.35	R00594	S-Adenosyl-L-methionine + tRNA containing uridine at position 54 <=> S-Adenosyl-L-homocysteine + tRNA containing ribothymidine at position 54	PP_4654	PP_4654
4.2.1.-	R03937	Glutaconyl-1-CoA + H2O <=> 2-Hydroxyglutaryl-CoA	PP_1619	PP_1619	PP_1619
3.5.4.-	R06970	Cyromazine + H2O <=> N-Cyclopropylammeline + NH3	PP_1035	PP_1035	PP_1035
2.5.1.75	R01122	Dimethylallyl diphosphate + tRNA <=> Diphosphate + tRNA containing 6-isopentenyladenosine	PP_4895	PP_4895
2.7.7.56	R07285	tRNA + thophosphate <=> tRNA(n-1) + NDP	PP_5294	PP_5294
1.8.1.9	R02016	Thi edoxin + NADP+ <=> Thi edoxin disulfide + NADPH + H+	PP_0786, PP_4574	PP_4574	PP_4575
3.6.1.17	R00184	P1,P4-Bis(5'-adenosyl) tetraphosphate + H2O <=> ATP + AMP	PP_0428	PP_0428
2.4.2.1	R01561	Adenosine + thophosphate <=> Adenine + alpha-D-Ribose 1-phosphate	PP_5158	PP_5158	PP_5158
2.4.2.4	R01570	Thymidine + thophosphate <=> Thymine + 2-Deoxy-D-ribose 1-phosphate	PP_0788	PP_0788	PP_0788
1.3.1.2	R00978	5,6-Dihydrouracil + NADP+ <=> Uracil + NADPH + H+	PP_4038	PP_4038	PP_4038
3.5.2.2	R02269	5,6-Dihydrouracil + H2O <=> 3-Ureidopropionate	PP_4036	PP_4036	PP_4036
2.7.6.1	R01049	ATP + D-Ribose 5-phosphate <=> AMP + 5-Phospho-alpha-D-ribose 1-diphosphate	PP_0722, PP_2744	PP_2744	PP_2744
3.5.4.3	R01676	Guanine + H2O <=> Xanthine + NH3	PP_2584, PP_4281	PP_2584	PP_2584
2.7.4.8	R00332	ATP + GMP <=> ADP + GDP	PP_4469, PP_5296	PP_4469	PP_4469
3.5.2.14	R03187	ATP + N-Methylhydantoin + 2 H2O <=> ADP + thophosphate + N-Carbamoylsarcosine	PP_3514, PP_3515	PP_3514 PP_3515	PP_3514 PP_3515
3.6.1.8	R00087	ATP + H2O <=> AMP + Diphosphate	PP_1657	PP_1657	PP_1657
3.6.1.15	R00615	Thiamin diphosphate + H2O <=> Thiamin monophosphate + thophosphate	PP_5100	PP_5100	PP_5100
1.8.1.8	R03913	Protein dithiol + NAD+ <=> Protein disulfide + NADH + H+	PP_0561, PP_4235	PP_0561 PP_4235
2.9.1.1	R08219	L-Seryl-tRNA(Sec) + Selenophosph ic acid <=> L-Selenocysteinyl-tRNA(Sec) + thophosphate	PP_0493	PP_0493
3.1.1.29	R04238	N-Substituted aminoacyl-tRNA + H2O <=> N-Substituted amino acid + tRNA	PP_0720	PP_0720
3.5.1.88	R05635	F myl-L-methionyl peptide + H2O <=> Methionyl peptide + F mate	PP_0068, PP_4559	PP_0068 PP_4559
6.3.5.6	R04212	L-Asparaginyl-tRNA(Asn) + L-Glutamate + thophosphate + ADP <=> L-Aspartyl-tRNA(Asn) + L-Glutamine + ATP + H2O	PP_0613, PP_0931	PP_0613
2.4.99.-	R04660	CMP-N-acetylneuraminate + N-Acetylneuraminyl-D-galactosyl-N-acetyl-D-galactosaminyl-(N-acetylneuraminyl)-D-galactosyl-D-glucosylceramide <=> CMP + GT1a	PP_5142	PP_5142
2.5.1.17	R01492	ATP + Cob(I)alamin <=> Triphosphate + Cobamide coenzyme	PP_1349	PP_1349	PP_1349
1.8.4.12	R07607	Peptide-L-methionine + Thi edoxin disulfide + H2O <=> Peptide-L-methionine (R)-S-oxide + Thi edoxin	PP_1873	PP_1873
2.3.2.6	R03813	L-Leucyl-tRNA + Protein <=> tRNA + L-Leucyl-protein	PP_4005	PP_4005
2.3.2.8	R03862	L-Arginyl-tRNA(Arg) + Protein <=> tRNA(Arg) + L-Arginyl-protein	PP_4006	PP_4006
2.7.7.-	R02634	UDP-D-galacturonate + Diphosphate <=> 1-Phospho-alpha-D-galacturonate + UTP	PP_0388	PP_0388	PP_0388
3.1.1.61	R02624	Protein glutamate methyl ester + H2O <=> Protein glutamate + Methanol	PP_1493, PP_4337	PP_1493 PP_4337
2.1.1.80	R02623	S-Adenosyl-L-methionine + Protein glutamate <=> S-Adenosyl-L-homocysteine + Protein glutamate methyl ester	PP_1490, PP_3760, PP_4392	PP_1490 PP_3760 PP_4392
4.6.1.1	R00089	ATP <=> 3',5'-Cyclic AMP + Diphosphate	PP_5187, PP_5222	PP_5187	PP_5187
3.1.4.17	R03259	3',5'-Cyclic nucleotide + H2O <=> Nucleoside 5'-phosphate	PP_4917	PP_4917
1.-.-.-	R04265	CDP-3,6-dideoxy-D-glucose + NADP+ <=> CDP-4-dehydro-3,6-dideoxy-D-glucose + NADPH + H+	PP_1981	PP_1981	PP_1981
4.1.99.3	R08765	Thymine dimer <=> Two thymine residues (in DNA)	PP_0739	PP_0739
3.1.3.18	R01334	2-Phosphoglycolate + H2O <=> Glycolate + thophosphate	PP_0094, PP_0416	PP_0094	PP_0094
2.1.1.37	R04858	S-Adenosyl-L-methionine + DNA cytosine <=> S-Adenosyl-L-homocysteine + DNA 5-methylcytosine	PP_3912	PP_3912
2.7.7.7	R00375	dATP + DNA + H2O <=> Diphosphate + DNA + dAMP	PP_1203, PP_3119, PP_1606, PP_4768, PP_4796, PP_1966, PP_4269	PP_1203 PP_3119 PP_1606 PP_4768 PP_4796 PP_1966 PP_4269
2.1.1.63	R04314	DNA containing 6-O-methylguanine + Protein L-cysteine <=> Protein S-methyl-L-cysteine + DNA containing guanine	PP_0706, PP_3017	PP_0706 PP_3017
6.5.1.2	R00382	NAD+ + DNA(n) + 5'-Phospho-DNA(m) <=> AMP + Nicotinamide D-ribonucleotide + DNA(n+m+2) + H+	PP_4274, PP_4968	PP_4274 PP_4968
2.1.1.72	R02961	S-Adenosyl-L-methionine + DNA adenine <=> S-Adenosyl-L-homocysteine + DNA 6-methylaminopurine	PP_4741	PP_4741
2.7.8.-	R01503	CDP-ethanolamine + N-Acylsphingosine <=> CMP + Ceramide phosphoethanolamine	PP_0892, PP_3264, PP_5276, PP_5364	PP_0892 PP_5276	PP_5276 PP_5364
2.7.8.8	R01800	CDP-diacylglycerol + L-Serine <=> CMP + Phosphatidylserine	PP_3664, PP_4677	PP_3664
1.2.1.3	R01752	D-Glyceraldehyde + NAD+ + H2O <=> D-Glycerate + NADH + H+	PP_0545, PP_0665, PP_0708, PP_1948, PP_2487, PP_2589, PP_2680, PP_3463, PP_3646, PP_5120, PP_5278, PP_5372	PP_0708 PP_1948 PP_2487 PP_3646 PP_5372	PP_0708 PP_1948 PP_2487 PP_3646 PP_5372
2.3.1.51	R02241	Phosphatidate + CoA <=> 1-Acyl-sn-glycerol 3-phosphate + Acyl-CoA	PP_0058, PP_0923, PP_1700, PP_1844	PP_0923 PP_1700 PP_1844	PP_0923 PP_1700 PP_1844
3.1.1.23	R01351	1-Acylglycerol + H2O <=> Glycerol + Fatty acid	PP_4551	PP_4551
3.1.1.5	R02746	1-Acyl-sn-glycero-3-phosphocholine + H2O <=> sn-glycero-3-Phosphocholine + Fatty acid	PP_4551, PP_5161	PP_4551 PP_5161
1.1.1.100	R02767	(3R)-3-Hydroxyacyl-[acyl-carrier protein] + NADP+ <=> 3-Oxoacyl-[acyl-carrier protein] + NADPH + H+	PP_0581, PP_1914, PP_1953, PP_2175, PP_2503, PP_2540, PP_2783	PP_1953 PP_2175 PP_2503 PP_2540
2.3.1.41	R02768	Acyl-[acyl-carrier protein] + Malonyl-[acyl-carrier protein] <=> 3-Oxoacyl-[acyl-carrier protein] + CO2 + Acyl-carrier protein	PP_1916, PP_2778, PP_2780, PP_2781	PP_2778 PP_2780 PP_2781
3.1.4.14	R01623	Acyl-carrier protein + H2O <=> Pantetheine 4'-phosphate + Apo-[acyl-carrier-protein]	PP_0922	PP_0922	PP_0922
1.3.1.10	R04430	Butyryl-[acp] + NADP+ <=> But-2-enoyl-[acyl-carrier protein] + NADPH + H+	PP_1852	PP_1852
1.3.1.9	R01403	Acyl-[acyl-carrier protein] + NAD+ <=> trans-2,3-Dehydroacyl-[acyl-carrier protein] + NADH + H+	PP_3827	PP_3827	PP_3827
4.2.1.17	R03224	(3R)-3-Hydroxyacyl-CoA <=> cis-2,3-Dehydroacyl-CoA + H2O	PP_1412, PP_2047, PP_2136, PP_3726, PP_3732	PP_3732	PP_3732
3.1.2.-	R05592	2-Ketocyclohexane-1-carboxyl-CoA + H2O <=> 6-Carboxyhexanoyl-CoA	PP_4762	PP_4762	PP_4762
1.1.1.30	R01361	(R)-3-Hydroxybutanoate + NAD+ <=> Acetoacetate + NADH + H+	PP_2784, PP_3073	PP_2784
6.2.1.16	R01357	ATP + Acetoacetate + CoA <=> AMP + Diphosphate + Acetoacetyl-CoA	PP_3071, PP_3458, PP_4063	PP_3458 PP_4063
1.7.1.4	R00787	NH4OH + 3 NAD+ + H2O <=> Nitrite + 3 NADH + 3 H+	PP_1705, PP_3175	PP_3175
1.4.7.1	R00021	2 L-Glutamate + 2 Oxidized ferredoxin <=> L-Glutamine + 2-Oxoglutarate + 2 Reduced ferredoxin + 2 H+	PP_0269, PP_1060	PP_0269 PP_1060
2.7.7.42	R03473	ATP + [L-Glutamate:ammonia ligase (ADP-f ming)] <=> Diphosphate + Adenylyl-[L-glutamate:ammonia ligase (ADP-f ming)]	PP_0340	PP_0340
2.7.7.59	R04733	UTP + [Protein-PII] <=> Diphosphate + Uridylyl-[protein-PII]	PP_1589	PP_1589
1.14.13.-	R01452	Cholesterol + Oxygen + NADPH + H+ <=> Cholesterol-5alpha,6alpha-epoxide + NADP+ + H2O	PP_1957, PP_3208, PP_3737	PP_1957 PP_3208	PP_1957 PP_3208
1.5.5.1	R04433	Reduced electron-transferring flavoprotein + Ubiquinone + 2 [H] <=> Electron-transferring flavoprotein + Ubiquinol	PP_4203	PP_4203
1.8.99.2	R04927	2 Ferricytochrome c + Selenite + AMP <=> 2 Ferrocytochrome c + Adenylylselenate	PP_0206,PP_0205	PP_0206 PP_0205	PP_0206
1.4.99.1	R01342	alpha-Amino acid + H2O + Accept <=> 2-Oxo acid + NH3 + Reduced accept + 2 [H]	PP_3596, PP_4311, PP_4434, PP_5270	PP_3596 PP_4311
1.6.5.5	R02364	2 Quinone + NADPH + H+ <=> 2 Semiquinone + NADP+ + 2 [H]	PP_0072, PP_2827, PP_3606, PP_5210	PP_2827 PP_3606 PP_5210	PP_2827 PP_3606 PP_5210
1.18.1.2	R01195	2 Reduced ferredoxin + NADP+ + H+ <=> 2 Oxidized ferredoxin + NADPH	PP_1638, PP_4646	PP_4646
1.2.1.2	R00519	F mate + NAD+ <=> H+ + CO2 + NADH	PP_0257, PP_1080	PP_0257 PP_1080
3.1.6.6	R01028	Choline sulfate + H2O + H+ <=> Choline + Sulfate	PP_0077	PP_0077	PP_0077
1.16.3.1	R00078	Oxygen + 4 Fe2+ + 4 H+ <=> 4 Fe3+ + 2 H2O	PP_1210	PP_1210	PP_1210
2.5.1.18	R03522	RX + Glutathione <=> Halide + R-S-Glutathione	PP_1347, PP_2933, PP_4104, PP_1162, PP_1821, PP_3742, PP_3998	PP_1347 PP_2933 PP_4104 PP_1162 PP_1821 PP_3742 PP_3998
1.14.12.17	R05724	2 Nitric oxide + 2 Oxygen + NADH + H+ <=> 2 Nitrate + NAD+	PP_0808	PP_0808	PP_0808
3.1.2.12	R00527	S-F mylglutathione + H2O <=> F mate + Glutathione	PP_1617	PP_1617	PP_1617
1.1.1.284	R06983	S-(Hydroxymethyl)glutathione + NAD+ <=> S-F mylglutathione + NADH + H+	PP_1616	PP_1616	PP_1616
2.7.11.1	R03632	ATP + Protamine <=> ADP + O-Phosphoprotamine	PP_2166, PP_4363	PP_2166 PP_4363	PP_2166 PP_4363
1.14.13.82	R05274	Vanillate + Oxygen + NADH + H+ <=> 3,4-Dihydroxybenzoate + NAD+ + H2O + F maldehyde	PP_3212, PP_3736	PP_3212
3.1.1.24	R02991	2-Oxo-2,3-dihydrofuran-5-acetate + H2O <=> 3-Oxoadipate	PP_1380, PP_3645, PP_4540	PP_3645 PP_4540
1.13.11.1	R00817	Catechol + Oxygen <=> cis,cis-Muconate	PP_3166, PP_3713	PP_3166	PP_3166
5.2.1.1	R01087	Maleic acid <=> Fumarate	PP_3942	PP_3942	PP_3942
2.6.1.1	R00355	L-Aspartate + 2-Oxoglutarate <=> Oxaloacetate + L-Glutamate	PP_0486, PP_0858, PP_1109, PP_1872, PP_2642, PP_2948, PP_3544, PP_3750, PP_3786, PP_4197, PP_5275, PP_5342	PP_0486 PP_0858 PP_1109 PP_2642 PP_2948 PP_3544 PP_3750 PP_3786 PP_4197 PP_5275 PP_5342
2.4.2.17	R01071	1-(5-Phospho-D-ribosyl)-ATP + Diphosphate <=> ATP + 5-Phospho-alpha-D-ribose 1-diphosphate	PP_4890	PP_4890	PP_4890
2.6.1.19	R01648	4-Aminobutanoate + 2-Oxoglutarate <=> Succinate semialdehyde + L-Glutamate	PP_0214, PP_4108, PP_4421	PP_4108 PP_4421
3.5.1.94	R07419	gamma-Glutamyl-gamma-aminobutyrate + H2O <=> 4-Aminobutanoate + L-Glutamate	PP_2179	PP_2179	PP_2179
4.3.2.1	R01086	N-(L-Arginino)succinate <=> Fumarate + L-Arginine	PP_0184, PP_0730	PP_0730
6.3.2.29	R09592	ATP + [L-Asp(4-L-Arg)]n + L-Aspartate <=> ADP + thophosphate + [L-Asp(4-L-Arg)]n-L-Asp	PP_1749	PP_1749
2.1.1.10	R00650	S-Adenosyl-L-methionine + L-Homocysteine <=> S-Adenosyl-L-homocysteine + L-Methionine	PP_0658, PP_2776	PP_0658 PP_2776	PP_0658 PP_2776
2.3.1.30	R00586	L-Serine + Acetyl-CoA <=> O-Acetyl-L-serine + CoA	PP_0228, PP_0385, PP_0840, PP_3136	PP_0385 PP_3136	PP_3136
2.5.1.47	R03601	O-Acetyl-L-serine + Hydrogen selenide <=> L-Selenocysteine + Acetate	PP_1113, PP_4571	PP_1113	PP_1113 PP_4571
2.5.1.49	R00651	O-Acetyl-L-homoserine + Methanethiol <=> L-Methionine + Acetate	PP_0875, PP_2001, PP_2528, PP_2549, PP_4548	PP_0875 PP_2549 PP_4548
1.1.1.3	R01773	L-Homoserine + NAD+ <=> L-Aspartate 4-semialdehyde + NADH + H+	PP_0664, PP_1470	PP_0664	PP_0664
4.4.1.8	R01285	Cystathionine + H2O <=> L-Homocysteine + NH3 + Pyruvate	PP_4348	PP_4348	PP_4348
3.3.1.1	R00192	S-Adenosyl-L-homocysteine + H2O <=> Adenosine + L-Homocysteine	PP_4976	PP_4976
1.2.1.11	R02291	L-Aspartate 4-semialdehyde + thophosphate + NADP+ <=> 4-Phospho-L-aspartate + NADPH + H+	PP_1147, PP_1989, PP_1992	PP_1147
1.2.1.31	R03098	L-2-Aminoadipate + ATP <=> L-2-Aminoadipate adenylate + Diphosphate	PP_2563	PP_2563	PP_2563
3.5.3.3	R01566	Creatine + H2O <=> Sarcosine + Urea	PP_3667	PP_3667	PP_3667
3.5.1.59	R01563	N-Carbamoylsarcosine + H2O <=> Sarcosine + CO2 + NH3	PP_3941	PP_3941	PP_3941
4.1.3.4	R01360	(S)-3-Hydroxy-3-methylglutaryl-CoA <=> Acetyl-CoA + Acetoacetate	PP_3393, PP_3394, PP_3540	PP_3393 PP_3394	PP_3394
2.6.1.66	R01215	L-Valine + Pyruvate <=> 3-Methyl-2-oxobutanoic acid + L-Alanine	PP_3721, PP_4692	PP_3721 PP_4692	PP_3721 PP_4692
3.1.2.4	R03158	3-Hydroxypropanoate + CoA <=> 3-Hydroxypropionyl-CoA + H2O	PP_3491	PP_3491	PP_3491
4.-.-.-	R09305	7,9,12-Octaketide intermediate 3 <=> Octaketide bicyclic intermediate + H2O	PP_2170	PP_2170	PP_2170
3.3.2.1	R03037	Isoch ismate + H2O <=> (2S,3S)-2,3-Dihydro-2,3-dihydroxybenzoate + Pyruvate	PP_1826, PP_2233, PP_3806	PP_1826 PP_2233 PP_3806	PP_1826 PP_2233 PP_3806
1.5.1.2	R01248	L-Proline + NAD+ <=> (S)-1-Pyrroline-5-carboxylate + NADH + H+	PP_3778, PP_5095	PP_3778
3.4.11.5	R00135	Peptide + H2O <=> L-Proline + Peptide	PP_5028	PP_5028
5.1.1.8	R03296	Hydroxyproline <=> cis-4-Hydroxy-D-proline	PP_1258	PP_1258	PP_1258
3.1.3.3	R00582	O-Phospho-L-serine + H2O <=> L-Serine + thophosphate	PP_1721, PP_4909, PP_5130, PP_5147	PP_1721 PP_5130 PP_5147
1.11.1.15	R07180	ROOH + 2 Thiol-containing reductant <=> Alcohol + H2O + Oxidized thiol-containing reductant	PP_3587, PP_1235	PP_3587 PP_1235
3.1.6.1	R01243	Aryl sulfate + H2O <=> Phenol + Sulfate	PP_3352, PP_3631	PP_3631	PP_3631
1.14.11.17	R05320	Taurine + 2-Oxoglutarate + Oxygen <=> Sulfite + Aminoacetaldehyde + Succinate + CO2	PP_0169, PP_0230, PP_4466	PP_4466	PP_4466
1.14.14.5	R07210	Alkanesulfonate + Reduced FMN + Oxygen <=> Aldehyde + FMN + Sulfite + H2O	PP_0238, PP_3219	PP_3219	PP_3219
1.2.1.10	R00228	Acetaldehyde + CoA + NAD+ <=> Acetyl-CoA + NADH + H+	PP_2682	PP_2682	PP_2682
2.6.1.18	R00907	L-Alanine + 3-Oxopropanoate <=> Pyruvate + beta-Alanine	PP_0596, PP_2180, PP_2588, PP_3718, PP_5182	PP_2180 PP_2588 PP_3718
3.1.1.17	R01519	D-Glucono-1,5-lactone + H2O <=> D-Gluconic acid	PP_1170	PP_1170	PP_1170
1.2.4.-	R04142	5-Acetamidopentanoate + NADH + H+ + CO2 <=> 6-Acetamido-2-oxohexanoate + NAD+ + H2O	PP_0554, PP_0555	PP_0554 PP_0555	PP_0554 PP_0555
6.4.1.1	R00344	ATP + Pyruvate + HCO3- + H+ <=> ADP + thophosphate + Oxaloacetate	PP_5347, PP_5346	PP_5347 PP_5346
4.1.1.49	R00341	ATP + Oxaloacetate <=> ADP + Phosphoenolpyruvate + CO2	PP_0253	PP_0253	PP_0253
2.2.1.1	R01067	D-Fructose 6-phosphate + D-Glyceraldehyde 3-phosphate <=> D-Erythrose 4-phosphate + D-Xylulose 5-phosphate	PP_5367	PP_5367
1.1.99.14	R00476	Glycolate + Accept <=> Glyoxylate + Reduced accept + 2 [H]	PP_3747, PP_3746	PP_3747 PP_3746	PP_3747 PP_3746
1.1.1.79	R00465	Glycolate + NADP+ <=> Glyoxylate + NADPH + H+	PP_1261	PP_1261	PP_1261
3.2.1.1	R02108	Starch(n+m) + H2O <=> Dextrin(m) + Starch	PP_4060	PP_4060
5.4.99.15	R01824	Amylose + H2O <=> 1-alpha-D-{(1,4)-alpha-D-Glucosyl}(n-1)-alpha-D-glucopyranoside(n-2)	PP_4053	PP_4053
2.4.1.18	R02110	Amylose(2n) <=> Starch	PP_4058	PP_4058
3.2.1.3	R01790	Starch + 2 H2O <=> 2 alpha-D-Glucose + Starch(n-1)	PP_4041	PP_4041
2.4.1.25	R05196	Amylose + n D-Glucose <=> n Maltose	PP_4052	PP_4052
2.3.1.79	R01556	Acetyl-CoA + Maltose <=> CoA + Acetyl-maltose	PP_5163	PP_5163	PP_5163
1.1.1.274	R05823	2-Keto-D-gluconic acid + NADP+ <=> 2,5-Didehydro-D-gluconate + NADPH + H+	PP_2368	PP_2368	PP_2368
1.13.11.9	R03204	2,5-dihydroxypyridine+oxygen --> H++N-f mylmaleamate	PP_3945	PP_3945	PP_3945
1.2.1.26	R00264	2,5-dioxopentanoate+H2O+NADP+ --> 2-oxoglutarate+NADPH+(2.0)H+	PP_3602, PP_1256	PP_3602 PP_1256	PP_3602 PP_1256
