# Supplementary material for: Pathway-Consensus Approach to Metabolic Network Reconstruction for Pseudomonas putida KT2440 by Systematic Comparison of Published Models
Source: PLoS One. 2017 Jan 13;12(1):e0169437. doi: 10.1371/journal.pone.0169437 (PMC5234801; doi:10.1371/journal.pone.0169437)
Supplement: S8 File — (XML) [file pone.0169437.s015.xml]

<?xml version="1.0" encoding="UTF-8"?>
<sbml xmlns="http://www.sbml.org/sbml/level2" level="2" version="1">
  <model>
    <listOfUnitDefinitions>
      <unitDefinition id="mmol_per_gDW_per_hr">
        <listOfUnits>
          <unit kind="mole" exponent="1" scale="-3" multiplier="1" offset="0"/>
          <unit kind="gram" exponent="-1" scale="0" multiplier="1" offset="0"/>
          <unit kind="second" exponent="-1" scale="0" multiplier="0.000277777777777778" offset="0"/>
        </listOfUnits>
      </unitDefinition>
    </listOfUnitDefinitions>
    <listOfCompartments>
      <compartment id="Extra_organism"/>
	  <compartment id="Cytosol" outside="Extra_organism"/>
    </listOfCompartments>
    <listOfSpecies>
      <species id="C02130" name="6-O-Acetyl-alpha-D-glucopyranosyl-(1-&gt;4)-D-glucose" compartment="Cytosol" hasOnlySubstanceUnits="false" boundaryCondition="false" constant="false">
      </species>
      <species id="C03087" name="5-Acetamidopentanoate" compartment="Cytosol" hasOnlySubstanceUnits="false" boundaryCondition="false" constant="false">
      </species>
      <species id="C05548" name="2-Oxo-6-acetamidocaproate" compartment="Cytosol" hasOnlySubstanceUnits="false" boundaryCondition="false" constant="false">
      </species>
      <species id="C15521" name="Alkanesulfonate" compartment="Cytosol" hasOnlySubstanceUnits="false" boundaryCondition="false" constant="false">
      </species>
      <species id="C01847" name="FMNH2" compartment="Cytosol" hasOnlySubstanceUnits="false" boundaryCondition="false" constant="false">
      </species>
      <species id="C00071" name="Aldehyde" compartment="Cytosol" hasOnlySubstanceUnits="false" boundaryCondition="false" constant="false">
      </species>
      <species id="C00850" name="Aryl sulfate" compartment="Cytosol" hasOnlySubstanceUnits="false" boundaryCondition="false" constant="false">
      </species>
      <species id="C15584" name="Phenol" compartment="Cytosol" hasOnlySubstanceUnits="false" boundaryCondition="false" constant="false">
      </species>
      <species id="C01157" name="Hydroxyproline" compartment="Cytosol" hasOnlySubstanceUnits="false" boundaryCondition="false" constant="false">
      </species>
      <species id="C03440" name="cis-4-Hydroxy-D-proline" compartment="Cytosol" hasOnlySubstanceUnits="false" boundaryCondition="false" constant="false">
      </species>
      <species id="C00885" name="Isochorismate" compartment="Cytosol" hasOnlySubstanceUnits="false" boundaryCondition="false" constant="false">
      </species>
      <species id="C04171" name="(2S,3S)-2,3-Dihydro-2,3-dihydroxybenzoate" compartment="Cytosol" hasOnlySubstanceUnits="false" boundaryCondition="false" constant="false">
      </species>
      <species id="C18329" name="7,9,12-Octaketide intermediate 3" compartment="Cytosol" hasOnlySubstanceUnits="false" boundaryCondition="false" constant="false">
      </species>
      <species id="C18353" name="Octaketide bicyclic intermediate" compartment="Cytosol" hasOnlySubstanceUnits="false" boundaryCondition="false" constant="false">
      </species>
      <species id="C01013" name="3-Hydroxypropanoate" compartment="Cytosol" hasOnlySubstanceUnits="false" boundaryCondition="false" constant="false">
      </species>
      <species id="C05668" name="3-Hydroxypropanoyl coenzymeA" compartment="Cytosol" hasOnlySubstanceUnits="false" boundaryCondition="false" constant="false">
      </species>
      <species id="C00141" name="2-Keto-3-methylbutyric acid" compartment="Cytosol" hasOnlySubstanceUnits="false" boundaryCondition="false" constant="false">
      </species>
      <species id="C00300" name="alpha-Methylguanidino acetic acid" compartment="Cytosol" hasOnlySubstanceUnits="false" boundaryCondition="false" constant="false">
      </species>
      <species id="C05560" name="5-Adenylyl-2-aminoadipate" compartment="Cytosol" hasOnlySubstanceUnits="false" boundaryCondition="false" constant="false">
      </species>
      <species id="C00617" name="UDP-D-galacturonate" compartment="Cytosol" hasOnlySubstanceUnits="false" boundaryCondition="false" constant="false">
      </species>
      <species id="C04037" name="1-Phospho-alpha-D-galacturonate" compartment="Cytosol" hasOnlySubstanceUnits="false" boundaryCondition="false" constant="false">
      </species>
      <species id="C03598" name="CDP-3,6-dideoxy-D-glucose" compartment="Cytosol" hasOnlySubstanceUnits="false" boundaryCondition="false" constant="false">
      </species>
      <species id="C04297" name="CDP-3,6-dideoxy-D-erythro-hexos-4-ulose" compartment="Cytosol" hasOnlySubstanceUnits="false" boundaryCondition="false" constant="false">
      </species>
      <species id="C00378" name="Vitamin B1" compartment="Cytosol" hasOnlySubstanceUnits="false" boundaryCondition="false" constant="false">
      </species>
      <species id="C01279" name="4-Amino-2-methyl-5-pyrimidinemethanol" compartment="Cytosol" hasOnlySubstanceUnits="false" boundaryCondition="false" constant="false">
      </species>
      <species id="C04294" name="4-Methyl-5-(2&apos;-hydroxyethyl)-thiazole" compartment="Cytosol" hasOnlySubstanceUnits="false" boundaryCondition="false" constant="false">
      </species>
      <species id="C06509" name="Adenosyl cobinamide phosphate" compartment="Cytosol" hasOnlySubstanceUnits="false" boundaryCondition="false" constant="false">
      </species>
      <species id="C06510" name="Adenosine-GDP-cobinamide" compartment="Cytosol" hasOnlySubstanceUnits="false" boundaryCondition="false" constant="false">
      </species>
      <species id="C01185" name="beta-Nicotinate D-ribonucleotide" compartment="Cytosol" hasOnlySubstanceUnits="false" boundaryCondition="false" constant="false">
      </species>
      <species id="C05841" name="Nicotinate D-ribonucleoside" compartment="Cytosol" hasOnlySubstanceUnits="false" boundaryCondition="false" constant="false">
      </species>
      <species id="C03479" name="5-Formyltetrahydrofolate" compartment="Cytosol" hasOnlySubstanceUnits="false" boundaryCondition="false" constant="false">
      </species>
      <species id="C02686" name="Cerebroside" compartment="Cytosol" hasOnlySubstanceUnits="false" boundaryCondition="false" constant="false">
      </species>
      <species id="C06126" name="Digalactosylceramide" compartment="Cytosol" hasOnlySubstanceUnits="false" boundaryCondition="false" constant="false">
      </species>
      <species id="C03341" name="2-Amino-4-oxopentanoate" compartment="Cytosol" hasOnlySubstanceUnits="false" boundaryCondition="false" constant="false">
      </species>
      <species id="C05401" name="3-beta-D-Galactosyl-sn-glycerol" compartment="Cytosol" hasOnlySubstanceUnits="false" boundaryCondition="false" constant="false">
      </species>
      <species id="C01582" name="Galactose" compartment="Cytosol" hasOnlySubstanceUnits="false" boundaryCondition="false" constant="false">
      </species>
      <species id="C01441" name="Neamine" compartment="Cytosol" hasOnlySubstanceUnits="false" boundaryCondition="false" constant="false">
      </species>
      <species id="C18004" name="5&apos;&apos;-Phosphoribostamycin" compartment="Cytosol" hasOnlySubstanceUnits="false" boundaryCondition="false" constant="false">
      </species>
      <species id="C12147" name="L-Threonine O-3-phosphate" compartment="Cytosol" hasOnlySubstanceUnits="false" boundaryCondition="false" constant="false">
      </species>
      <species id="C02999" name="N-Acetyl-D-muramoyl-L-alanine" compartment="Cytosol" hasOnlySubstanceUnits="false" boundaryCondition="false" constant="false">
      </species>
      <species id="C02713" name="N-Acetyl-D-muramoate" compartment="Cytosol" hasOnlySubstanceUnits="false" boundaryCondition="false" constant="false">
      </species>
      <species id="C04881" name="N-Acetyl-beta-D-mannosaminyl-1,4-N-acetyl-D-glucosaminyldiphosphoundecaprenol" compartment="Cytosol" hasOnlySubstanceUnits="false" boundaryCondition="false" constant="false">
      </species>
      <species id="C08353" name="beta-D-Ribopyranose" compartment="Cytosol" hasOnlySubstanceUnits="false" boundaryCondition="false" constant="false">
      </species>
      <species id="C16639" name="beta-D-Ribofuranose" compartment="Cytosol" hasOnlySubstanceUnits="false" boundaryCondition="false" constant="false">
      </species>
      <species id="C00027" name="H2O2" compartment="Cytosol" hasOnlySubstanceUnits="false" boundaryCondition="false" constant="false">
      </species>
      <species id="C01720" name="L-Fuconate" compartment="Cytosol" hasOnlySubstanceUnits="false" boundaryCondition="false" constant="false">
      </species>
      <species id="C03827" name="2-Dehydro-3-deoxy-L-fuconate" compartment="Cytosol" hasOnlySubstanceUnits="false" boundaryCondition="false" constant="false">
      </species>
      <species id="C00606" name="3-Sulfinoalanine" compartment="Cytosol" hasOnlySubstanceUnits="false" boundaryCondition="false" constant="false">
      </species>
      <species id="C01152" name="1-Methylhistidine" compartment="Cytosol" hasOnlySubstanceUnits="false" boundaryCondition="false" constant="false">
      </species>
      <species id="C00021" name="S-Adenosylhomocysteine" compartment="Cytosol" hasOnlySubstanceUnits="false" boundaryCondition="false" constant="false">
      </species>
      <species id="C02411" name="4-Carboxybut-2-enoyl-CoA" compartment="Cytosol" hasOnlySubstanceUnits="false" boundaryCondition="false" constant="false">
      </species>
      <species id="C03058" name="2-Hydroxyglutaryl-CoA" compartment="Cytosol" hasOnlySubstanceUnits="false" boundaryCondition="false" constant="false">
      </species>
      <species id="C14147" name="Cyclopropylmelamine" compartment="Cytosol" hasOnlySubstanceUnits="false" boundaryCondition="false" constant="false">
      </species>
      <species id="C14148" name="N-Cyclopropylammeline" compartment="Cytosol" hasOnlySubstanceUnits="false" boundaryCondition="false" constant="false">
      </species>
      <species id="C00620" name="alpha-D-Ribose 1-phosphate" compartment="Cytosol" hasOnlySubstanceUnits="false" boundaryCondition="false" constant="false">
      </species>
      <species id="C00672" name="2-Deoxy-alpha-D-ribose 1-phosphate" compartment="Cytosol" hasOnlySubstanceUnits="false" boundaryCondition="false" constant="false">
      </species>
      <species id="C02565" name="N-Methylhydantoin" compartment="Cytosol" hasOnlySubstanceUnits="false" boundaryCondition="false" constant="false">
      </species>
      <species id="C00008" name="Adenosine 5&apos;-diphosphate" compartment="Cytosol" hasOnlySubstanceUnits="false" boundaryCondition="false" constant="false">
      </species>
      <species id="C01043" name="N-Carbamoylsarcosine" compartment="Cytosol" hasOnlySubstanceUnits="false" boundaryCondition="false" constant="false">
      </species>
      <species id="C00570" name="CDP-ethanolamine" compartment="Cytosol" hasOnlySubstanceUnits="false" boundaryCondition="false" constant="false">
      </species>
      <species id="C00195" name="Ceramide" compartment="Cytosol" hasOnlySubstanceUnits="false" boundaryCondition="false" constant="false">
      </species>
      <species id="C06062" name="Ceramide phosphoethanolamine" compartment="Cytosol" hasOnlySubstanceUnits="false" boundaryCondition="false" constant="false">
      </species>
      <species id="C00416" name="1,2-Diacyl-sn-glycerol 3-phosphate" compartment="Cytosol" hasOnlySubstanceUnits="false" boundaryCondition="false" constant="false">
      </species>
      <species id="C00681" name="1-Acyl-sn-glycerol 3-phosphate" compartment="Cytosol" hasOnlySubstanceUnits="false" boundaryCondition="false" constant="false">
      </species>
      <species id="C00040" name="Acyl coenzyme A" compartment="Cytosol" hasOnlySubstanceUnits="false" boundaryCondition="false" constant="false">
      </species>
      <species id="C00229" name="[Acyl-carrier protein]" compartment="Cytosol" hasOnlySubstanceUnits="false" boundaryCondition="false" constant="false">
      </species>
      <species id="C03688" name="Apo-[acyl-carrier-protein]" compartment="Cytosol" hasOnlySubstanceUnits="false" boundaryCondition="false" constant="false">
      </species>
      <species id="C00173" name="Acyl-[acyl-carrier protein]" compartment="Cytosol" hasOnlySubstanceUnits="false" boundaryCondition="false" constant="false">
      </species>
      <species id="C00693" name="trans-2,3-Dehydroacyl-[acyl-carrier protein]" compartment="Cytosol" hasOnlySubstanceUnits="false" boundaryCondition="false" constant="false">
      </species>
      <species id="C01086" name="(3R)-3-Hydroxyacyl-CoA" compartment="Cytosol" hasOnlySubstanceUnits="false" boundaryCondition="false" constant="false">
      </species>
      <species id="C01122" name="cis-2,3-Dehydroacyl-CoA" compartment="Cytosol" hasOnlySubstanceUnits="false" boundaryCondition="false" constant="false">
      </species>
      <species id="C09813" name="2-Ketocyclohexane-1-carboxyl-CoA" compartment="Cytosol" hasOnlySubstanceUnits="false" boundaryCondition="false" constant="false">
      </species>
      <species id="C00187" name="Cholest-5-en-3beta-ol" compartment="Cytosol" hasOnlySubstanceUnits="false" boundaryCondition="false" constant="false">
      </species>
      <species id="C15992" name="5,6alpha-Epoxy-5alpha-cholestan-3beta-ol" compartment="Cytosol" hasOnlySubstanceUnits="false" boundaryCondition="false" constant="false">
      </species>
      <species id="C05686" name="Adenosine-5&apos;-phosphoselenate" compartment="Cytosol" hasOnlySubstanceUnits="false" boundaryCondition="false" constant="false">
      </species>
      <species id="C15602" name="Quinone" compartment="Cytosol" hasOnlySubstanceUnits="false" boundaryCondition="false" constant="false">
      </species>
      <species id="C05309" name="Benzosemiquinone" compartment="Cytosol" hasOnlySubstanceUnits="false" boundaryCondition="false" constant="false">
      </species>
      <species id="C99999" name="[H]" compartment="Cytosol" hasOnlySubstanceUnits="false" boundaryCondition="false" constant="false">
      </species>
      <species id="C00919" name="Choline sulfate" compartment="Cytosol" hasOnlySubstanceUnits="false" boundaryCondition="false" constant="false">
      </species>
      <species id="C14818" name="Fe(II)" compartment="Cytosol" hasOnlySubstanceUnits="false" boundaryCondition="false" constant="false">
      </species>
      <species id="C00533" name="Nitric oxide" compartment="Cytosol" hasOnlySubstanceUnits="false" boundaryCondition="false" constant="false">
      </species>
      <species id="C01609" name="Protamine" compartment="Cytosol" hasOnlySubstanceUnits="false" boundaryCondition="false" constant="false">
      </species>
      <species id="C02729" name="O-Phosphoprotamine" compartment="Cytosol" hasOnlySubstanceUnits="false" boundaryCondition="false" constant="false">
      </species>
      <species id="C02739" name="1-(5-Phospho-D-ribosyl)-ATP" compartment="Cytosol" hasOnlySubstanceUnits="false" boundaryCondition="false" constant="false">
      </species>
      <species id="C00119" name="5-Phospho-alpha-D-ribose 1-diphosphate" compartment="Cytosol" hasOnlySubstanceUnits="false" boundaryCondition="false" constant="false">
      </species>
      <species id="C15767" name="4-(Glutamylamino)butanoate" compartment="Cytosol" hasOnlySubstanceUnits="false" boundaryCondition="false" constant="false">
      </species>
      <species id="C0004" name="NADH" compartment="Cytosol" hasOnlySubstanceUnits="false" boundaryCondition="false" constant="false">
      </species>
      <species id="C0065" name="H+" compartment="Cytosol" hasOnlySubstanceUnits="false" boundaryCondition="false" constant="false">
      </species>
      <species id="C0007" name="Oxygen" compartment="Cytosol" hasOnlySubstanceUnits="false" boundaryCondition="false" constant="false">
      </species>
      <species id="C0009" name="Orthophosphate" compartment="Cytosol" hasOnlySubstanceUnits="false" boundaryCondition="false" constant="false">
      </species>
      <species id="C0008" name="ADP" compartment="Cytosol" hasOnlySubstanceUnits="false" boundaryCondition="false" constant="false">
      </species>
      <species id="C0002" name="ATP" compartment="Cytosol" hasOnlySubstanceUnits="false" boundaryCondition="false" constant="false">
      </species>
      <species id="C0003" name="NAD+" compartment="Cytosol" hasOnlySubstanceUnits="false" boundaryCondition="false" constant="false">
      </species>
      <species id="C0001" name="H2O" compartment="Cytosol" hasOnlySubstanceUnits="false" boundaryCondition="false" constant="false">
      </species>
      <species id="C0964" name="FADH2" compartment="Cytosol" hasOnlySubstanceUnits="false" boundaryCondition="false" constant="false">
      </species>
      <species id="C0015" name="FAD" compartment="Cytosol" hasOnlySubstanceUnits="false" boundaryCondition="false" constant="false">
      </species>
      <species id="C9315" name="Ubiquinol-8" compartment="Cytosol" hasOnlySubstanceUnits="false" boundaryCondition="false" constant="false">
      </species>
      <species id="C9314" name="Ubiquinone-8" compartment="Cytosol" hasOnlySubstanceUnits="false" boundaryCondition="false" constant="false">
      </species>
      <species id="C0108" name="Ferrocytochrome c" compartment="Cytosol" hasOnlySubstanceUnits="false" boundaryCondition="false" constant="false">
      </species>
      <species id="C0107" name="Ferricytochrome c" compartment="Cytosol" hasOnlySubstanceUnits="false" boundaryCondition="false" constant="false">
      </species>
      <species id="EC0065" name="H+[e]" compartment="Extra_organism" hasOnlySubstanceUnits="false" boundaryCondition="false" constant="false">
      </species>
      <species id="C0042" name="Glutathione" compartment="Cytosol" hasOnlySubstanceUnits="false" boundaryCondition="false" constant="false">
      </species>
      <species id="C3390" name="S-Sulfo-L-cysteine" compartment="Cytosol" hasOnlySubstanceUnits="false" boundaryCondition="false" constant="false">
      </species>
      <species id="C0082" name="L-Cysteine" compartment="Cytosol" hasOnlySubstanceUnits="false" boundaryCondition="false" constant="false">
      </species>
      <species id="C0109" name="Oxidized glutathione" compartment="Cytosol" hasOnlySubstanceUnits="false" boundaryCondition="false" constant="false">
      </species>
      <species id="C0079" name="Sulfite" compartment="Cytosol" hasOnlySubstanceUnits="false" boundaryCondition="false" constant="false">
      </species>
      <species id="C3090" name="Phenethylamine" compartment="Cytosol" hasOnlySubstanceUnits="false" boundaryCondition="false" constant="false">
      </species>
      <species id="C00601" name="Phenylacetaldehyde" compartment="Cytosol" hasOnlySubstanceUnits="false" boundaryCondition="false" constant="false">
      </species>
      <species id="C0957" name="NH4+" compartment="Cytosol" hasOnlySubstanceUnits="false" boundaryCondition="false" constant="false">
      </species>
      <species id="C0025" name="H2O2" compartment="Cytosol" hasOnlySubstanceUnits="false" boundaryCondition="false" constant="false">
      </species>
      <species id="C4345" name="Phenylacetic acid" compartment="Cytosol" hasOnlySubstanceUnits="false" boundaryCondition="false" constant="false">
      </species>
      <species id="C0118" name="Butanoyl-CoA" compartment="Cytosol" hasOnlySubstanceUnits="false" boundaryCondition="false" constant="false">
      </species>
      <species id="C0642" name="Crotonoyl-CoA" compartment="Cytosol" hasOnlySubstanceUnits="false" boundaryCondition="false" constant="false">
      </species>
      <species id="C0242" name="Uridine" compartment="Cytosol" hasOnlySubstanceUnits="false" boundaryCondition="false" constant="false">
      </species>
      <species id="C0342" name="C0342[c]" compartment="Cytosol" hasOnlySubstanceUnits="false" boundaryCondition="false" constant="false">
      </species>
      <species id="C0090" name="Uracil" compartment="Cytosol" hasOnlySubstanceUnits="false" boundaryCondition="false" constant="false">
      </species>
      <species id="C0099" name="D-Ribose 5-phosphate" compartment="Cytosol" hasOnlySubstanceUnits="false" boundaryCondition="false" constant="false">
      </species>
      <species id="C0029" name="Acetate" compartment="Cytosol" hasOnlySubstanceUnits="false" boundaryCondition="false" constant="false">
      </species>
      <species id="C0188" name="Acetyl phosphate" compartment="Cytosol" hasOnlySubstanceUnits="false" boundaryCondition="false" constant="false">
      </species>
      <species id="EC0954" name="Sodium[e]" compartment="Extra_organism" hasOnlySubstanceUnits="false" boundaryCondition="false" constant="false">
      </species>
      <species id="EC0048" name="Sulfate[e]" compartment="Extra_organism" hasOnlySubstanceUnits="false" boundaryCondition="false" constant="false">
      </species>
      <species id="C0954" name="Sodium" compartment="Cytosol" hasOnlySubstanceUnits="false" boundaryCondition="false" constant="false">
      </species>
      <species id="C0048" name="Sulfate" compartment="Cytosol" hasOnlySubstanceUnits="false" boundaryCondition="false" constant="false">
      </species>
      <species id="C00429" name="5,6-dihydrouracil" compartment="Cytosol" hasOnlySubstanceUnits="false" boundaryCondition="false" constant="false">
      </species>
      <species id="C0006" name="NADP+" compartment="Cytosol" hasOnlySubstanceUnits="false" boundaryCondition="false" constant="false">
      </species>
      <species id="C0005" name="NADPH" compartment="Cytosol" hasOnlySubstanceUnits="false" boundaryCondition="false" constant="false">
      </species>
      <species id="C1700" name="3-Ureidopropionate" compartment="Cytosol" hasOnlySubstanceUnits="false" boundaryCondition="false" constant="false">
      </species>
      <species id="C0221" name="Glycolaldehyde" compartment="Cytosol" hasOnlySubstanceUnits="false" boundaryCondition="false" constant="false">
      </species>
      <species id="C0136" name="Glycolate" compartment="Cytosol" hasOnlySubstanceUnits="false" boundaryCondition="false" constant="false">
      </species>
      <species id="C05989" name="3-Oxopropionyl-CoA" compartment="Cytosol" hasOnlySubstanceUnits="false" boundaryCondition="false" constant="false">
      </species>
      <species id="C0068" name="Malonyl-CoA" compartment="Cytosol" hasOnlySubstanceUnits="false" boundaryCondition="false" constant="false">
      </species>
      <species id="C3310" name="3-Hydroxypropionyl-CoA" compartment="Cytosol" hasOnlySubstanceUnits="false" boundaryCondition="false" constant="false">
      </species>
      <species id="C0389" name="Folic acid" compartment="Cytosol" hasOnlySubstanceUnits="false" boundaryCondition="false" constant="false">
      </species>
      <species id="C0085" name="Tetrahydrofolate" compartment="Cytosol" hasOnlySubstanceUnits="false" boundaryCondition="false" constant="false">
      </species>
      <species id="C0830" name="2-Hydroxy-3-oxopropanoate" compartment="Cytosol" hasOnlySubstanceUnits="false" boundaryCondition="false" constant="false">
      </species>
      <species id="C0215" name="D-Glycerate" compartment="Cytosol" hasOnlySubstanceUnits="false" boundaryCondition="false" constant="false">
      </species>
      <species id="C2688" name="4-Carboxy-2-hydroxyhexa-2,4-dienedioate" compartment="Cytosol" hasOnlySubstanceUnits="false" boundaryCondition="false" constant="false">
      </species>
      <species id="C04115" name="4-Carboxy-4-hydroxy-2-oxoadipate" compartment="Cytosol" hasOnlySubstanceUnits="false" boundaryCondition="false" constant="false">
      </species>
      <species id="C0032" name="Oxaloacetate" compartment="Cytosol" hasOnlySubstanceUnits="false" boundaryCondition="false" constant="false">
      </species>
      <species id="C0020" name="Pyruvate" compartment="Cytosol" hasOnlySubstanceUnits="false" boundaryCondition="false" constant="false">
      </species>
      <species id="C0530" name="Betaine" compartment="Cytosol" hasOnlySubstanceUnits="false" boundaryCondition="false" constant="false">
      </species>
      <species id="C0132" name="L-Homocysteine" compartment="Cytosol" hasOnlySubstanceUnits="false" boundaryCondition="false" constant="false">
      </species>
      <species id="C01026" name="Dimethylglycine" compartment="Cytosol" hasOnlySubstanceUnits="false" boundaryCondition="false" constant="false">
      </species>
      <species id="C0058" name="L-Methionine" compartment="Cytosol" hasOnlySubstanceUnits="false" boundaryCondition="false" constant="false">
      </species>
      <species id="C0054" name="Formaldehyde" compartment="Cytosol" hasOnlySubstanceUnits="false" boundaryCondition="false" constant="false">
      </species>
      <species id="C0176" name="Sarcosine" compartment="Cytosol" hasOnlySubstanceUnits="false" boundaryCondition="false" constant="false">
      </species>
      <species id="C0092" name="2-Oxobutanoate" compartment="Cytosol" hasOnlySubstanceUnits="false" boundaryCondition="false" constant="false">
      </species>
      <species id="C0319" name="Methanethiol" compartment="Cytosol" hasOnlySubstanceUnits="false" boundaryCondition="false" constant="false">
      </species>
      <species id="C11145" name="Methanesulfonate" compartment="Cytosol" hasOnlySubstanceUnits="false" boundaryCondition="false" constant="false">
      </species>
      <species id="C01455" name="Toluene" compartment="Cytosol" hasOnlySubstanceUnits="false" boundaryCondition="false" constant="false">
      </species>
      <species id="C00556" name="Benzyl alcohol" compartment="Cytosol" hasOnlySubstanceUnits="false" boundaryCondition="false" constant="false">
      </species>
      <species id="C00261" name="Benzaldehyde" compartment="Cytosol" hasOnlySubstanceUnits="false" boundaryCondition="false" constant="false">
      </species>
      <species id="C0148" name="Benzoate" compartment="Cytosol" hasOnlySubstanceUnits="false" boundaryCondition="false" constant="false">
      </species>
      <species id="C00249" name="Hexadecanoate" compartment="Cytosol" hasOnlySubstanceUnits="false" boundaryCondition="false" constant="false">
      </species>
      <species id="C0010" name="CoA" compartment="Cytosol" hasOnlySubstanceUnits="false" boundaryCondition="false" constant="false">
      </species>
      <species id="C0018" name="AMP" compartment="Cytosol" hasOnlySubstanceUnits="false" boundaryCondition="false" constant="false">
      </species>
      <species id="C0131" name="Palmitoyl-CoA" compartment="Cytosol" hasOnlySubstanceUnits="false" boundaryCondition="false" constant="false">
      </species>
      <species id="C00755" name="Vanillin" compartment="Cytosol" hasOnlySubstanceUnits="false" boundaryCondition="false" constant="false">
      </species>
      <species id="C3968" name="Vanillate" compartment="Cytosol" hasOnlySubstanceUnits="false" boundaryCondition="false" constant="false">
      </species>
      <species id="C00406" name="Feruloyl-CoA" compartment="Cytosol" hasOnlySubstanceUnits="false" boundaryCondition="false" constant="false">
      </species>
      <species id="C0022" name="Acetyl-CoA" compartment="Cytosol" hasOnlySubstanceUnits="false" boundaryCondition="false" constant="false">
      </species>
      <species id="C01494" name="Ferulate" compartment="Cytosol" hasOnlySubstanceUnits="false" boundaryCondition="false" constant="false">
      </species>
      <species id="C02666" name="Coniferyl aldehyde" compartment="Cytosol" hasOnlySubstanceUnits="false" boundaryCondition="false" constant="false">
      </species>
      <species id="C00590" name="Coniferol" compartment="Cytosol" hasOnlySubstanceUnits="false" boundaryCondition="false" constant="false">
      </species>
      <species id="C01571" name="Decanoate" compartment="Cytosol" hasOnlySubstanceUnits="false" boundaryCondition="false" constant="false">
      </species>
      <species id="C3059" name="Decanoyl-CoA" compartment="Cytosol" hasOnlySubstanceUnits="false" boundaryCondition="false" constant="false">
      </species>
      <species id="C0449" name="Phenylacetyl-CoA" compartment="Cytosol" hasOnlySubstanceUnits="false" boundaryCondition="false" constant="false">
      </species>
      <species id="C20062" name="2-(1,2-Epoxy-1,2-dihydrophenyl)acetyl-CoA" compartment="Cytosol" hasOnlySubstanceUnits="false" boundaryCondition="false" constant="false">
      </species>
      <species id="C14145" name="(3S)-3-Hydroxyadipyl-CoA" compartment="Cytosol" hasOnlySubstanceUnits="false" boundaryCondition="false" constant="false">
      </species>
      <species id="C1486" name="3-Oxoadipyl-CoA" compartment="Cytosol" hasOnlySubstanceUnits="false" boundaryCondition="false" constant="false">
      </species>
      <species id="C0758" name="N-Formyl-L-glutamate" compartment="Cytosol" hasOnlySubstanceUnits="false" boundaryCondition="false" constant="false">
      </species>
      <species id="C0047" name="Formate" compartment="Cytosol" hasOnlySubstanceUnits="false" boundaryCondition="false" constant="false">
      </species>
      <species id="C0023" name="L-Glutamate" compartment="Cytosol" hasOnlySubstanceUnits="false" boundaryCondition="false" constant="false">
      </species>
      <species id="C0017" name="S-Adenosyl-L-methionine" compartment="Cytosol" hasOnlySubstanceUnits="false" boundaryCondition="false" constant="false">
      </species>
      <species id="C0825" name="S-Adenosylmethioninamine" compartment="Cytosol" hasOnlySubstanceUnits="false" boundaryCondition="false" constant="false">
      </species>
      <species id="C0011" name="CO2" compartment="Cytosol" hasOnlySubstanceUnits="false" boundaryCondition="false" constant="false">
      </species>
      <species id="C9572" name="Phosphatidylethanolamine (PPU)" compartment="Cytosol" hasOnlySubstanceUnits="false" boundaryCondition="false" constant="false">
      </species>
      <species id="C0019" name="S-Adenosyl-L-homocysteine" compartment="Cytosol" hasOnlySubstanceUnits="false" boundaryCondition="false" constant="false">
      </species>
      <species id="Mypo" name="cyclopropane-phosphatidylethanolamine" compartment="Cytosol" hasOnlySubstanceUnits="false" boundaryCondition="false" constant="false">
      </species>
      <species id="EC0214" name="D-Gluconic acid[e]" compartment="Extra_organism" hasOnlySubstanceUnits="false" boundaryCondition="false" constant="false">
      </species>
      <species id="EC0475" name="2-Dehydro-D-gluconate[e]" compartment="Extra_organism" hasOnlySubstanceUnits="false" boundaryCondition="false" constant="false">
      </species>
      <species id="C9487" name="tRNA(Ala)" compartment="Cytosol" hasOnlySubstanceUnits="false" boundaryCondition="false" constant="false">
      </species>
      <species id="C0035" name="L-Alanine" compartment="Cytosol" hasOnlySubstanceUnits="false" boundaryCondition="false" constant="false">
      </species>
      <species id="C0012" name="Pyrophosphate" compartment="Cytosol" hasOnlySubstanceUnits="false" boundaryCondition="false" constant="false">
      </species>
      <species id="C9488" name="L-Alanyl-tRNA(Ala)" compartment="Cytosol" hasOnlySubstanceUnits="false" boundaryCondition="false" constant="false">
      </species>
      <species id="C0909" name="P1,P4-Bis(5-adenosyl) tetraphosphate" compartment="Cytosol" hasOnlySubstanceUnits="false" boundaryCondition="false" constant="false">
      </species>
      <species id="C0175" name="Adenosine" compartment="Cytosol" hasOnlySubstanceUnits="false" boundaryCondition="false" constant="false">
      </species>
      <species id="C3049" name="(S)-Hydroxydecanoyl-CoA" compartment="Cytosol" hasOnlySubstanceUnits="false" boundaryCondition="false" constant="false">
      </species>
      <species id="C3060" name="trans-Dec-2-enoyl-CoA" compartment="Cytosol" hasOnlySubstanceUnits="false" boundaryCondition="false" constant="false">
      </species>
      <species id="C3046" name="(S)-3-Hydroxytetradecanoyl-CoA" compartment="Cytosol" hasOnlySubstanceUnits="false" boundaryCondition="false" constant="false">
      </species>
      <species id="C9461" name="3-Oxotetradecanoyl-CoA" compartment="Cytosol" hasOnlySubstanceUnits="false" boundaryCondition="false" constant="false">
      </species>
      <species id="C0151" name="L-Valine" compartment="Cytosol" hasOnlySubstanceUnits="false" boundaryCondition="false" constant="false">
      </species>
      <species id="C0024" name="2-Oxoglutarate" compartment="Cytosol" hasOnlySubstanceUnits="false" boundaryCondition="false" constant="false">
      </species>
      <species id="C0121" name="3-Methyl-2-oxobutanoate" compartment="Cytosol" hasOnlySubstanceUnits="false" boundaryCondition="false" constant="false">
      </species>
      <species id="C2206" name="(2-Aminoethyl)phosphonate" compartment="Cytosol" hasOnlySubstanceUnits="false" boundaryCondition="false" constant="false">
      </species>
      <species id="C1994" name="Phosphonoacetaldehyde" compartment="Cytosol" hasOnlySubstanceUnits="false" boundaryCondition="false" constant="false">
      </species>
      <species id="C9262" name="acyl carrier protein" compartment="Cytosol" hasOnlySubstanceUnits="false" boundaryCondition="false" constant="false">
      </species>
      <species id="C9297" name="Malonyl-[acyl-carrier protein]" compartment="Cytosol" hasOnlySubstanceUnits="false" boundaryCondition="false" constant="false">
      </species>
      <species id="EC0035" name="L-Alanine[e]" compartment="Extra_organism" hasOnlySubstanceUnits="false" boundaryCondition="false" constant="false">
      </species>
      <species id="C2769" name="(2S,3R)-3-Hydroxybutane-1,2,3-tricarboxylate" compartment="Cytosol" hasOnlySubstanceUnits="false" boundaryCondition="false" constant="false">
      </species>
      <species id="C0036" name="Succinate" compartment="Cytosol" hasOnlySubstanceUnits="false" boundaryCondition="false" constant="false">
      </species>
      <species id="C0129" name="L-Asparagine" compartment="Cytosol" hasOnlySubstanceUnits="false" boundaryCondition="false" constant="false">
      </species>
      <species id="C0041" name="L-Aspartate" compartment="Cytosol" hasOnlySubstanceUnits="false" boundaryCondition="false" constant="false">
      </species>
      <species id="C0404" name="(R)-Pantoate" compartment="Cytosol" hasOnlySubstanceUnits="false" boundaryCondition="false" constant="false">
      </species>
      <species id="C0702" name="2-Dehydropantoate" compartment="Cytosol" hasOnlySubstanceUnits="false" boundaryCondition="false" constant="false">
      </species>
      <species id="C0112" name="IMP" compartment="Cytosol" hasOnlySubstanceUnits="false" boundaryCondition="false" constant="false">
      </species>
      <species id="C0218" name="Hypoxanthine" compartment="Cytosol" hasOnlySubstanceUnits="false" boundaryCondition="false" constant="false">
      </species>
      <species id="C0101" name="5-Phospho-alpha-D-ribose 1-diphosphate" compartment="Cytosol" hasOnlySubstanceUnits="false" boundaryCondition="false" constant="false">
      </species>
      <species id="C0795" name="L-Histidinol phosphate" compartment="Cytosol" hasOnlySubstanceUnits="false" boundaryCondition="false" constant="false">
      </species>
      <species id="C0915" name="3-(Imidazol-4-yl)-2-oxopropyl phosphate" compartment="Cytosol" hasOnlySubstanceUnits="false" boundaryCondition="false" constant="false">
      </species>
      <species id="C0219" name="L-Homoserine" compartment="Cytosol" hasOnlySubstanceUnits="false" boundaryCondition="false" constant="false">
      </species>
      <species id="C0341" name="L-Aspartate 4-semialdehyde" compartment="Cytosol" hasOnlySubstanceUnits="false" boundaryCondition="false" constant="false">
      </species>
      <species id="EC0050" name="L-Arginine[e]" compartment="Extra_organism" hasOnlySubstanceUnits="false" boundaryCondition="false" constant="false">
      </species>
      <species id="C0062" name="L-Ornithine" compartment="Cytosol" hasOnlySubstanceUnits="false" boundaryCondition="false" constant="false">
      </species>
      <species id="C0050" name="L-Arginine" compartment="Cytosol" hasOnlySubstanceUnits="false" boundaryCondition="false" constant="false">
      </species>
      <species id="EC0062" name="L-Ornithine[e]" compartment="Extra_organism" hasOnlySubstanceUnits="false" boundaryCondition="false" constant="false">
      </species>
      <species id="C0788" name="8-Amino-7-oxononanoate" compartment="Cytosol" hasOnlySubstanceUnits="false" boundaryCondition="false" constant="false">
      </species>
      <species id="C0752" name="7,8-Diaminononanoate" compartment="Cytosol" hasOnlySubstanceUnits="false" boundaryCondition="false" constant="false">
      </species>
      <species id="C2672" name="S-Adenosyl-4-methylthio-2-oxobutanoate" compartment="Cytosol" hasOnlySubstanceUnits="false" boundaryCondition="false" constant="false">
      </species>
      <species id="C3055" name="Hexanoyl-CoA" compartment="Cytosol" hasOnlySubstanceUnits="false" boundaryCondition="false" constant="false">
      </species>
      <species id="C3052" name="3-Oxooctanoyl-CoA" compartment="Cytosol" hasOnlySubstanceUnits="false" boundaryCondition="false" constant="false">
      </species>
      <species id="C0077" name="D-Glucose 6-phosphate" compartment="Cytosol" hasOnlySubstanceUnits="false" boundaryCondition="false" constant="false">
      </species>
      <species id="C0895" name="D-Glucono-1,5-lactone 6-phosphate" compartment="Cytosol" hasOnlySubstanceUnits="false" boundaryCondition="false" constant="false">
      </species>
      <species id="C2612" name="N-(5-Phospho-D-ribosyl)anthranilate" compartment="Cytosol" hasOnlySubstanceUnits="false" boundaryCondition="false" constant="false">
      </species>
      <species id="C0091" name="Anthranilate" compartment="Cytosol" hasOnlySubstanceUnits="false" boundaryCondition="false" constant="false">
      </species>
      <species id="C3456" name="N2-Succinyl-L-glutamate 5-semialdehyde" compartment="Cytosol" hasOnlySubstanceUnits="false" boundaryCondition="false" constant="false">
      </species>
      <species id="C3455" name="N2-Succinyl-L-glutamate" compartment="Cytosol" hasOnlySubstanceUnits="false" boundaryCondition="false" constant="false">
      </species>
      <species id="C3047" name="(S)-3-Hydroxydodecanoyl-CoA" compartment="Cytosol" hasOnlySubstanceUnits="false" boundaryCondition="false" constant="false">
      </species>
      <species id="C3048" name="3-Oxododecanoyl-CoA" compartment="Cytosol" hasOnlySubstanceUnits="false" boundaryCondition="false" constant="false">
      </species>
      <species id="EC0071" name="Urea[e]" compartment="Extra_organism" hasOnlySubstanceUnits="false" boundaryCondition="false" constant="false">
      </species>
      <species id="C0071" name="Urea" compartment="Cytosol" hasOnlySubstanceUnits="false" boundaryCondition="false" constant="false">
      </species>
      <species id="C0100" name="D-Glyceraldehyde 3-phosphate" compartment="Cytosol" hasOnlySubstanceUnits="false" boundaryCondition="false" constant="false">
      </species>
      <species id="C0070" name="D-Fructose 6-phosphate" compartment="Cytosol" hasOnlySubstanceUnits="false" boundaryCondition="false" constant="false">
      </species>
      <species id="C0228" name="D-Erythrose 4-phosphate" compartment="Cytosol" hasOnlySubstanceUnits="false" boundaryCondition="false" constant="false">
      </species>
      <species id="C0190" name="D-Xylulose 5-phosphate" compartment="Cytosol" hasOnlySubstanceUnits="false" boundaryCondition="false" constant="false">
      </species>
      <species id="C2202" name="Undecaprenyl diphosphate" compartment="Cytosol" hasOnlySubstanceUnits="false" boundaryCondition="false" constant="false">
      </species>
      <species id="C0280" name="Undecaprenyl phosphate" compartment="Cytosol" hasOnlySubstanceUnits="false" boundaryCondition="false" constant="false">
      </species>
      <species id="C3058" name="trans-Tetradec-2-enoyl-CoA" compartment="Cytosol" hasOnlySubstanceUnits="false" boundaryCondition="false" constant="false">
      </species>
      <species id="C0193" name="10-Formyltetrahydrofolate" compartment="Cytosol" hasOnlySubstanceUnits="false" boundaryCondition="false" constant="false">
      </species>
      <species id="C2358" name="5-Phosphoribosylglycinamide" compartment="Cytosol" hasOnlySubstanceUnits="false" boundaryCondition="false" constant="false">
      </species>
      <species id="C2646" name="5-Phosphoribosyl-N-formylglycinamide" compartment="Cytosol" hasOnlySubstanceUnits="false" boundaryCondition="false" constant="false">
      </species>
      <species id="C9024" name="4,6-Dideoxy-4-oxo-dTDP-D-glucose" compartment="Cytosol" hasOnlySubstanceUnits="false" boundaryCondition="false" constant="false">
      </species>
      <species id="C0512" name="dTDP-4-dehydro-6-deoxy-L-mannose" compartment="Cytosol" hasOnlySubstanceUnits="false" boundaryCondition="false" constant="false">
      </species>
      <species id="C0923" name="2-Carboxy-2,5-dihydro-5-oxofuran-2-acetate" compartment="Cytosol" hasOnlySubstanceUnits="false" boundaryCondition="false" constant="false">
      </species>
      <species id="C2225" name="2-Oxo-2,3-dihydrofuran-5-acetate" compartment="Cytosol" hasOnlySubstanceUnits="false" boundaryCondition="false" constant="false">
      </species>
      <species id="C0094" name="CDP" compartment="Cytosol" hasOnlySubstanceUnits="false" boundaryCondition="false" constant="false">
      </species>
      <species id="C0051" name="CTP" compartment="Cytosol" hasOnlySubstanceUnits="false" boundaryCondition="false" constant="false">
      </species>
      <species id="C0785" name="(R)-3-Hydroxybutanoate" compartment="Cytosol" hasOnlySubstanceUnits="false" boundaryCondition="false" constant="false">
      </species>
      <species id="C0138" name="Acetoacetate" compartment="Cytosol" hasOnlySubstanceUnits="false" boundaryCondition="false" constant="false">
      </species>
      <species id="C9566" name="4a-hydroxytetrahydrobiopterin" compartment="Cytosol" hasOnlySubstanceUnits="false" boundaryCondition="false" constant="false">
      </species>
      <species id="C0223" name="Dihydrobiopterin" compartment="Cytosol" hasOnlySubstanceUnits="false" boundaryCondition="false" constant="false">
      </species>
      <species id="C0133" name="4-Hydroxybenzoate" compartment="Cytosol" hasOnlySubstanceUnits="false" boundaryCondition="false" constant="false">
      </species>
      <species id="C0208" name="Chorismate" compartment="Cytosol" hasOnlySubstanceUnits="false" boundaryCondition="false" constant="false">
      </species>
      <species id="C0206" name="Palmitate" compartment="Cytosol" hasOnlySubstanceUnits="false" boundaryCondition="false" constant="false">
      </species>
      <species id="C0076" name="Succinyl-CoA" compartment="Cytosol" hasOnlySubstanceUnits="false" boundaryCondition="false" constant="false">
      </species>
      <species id="C0621" name="3-Oxoadipate" compartment="Cytosol" hasOnlySubstanceUnits="false" boundaryCondition="false" constant="false">
      </species>
      <species id="C9564" name="ferrodoxin (reduced form 4:2)" compartment="Cytosol" hasOnlySubstanceUnits="false" boundaryCondition="false" constant="false">
      </species>
      <species id="C9563" name="ferrodoxin (oxidized form 4:2)" compartment="Cytosol" hasOnlySubstanceUnits="false" boundaryCondition="false" constant="false">
      </species>
      <species id="C0335" name="2,5-Dioxopentanoate" compartment="Cytosol" hasOnlySubstanceUnits="false" boundaryCondition="false" constant="false">
      </species>
      <species id="C2669" name="N-Succinyl-LL-2,6-diaminoheptanedioate" compartment="Cytosol" hasOnlySubstanceUnits="false" boundaryCondition="false" constant="false">
      </species>
      <species id="C2695" name="N-Succinyl-2-L-amino-6-oxoheptanedioate" compartment="Cytosol" hasOnlySubstanceUnits="false" boundaryCondition="false" constant="false">
      </species>
      <species id="C0142" name="Carbamoyl phosphate" compartment="Cytosol" hasOnlySubstanceUnits="false" boundaryCondition="false" constant="false">
      </species>
      <species id="C0268" name="L-Citrulline" compartment="Cytosol" hasOnlySubstanceUnits="false" boundaryCondition="false" constant="false">
      </species>
      <species id="EC0304" name="Xanthine[e]" compartment="Extra_organism" hasOnlySubstanceUnits="false" boundaryCondition="false" constant="false">
      </species>
      <species id="C0304" name="Xanthine" compartment="Cytosol" hasOnlySubstanceUnits="false" boundaryCondition="false" constant="false">
      </species>
      <species id="EC0067" name="L-Tyrosine[e]" compartment="Extra_organism" hasOnlySubstanceUnits="false" boundaryCondition="false" constant="false">
      </species>
      <species id="C0067" name="L-Tyrosine" compartment="Cytosol" hasOnlySubstanceUnits="false" boundaryCondition="false" constant="false">
      </species>
      <species id="C3054" name="3-Oxohexanoyl-CoA" compartment="Cytosol" hasOnlySubstanceUnits="false" boundaryCondition="false" constant="false">
      </species>
      <species id="C3053" name="(S)-Hydroxyhexanoyl-CoA" compartment="Cytosol" hasOnlySubstanceUnits="false" boundaryCondition="false" constant="false">
      </species>
      <species id="C3056" name="trans-Hex-2-enoyl-CoA" compartment="Cytosol" hasOnlySubstanceUnits="false" boundaryCondition="false" constant="false">
      </species>
      <species id="C2000" name="Shikimate 3-phosphate" compartment="Cytosol" hasOnlySubstanceUnits="false" boundaryCondition="false" constant="false">
      </species>
      <species id="C0059" name="Phosphoenolpyruvate" compartment="Cytosol" hasOnlySubstanceUnits="false" boundaryCondition="false" constant="false">
      </species>
      <species id="C0917" name="5-O-(1-Carboxyvinyl)-3-phosphoshikimate" compartment="Cytosol" hasOnlySubstanceUnits="false" boundaryCondition="false" constant="false">
      </species>
      <species id="C3581" name="D-Glucosamine 1-phosphate" compartment="Cytosol" hasOnlySubstanceUnits="false" boundaryCondition="false" constant="false">
      </species>
      <species id="C0282" name="D-Glucosamine 6-phosphate" compartment="Cytosol" hasOnlySubstanceUnits="false" boundaryCondition="false" constant="false">
      </species>
      <species id="C0163" name="3-Phospho-D-glycerate" compartment="Cytosol" hasOnlySubstanceUnits="false" boundaryCondition="false" constant="false">
      </species>
      <species id="C0195" name="1,3-Bisphospho-D-glycerate" compartment="Cytosol" hasOnlySubstanceUnits="false" boundaryCondition="false" constant="false">
      </species>
      <species id="EC0020" name="Pyruvate[e]" compartment="Extra_organism" hasOnlySubstanceUnits="false" boundaryCondition="false" constant="false">
      </species>
      <species id="C0227" name="D-Mannose 6-phosphate" compartment="Cytosol" hasOnlySubstanceUnits="false" boundaryCondition="false" constant="false">
      </species>
      <species id="C2126" name="N-(L-Arginino)succinate" compartment="Cytosol" hasOnlySubstanceUnits="false" boundaryCondition="false" constant="false">
      </species>
      <species id="C0104" name="Fumarate" compartment="Cytosol" hasOnlySubstanceUnits="false" boundaryCondition="false" constant="false">
      </species>
      <species id="C2663" name="3-Isopropylmalate" compartment="Cytosol" hasOnlySubstanceUnits="false" boundaryCondition="false" constant="false">
      </species>
      <species id="C2576" name="3-Carboxy-4-methyl-2-oxopentanoate" compartment="Cytosol" hasOnlySubstanceUnits="false" boundaryCondition="false" constant="false">
      </species>
      <species id="C2857" name="1-(5-Phospho-D-ribosyl)-5-amino-4-imidazolecarboxylate" compartment="Cytosol" hasOnlySubstanceUnits="false" boundaryCondition="false" constant="false">
      </species>
      <species id="C2890" name="1-(5-Phosphoribosyl)-5-amino-4-(N-succinocarboxamide)-imidazole" compartment="Cytosol" hasOnlySubstanceUnits="false" boundaryCondition="false" constant="false">
      </species>
      <species id="C3500" name="(S)-Methylmalonate semialdehyde" compartment="Cytosol" hasOnlySubstanceUnits="false" boundaryCondition="false" constant="false">
      </species>
      <species id="C2065" name="L-3-Amino-isobutanoate" compartment="Cytosol" hasOnlySubstanceUnits="false" boundaryCondition="false" constant="false">
      </species>
      <species id="C1626" name="2-Isopropylmalate" compartment="Cytosol" hasOnlySubstanceUnits="false" boundaryCondition="false" constant="false">
      </species>
      <species id="C1690" name="2-Isopropylmaleate" compartment="Cytosol" hasOnlySubstanceUnits="false" boundaryCondition="false" constant="false">
      </species>
      <species id="C0033" name="Glycine" compartment="Cytosol" hasOnlySubstanceUnits="false" boundaryCondition="false" constant="false">
      </species>
      <species id="C0122" name="5,10-Methylenetetrahydrofolate" compartment="Cytosol" hasOnlySubstanceUnits="false" boundaryCondition="false" constant="false">
      </species>
      <species id="C0506" name="5-Dehydro-4-deoxy-D-glucarate" compartment="Cytosol" hasOnlySubstanceUnits="false" boundaryCondition="false" constant="false">
      </species>
      <species id="C0254" name="Isocitrate" compartment="Cytosol" hasOnlySubstanceUnits="false" boundaryCondition="false" constant="false">
      </species>
      <species id="C2591" name="(R)-2,3-Dihydroxy-3-methylbutanoate" compartment="Cytosol" hasOnlySubstanceUnits="false" boundaryCondition="false" constant="false">
      </species>
      <species id="C3641" name="(R)-3-Hydroxy-3-methyl-2-oxobutanoate" compartment="Cytosol" hasOnlySubstanceUnits="false" boundaryCondition="false" constant="false">
      </species>
      <species id="C0234" name="HCO3" compartment="Cytosol" hasOnlySubstanceUnits="false" boundaryCondition="false" constant="false">
      </species>
      <species id="C9253" name="2-keto-4-methylthiobutyrate" compartment="Cytosol" hasOnlySubstanceUnits="false" boundaryCondition="false" constant="false">
      </species>
      <species id="C2711" name="Guanosine 3-diphosphate 5-triphosphate" compartment="Cytosol" hasOnlySubstanceUnits="false" boundaryCondition="false" constant="false">
      </species>
      <species id="C0889" name="Guanosine 3,5-bis(diphosphate)" compartment="Cytosol" hasOnlySubstanceUnits="false" boundaryCondition="false" constant="false">
      </species>
      <species id="C0958" name="dIDP" compartment="Cytosol" hasOnlySubstanceUnits="false" boundaryCondition="false" constant="false">
      </species>
      <species id="C0959" name="dITP" compartment="Cytosol" hasOnlySubstanceUnits="false" boundaryCondition="false" constant="false">
      </species>
      <species id="C0844" name="L-Glutamate 5-semialdehyde" compartment="Cytosol" hasOnlySubstanceUnits="false" boundaryCondition="false" constant="false">
      </species>
      <species id="C2394" name="(S)-1-Pyrroline-5-carboxylate" compartment="Cytosol" hasOnlySubstanceUnits="false" boundaryCondition="false" constant="false">
      </species>
      <species id="C0325" name="Dihydrofolate" compartment="Cytosol" hasOnlySubstanceUnits="false" boundaryCondition="false" constant="false">
      </species>
      <species id="C9260" name="5-phosphoribosyl-5-carboxyaminoimidazole" compartment="Cytosol" hasOnlySubstanceUnits="false" boundaryCondition="false" constant="false">
      </species>
      <species id="C0037" name="UDP-N-acetyl-D-glucosamine" compartment="Cytosol" hasOnlySubstanceUnits="false" boundaryCondition="false" constant="false">
      </species>
      <species id="C2789" name="UDP-N-acetyl-3-(1-carboxyvinyl)-D-glucosamine" compartment="Cytosol" hasOnlySubstanceUnits="false" boundaryCondition="false" constant="false">
      </species>
      <species id="C9319" name="Reduced thioredoxin" compartment="Cytosol" hasOnlySubstanceUnits="false" boundaryCondition="false" constant="false">
      </species>
      <species id="C0044" name="3-Phosphoadenylyl sulfate" compartment="Cytosol" hasOnlySubstanceUnits="false" boundaryCondition="false" constant="false">
      </species>
      <species id="C0045" name="Adenosine 3,5-bisphosphate" compartment="Cytosol" hasOnlySubstanceUnits="false" boundaryCondition="false" constant="false">
      </species>
      <species id="C9318" name="Oxidized thioredoxin" compartment="Cytosol" hasOnlySubstanceUnits="false" boundaryCondition="false" constant="false">
      </species>
      <species id="C2339" name="N6-(1,2-Dicarboxyethyl)-AMP" compartment="Cytosol" hasOnlySubstanceUnits="false" boundaryCondition="false" constant="false">
      </species>
      <species id="C0165" name="D-Ribulose 5-phosphate" compartment="Cytosol" hasOnlySubstanceUnits="false" boundaryCondition="false" constant="false">
      </species>
      <species id="C2062" name="Inorganic triphosphate" compartment="Cytosol" hasOnlySubstanceUnits="false" boundaryCondition="false" constant="false">
      </species>
      <species id="C2064" name="L-2,4-Diaminobutanoate" compartment="Cytosol" hasOnlySubstanceUnits="false" boundaryCondition="false" constant="false">
      </species>
      <species id="C0798" name="Orotidine 5-phosphate" compartment="Cytosol" hasOnlySubstanceUnits="false" boundaryCondition="false" constant="false">
      </species>
      <species id="C0240" name="Orotate" compartment="Cytosol" hasOnlySubstanceUnits="false" boundaryCondition="false" constant="false">
      </species>
      <species id="C0847" name="UDP-N-acetyl-D-mannosamine" compartment="Cytosol" hasOnlySubstanceUnits="false" boundaryCondition="false" constant="false">
      </species>
      <species id="EC0029" name="Acetate[e]" compartment="Extra_organism" hasOnlySubstanceUnits="false" boundaryCondition="false" constant="false">
      </species>
      <species id="C9285" name="Hexadecenoyl-ACP (n-C16:1ACP)" compartment="Cytosol" hasOnlySubstanceUnits="false" boundaryCondition="false" constant="false">
      </species>
      <species id="C9307" name="Palmitoyl-ACP (n-C16:0ACP)" compartment="Cytosol" hasOnlySubstanceUnits="false" boundaryCondition="false" constant="false">
      </species>
      <species id="C0290" name="dGMP" compartment="Cytosol" hasOnlySubstanceUnits="false" boundaryCondition="false" constant="false">
      </species>
      <species id="C0289" name="dGDP" compartment="Cytosol" hasOnlySubstanceUnits="false" boundaryCondition="false" constant="false">
      </species>
      <species id="C2817" name="1-(5-Phosphoribosyl)-5-amino-4-imidazolecarboxamide" compartment="Cytosol" hasOnlySubstanceUnits="false" boundaryCondition="false" constant="false">
      </species>
      <species id="C2849" name="1-(5-Phosphoribosyl)-5-formamido-4-imidazolecarboxamide" compartment="Cytosol" hasOnlySubstanceUnits="false" boundaryCondition="false" constant="false">
      </species>
      <species id="C0053" name="L-Serine" compartment="Cytosol" hasOnlySubstanceUnits="false" boundaryCondition="false" constant="false">
      </species>
      <species id="C8690" name="Cobalt-precorrin 6" compartment="Cytosol" hasOnlySubstanceUnits="false" boundaryCondition="false" constant="false">
      </species>
      <species id="C8691" name="Cobalt-dihydro-precorrin 6" compartment="Cytosol" hasOnlySubstanceUnits="false" boundaryCondition="false" constant="false">
      </species>
      <species id="C2029" name="2-trans-Dodecenoyl-CoA" compartment="Cytosol" hasOnlySubstanceUnits="false" boundaryCondition="false" constant="false">
      </species>
      <species id="C6536" name="Tetrahydrofolyl-[Glu](2)" compartment="Cytosol" hasOnlySubstanceUnits="false" boundaryCondition="false" constant="false">
      </species>
      <species id="EC0024" name="2-Oxoglutarate[e]" compartment="Extra_organism" hasOnlySubstanceUnits="false" boundaryCondition="false" constant="false">
      </species>
      <species id="C0284" name="D-Fructose 1,6-bisphosphate" compartment="Cytosol" hasOnlySubstanceUnits="false" boundaryCondition="false" constant="false">
      </species>
      <species id="C0093" name="Dihydroxyacetone phosphate" compartment="Cytosol" hasOnlySubstanceUnits="false" boundaryCondition="false" constant="false">
      </species>
      <species id="EC0023" name="L-Glutamate[e]" compartment="Extra_organism" hasOnlySubstanceUnits="false" boundaryCondition="false" constant="false">
      </species>
      <species id="C2927" name="UDP-N-acetylmuramoyl-L-alanyl-D-glutamyl-6-carboxy-L-lysyl-D-alanyl-D-alanine" compartment="Cytosol" hasOnlySubstanceUnits="false" boundaryCondition="false" constant="false">
      </species>
      <species id="C3428" name="Undecaprenyl-diphospho-N-acetylmuramoyl-L-alanyl-D-glutamyl-meso-2,6-diaminopimeloyl-D-alanyl-D-alanine" compartment="Cytosol" hasOnlySubstanceUnits="false" boundaryCondition="false" constant="false">
      </species>
      <species id="C0089" name="UMP" compartment="Cytosol" hasOnlySubstanceUnits="false" boundaryCondition="false" constant="false">
      </species>
      <species id="C0491" name="Xanthosine 5-phosphate" compartment="Cytosol" hasOnlySubstanceUnits="false" boundaryCondition="false" constant="false">
      </species>
      <species id="C2506" name="2,5-Dihydro-5-oxofuran-2-acetate" compartment="Cytosol" hasOnlySubstanceUnits="false" boundaryCondition="false" constant="false">
      </species>
      <species id="C2083" name="dTDP-6-deoxy-L-mannose" compartment="Cytosol" hasOnlySubstanceUnits="false" boundaryCondition="false" constant="false">
      </species>
      <species id="C0842" name="3-Carboxy-cis,cis-muconate" compartment="Cytosol" hasOnlySubstanceUnits="false" boundaryCondition="false" constant="false">
      </species>
      <species id="C0829" name="(S)-3-Hydroxybutanoyl-CoA" compartment="Cytosol" hasOnlySubstanceUnits="false" boundaryCondition="false" constant="false">
      </species>
      <species id="C0273" name="Acetoacetyl-CoA" compartment="Cytosol" hasOnlySubstanceUnits="false" boundaryCondition="false" constant="false">
      </species>
      <species id="C1673" name="Tetradecanoyl-CoA" compartment="Cytosol" hasOnlySubstanceUnits="false" boundaryCondition="false" constant="false">
      </species>
      <species id="C3045" name="3-Oxopalmitoyl-CoA" compartment="Cytosol" hasOnlySubstanceUnits="false" boundaryCondition="false" constant="false">
      </species>
      <species id="EC0116" name="Putrescine[e]" compartment="Extra_organism" hasOnlySubstanceUnits="false" boundaryCondition="false" constant="false">
      </species>
      <species id="C0116" name="Putrescine" compartment="Cytosol" hasOnlySubstanceUnits="false" boundaryCondition="false" constant="false">
      </species>
      <species id="C0352" name="dTTP" compartment="Cytosol" hasOnlySubstanceUnits="false" boundaryCondition="false" constant="false">
      </species>
      <species id="C0087" name="D-Glucose 1-phosphate" compartment="Cytosol" hasOnlySubstanceUnits="false" boundaryCondition="false" constant="false">
      </species>
      <species id="C0617" name="dTDPglucose" compartment="Cytosol" hasOnlySubstanceUnits="false" boundaryCondition="false" constant="false">
      </species>
      <species id="C0343" name="5,10-Methenyltetrahydrofolate" compartment="Cytosol" hasOnlySubstanceUnits="false" boundaryCondition="false" constant="false">
      </species>
      <species id="C0137" name="Propanoate" compartment="Cytosol" hasOnlySubstanceUnits="false" boundaryCondition="false" constant="false">
      </species>
      <species id="C3486" name="Propinol adenylate" compartment="Cytosol" hasOnlySubstanceUnits="false" boundaryCondition="false" constant="false">
      </species>
      <species id="C0084" name="Propanoyl-CoA" compartment="Cytosol" hasOnlySubstanceUnits="false" boundaryCondition="false" constant="false">
      </species>
      <species id="C0655" name="Propenoyl-CoA" compartment="Cytosol" hasOnlySubstanceUnits="false" boundaryCondition="false" constant="false">
      </species>
      <species id="C0690" name="3-Dehydroquinate" compartment="Cytosol" hasOnlySubstanceUnits="false" boundaryCondition="false" constant="false">
      </species>
      <species id="C1696" name="3-Dehydroshikimate" compartment="Cytosol" hasOnlySubstanceUnits="false" boundaryCondition="false" constant="false">
      </species>
      <species id="C0781" name="Thiamin monophosphate" compartment="Cytosol" hasOnlySubstanceUnits="false" boundaryCondition="false" constant="false">
      </species>
      <species id="C0055" name="Thiamin diphosphate" compartment="Cytosol" hasOnlySubstanceUnits="false" boundaryCondition="false" constant="false">
      </species>
      <species id="C1715" name="D-Glucuronolactone" compartment="Cytosol" hasOnlySubstanceUnits="false" boundaryCondition="false" constant="false">
      </species>
      <species id="C0159" name="D-Glucuronate" compartment="Cytosol" hasOnlySubstanceUnits="false" boundaryCondition="false" constant="false">
      </species>
      <species id="C0115" name="D-Alanine" compartment="Cytosol" hasOnlySubstanceUnits="false" boundaryCondition="false" constant="false">
      </species>
      <species id="C2073" name="N2-Succinyl-L-arginine" compartment="Cytosol" hasOnlySubstanceUnits="false" boundaryCondition="false" constant="false">
      </species>
      <species id="EC1919" name="(R,R)-Butane-2,3-diol[e]" compartment="Extra_organism" hasOnlySubstanceUnits="false" boundaryCondition="false" constant="false">
      </species>
      <species id="C1919" name="(R,R)-Butane-2,3-diol" compartment="Cytosol" hasOnlySubstanceUnits="false" boundaryCondition="false" constant="false">
      </species>
      <species id="C0593" name="(R)-Acetoin" compartment="Cytosol" hasOnlySubstanceUnits="false" boundaryCondition="false" constant="false">
      </species>
      <species id="C0275" name="4-Aminobutanoate" compartment="Cytosol" hasOnlySubstanceUnits="false" boundaryCondition="false" constant="false">
      </species>
      <species id="C0191" name="Succinate semialdehyde" compartment="Cytosol" hasOnlySubstanceUnits="false" boundaryCondition="false" constant="false">
      </species>
      <species id="C0083" name="beta-Alanine" compartment="Cytosol" hasOnlySubstanceUnits="false" boundaryCondition="false" constant="false">
      </species>
      <species id="C0184" name="3-Oxopropanoate" compartment="Cytosol" hasOnlySubstanceUnits="false" boundaryCondition="false" constant="false">
      </species>
      <species id="C1970" name="GDP-6-deoxy-D-mannose" compartment="Cytosol" hasOnlySubstanceUnits="false" boundaryCondition="false" constant="false">
      </species>
      <species id="C0884" name="GDP-4-dehydro-6-deoxy-D-mannose" compartment="Cytosol" hasOnlySubstanceUnits="false" boundaryCondition="false" constant="false">
      </species>
      <species id="C9549" name="trans,trans-2,3,4,5-tetradehydroacyl-CoA (C10)" compartment="Cytosol" hasOnlySubstanceUnits="false" boundaryCondition="false" constant="false">
      </species>
      <species id="C9550" name="Trans-2,3-didehydroacyl-CoA (C10)" compartment="Cytosol" hasOnlySubstanceUnits="false" boundaryCondition="false" constant="false">
      </species>
      <species id="C0040" name="Glyoxylate" compartment="Cytosol" hasOnlySubstanceUnits="false" boundaryCondition="false" constant="false">
      </species>
      <species id="C3044" name="(S)-3-Hydroxyhexadecanoyl-CoA" compartment="Cytosol" hasOnlySubstanceUnits="false" boundaryCondition="false" constant="false">
      </species>
      <species id="C3057" name="trans-Hexadec-2-enoyl-CoA" compartment="Cytosol" hasOnlySubstanceUnits="false" boundaryCondition="false" constant="false">
      </species>
      <species id="C0477" name="2-Phospho-D-glycerate" compartment="Cytosol" hasOnlySubstanceUnits="false" boundaryCondition="false" constant="false">
      </species>
      <species id="EC0033" name="Glycine[e]" compartment="Extra_organism" hasOnlySubstanceUnits="false" boundaryCondition="false" constant="false">
      </species>
      <species id="EC3745" name="Myristic acid[e]" compartment="Extra_organism" hasOnlySubstanceUnits="false" boundaryCondition="false" constant="false">
      </species>
      <species id="C0213" name="(R)-Lactate" compartment="Cytosol" hasOnlySubstanceUnits="false" boundaryCondition="false" constant="false">
      </species>
      <species id="C0198" name="dCMP" compartment="Cytosol" hasOnlySubstanceUnits="false" boundaryCondition="false" constant="false">
      </species>
      <species id="C0523" name="dCDP" compartment="Cytosol" hasOnlySubstanceUnits="false" boundaryCondition="false" constant="false">
      </species>
      <species id="C0859" name="Nicotinate D-ribonucleotide" compartment="Cytosol" hasOnlySubstanceUnits="false" boundaryCondition="false" constant="false">
      </species>
      <species id="C3405" name="Nicotinate D-ribonucleoside" compartment="Cytosol" hasOnlySubstanceUnits="false" boundaryCondition="false" constant="false">
      </species>
      <species id="C3466" name="D-4-Hydroxy-2-oxoglutarate" compartment="Cytosol" hasOnlySubstanceUnits="false" boundaryCondition="false" constant="false">
      </species>
      <species id="C1750" name="Phosphoribosyl-ATP" compartment="Cytosol" hasOnlySubstanceUnits="false" boundaryCondition="false" constant="false">
      </species>
      <species id="EC0134" name="Citrate[e]" compartment="Extra_organism" hasOnlySubstanceUnits="false" boundaryCondition="false" constant="false">
      </species>
      <species id="C0134" name="Citrate" compartment="Cytosol" hasOnlySubstanceUnits="false" boundaryCondition="false" constant="false">
      </species>
      <species id="EC0011" name="CO2[e]" compartment="Extra_organism" hasOnlySubstanceUnits="false" boundaryCondition="false" constant="false">
      </species>
      <species id="C0329" name="(S)-Lactaldehyde" compartment="Cytosol" hasOnlySubstanceUnits="false" boundaryCondition="false" constant="false">
      </species>
      <species id="C0154" name="(S)-Lactate" compartment="Cytosol" hasOnlySubstanceUnits="false" boundaryCondition="false" constant="false">
      </species>
      <species id="C1062" name="Selenide" compartment="Cytosol" hasOnlySubstanceUnits="false" boundaryCondition="false" constant="false">
      </species>
      <species id="C3012" name="Selenophosphate" compartment="Cytosol" hasOnlySubstanceUnits="false" boundaryCondition="false" constant="false">
      </species>
      <species id="C0114" name="Methanol" compartment="Cytosol" hasOnlySubstanceUnits="false" boundaryCondition="false" constant="false">
      </species>
      <species id="EC0009" name="Orthophosphate[e]" compartment="Extra_organism" hasOnlySubstanceUnits="false" boundaryCondition="false" constant="false">
      </species>
      <species id="C3812" name="Adenosyl cobyrinate hexaamide" compartment="Cytosol" hasOnlySubstanceUnits="false" boundaryCondition="false" constant="false">
      </species>
      <species id="C2009" name="(R)-1-Aminopropan-2-ol" compartment="Cytosol" hasOnlySubstanceUnits="false" boundaryCondition="false" constant="false">
      </species>
      <species id="C3813" name="Adenosyl cobinamide" compartment="Cytosol" hasOnlySubstanceUnits="false" boundaryCondition="false" constant="false">
      </species>
      <species id="EC0133" name="4-Hydroxybenzoate[e]" compartment="Extra_organism" hasOnlySubstanceUnits="false" boundaryCondition="false" constant="false">
      </species>
      <species id="C3051" name="(S)-Hydroxyoctanoyl-CoA" compartment="Cytosol" hasOnlySubstanceUnits="false" boundaryCondition="false" constant="false">
      </species>
      <species id="C2475" name="5-Amino-4-imidazolecarboxyamide" compartment="Cytosol" hasOnlySubstanceUnits="false" boundaryCondition="false" constant="false">
      </species>
      <species id="C2122" name="4-Phospho-D-erythronate" compartment="Cytosol" hasOnlySubstanceUnits="false" boundaryCondition="false" constant="false">
      </species>
      <species id="C3530" name="2-Oxo-3-hydroxy-4-phosphobutanoate" compartment="Cytosol" hasOnlySubstanceUnits="false" boundaryCondition="false" constant="false">
      </species>
      <species id="C0644" name="D-Galactarate" compartment="Cytosol" hasOnlySubstanceUnits="false" boundaryCondition="false" constant="false">
      </species>
      <species id="C2038" name="3-Phosphonooxypyruvate" compartment="Cytosol" hasOnlySubstanceUnits="false" boundaryCondition="false" constant="false">
      </species>
      <species id="C0728" name="O-Phospho-L-serine" compartment="Cytosol" hasOnlySubstanceUnits="false" boundaryCondition="false" constant="false">
      </species>
      <species id="C2043" name="6-Amino-2-oxohexanoate" compartment="Cytosol" hasOnlySubstanceUnits="false" boundaryCondition="false" constant="false">
      </species>
      <species id="C2499" name="delta1-Piperideine-2-carboxylate" compartment="Cytosol" hasOnlySubstanceUnits="false" boundaryCondition="false" constant="false">
      </species>
      <species id="C3504" name="(S)-2-Acetolactate" compartment="Cytosol" hasOnlySubstanceUnits="false" boundaryCondition="false" constant="false">
      </species>
      <species id="C0276" name="(S)-Dihydroorotate" compartment="Cytosol" hasOnlySubstanceUnits="false" boundaryCondition="false" constant="false">
      </species>
      <species id="C0338" name="N-Carbamoyl-L-aspartate" compartment="Cytosol" hasOnlySubstanceUnits="false" boundaryCondition="false" constant="false">
      </species>
      <species id="C0230" name="Sedoheptulose 7-phosphate" compartment="Cytosol" hasOnlySubstanceUnits="false" boundaryCondition="false" constant="false">
      </species>
      <species id="C5071" name="D-Glycero-D-manno-heptose 7-phosphate" compartment="Cytosol" hasOnlySubstanceUnits="false" boundaryCondition="false" constant="false">
      </species>
      <species id="EC0090" name="Uracil[e]" compartment="Extra_organism" hasOnlySubstanceUnits="false" boundaryCondition="false" constant="false">
      </species>
      <species id="C8687" name="Cobalt-precorrin 3" compartment="Cytosol" hasOnlySubstanceUnits="false" boundaryCondition="false" constant="false">
      </species>
      <species id="C8688" name="Cobalt-precorrin 4" compartment="Cytosol" hasOnlySubstanceUnits="false" boundaryCondition="false" constant="false">
      </species>
      <species id="C0504" name="2-Deoxy-D-ribose 5-phosphate" compartment="Cytosol" hasOnlySubstanceUnits="false" boundaryCondition="false" constant="false">
      </species>
      <species id="C1228" name="Deoxyribose" compartment="Cytosol" hasOnlySubstanceUnits="false" boundaryCondition="false" constant="false">
      </species>
      <species id="C0123" name="GMP" compartment="Cytosol" hasOnlySubstanceUnits="false" boundaryCondition="false" constant="false">
      </species>
      <species id="C0031" name="GDP" compartment="Cytosol" hasOnlySubstanceUnits="false" boundaryCondition="false" constant="false">
      </species>
      <species id="C8935" name="1-Hydroxy-2-methyl-2-butenyl 4-diphosphate" compartment="Cytosol" hasOnlySubstanceUnits="false" boundaryCondition="false" constant="false">
      </species>
      <species id="C0194" name="Dimethylallyl diphosphate" compartment="Cytosol" hasOnlySubstanceUnits="false" boundaryCondition="false" constant="false">
      </species>
      <species id="C0170" name="dADP" compartment="Cytosol" hasOnlySubstanceUnits="false" boundaryCondition="false" constant="false">
      </species>
      <species id="C0113" name="dATP" compartment="Cytosol" hasOnlySubstanceUnits="false" boundaryCondition="false" constant="false">
      </species>
      <species id="C0480" name="D-Mannose 1-phosphate" compartment="Cytosol" hasOnlySubstanceUnits="false" boundaryCondition="false" constant="false">
      </species>
      <species id="C0081" name="GDPmannose" compartment="Cytosol" hasOnlySubstanceUnits="false" boundaryCondition="false" constant="false">
      </species>
      <species id="C0257" name="Pyridoxine" compartment="Cytosol" hasOnlySubstanceUnits="false" boundaryCondition="false" constant="false">
      </species>
      <species id="C0207" name="Pyridoxal" compartment="Cytosol" hasOnlySubstanceUnits="false" boundaryCondition="false" constant="false">
      </species>
      <species id="EC0197" name="Potassium[e]" compartment="Extra_organism" hasOnlySubstanceUnits="false" boundaryCondition="false" constant="false">
      </species>
      <species id="C0197" name="Potassium" compartment="Cytosol" hasOnlySubstanceUnits="false" boundaryCondition="false" constant="false">
      </species>
      <species id="C0748" name="2-Methylbutanoyl-CoA" compartment="Cytosol" hasOnlySubstanceUnits="false" boundaryCondition="false" constant="false">
      </species>
      <species id="C2098" name="2-Methylbut-2-enoyl-CoA" compartment="Cytosol" hasOnlySubstanceUnits="false" boundaryCondition="false" constant="false">
      </species>
      <species id="C3792" name="(6R)-6-(L-erythro-1,2-Dihydroxypropyl)-5,6,7,8-tetrahydro-4a-hydroxypterin" compartment="Cytosol" hasOnlySubstanceUnits="false" boundaryCondition="false" constant="false">
      </species>
      <species id="C3793" name="(6R)-6-(L-erythro-1,2-Dihydroxypropyl)-7,8-dihydro-6H-pterin" compartment="Cytosol" hasOnlySubstanceUnits="false" boundaryCondition="false" constant="false">
      </species>
      <species id="C0125" name="Adenine" compartment="Cytosol" hasOnlySubstanceUnits="false" boundaryCondition="false" constant="false">
      </species>
      <species id="EC0957" name="NH4+[e]" compartment="Extra_organism" hasOnlySubstanceUnits="false" boundaryCondition="false" constant="false">
      </species>
      <species id="C0721" name="D-Alanyl-D-alanine" compartment="Cytosol" hasOnlySubstanceUnits="false" boundaryCondition="false" constant="false">
      </species>
      <species id="C0098" name="Glycerol" compartment="Cytosol" hasOnlySubstanceUnits="false" boundaryCondition="false" constant="false">
      </species>
      <species id="C0445" name="D-Glyceraldehyde" compartment="Cytosol" hasOnlySubstanceUnits="false" boundaryCondition="false" constant="false">
      </species>
      <species id="C2066" name="L-Glutamyl 5-phosphate" compartment="Cytosol" hasOnlySubstanceUnits="false" boundaryCondition="false" constant="false">
      </species>
      <species id="C2097" name="2-Methylacetoacetyl-CoA" compartment="Cytosol" hasOnlySubstanceUnits="false" boundaryCondition="false" constant="false">
      </species>
      <species id="C2033" name="3-Demethylubiquinone-9" compartment="Cytosol" hasOnlySubstanceUnits="false" boundaryCondition="false" constant="false">
      </species>
      <species id="C1332" name="Ubiquinone-9" compartment="Cytosol" hasOnlySubstanceUnits="false" boundaryCondition="false" constant="false">
      </species>
      <species id="C0014" name="UDP" compartment="Cytosol" hasOnlySubstanceUnits="false" boundaryCondition="false" constant="false">
      </species>
      <species id="C0060" name="UTP" compartment="Cytosol" hasOnlySubstanceUnits="false" boundaryCondition="false" constant="false">
      </species>
      <species id="EC0098" name="Glycerol[e]" compartment="Extra_organism" hasOnlySubstanceUnits="false" boundaryCondition="false" constant="false">
      </species>
      <species id="C9561" name="glutaredoxin (reduced)" compartment="Cytosol" hasOnlySubstanceUnits="false" boundaryCondition="false" constant="false">
      </species>
      <species id="C8401" name="Arsenate ion" compartment="Cytosol" hasOnlySubstanceUnits="false" boundaryCondition="false" constant="false">
      </species>
      <species id="C3993" name="Arsenite" compartment="Cytosol" hasOnlySubstanceUnits="false" boundaryCondition="false" constant="false">
      </species>
      <species id="C9562" name="glutaredoxin (disulfide)" compartment="Cytosol" hasOnlySubstanceUnits="false" boundaryCondition="false" constant="false">
      </species>
      <species id="EC0104" name="Fumarate[e]" compartment="Extra_organism" hasOnlySubstanceUnits="false" boundaryCondition="false" constant="false">
      </species>
      <species id="C0199" name="Guanine" compartment="Cytosol" hasOnlySubstanceUnits="false" boundaryCondition="false" constant="false">
      </species>
      <species id="EC0359" name="Ethanol[e]" compartment="Extra_organism" hasOnlySubstanceUnits="false" boundaryCondition="false" constant="false">
      </species>
      <species id="C0359" name="Ethanol" compartment="Cytosol" hasOnlySubstanceUnits="false" boundaryCondition="false" constant="false">
      </species>
      <species id="C0231" name="Hydrogen sulfide" compartment="Cytosol" hasOnlySubstanceUnits="false" boundaryCondition="false" constant="false">
      </species>
      <species id="C1950" name="4-Phospho-L-aspartate" compartment="Cytosol" hasOnlySubstanceUnits="false" boundaryCondition="false" constant="false">
      </species>
      <species id="C2682" name="2-Dehydro-3-deoxy-6-phospho-D-gluconate" compartment="Cytosol" hasOnlySubstanceUnits="false" boundaryCondition="false" constant="false">
      </species>
      <species id="C0822" name="Pantetheine 4-phosphate" compartment="Cytosol" hasOnlySubstanceUnits="false" boundaryCondition="false" constant="false">
      </species>
      <species id="C0647" name="Dephospho-CoA" compartment="Cytosol" hasOnlySubstanceUnits="false" boundaryCondition="false" constant="false">
      </species>
      <species id="EC0041" name="L-Aspartate[e]" compartment="Extra_organism" hasOnlySubstanceUnits="false" boundaryCondition="false" constant="false">
      </species>
      <species id="EC0599" name="D-Glucarate[e]" compartment="Extra_organism" hasOnlySubstanceUnits="false" boundaryCondition="false" constant="false">
      </species>
      <species id="C0599" name="D-Glucarate" compartment="Cytosol" hasOnlySubstanceUnits="false" boundaryCondition="false" constant="false">
      </species>
      <species id="C0064" name="L-Phenylalanine" compartment="Cytosol" hasOnlySubstanceUnits="false" boundaryCondition="false" constant="false">
      </species>
      <species id="C0139" name="Phenylpyruvate" compartment="Cytosol" hasOnlySubstanceUnits="false" boundaryCondition="false" constant="false">
      </species>
      <species id="C0189" name="3,4-Dihydroxybenzoate" compartment="Cytosol" hasOnlySubstanceUnits="false" boundaryCondition="false" constant="false">
      </species>
      <species id="C0291" name="dTDP" compartment="Cytosol" hasOnlySubstanceUnits="false" boundaryCondition="false" constant="false">
      </species>
      <species id="C0630" name="Deamino-NAD+" compartment="Cytosol" hasOnlySubstanceUnits="false" boundaryCondition="false" constant="false">
      </species>
      <species id="C0854" name="3-(4-Hydroxyphenyl)pyruvate" compartment="Cytosol" hasOnlySubstanceUnits="false" boundaryCondition="false" constant="false">
      </species>
      <species id="EC0645" name="D-Galactonate[e]" compartment="Extra_organism" hasOnlySubstanceUnits="false" boundaryCondition="false" constant="false">
      </species>
      <species id="C0645" name="D-Galactonate" compartment="Cytosol" hasOnlySubstanceUnits="false" boundaryCondition="false" constant="false">
      </species>
      <species id="C0355" name="Indole" compartment="Cytosol" hasOnlySubstanceUnits="false" boundaryCondition="false" constant="false">
      </species>
      <species id="C2184" name="Indoleglycerol phosphate" compartment="Cytosol" hasOnlySubstanceUnits="false" boundaryCondition="false" constant="false">
      </species>
      <species id="C0078" name="sn-Glycerol 3-phosphate" compartment="Cytosol" hasOnlySubstanceUnits="false" boundaryCondition="false" constant="false">
      </species>
      <species id="C3061" name="trans-Oct-2-enoyl-CoA" compartment="Cytosol" hasOnlySubstanceUnits="false" boundaryCondition="false" constant="false">
      </species>
      <species id="C0960" name="dUDP" compartment="Cytosol" hasOnlySubstanceUnits="false" boundaryCondition="false" constant="false">
      </species>
      <species id="C0353" name="dUTP" compartment="Cytosol" hasOnlySubstanceUnits="false" boundaryCondition="false" constant="false">
      </species>
      <species id="C2907" name="MurAc(oyl-L-Ala-D-gamma-Glu-L-Lys-D-Ala-D-Ala)-diphospho-undecaprenol" compartment="Cytosol" hasOnlySubstanceUnits="false" boundaryCondition="false" constant="false">
      </species>
      <species id="C3425" name="Undecaprenyl-diphospho-N-acetylmuramoyl-(N-acetylglucosamine)-L-alanyl-gamma-D-glutamyl-L-lysyl-D-alanyl-D-alanine" compartment="Cytosol" hasOnlySubstanceUnits="false" boundaryCondition="false" constant="false">
      </species>
      <species id="EC0115" name="D-Alanine[e]" compartment="Extra_organism" hasOnlySubstanceUnits="false" boundaryCondition="false" constant="false">
      </species>
      <species id="C0105" name="L-Leucine" compartment="Cytosol" hasOnlySubstanceUnits="false" boundaryCondition="false" constant="false">
      </species>
      <species id="C0192" name="4-Methyl-2-oxopentanoate" compartment="Cytosol" hasOnlySubstanceUnits="false" boundaryCondition="false" constant="false">
      </species>
      <species id="C0026" name="UDPglucose" compartment="Cytosol" hasOnlySubstanceUnits="false" boundaryCondition="false" constant="false">
      </species>
      <species id="C0043" name="UDP-D-galactose" compartment="Cytosol" hasOnlySubstanceUnits="false" boundaryCondition="false" constant="false">
      </species>
      <species id="C0039" name="L-Lysine" compartment="Cytosol" hasOnlySubstanceUnits="false" boundaryCondition="false" constant="false">
      </species>
      <species id="C0538" name="D-Lysine" compartment="Cytosol" hasOnlySubstanceUnits="false" boundaryCondition="false" constant="false">
      </species>
      <species id="C0317" name="L-Isoleucine" compartment="Cytosol" hasOnlySubstanceUnits="false" boundaryCondition="false" constant="false">
      </species>
      <species id="C0502" name="(S)-3-Methyl-2-oxopentanoate" compartment="Cytosol" hasOnlySubstanceUnits="false" boundaryCondition="false" constant="false">
      </species>
      <species id="C0286" name="(S)-3-Hydroxy-3-methylglutaryl-CoA" compartment="Cytosol" hasOnlySubstanceUnits="false" boundaryCondition="false" constant="false">
      </species>
      <species id="C2037" name="3-Methylglutaconyl-CoA" compartment="Cytosol" hasOnlySubstanceUnits="false" boundaryCondition="false" constant="false">
      </species>
      <species id="C0046" name="CMP" compartment="Cytosol" hasOnlySubstanceUnits="false" boundaryCondition="false" constant="false">
      </species>
      <species id="C0111" name="Isopentenyl diphosphate" compartment="Cytosol" hasOnlySubstanceUnits="false" boundaryCondition="false" constant="false">
      </species>
      <species id="EC0148" name="Benzoate[e]" compartment="Extra_organism" hasOnlySubstanceUnits="false" boundaryCondition="false" constant="false">
      </species>
      <species id="C2571" name="(Z)-But-2-ene-1,2,3-tricarboxylate" compartment="Cytosol" hasOnlySubstanceUnits="false" boundaryCondition="false" constant="false">
      </species>
      <species id="C0486" name="N-Acetyl-D-mannosamine" compartment="Cytosol" hasOnlySubstanceUnits="false" boundaryCondition="false" constant="false">
      </species>
      <species id="C0156" name="L-Threonine" compartment="Cytosol" hasOnlySubstanceUnits="false" boundaryCondition="false" constant="false">
      </species>
      <species id="C0069" name="Acetaldehyde" compartment="Cytosol" hasOnlySubstanceUnits="false" boundaryCondition="false" constant="false">
      </species>
      <species id="C0088" name="IDP" compartment="Cytosol" hasOnlySubstanceUnits="false" boundaryCondition="false" constant="false">
      </species>
      <species id="C0066" name="ITP" compartment="Cytosol" hasOnlySubstanceUnits="false" boundaryCondition="false" constant="false">
      </species>
      <species id="C3531" name="O-Phospho-4-hydroxy-L-threonine" compartment="Cytosol" hasOnlySubstanceUnits="false" boundaryCondition="false" constant="false">
      </species>
      <species id="C0337" name="N2-Acetyl-L-ornithine" compartment="Cytosol" hasOnlySubstanceUnits="false" boundaryCondition="false" constant="false">
      </species>
      <species id="C0472" name="N-Acetyl-L-glutamate" compartment="Cytosol" hasOnlySubstanceUnits="false" boundaryCondition="false" constant="false">
      </species>
      <species id="C0210" name="Nicotinate" compartment="Cytosol" hasOnlySubstanceUnits="false" boundaryCondition="false" constant="false">
      </species>
      <species id="C9496" name="Penicillin" compartment="Cytosol" hasOnlySubstanceUnits="false" boundaryCondition="false" constant="false">
      </species>
      <species id="C9497" name="Penicilloic acid" compartment="Cytosol" hasOnlySubstanceUnits="false" boundaryCondition="false" constant="false">
      </species>
      <species id="C0779" name="O-Acetyl-L-homoserine" compartment="Cytosol" hasOnlySubstanceUnits="false" boundaryCondition="false" constant="false">
      </species>
      <species id="C0326" name="cis-Aconitate" compartment="Cytosol" hasOnlySubstanceUnits="false" boundaryCondition="false" constant="false">
      </species>
      <species id="C0179" name="D-Glutamate" compartment="Cytosol" hasOnlySubstanceUnits="false" boundaryCondition="false" constant="false">
      </species>
      <species id="C1954" name="5-Phosphoribosylamine" compartment="Cytosol" hasOnlySubstanceUnits="false" boundaryCondition="false" constant="false">
      </species>
      <species id="C2114" name="Aminoimidazole ribotide" compartment="Cytosol" hasOnlySubstanceUnits="false" boundaryCondition="false" constant="false">
      </species>
      <species id="EC1078" name="Allantoin[e]" compartment="Extra_organism" hasOnlySubstanceUnits="false" boundaryCondition="false" constant="false">
      </species>
      <species id="C1078" name="Allantoin" compartment="Cytosol" hasOnlySubstanceUnits="false" boundaryCondition="false" constant="false">
      </species>
      <species id="C3240" name="3,4-Dihydroxyphenylethyleneglycol" compartment="Cytosol" hasOnlySubstanceUnits="false" boundaryCondition="false" constant="false">
      </species>
      <species id="C3241" name="3,4-Dihydroxymandelaldehyde" compartment="Cytosol" hasOnlySubstanceUnits="false" boundaryCondition="false" constant="false">
      </species>
      <species id="C0893" name="1-Aminocyclopropane-1-carboxylate" compartment="Cytosol" hasOnlySubstanceUnits="false" boundaryCondition="false" constant="false">
      </species>
      <species id="C0038" name="GTP" compartment="Cytosol" hasOnlySubstanceUnits="false" boundaryCondition="false" constant="false">
      </species>
      <species id="C3026" name="5-Deoxyadenosine" compartment="Cytosol" hasOnlySubstanceUnits="false" boundaryCondition="false" constant="false">
      </species>
      <species id="EC3026" name="5-Deoxyadenosine[e]" compartment="Extra_organism" hasOnlySubstanceUnits="false" boundaryCondition="false" constant="false">
      </species>
      <species id="C0348" name="2,3,4,5-Tetrahydropyridine-2-carboxylate" compartment="Cytosol" hasOnlySubstanceUnits="false" boundaryCondition="false" constant="false">
      </species>
      <species id="C2491" name="L-2-Aminoadipate 6-semialdehyde" compartment="Cytosol" hasOnlySubstanceUnits="false" boundaryCondition="false" constant="false">
      </species>
      <species id="C0350" name="Nicotinamide D-ribonucleotide" compartment="Cytosol" hasOnlySubstanceUnits="false" boundaryCondition="false" constant="false">
      </species>
      <species id="C0127" name="(S)-Malate" compartment="Cytosol" hasOnlySubstanceUnits="false" boundaryCondition="false" constant="false">
      </species>
      <species id="C1245" name="Lauroyl-CoA" compartment="Cytosol" hasOnlySubstanceUnits="false" boundaryCondition="false" constant="false">
      </species>
      <species id="C2207" name="(R)-3-Hydroxybutanoyl-CoA" compartment="Cytosol" hasOnlySubstanceUnits="false" boundaryCondition="false" constant="false">
      </species>
      <species id="C3496" name="3-Hydroxyisovaleryl-CoA" compartment="Cytosol" hasOnlySubstanceUnits="false" boundaryCondition="false" constant="false">
      </species>
      <species id="C1939" name="3-Methylcrotonyl-CoA" compartment="Cytosol" hasOnlySubstanceUnits="false" boundaryCondition="false" constant="false">
      </species>
      <species id="C0339" name="N-Formimino-L-glutamate" compartment="Cytosol" hasOnlySubstanceUnits="false" boundaryCondition="false" constant="false">
      </species>
      <species id="C2903" name="UDP-N-acetylmuramoyl-L-alanyl-D-glutamyl-L-lysyl-D-alanyl-D-alanine" compartment="Cytosol" hasOnlySubstanceUnits="false" boundaryCondition="false" constant="false">
      </species>
      <species id="C3420" name="Undecaprenyl-diphospho-N-acetylmuramoyl-L-alanyl-D-glutamyl-L-lysyl-D-alanyl-D-alanine" compartment="Cytosol" hasOnlySubstanceUnits="false" boundaryCondition="false" constant="false">
      </species>
      <species id="C1294" name="Dethiobiotin" compartment="Cytosol" hasOnlySubstanceUnits="false" boundaryCondition="false" constant="false">
      </species>
      <species id="EC0096" name="Choline[e]" compartment="Extra_organism" hasOnlySubstanceUnits="false" boundaryCondition="false" constant="false">
      </species>
      <species id="C0096" name="Choline" compartment="Cytosol" hasOnlySubstanceUnits="false" boundaryCondition="false" constant="false">
      </species>
      <species id="C0473" name="Pyridoxine phosphate" compartment="Cytosol" hasOnlySubstanceUnits="false" boundaryCondition="false" constant="false">
      </species>
      <species id="C0016" name="Pyridoxal phosphate" compartment="Cytosol" hasOnlySubstanceUnits="false" boundaryCondition="false" constant="false">
      </species>
      <species id="C0351" name="dCTP" compartment="Cytosol" hasOnlySubstanceUnits="false" boundaryCondition="false" constant="false">
      </species>
      <species id="C1610" name="cis,cis-Muconate" compartment="Cytosol" hasOnlySubstanceUnits="false" boundaryCondition="false" constant="false">
      </species>
      <species id="C0141" name="Hydroxypyruvate" compartment="Cytosol" hasOnlySubstanceUnits="false" boundaryCondition="false" constant="false">
      </species>
      <species id="C0498" name="LL-2,6-Diaminoheptanedioate" compartment="Cytosol" hasOnlySubstanceUnits="false" boundaryCondition="false" constant="false">
      </species>
      <species id="C0507" name="meso-2,6-Diaminoheptanedioate" compartment="Cytosol" hasOnlySubstanceUnits="false" boundaryCondition="false" constant="false">
      </species>
      <species id="C8689" name="Cobalt-precorrin 5" compartment="Cytosol" hasOnlySubstanceUnits="false" boundaryCondition="false" constant="false">
      </species>
      <species id="C0902" name="N-Acetyl-L-glutamate 5-semialdehyde" compartment="Cytosol" hasOnlySubstanceUnits="false" boundaryCondition="false" constant="false">
      </species>
      <species id="C2523" name="N-Acetyl-L-glutamate 5-phosphate" compartment="Cytosol" hasOnlySubstanceUnits="false" boundaryCondition="false" constant="false">
      </species>
      <species id="C2547" name="5-Methylthio-D-ribose 1-phosphate" compartment="Cytosol" hasOnlySubstanceUnits="false" boundaryCondition="false" constant="false">
      </species>
      <species id="C2761" name="5-Methylthio-5-deoxy-D-ribulose 1-phosphate" compartment="Cytosol" hasOnlySubstanceUnits="false" boundaryCondition="false" constant="false">
      </species>
      <species id="C3357" name="Cobinamide" compartment="Cytosol" hasOnlySubstanceUnits="false" boundaryCondition="false" constant="false">
      </species>
      <species id="C3050" name="3-Oxodecanoyl-CoA" compartment="Cytosol" hasOnlySubstanceUnits="false" boundaryCondition="false" constant="false">
      </species>
      <species id="C3499" name="(S)-3-Hydroxyisobutyrate" compartment="Cytosol" hasOnlySubstanceUnits="false" boundaryCondition="false" constant="false">
      </species>
      <species id="C0292" name="dTMP" compartment="Cytosol" hasOnlySubstanceUnits="false" boundaryCondition="false" constant="false">
      </species>
      <species id="C3214" name="L-Allothreonine" compartment="Cytosol" hasOnlySubstanceUnits="false" boundaryCondition="false" constant="false">
      </species>
      <species id="EC0221" name="Glycolaldehyde[e]" compartment="Extra_organism" hasOnlySubstanceUnits="false" boundaryCondition="false" constant="false">
      </species>
      <species id="C1316" name="Octanoyl-CoA" compartment="Cytosol" hasOnlySubstanceUnits="false" boundaryCondition="false" constant="false">
      </species>
      <species id="C2153" name="(R)-S-Lactoylglutathione" compartment="Cytosol" hasOnlySubstanceUnits="false" boundaryCondition="false" constant="false">
      </species>
      <species id="C0424" name="Methylglyoxal" compartment="Cytosol" hasOnlySubstanceUnits="false" boundaryCondition="false" constant="false">
      </species>
      <species id="EC0007" name="Oxygen[e]" compartment="Extra_organism" hasOnlySubstanceUnits="false" boundaryCondition="false" constant="false">
      </species>
      <species id="C0805" name="D-Arabinose 5-phosphate" compartment="Cytosol" hasOnlySubstanceUnits="false" boundaryCondition="false" constant="false">
      </species>
      <species id="C0288" name="dAMP" compartment="Cytosol" hasOnlySubstanceUnits="false" boundaryCondition="false" constant="false">
      </species>
      <species id="EC0063" name="L-Tryptophan[e]" compartment="Extra_organism" hasOnlySubstanceUnits="false" boundaryCondition="false" constant="false">
      </species>
      <species id="C0063" name="L-Tryptophan" compartment="Cytosol" hasOnlySubstanceUnits="false" boundaryCondition="false" constant="false">
      </species>
      <species id="C9383" name="(R)-3-Hydroxybutanoyl-[acyl-carrier protein]" compartment="Cytosol" hasOnlySubstanceUnits="false" boundaryCondition="false" constant="false">
      </species>
      <species id="C2828" name="UDPMurAc(oyl-L-Ala-D-gamma-Glu-L-Lys-D-Ala-D-Ala)" compartment="Cytosol" hasOnlySubstanceUnits="false" boundaryCondition="false" constant="false">
      </species>
      <species id="EC0001" name="H2O[e]" compartment="Extra_organism" hasOnlySubstanceUnits="false" boundaryCondition="false" constant="false">
      </species>
      <species id="C0233" name="dGTP" compartment="Cytosol" hasOnlySubstanceUnits="false" boundaryCondition="false" constant="false">
      </species>
      <species id="C3116" name="Oxalosuccinate" compartment="Cytosol" hasOnlySubstanceUnits="false" boundaryCondition="false" constant="false">
      </species>
      <species id="C8693" name="Cobalt-precorrin 8" compartment="Cytosol" hasOnlySubstanceUnits="false" boundaryCondition="false" constant="false">
      </species>
      <species id="C3356" name="Cobyrinate" compartment="Cytosol" hasOnlySubstanceUnits="false" boundaryCondition="false" constant="false">
      </species>
      <species id="C0415" name="Pyridoxamine" compartment="Cytosol" hasOnlySubstanceUnits="false" boundaryCondition="false" constant="false">
      </species>
      <species id="C0117" name="L-Histidine" compartment="Cytosol" hasOnlySubstanceUnits="false" boundaryCondition="false" constant="false">
      </species>
      <species id="C0571" name="Urocanate" compartment="Cytosol" hasOnlySubstanceUnits="false" boundaryCondition="false" constant="false">
      </species>
      <species id="C0750" name="4-Guanidinobutanoate" compartment="Cytosol" hasOnlySubstanceUnits="false" boundaryCondition="false" constant="false">
      </species>
      <species id="C0379" name="Shikimate" compartment="Cytosol" hasOnlySubstanceUnits="false" boundaryCondition="false" constant="false">
      </species>
      <species id="EC0064" name="L-Phenylalanine[e]" compartment="Extra_organism" hasOnlySubstanceUnits="false" boundaryCondition="false" constant="false">
      </species>
      <species id="EC0275" name="4-Aminobutanoate[e]" compartment="Extra_organism" hasOnlySubstanceUnits="false" boundaryCondition="false" constant="false">
      </species>
      <species id="C0790" name="D-Fructose 1-phosphate" compartment="Cytosol" hasOnlySubstanceUnits="false" boundaryCondition="false" constant="false">
      </species>
      <species id="C2660" name="(2S,3S)-3-Hydroxy-2-methylbutanoyl-CoA" compartment="Cytosol" hasOnlySubstanceUnits="false" boundaryCondition="false" constant="false">
      </species>
      <species id="C0518" name="Nitrogen" compartment="Cytosol" hasOnlySubstanceUnits="false" boundaryCondition="false" constant="false">
      </species>
      <species id="EC0518" name="Nitrogen[e]" compartment="Extra_organism" hasOnlySubstanceUnits="false" boundaryCondition="false" constant="false">
      </species>
      <species id="EC0053" name="L-Serine[e]" compartment="Extra_organism" hasOnlySubstanceUnits="false" boundaryCondition="false" constant="false">
      </species>
      <species id="C9551" name="trans,trans-2,3,4,5-tetradehydroacyl-CoA (C8)" compartment="Cytosol" hasOnlySubstanceUnits="false" boundaryCondition="false" constant="false">
      </species>
      <species id="C9552" name="Trans-2,3-didehydroacyl-CoA (C8)" compartment="Cytosol" hasOnlySubstanceUnits="false" boundaryCondition="false" constant="false">
      </species>
      <species id="C3309" name="beta-Aminopropion aldehyde" compartment="Cytosol" hasOnlySubstanceUnits="false" boundaryCondition="false" constant="false">
      </species>
      <species id="C0241" name="Quinate" compartment="Cytosol" hasOnlySubstanceUnits="false" boundaryCondition="false" constant="false">
      </species>
      <species id="C9377" name="3-Oxododecanoyl-[acyl-carrier protein]" compartment="Cytosol" hasOnlySubstanceUnits="false" boundaryCondition="false" constant="false">
      </species>
      <species id="C9378" name="(R)-3-Hydroxydodecanoyl-[acyl-carrier protein]" compartment="Cytosol" hasOnlySubstanceUnits="false" boundaryCondition="false" constant="false">
      </species>
      <species id="C9431" name="R-3-hydroxy-hexadecanoyl-ACP" compartment="Cytosol" hasOnlySubstanceUnits="false" boundaryCondition="false" constant="false">
      </species>
      <species id="C9404" name="Pseudomonas aeruginosa Lipid A precursor" compartment="Cytosol" hasOnlySubstanceUnits="false" boundaryCondition="false" constant="false">
      </species>
      <species id="C9275" name="Dodecanoyl-ACP (n-C12:0ACP)" compartment="Cytosol" hasOnlySubstanceUnits="false" boundaryCondition="false" constant="false">
      </species>
      <species id="C9408" name="Pseudomonas aeruginosa Lipid A" compartment="Cytosol" hasOnlySubstanceUnits="false" boundaryCondition="false" constant="false">
      </species>
      <species id="EC9536" name="proline betaine[e]" compartment="Extra_organism" hasOnlySubstanceUnits="false" boundaryCondition="false" constant="false">
      </species>
      <species id="C9536" name="proline betaine" compartment="Cytosol" hasOnlySubstanceUnits="false" boundaryCondition="false" constant="false">
      </species>
      <species id="C9391" name="(R)-3-Hydroxydecanoyl-[acyl-carrier protein]" compartment="Cytosol" hasOnlySubstanceUnits="false" boundaryCondition="false" constant="false">
      </species>
      <species id="C9389" name="trans-Dec-2-enoyl-[acyl-carrier protein]" compartment="Cytosol" hasOnlySubstanceUnits="false" boundaryCondition="false" constant="false">
      </species>
      <species id="EC0248" name="Magnesium[e]" compartment="Extra_organism" hasOnlySubstanceUnits="false" boundaryCondition="false" constant="false">
      </species>
      <species id="C0248" name="Magnesium" compartment="Cytosol" hasOnlySubstanceUnits="false" boundaryCondition="false" constant="false">
      </species>
      <species id="C8610" name="1-Deoxy-D-xylulose 5-phosphate" compartment="Cytosol" hasOnlySubstanceUnits="false" boundaryCondition="false" constant="false">
      </species>
      <species id="C8607" name="2-C-Methyl-D-erythritol 4-phosphate" compartment="Cytosol" hasOnlySubstanceUnits="false" boundaryCondition="false" constant="false">
      </species>
      <species id="C9277" name="2,3-diketo5-methylthio-1-phosphopentane" compartment="Cytosol" hasOnlySubstanceUnits="false" boundaryCondition="false" constant="false">
      </species>
      <species id="C9509" name="1,2-dihydroxy-3-keto-5-methylthiopentene" compartment="Cytosol" hasOnlySubstanceUnits="false" boundaryCondition="false" constant="false">
      </species>
      <species id="C2701" name="3-Deoxy-D-manno-octulosonate 8-phosphate" compartment="Cytosol" hasOnlySubstanceUnits="false" boundaryCondition="false" constant="false">
      </species>
      <species id="C0861" name="3-Deoxy-D-manno-octulosonate" compartment="Cytosol" hasOnlySubstanceUnits="false" boundaryCondition="false" constant="false">
      </species>
      <species id="C9443" name="R-3-hydroxy-(7Z)-tetradecenoyl-ACP" compartment="Cytosol" hasOnlySubstanceUnits="false" boundaryCondition="false" constant="false">
      </species>
      <species id="C9444" name="trans,cis-tetradec-2,7-dienoyl-acp" compartment="Cytosol" hasOnlySubstanceUnits="false" boundaryCondition="false" constant="false">
      </species>
      <species id="C9454" name="cis-11-octadecenoyl-acp" compartment="Cytosol" hasOnlySubstanceUnits="false" boundaryCondition="false" constant="false">
      </species>
      <species id="C9447" name="cis-9-hexadecenoyl-acp" compartment="Cytosol" hasOnlySubstanceUnits="false" boundaryCondition="false" constant="false">
      </species>
      <species id="C9456" name="Phosphatidic acid (PPU)" compartment="Cytosol" hasOnlySubstanceUnits="false" boundaryCondition="false" constant="false">
      </species>
      <species id="C0302" name="Cytosine" compartment="Cytosol" hasOnlySubstanceUnits="false" boundaryCondition="false" constant="false">
      </species>
      <species id="C3429" name="Undecaprenyl-diphospho-N-acetylmuramoyl-(N-acetylglucosamine)-L-alanyl-D-glutamyl-meso-2,6-diaminopimeloyl-D-alanyl-D-alanine" compartment="Cytosol" hasOnlySubstanceUnits="false" boundaryCondition="false" constant="false">
      </species>
      <species id="C3811" name="Adenosyl cobyrinate a,c diamide" compartment="Cytosol" hasOnlySubstanceUnits="false" boundaryCondition="false" constant="false">
      </species>
      <species id="C0052" name="L-Glutamine" compartment="Cytosol" hasOnlySubstanceUnits="false" boundaryCondition="false" constant="false">
      </species>
      <species id="C0965" name="Carbonic acid" compartment="Cytosol" hasOnlySubstanceUnits="false" boundaryCondition="false" constant="false">
      </species>
      <species id="EC0201" name="Nitrate[e]" compartment="Extra_organism" hasOnlySubstanceUnits="false" boundaryCondition="false" constant="false">
      </species>
      <species id="C0201" name="Nitrate" compartment="Cytosol" hasOnlySubstanceUnits="false" boundaryCondition="false" constant="false">
      </species>
      <species id="C3488" name="2-Propyn-1-al" compartment="Cytosol" hasOnlySubstanceUnits="false" boundaryCondition="false" constant="false">
      </species>
      <species id="C0588" name="Propynoate" compartment="Cytosol" hasOnlySubstanceUnits="false" boundaryCondition="false" constant="false">
      </species>
      <species id="C9379" name="Decanoyl-[acyl-carrier protein]" compartment="Cytosol" hasOnlySubstanceUnits="false" boundaryCondition="false" constant="false">
      </species>
      <species id="C3459" name="N4-Acetylaminobutanal" compartment="Cytosol" hasOnlySubstanceUnits="false" boundaryCondition="false" constant="false">
      </species>
      <species id="C1863" name="4-Acetamidobutanoate" compartment="Cytosol" hasOnlySubstanceUnits="false" boundaryCondition="false" constant="false">
      </species>
      <species id="C0711" name="O-Acetyl-L-serine" compartment="Cytosol" hasOnlySubstanceUnits="false" boundaryCondition="false" constant="false">
      </species>
      <species id="C2705" name="4-Carboxy-2-hydroxymuconate semialdehyde" compartment="Cytosol" hasOnlySubstanceUnits="false" boundaryCondition="false" constant="false">
      </species>
      <species id="C0103" name="D-Ribose" compartment="Cytosol" hasOnlySubstanceUnits="false" boundaryCondition="false" constant="false">
      </species>
      <species id="C1145" name="Chitobiose" compartment="Cytosol" hasOnlySubstanceUnits="false" boundaryCondition="false" constant="false">
      </species>
      <species id="C0120" name="N-Acetyl-D-glucosamine" compartment="Cytosol" hasOnlySubstanceUnits="false" boundaryCondition="false" constant="false">
      </species>
      <species id="C9396" name="3-Oxotetradecanoyl-[acyl-carrier protein]" compartment="Cytosol" hasOnlySubstanceUnits="false" boundaryCondition="false" constant="false">
      </species>
      <species id="C0433" name="Deoxyadenosine" compartment="Cytosol" hasOnlySubstanceUnits="false" boundaryCondition="false" constant="false">
      </species>
      <species id="EC0156" name="L-Threonine[e]" compartment="Extra_organism" hasOnlySubstanceUnits="false" boundaryCondition="false" constant="false">
      </species>
      <species id="C1480" name="2-Methylcitrate" compartment="Cytosol" hasOnlySubstanceUnits="false" boundaryCondition="false" constant="false">
      </species>
      <species id="C3575" name="3-Butyn-1-ol" compartment="Cytosol" hasOnlySubstanceUnits="false" boundaryCondition="false" constant="false">
      </species>
      <species id="C0095" name="PQQ" compartment="Cytosol" hasOnlySubstanceUnits="false" boundaryCondition="false" constant="false">
      </species>
      <species id="C3574" name="3-Butyn-1-al" compartment="Cytosol" hasOnlySubstanceUnits="false" boundaryCondition="false" constant="false">
      </species>
      <species id="C0968" name="PQQH2" compartment="Cytosol" hasOnlySubstanceUnits="false" boundaryCondition="false" constant="false">
      </species>
      <species id="C9452" name="R-3-hydroxy-(11Z)-octadecenoyl-ACP" compartment="Cytosol" hasOnlySubstanceUnits="false" boundaryCondition="false" constant="false">
      </species>
      <species id="C9453" name="trans,cis-octadec-2,11-dienoyl-acp" compartment="Cytosol" hasOnlySubstanceUnits="false" boundaryCondition="false" constant="false">
      </species>
      <species id="C0522" name="O2." compartment="Cytosol" hasOnlySubstanceUnits="false" boundaryCondition="false" constant="false">
      </species>
      <species id="C9395" name="3-Oxooctanoyl-[acyl-carrier protein]" compartment="Cytosol" hasOnlySubstanceUnits="false" boundaryCondition="false" constant="false">
      </species>
      <species id="C9382" name="(R)-3-Hydroxyoctanoyl-[acyl-carrier protein]" compartment="Cytosol" hasOnlySubstanceUnits="false" boundaryCondition="false" constant="false">
      </species>
      <species id="C0306" name="Guanosine" compartment="Cytosol" hasOnlySubstanceUnits="false" boundaryCondition="false" constant="false">
      </species>
      <species id="C2920" name="2-Amino-4-hydroxy-6-(D-erythro-1,2,3-trihydroxypropyl)-7,8-dihydropteridine" compartment="Cytosol" hasOnlySubstanceUnits="false" boundaryCondition="false" constant="false">
      </species>
      <species id="C0937" name="2-Amino-4-hydroxy-6-hydroxymethyl-7,8-dihydropteridine" compartment="Cytosol" hasOnlySubstanceUnits="false" boundaryCondition="false" constant="false">
      </species>
      <species id="C0075" name="Catechol" compartment="Cytosol" hasOnlySubstanceUnits="false" boundaryCondition="false" constant="false">
      </species>
      <species id="EC0034" name="Zinc[e]" compartment="Extra_organism" hasOnlySubstanceUnits="false" boundaryCondition="false" constant="false">
      </species>
      <species id="C0034" name="Zinc" compartment="Cytosol" hasOnlySubstanceUnits="false" boundaryCondition="false" constant="false">
      </species>
      <species id="C9433" name="3-Oxooctadecanoyl-[acyl-carrier protein]" compartment="Cytosol" hasOnlySubstanceUnits="false" boundaryCondition="false" constant="false">
      </species>
      <species id="C9434" name="R-3-hydroxy-octadecanoyl-ACP" compartment="Cytosol" hasOnlySubstanceUnits="false" boundaryCondition="false" constant="false">
      </species>
      <species id="C9320" name="tRNA (Glu)" compartment="Cytosol" hasOnlySubstanceUnits="false" boundaryCondition="false" constant="false">
      </species>
      <species id="C9282" name="L-Glutamyl-tRNA(Glu)" compartment="Cytosol" hasOnlySubstanceUnits="false" boundaryCondition="false" constant="false">
      </species>
      <species id="C9587" name="Pseudomonas Common O Polysaccharide" compartment="Cytosol" hasOnlySubstanceUnits="false" boundaryCondition="false" constant="false">
      </species>
      <species id="EC9587" name="Pseudomonas Common O Polysaccharide[e]" compartment="Extra_organism" hasOnlySubstanceUnits="false" boundaryCondition="false" constant="false">
      </species>
      <species id="C8609" name="2-Phospho-4-(cytidine 5-diphospho)-2-C-methyl-D-erythritol" compartment="Cytosol" hasOnlySubstanceUnits="false" boundaryCondition="false" constant="false">
      </species>
      <species id="C8622" name="2-C-Methyl-D-erythritol 2,4-cyclodiphosphate" compartment="Cytosol" hasOnlySubstanceUnits="false" boundaryCondition="false" constant="false">
      </species>
      <species id="C0743" name="Hydroxymethylbilane" compartment="Cytosol" hasOnlySubstanceUnits="false" boundaryCondition="false" constant="false">
      </species>
      <species id="C0763" name="Uroporphyrinogen III" compartment="Cytosol" hasOnlySubstanceUnits="false" boundaryCondition="false" constant="false">
      </species>
      <species id="C3667" name="Precorrin 6X" compartment="Cytosol" hasOnlySubstanceUnits="false" boundaryCondition="false" constant="false">
      </species>
      <species id="C3666" name="Precorrin 6Y" compartment="Cytosol" hasOnlySubstanceUnits="false" boundaryCondition="false" constant="false">
      </species>
      <species id="C1614" name="(3R)-beta-Leucine" compartment="Cytosol" hasOnlySubstanceUnits="false" boundaryCondition="false" constant="false">
      </species>
      <species id="C2163" name="3-Oxo-4-methylpentanoate" compartment="Cytosol" hasOnlySubstanceUnits="false" boundaryCondition="false" constant="false">
      </species>
      <species id="C3502" name="(R)-2,3-Dihydroxy-3-methylpentanoate" compartment="Cytosol" hasOnlySubstanceUnits="false" boundaryCondition="false" constant="false">
      </species>
      <species id="C0501" name="sn-Glycero-3-phosphocholine" compartment="Cytosol" hasOnlySubstanceUnits="false" boundaryCondition="false" constant="false">
      </species>
      <species id="C2053" name="Coproporphyrinogen III" compartment="Cytosol" hasOnlySubstanceUnits="false" boundaryCondition="false" constant="false">
      </species>
      <species id="C9417" name="UDP-2-NH-(3OH-C12:0),3-O-(3OH-C10:0)glucosamine" compartment="Cytosol" hasOnlySubstanceUnits="false" boundaryCondition="false" constant="false">
      </species>
      <species id="C9416" name="Pseudomonas aeruginosa Lipid X" compartment="Cytosol" hasOnlySubstanceUnits="false" boundaryCondition="false" constant="false">
      </species>
      <species id="C0487" name="Pyridoxamine phosphate" compartment="Cytosol" hasOnlySubstanceUnits="false" boundaryCondition="false" constant="false">
      </species>
      <species id="C2793" name="2-(Formamido)-N1-(5-phosphoribosyl)acetamidine" compartment="Cytosol" hasOnlySubstanceUnits="false" boundaryCondition="false" constant="false">
      </species>
      <species id="EC0375" name="Glutarate[e]" compartment="Extra_organism" hasOnlySubstanceUnits="false" boundaryCondition="false" constant="false">
      </species>
      <species id="C0375" name="Glutarate" compartment="Cytosol" hasOnlySubstanceUnits="false" boundaryCondition="false" constant="false">
      </species>
      <species id="C0762" name="UDP-N-acetylmuramate" compartment="Cytosol" hasOnlySubstanceUnits="false" boundaryCondition="false" constant="false">
      </species>
      <species id="C9440" name="trans,cis-Dodec-2,5-dienoyl-acp" compartment="Cytosol" hasOnlySubstanceUnits="false" boundaryCondition="false" constant="false">
      </species>
      <species id="C9441" name="cis-5-dodecenoyl-acp" compartment="Cytosol" hasOnlySubstanceUnits="false" boundaryCondition="false" constant="false">
      </species>
      <species id="C0633" name="L-Histidinol" compartment="Cytosol" hasOnlySubstanceUnits="false" boundaryCondition="false" constant="false">
      </species>
      <species id="C2827" name="UDP-N-acetylmuramoyl-L-alanyl-D-glutamyl-L-lysine" compartment="Cytosol" hasOnlySubstanceUnits="false" boundaryCondition="false" constant="false">
      </species>
      <species id="C2941" name="N-(5-Phospho-D-1-ribulosylformimino)-5-amino-1-(5-phospho-D-ribosyl)-4-imidazolecarboxamide" compartment="Cytosol" hasOnlySubstanceUnits="false" boundaryCondition="false" constant="false">
      </species>
      <species id="C2809" name="D-erythro-1-(Imidazol-4-yl)glycerol 3-phosphate" compartment="Cytosol" hasOnlySubstanceUnits="false" boundaryCondition="false" constant="false">
      </species>
      <species id="C9555" name="2-oxo-3-p-tolylpropanate" compartment="Cytosol" hasOnlySubstanceUnits="false" boundaryCondition="false" constant="false">
      </species>
      <species id="C0313" name="Tryptamine" compartment="Cytosol" hasOnlySubstanceUnits="false" boundaryCondition="false" constant="false">
      </species>
      <species id="C2691" name="5-Amino-6-(5-phosphoribitylamino)uracil" compartment="Cytosol" hasOnlySubstanceUnits="false" boundaryCondition="false" constant="false">
      </species>
      <species id="C2847" name="4-(1-D-Ribitylamino)-5-amino-2,6-dihydroxypyrimidine" compartment="Cytosol" hasOnlySubstanceUnits="false" boundaryCondition="false" constant="false">
      </species>
      <species id="C0627" name="Cob(I)alamin" compartment="Cytosol" hasOnlySubstanceUnits="false" boundaryCondition="false" constant="false">
      </species>
      <species id="C0161" name="Cobamide coenzyme" compartment="Cytosol" hasOnlySubstanceUnits="false" boundaryCondition="false" constant="false">
      </species>
      <species id="C9257" name="R-3-hydroxy-myristoyl-ACP" compartment="Cytosol" hasOnlySubstanceUnits="false" boundaryCondition="false" constant="false">
      </species>
      <species id="C9317" name="Tetradecenoyl-ACP (n-C14:1ACP)" compartment="Cytosol" hasOnlySubstanceUnits="false" boundaryCondition="false" constant="false">
      </species>
      <species id="C0422" name="Homogentisate" compartment="Cytosol" hasOnlySubstanceUnits="false" boundaryCondition="false" constant="false">
      </species>
      <species id="EC0236" name="Nickel[e]" compartment="Extra_organism" hasOnlySubstanceUnits="false" boundaryCondition="false" constant="false">
      </species>
      <species id="C0236" name="Nickel" compartment="Cytosol" hasOnlySubstanceUnits="false" boundaryCondition="false" constant="false">
      </species>
      <species id="C0239" name="Inosine" compartment="Cytosol" hasOnlySubstanceUnits="false" boundaryCondition="false" constant="false">
      </species>
      <species id="C2429" name="2,3,4,5-Tetrahydrodipicolinate" compartment="Cytosol" hasOnlySubstanceUnits="false" boundaryCondition="false" constant="false">
      </species>
      <species id="C0809" name="O-Succinyl-L-homoserine" compartment="Cytosol" hasOnlySubstanceUnits="false" boundaryCondition="false" constant="false">
      </species>
      <species id="C1751" name="Phosphoribosyl-AMP" compartment="Cytosol" hasOnlySubstanceUnits="false" boundaryCondition="false" constant="false">
      </species>
      <species id="C2933" name="5-(5-Phospho-D-ribosylaminoformimino)-1-(5-phosphoribosyl)-imidazole-4-carboxamide" compartment="Cytosol" hasOnlySubstanceUnits="false" boundaryCondition="false" constant="false">
      </species>
      <species id="C9387" name="trans-Oct-2-enoyl-[acp]" compartment="Cytosol" hasOnlySubstanceUnits="false" boundaryCondition="false" constant="false">
      </species>
      <species id="C9385" name="Octanoyl-[acyl-carrier protein]" compartment="Cytosol" hasOnlySubstanceUnits="false" boundaryCondition="false" constant="false">
      </species>
      <species id="EC0073" name="Nitrite[e]" compartment="Extra_organism" hasOnlySubstanceUnits="false" boundaryCondition="false" constant="false">
      </species>
      <species id="C0073" name="Nitrite" compartment="Cytosol" hasOnlySubstanceUnits="false" boundaryCondition="false" constant="false">
      </species>
      <species id="C2093" name="2,3-Dihydrodipicolinate" compartment="Cytosol" hasOnlySubstanceUnits="false" boundaryCondition="false" constant="false">
      </species>
      <species id="C0636" name="Pantothenate" compartment="Cytosol" hasOnlySubstanceUnits="false" boundaryCondition="false" constant="false">
      </species>
      <species id="C2174" name="D-4-Phosphopantothenate" compartment="Cytosol" hasOnlySubstanceUnits="false" boundaryCondition="false" constant="false">
      </species>
      <species id="C3092" name="Selenomethionine" compartment="Cytosol" hasOnlySubstanceUnits="false" boundaryCondition="false" constant="false">
      </species>
      <species id="C3326" name="Se-Adenosylselenomethionine" compartment="Cytosol" hasOnlySubstanceUnits="false" boundaryCondition="false" constant="false">
      </species>
      <species id="C0509" name="(S)-2-Methyl-3-oxopropanoyl-CoA" compartment="Cytosol" hasOnlySubstanceUnits="false" boundaryCondition="false" constant="false">
      </species>
      <species id="C3404" name="Iminoaspartate" compartment="Cytosol" hasOnlySubstanceUnits="false" boundaryCondition="false" constant="false">
      </species>
      <species id="C0225" name="Tetrahydrobiopterin" compartment="Cytosol" hasOnlySubstanceUnits="false" boundaryCondition="false" constant="false">
      </species>
      <species id="C0072" name="Sulfur" compartment="Cytosol" hasOnlySubstanceUnits="false" boundaryCondition="false" constant="false">
      </species>
      <species id="C0102" name="Biotin" compartment="Cytosol" hasOnlySubstanceUnits="false" boundaryCondition="false" constant="false">
      </species>
      <species id="C0334" name="5-Aminopentanoate" compartment="Cytosol" hasOnlySubstanceUnits="false" boundaryCondition="false" constant="false">
      </species>
      <species id="C2059" name="5-Oxopentanoate" compartment="Cytosol" hasOnlySubstanceUnits="false" boundaryCondition="false" constant="false">
      </species>
      <species id="EC0317" name="L-Isoleucine[e]" compartment="Extra_organism" hasOnlySubstanceUnits="false" boundaryCondition="false" constant="false">
      </species>
      <species id="C1455" name="Protoporphyrin" compartment="Cytosol" hasOnlySubstanceUnits="false" boundaryCondition="false" constant="false">
      </species>
      <species id="C2190" name="Magnesium protoporphyrin" compartment="Cytosol" hasOnlySubstanceUnits="false" boundaryCondition="false" constant="false">
      </species>
      <species id="EC0058" name="L-Methionine[e]" compartment="Extra_organism" hasOnlySubstanceUnits="false" boundaryCondition="false" constant="false">
      </species>
      <species id="C0780" name="Protoporphyrinogen IX" compartment="Cytosol" hasOnlySubstanceUnits="false" boundaryCondition="false" constant="false">
      </species>
      <species id="C0157" name="Ethanolamine" compartment="Cytosol" hasOnlySubstanceUnits="false" boundaryCondition="false" constant="false">
      </species>
      <species id="C0318" name="L-Pipecolate" compartment="Cytosol" hasOnlySubstanceUnits="false" boundaryCondition="false" constant="false">
      </species>
      <species id="C0263" name="2-Oxoadipate" compartment="Cytosol" hasOnlySubstanceUnits="false" boundaryCondition="false" constant="false">
      </species>
      <species id="C0409" name="Glutaryl-CoA" compartment="Cytosol" hasOnlySubstanceUnits="false" boundaryCondition="false" constant="false">
      </species>
      <species id="C0924" name="4-Amino-5-hydroxymethyl-2-methylpyrimidine" compartment="Cytosol" hasOnlySubstanceUnits="false" boundaryCondition="false" constant="false">
      </species>
      <species id="C0443" name="3,5-Cyclic AMP" compartment="Cytosol" hasOnlySubstanceUnits="false" boundaryCondition="false" constant="false">
      </species>
      <species id="C2309" name="(S)-4-Amino-5-oxopentanoate" compartment="Cytosol" hasOnlySubstanceUnits="false" boundaryCondition="false" constant="false">
      </species>
      <species id="C9578" name="Pseudomonas LPS core precursor 6 + KDO2-lipidA" compartment="Cytosol" hasOnlySubstanceUnits="false" boundaryCondition="false" constant="false">
      </species>
      <species id="C9579" name="Pseudomonas LPS core precursor 7 + KDO2-lipidA" compartment="Cytosol" hasOnlySubstanceUnits="false" boundaryCondition="false" constant="false">
      </species>
      <species id="C3159" name="3alpha,7alpha,26-Trihydroxy-5beta-cholestane" compartment="Cytosol" hasOnlySubstanceUnits="false" boundaryCondition="false" constant="false">
      </species>
      <species id="C3160" name="3alpha,7alpha-Dihydroxy-5beta-cholestan-26-al" compartment="Cytosol" hasOnlySubstanceUnits="false" boundaryCondition="false" constant="false">
      </species>
      <species id="C0432" name="D-Tagaturonate" compartment="Cytosol" hasOnlySubstanceUnits="false" boundaryCondition="false" constant="false">
      </species>
      <species id="C0598" name="D-Altronate" compartment="Cytosol" hasOnlySubstanceUnits="false" boundaryCondition="false" constant="false">
      </species>
      <species id="C3467" name="L-erythro-4-Hydroxyglutamate" compartment="Cytosol" hasOnlySubstanceUnits="false" boundaryCondition="false" constant="false">
      </species>
      <species id="C3460" name="L-4-Hydroxyglutamate semialdehyde" compartment="Cytosol" hasOnlySubstanceUnits="false" boundaryCondition="false" constant="false">
      </species>
      <species id="C0126" name="L-Proline" compartment="Cytosol" hasOnlySubstanceUnits="false" boundaryCondition="false" constant="false">
      </species>
      <species id="C0211" name="Prephenate" compartment="Cytosol" hasOnlySubstanceUnits="false" boundaryCondition="false" constant="false">
      </species>
      <species id="C0606" name="L-Arogenate" compartment="Cytosol" hasOnlySubstanceUnits="false" boundaryCondition="false" constant="false">
      </species>
      <species id="C3424" name="UDP-N-acetylmuramoyl-L-alanyl-gamma-D-glutamyl-L-lysine" compartment="Cytosol" hasOnlySubstanceUnits="false" boundaryCondition="false" constant="false">
      </species>
      <species id="C0439" name="4-Aminobenzoate" compartment="Cytosol" hasOnlySubstanceUnits="false" boundaryCondition="false" constant="false">
      </species>
      <species id="C0674" name="Dihydropteroate" compartment="Cytosol" hasOnlySubstanceUnits="false" boundaryCondition="false" constant="false">
      </species>
      <species id="C3296" name="5-Hydroxykynurenine" compartment="Cytosol" hasOnlySubstanceUnits="false" boundaryCondition="false" constant="false">
      </species>
      <species id="C3283" name="5-Hydroxykynurenamine" compartment="Cytosol" hasOnlySubstanceUnits="false" boundaryCondition="false" constant="false">
      </species>
      <species id="C9586" name="Rha(alpha1,3)-Rha-(alpha1,2)-Rha-(alpha1,4)-N-acetylglucosamine pyrophosphorylundecaprenol" compartment="Cytosol" hasOnlySubstanceUnits="false" boundaryCondition="false" constant="false">
      </species>
      <species id="C0930" name="N-Acetyl-D-glucosaminyldiphosphoundecaprenol" compartment="Cytosol" hasOnlySubstanceUnits="false" boundaryCondition="false" constant="false">
      </species>
      <species id="C0140" name="UDPglucuronate" compartment="Cytosol" hasOnlySubstanceUnits="false" boundaryCondition="false" constant="false">
      </species>
      <species id="C0600" name="D-Glutamine" compartment="Cytosol" hasOnlySubstanceUnits="false" boundaryCondition="false" constant="false">
      </species>
      <species id="C9588" name="UDP-2-acetamido-2,6-dideoxy-D-xylo-4-hexulose" compartment="Cytosol" hasOnlySubstanceUnits="false" boundaryCondition="false" constant="false">
      </species>
      <species id="C0716" name="2-Phosphoglycolate" compartment="Cytosol" hasOnlySubstanceUnits="false" boundaryCondition="false" constant="false">
      </species>
      <species id="C9450" name="cis-3-oxo-oxadec-11-enoyl-ACP" compartment="Cytosol" hasOnlySubstanceUnits="false" boundaryCondition="false" constant="false">
      </species>
      <species id="C2744" name="4-Amino-2-methyl-5-phosphomethylpyrimidine" compartment="Cytosol" hasOnlySubstanceUnits="false" boundaryCondition="false" constant="false">
      </species>
      <species id="C2858" name="2-Methyl-4-amino-5-hydroxymethylpyrimidine diphosphate" compartment="Cytosol" hasOnlySubstanceUnits="false" boundaryCondition="false" constant="false">
      </species>
      <species id="EC0300" name="Thiamin[e]" compartment="Extra_organism" hasOnlySubstanceUnits="false" boundaryCondition="false" constant="false">
      </species>
      <species id="C0300" name="Thiamin" compartment="Cytosol" hasOnlySubstanceUnits="false" boundaryCondition="false" constant="false">
      </species>
      <species id="C1647" name="Estrone 3-sulfate" compartment="Cytosol" hasOnlySubstanceUnits="false" boundaryCondition="false" constant="false">
      </species>
      <species id="C0358" name="Estrone" compartment="Cytosol" hasOnlySubstanceUnits="false" boundaryCondition="false" constant="false">
      </species>
      <species id="C0874" name="UDP-N-acetylmuramoyl-L-alanine" compartment="Cytosol" hasOnlySubstanceUnits="false" boundaryCondition="false" constant="false">
      </species>
      <species id="C3269" name="3-O-Methylgallate" compartment="Cytosol" hasOnlySubstanceUnits="false" boundaryCondition="false" constant="false">
      </species>
      <species id="C2269" name="2-Pyrone-4,6-dicarboxylate" compartment="Cytosol" hasOnlySubstanceUnits="false" boundaryCondition="false" constant="false">
      </species>
      <species id="C0589" name="Salicylate" compartment="Cytosol" hasOnlySubstanceUnits="false" boundaryCondition="false" constant="false">
      </species>
      <species id="C9599" name="1,2-Diacylglycerol (PPU)" compartment="Cytosol" hasOnlySubstanceUnits="false" boundaryCondition="false" constant="false">
      </species>
      <species id="C2932" name="2-Amino-4-hydroxy-6-(erythro-1,2,3-trihydroxypropyl)dihydropteridine triphosphate" compartment="Cytosol" hasOnlySubstanceUnits="false" boundaryCondition="false" constant="false">
      </species>
      <species id="C9442" name="cis-3-oxo-tetradec-7-enoyl-ACP" compartment="Cytosol" hasOnlySubstanceUnits="false" boundaryCondition="false" constant="false">
      </species>
      <species id="C9575" name="Pseudomonas LPS core precursor 3 + KDO2-lipidA" compartment="Cytosol" hasOnlySubstanceUnits="false" boundaryCondition="false" constant="false">
      </species>
      <species id="C9576" name="Pseudomonas LPS core precursor 4 + KDO2-lipidA" compartment="Cytosol" hasOnlySubstanceUnits="false" boundaryCondition="false" constant="false">
      </species>
      <species id="C9567" name="CDPdiacylglycerol (PPU)" compartment="Cytosol" hasOnlySubstanceUnits="false" boundaryCondition="false" constant="false">
      </species>
      <species id="C9571" name="phosphatidylserine (PPU)" compartment="Cytosol" hasOnlySubstanceUnits="false" boundaryCondition="false" constant="false">
      </species>
      <species id="C2597" name="L-1-Pyrroline-3-hydroxy-5-carboxylate" compartment="Cytosol" hasOnlySubstanceUnits="false" boundaryCondition="false" constant="false">
      </species>
      <species id="C0461" name="(-)-Ureidoglycolate" compartment="Cytosol" hasOnlySubstanceUnits="false" boundaryCondition="false" constant="false">
      </species>
      <species id="C2709" name="5-Methyltetrahydropteroyltri-L-glutamate" compartment="Cytosol" hasOnlySubstanceUnits="false" boundaryCondition="false" constant="false">
      </species>
      <species id="C2526" name="Tetrahydropteroyltri-L-glutamate" compartment="Cytosol" hasOnlySubstanceUnits="false" boundaryCondition="false" constant="false">
      </species>
      <species id="C3355" name="Precorrin 3A" compartment="Cytosol" hasOnlySubstanceUnits="false" boundaryCondition="false" constant="false">
      </species>
      <species id="C3731" name="Precorrin 3B" compartment="Cytosol" hasOnlySubstanceUnits="false" boundaryCondition="false" constant="false">
      </species>
      <species id="C0696" name="L-2-Aminoadipate" compartment="Cytosol" hasOnlySubstanceUnits="false" boundaryCondition="false" constant="false">
      </species>
      <species id="C4028" name="Chloroacetaldehyde" compartment="Cytosol" hasOnlySubstanceUnits="false" boundaryCondition="false" constant="false">
      </species>
      <species id="C4029" name="Chloroacetic acid" compartment="Cytosol" hasOnlySubstanceUnits="false" boundaryCondition="false" constant="false">
      </species>
      <species id="C0186" name="Adenylylsulfate" compartment="Cytosol" hasOnlySubstanceUnits="false" boundaryCondition="false" constant="false">
      </species>
      <species id="EC0154" name="(S)-Lactate[e]" compartment="Extra_organism" hasOnlySubstanceUnits="false" boundaryCondition="false" constant="false">
      </species>
      <species id="C3358" name="alpha-Ribazole" compartment="Cytosol" hasOnlySubstanceUnits="false" boundaryCondition="false" constant="false">
      </species>
      <species id="C3815" name="Adenosine-GDP-cobinamide" compartment="Cytosol" hasOnlySubstanceUnits="false" boundaryCondition="false" constant="false">
      </species>
      <species id="EC0127" name="(S)-Malate[e]" compartment="Extra_organism" hasOnlySubstanceUnits="false" boundaryCondition="false" constant="false">
      </species>
      <species id="C0307" name="1H-Imidazole-4-ethanamine" compartment="Cytosol" hasOnlySubstanceUnits="false" boundaryCondition="false" constant="false">
      </species>
      <species id="C0144" name="Cobalt" compartment="Cytosol" hasOnlySubstanceUnits="false" boundaryCondition="false" constant="false">
      </species>
      <species id="EC0144" name="Cobalt[e]" compartment="Extra_organism" hasOnlySubstanceUnits="false" boundaryCondition="false" constant="false">
      </species>
      <species id="C0294" name="Urate" compartment="Cytosol" hasOnlySubstanceUnits="false" boundaryCondition="false" constant="false">
      </species>
      <species id="C9584" name="Rha-(alpha1,4)-N-acetylglucosamine pyrophosphorylundecaprenol" compartment="Cytosol" hasOnlySubstanceUnits="false" boundaryCondition="false" constant="false">
      </species>
      <species id="C9585" name="Rha-(alpha1,2)-Rha-(alpha1,4)-N-acetylglucosamine pyrophosphorylundecaprenol" compartment="Cytosol" hasOnlySubstanceUnits="false" boundaryCondition="false" constant="false">
      </species>
      <species id="C9274" name="3,4-dihydroxy-2-butanone 4-phosphate" compartment="Cytosol" hasOnlySubstanceUnits="false" boundaryCondition="false" constant="false">
      </species>
      <species id="C0853" name="1L-myo-Inositol 1-phosphate" compartment="Cytosol" hasOnlySubstanceUnits="false" boundaryCondition="false" constant="false">
      </species>
      <species id="C0119" name="myo-Inositol" compartment="Cytosol" hasOnlySubstanceUnits="false" boundaryCondition="false" constant="false">
      </species>
      <species id="C0278" name="6-Phospho-D-gluconate" compartment="Cytosol" hasOnlySubstanceUnits="false" boundaryCondition="false" constant="false">
      </species>
      <species id="C0939" name="1-(2-Carboxyphenylamino)-1-deoxy-D-ribulose 5-phosphate" compartment="Cytosol" hasOnlySubstanceUnits="false" boundaryCondition="false" constant="false">
      </species>
      <species id="C0169" name="2-Dehydro-3-deoxy-D-gluconate" compartment="Cytosol" hasOnlySubstanceUnits="false" boundaryCondition="false" constant="false">
      </species>
      <species id="C5073" name="D-Glycero-D-manno-heptose 1-phosphate" compartment="Cytosol" hasOnlySubstanceUnits="false" boundaryCondition="false" constant="false">
      </species>
      <species id="C3728" name="ADP-D-glycero-D-manno-heptose" compartment="Cytosol" hasOnlySubstanceUnits="false" boundaryCondition="false" constant="false">
      </species>
      <species id="C0476" name="2-Methylpropanoyl-CoA" compartment="Cytosol" hasOnlySubstanceUnits="false" boundaryCondition="false" constant="false">
      </species>
      <species id="C0515" name="UDP-N-acetylmuramoyl-L-alanyl-D-glutamate" compartment="Cytosol" hasOnlySubstanceUnits="false" boundaryCondition="false" constant="false">
      </species>
      <species id="C2923" name="UDP-N-acetylmuramoyl-L-alanyl-D-gamma-glutamyl-meso-2,6-diaminopimelate" compartment="Cytosol" hasOnlySubstanceUnits="false" boundaryCondition="false" constant="false">
      </species>
      <species id="C1205" name="Xanthosine" compartment="Cytosol" hasOnlySubstanceUnits="false" boundaryCondition="false" constant="false">
      </species>
      <species id="C1819" name="Propanoyl phosphate" compartment="Cytosol" hasOnlySubstanceUnits="false" boundaryCondition="false" constant="false">
      </species>
      <species id="EC0039" name="L-Lysine[e]" compartment="Extra_organism" hasOnlySubstanceUnits="false" boundaryCondition="false" constant="false">
      </species>
      <species id="C4027" name="2-Chloroethanol" compartment="Cytosol" hasOnlySubstanceUnits="false" boundaryCondition="false" constant="false">
      </species>
      <species id="C1601" name="Precorrin 2" compartment="Cytosol" hasOnlySubstanceUnits="false" boundaryCondition="false" constant="false">
      </species>
      <species id="C9445" name="cis-7-tetradecenoyl-acp" compartment="Cytosol" hasOnlySubstanceUnits="false" boundaryCondition="false" constant="false">
      </species>
      <species id="C9449" name="cis-3-oxo-hexadec-9-enoyl-ACP" compartment="Cytosol" hasOnlySubstanceUnits="false" boundaryCondition="false" constant="false">
      </species>
      <species id="C1568" name="5-Methylcytosine" compartment="Cytosol" hasOnlySubstanceUnits="false" boundaryCondition="false" constant="false">
      </species>
      <species id="C0146" name="Thymine" compartment="Cytosol" hasOnlySubstanceUnits="false" boundaryCondition="false" constant="false">
      </species>
      <species id="C8957" name="N-(3-Oxododecanoyl)homoserine lactone" compartment="Cytosol" hasOnlySubstanceUnits="false" boundaryCondition="false" constant="false">
      </species>
      <species id="C1561" name="3-Oxododecanoate" compartment="Cytosol" hasOnlySubstanceUnits="false" boundaryCondition="false" constant="false">
      </species>
      <species id="C9482" name="homoserine lactone" compartment="Cytosol" hasOnlySubstanceUnits="false" boundaryCondition="false" constant="false">
      </species>
      <species id="EC0117" name="L-Histidine[e]" compartment="Extra_organism" hasOnlySubstanceUnits="false" boundaryCondition="false" constant="false">
      </species>
      <species id="EC0382" name="(R)-Malate[e]" compartment="Extra_organism" hasOnlySubstanceUnits="false" boundaryCondition="false" constant="false">
      </species>
      <species id="C0382" name="(R)-Malate" compartment="Cytosol" hasOnlySubstanceUnits="false" boundaryCondition="false" constant="false">
      </species>
      <species id="C2823" name="2-Dehydro-3-deoxy-D-arabino-heptonate 7-phosphate" compartment="Cytosol" hasOnlySubstanceUnits="false" boundaryCondition="false" constant="false">
      </species>
      <species id="C9254" name="2-Octaprenyl-3-methyl-5-hydroxy-6-methoxy-1,4-benzoquinol" compartment="Cytosol" hasOnlySubstanceUnits="false" boundaryCondition="false" constant="false">
      </species>
      <species id="C3708" name="1-Carboxyvinyl carboxyphosphonate" compartment="Cytosol" hasOnlySubstanceUnits="false" boundaryCondition="false" constant="false">
      </species>
      <species id="C3709" name="3-(Hydrohydroxyphosphoryl)pyruvate" compartment="Cytosol" hasOnlySubstanceUnits="false" boundaryCondition="false" constant="false">
      </species>
      <species id="C9580" name="Pseudomonas LPS core precursor 8 + KDO2-lipidA" compartment="Cytosol" hasOnlySubstanceUnits="false" boundaryCondition="false" constant="false">
      </species>
      <species id="C1968" name="Dimethylbenzimidazole" compartment="Cytosol" hasOnlySubstanceUnits="false" boundaryCondition="false" constant="false">
      </species>
      <species id="C2867" name="N1-(5-Phospho-alpha-D-ribosyl)-5,6-dimethylbenzimidazole" compartment="Cytosol" hasOnlySubstanceUnits="false" boundaryCondition="false" constant="false">
      </species>
      <species id="C1522" name="L-Cystathionine" compartment="Cytosol" hasOnlySubstanceUnits="false" boundaryCondition="false" constant="false">
      </species>
      <species id="C0374" name="Formamide" compartment="Cytosol" hasOnlySubstanceUnits="false" boundaryCondition="false" constant="false">
      </species>
      <species id="C3732" name="Precorrin 4" compartment="Cytosol" hasOnlySubstanceUnits="false" boundaryCondition="false" constant="false">
      </species>
      <species id="C3737" name="Precorrin 5" compartment="Cytosol" hasOnlySubstanceUnits="false" boundaryCondition="false" constant="false">
      </species>
      <species id="EC0105" name="L-Leucine[e]" compartment="Extra_organism" hasOnlySubstanceUnits="false" boundaryCondition="false" constant="false">
      </species>
      <species id="EC0129" name="L-Asparagine[e]" compartment="Extra_organism" hasOnlySubstanceUnits="false" boundaryCondition="false" constant="false">
      </species>
      <species id="C9557" name="4-carbamoyl-2-oxobutanate" compartment="Cytosol" hasOnlySubstanceUnits="false" boundaryCondition="false" constant="false">
      </species>
      <species id="C2623" name="4-Methyl-5-(2-phosphoethyl)-thiazole" compartment="Cytosol" hasOnlySubstanceUnits="false" boundaryCondition="false" constant="false">
      </species>
      <species id="C9415" name="Pseudomonas Lipid A Disaccharide" compartment="Cytosol" hasOnlySubstanceUnits="false" boundaryCondition="false" constant="false">
      </species>
      <species id="C0293" name="dUMP" compartment="Cytosol" hasOnlySubstanceUnits="false" boundaryCondition="false" constant="false">
      </species>
      <species id="C9305" name="Octadecenoyl-ACP (n-C18:1ACP)" compartment="Cytosol" hasOnlySubstanceUnits="false" boundaryCondition="false" constant="false">
      </species>
      <species id="C2582" name="N-Acetyl-D-glucosamine 1-phosphate" compartment="Cytosol" hasOnlySubstanceUnits="false" boundaryCondition="false" constant="false">
      </species>
      <species id="C0880" name="6-Phospho-2-dehydro-D-gluconate" compartment="Cytosol" hasOnlySubstanceUnits="false" boundaryCondition="false" constant="false">
      </species>
      <species id="C9400" name="UDP-N-acetyl fucosamine" compartment="Cytosol" hasOnlySubstanceUnits="false" boundaryCondition="false" constant="false">
      </species>
      <species id="EC0052" name="L-Glutamine[e]" compartment="Extra_organism" hasOnlySubstanceUnits="false" boundaryCondition="false" constant="false">
      </species>
      <species id="EC0202" name="Taurine[e]" compartment="Extra_organism" hasOnlySubstanceUnits="false" boundaryCondition="false" constant="false">
      </species>
      <species id="C0202" name="Taurine" compartment="Cytosol" hasOnlySubstanceUnits="false" boundaryCondition="false" constant="false">
      </species>
      <species id="C0340" name="5-Methyltetrahydrofolate" compartment="Cytosol" hasOnlySubstanceUnits="false" boundaryCondition="false" constant="false">
      </species>
      <species id="C9375" name="3-oxodecanoyl-ACP" compartment="Cytosol" hasOnlySubstanceUnits="false" boundaryCondition="false" constant="false">
      </species>
      <species id="C0274" name="D-Galacturonate" compartment="Cytosol" hasOnlySubstanceUnits="false" boundaryCondition="false" constant="false">
      </species>
      <species id="C3375" name="2-Hexaprenyl-3-methyl-6-methoxy-1,4-benzoquinone" compartment="Cytosol" hasOnlySubstanceUnits="false" boundaryCondition="false" constant="false">
      </species>
      <species id="C3376" name="2-Hexaprenyl-3-methyl-5-hydroxy-6-methoxy-1,4-benzoquinone" compartment="Cytosol" hasOnlySubstanceUnits="false" boundaryCondition="false" constant="false">
      </species>
      <species id="C8533" name="4-amino-4-deoxychorismate" compartment="Cytosol" hasOnlySubstanceUnits="false" boundaryCondition="false" constant="false">
      </species>
      <species id="C9436" name="cis-3-Decenoyl-[acyl-carrier protein]" compartment="Cytosol" hasOnlySubstanceUnits="false" boundaryCondition="false" constant="false">
      </species>
      <species id="C9302" name="Myristoyl-ACP (n-C14:0ACP)" compartment="Cytosol" hasOnlySubstanceUnits="false" boundaryCondition="false" constant="false">
      </species>
      <species id="C3561" name="6-Hydroxyhexanoate" compartment="Cytosol" hasOnlySubstanceUnits="false" boundaryCondition="false" constant="false">
      </species>
      <species id="C3560" name="Adipate semialdehyde" compartment="Cytosol" hasOnlySubstanceUnits="false" boundaryCondition="false" constant="false">
      </species>
      <species id="C0150" name="Glycogen" compartment="Cytosol" hasOnlySubstanceUnits="false" boundaryCondition="false" constant="false">
      </species>
      <species id="C3100" name="GDP-4-dehydro-6-deoxy-L-mannose" compartment="Cytosol" hasOnlySubstanceUnits="false" boundaryCondition="false" constant="false">
      </species>
      <species id="C3122" name="GDP-6-deoxy-L-mannose" compartment="Cytosol" hasOnlySubstanceUnits="false" boundaryCondition="false" constant="false">
      </species>
      <species id="C0444" name="Betaine aldehyde" compartment="Cytosol" hasOnlySubstanceUnits="false" boundaryCondition="false" constant="false">
      </species>
      <species id="C1953" name="5-Methylthio-D-ribose" compartment="Cytosol" hasOnlySubstanceUnits="false" boundaryCondition="false" constant="false">
      </species>
      <species id="C2516" name="CMP-3-deoxy-D-manno-octulosonate" compartment="Cytosol" hasOnlySubstanceUnits="false" boundaryCondition="false" constant="false">
      </species>
      <species id="C9405" name="Pseudomonas aeruginosa KDO-lipidA" compartment="Cytosol" hasOnlySubstanceUnits="false" boundaryCondition="false" constant="false">
      </species>
      <species id="C9402" name="Pseudomonas aeruginosa KDO2-lipidA" compartment="Cytosol" hasOnlySubstanceUnits="false" boundaryCondition="false" constant="false">
      </species>
      <species id="C1987" name="N-Ribosylnicotinamide" compartment="Cytosol" hasOnlySubstanceUnits="false" boundaryCondition="false" constant="false">
      </species>
      <species id="C0130" name="Nicotinamide" compartment="Cytosol" hasOnlySubstanceUnits="false" boundaryCondition="false" constant="false">
      </species>
      <species id="C0027" name="D-Glucose" compartment="Cytosol" hasOnlySubstanceUnits="false" boundaryCondition="false" constant="false">
      </species>
      <species id="C1683" name="1,5-Gluconolactone" compartment="Cytosol" hasOnlySubstanceUnits="false" boundaryCondition="false" constant="false">
      </species>
      <species id="C9591" name="UDP-2,3-diacetamido- 2,3-dideoxy-D-glucuronic acid" compartment="Cytosol" hasOnlySubstanceUnits="false" boundaryCondition="false" constant="false">
      </species>
      <species id="C9420" name="UDP-N-acetyl-D-manosamine (2NAc3NAc) acid" compartment="Cytosol" hasOnlySubstanceUnits="false" boundaryCondition="false" constant="false">
      </species>
      <species id="C0271" name="Deoxyguanosine" compartment="Cytosol" hasOnlySubstanceUnits="false" boundaryCondition="false" constant="false">
      </species>
      <species id="C9401" name="Pseudomonas aeruginosa LPS core precursor 2 + KDO2-lipidA" compartment="Cytosol" hasOnlySubstanceUnits="false" boundaryCondition="false" constant="false">
      </species>
      <species id="C2276" name="4-Imidazolone-5-propanoate" compartment="Cytosol" hasOnlySubstanceUnits="false" boundaryCondition="false" constant="false">
      </species>
      <species id="EC9281" name="gamma-butyrobetaine[e]" compartment="Extra_organism" hasOnlySubstanceUnits="false" boundaryCondition="false" constant="false">
      </species>
      <species id="C9281" name="gamma-butyrobetaine" compartment="Cytosol" hasOnlySubstanceUnits="false" boundaryCondition="false" constant="false">
      </species>
      <species id="C0999" name="Cys-Gly" compartment="Cytosol" hasOnlySubstanceUnits="false" boundaryCondition="false" constant="false">
      </species>
      <species id="C9577" name="Pseudomonas LPS core precursor 5 + KDO2-lipidA" compartment="Cytosol" hasOnlySubstanceUnits="false" boundaryCondition="false" constant="false">
      </species>
      <species id="C0751" name="4-Maleylacetoacetate" compartment="Cytosol" hasOnlySubstanceUnits="false" boundaryCondition="false" constant="false">
      </species>
      <species id="C0770" name="4-Fumarylacetoacetate" compartment="Cytosol" hasOnlySubstanceUnits="false" boundaryCondition="false" constant="false">
      </species>
      <species id="C2158" name="2-Methylprop-2-enoyl-CoA" compartment="Cytosol" hasOnlySubstanceUnits="false" boundaryCondition="false" constant="false">
      </species>
      <species id="C3498" name="(S)-3-Hydroxyisobutyryl-CoA" compartment="Cytosol" hasOnlySubstanceUnits="false" boundaryCondition="false" constant="false">
      </species>
      <species id="C2625" name="6,7-Dimethyl-8-(1-D-ribityl)lumazine" compartment="Cytosol" hasOnlySubstanceUnits="false" boundaryCondition="false" constant="false">
      </species>
      <species id="C0212" name="Riboflavin" compartment="Cytosol" hasOnlySubstanceUnits="false" boundaryCondition="false" constant="false">
      </species>
      <species id="C9380" name="But-2-enoyl-[acyl-carrier protein]" compartment="Cytosol" hasOnlySubstanceUnits="false" boundaryCondition="false" constant="false">
      </species>
      <species id="C9381" name="Butyryl-[acyl-carrier protein]" compartment="Cytosol" hasOnlySubstanceUnits="false" boundaryCondition="false" constant="false">
      </species>
      <species id="C0688" name="3,5-Cyclic GMP" compartment="Cytosol" hasOnlySubstanceUnits="false" boundaryCondition="false" constant="false">
      </species>
      <species id="C3733" name="Precorrin 8X" compartment="Cytosol" hasOnlySubstanceUnits="false" boundaryCondition="false" constant="false">
      </species>
      <species id="C0941" name="2,5-Diamino-6-hydroxy-4-(5-phosphoribosylamino)-pyrimidine" compartment="Cytosol" hasOnlySubstanceUnits="false" boundaryCondition="false" constant="false">
      </species>
      <species id="C2015" name="1-Hydroxy-2-naphthoate" compartment="Cytosol" hasOnlySubstanceUnits="false" boundaryCondition="false" constant="false">
      </species>
      <species id="C1904" name="Naphthalene-1,2-diol" compartment="Cytosol" hasOnlySubstanceUnits="false" boundaryCondition="false" constant="false">
      </species>
      <species id="C0049" name="FMN" compartment="Cytosol" hasOnlySubstanceUnits="false" boundaryCondition="false" constant="false">
      </species>
      <species id="EC9512" name="Fe3+[e]" compartment="Extra_organism" hasOnlySubstanceUnits="false" boundaryCondition="false" constant="false">
      </species>
      <species id="C9512" name="Fe3+" compartment="Cytosol" hasOnlySubstanceUnits="false" boundaryCondition="false" constant="false">
      </species>
      <species id="C4016" name="Aminoacetaldehyde" compartment="Cytosol" hasOnlySubstanceUnits="false" boundaryCondition="false" constant="false">
      </species>
      <species id="C0333" name="5-Aminolevulinate" compartment="Cytosol" hasOnlySubstanceUnits="false" boundaryCondition="false" constant="false">
      </species>
      <species id="C0680" name="Porphobilinogen" compartment="Cytosol" hasOnlySubstanceUnits="false" boundaryCondition="false" constant="false">
      </species>
      <species id="EC0302" name="Cytosine[e]" compartment="Extra_organism" hasOnlySubstanceUnits="false" boundaryCondition="false" constant="false">
      </species>
      <species id="C9435" name="Octadecanoyl-ACP" compartment="Cytosol" hasOnlySubstanceUnits="false" boundaryCondition="false" constant="false">
      </species>
      <species id="C3360" name="Sirochlorin" compartment="Cytosol" hasOnlySubstanceUnits="false" boundaryCondition="false" constant="false">
      </species>
      <species id="C0021" name="Iron" compartment="Cytosol" hasOnlySubstanceUnits="false" boundaryCondition="false" constant="false">
      </species>
      <species id="C0546" name="Siroheme" compartment="Cytosol" hasOnlySubstanceUnits="false" boundaryCondition="false" constant="false">
      </species>
      <species id="C0793" name="D-Tagatose 6-phosphate" compartment="Cytosol" hasOnlySubstanceUnits="false" boundaryCondition="false" constant="false">
      </species>
      <species id="C2335" name="D-Tagatose 1,6-bisphosphate" compartment="Cytosol" hasOnlySubstanceUnits="false" boundaryCondition="false" constant="false">
      </species>
      <species id="C9559" name="L-Valyl-tRNA(Val)" compartment="Cytosol" hasOnlySubstanceUnits="false" boundaryCondition="false" constant="false">
      </species>
      <species id="C9604" name="L-Asparaginyl-tRNA(Asn)" compartment="Cytosol" hasOnlySubstanceUnits="false" boundaryCondition="false" constant="false">
      </species>
      <species id="C9548" name="L-Tryptophanyl-tRNA(Trp)" compartment="Cytosol" hasOnlySubstanceUnits="false" boundaryCondition="false" constant="false">
      </species>
      <species id="C9607" name="N-formyl-L-Methionyl-tRNA (fMet)" compartment="Cytosol" hasOnlySubstanceUnits="false" boundaryCondition="false" constant="false">
      </species>
      <species id="C9526" name="L-Methionyl-tRNA (Met)" compartment="Cytosol" hasOnlySubstanceUnits="false" boundaryCondition="false" constant="false">
      </species>
      <species id="C9514" name="Glycyl-tRNA(Gly)" compartment="Cytosol" hasOnlySubstanceUnits="false" boundaryCondition="false" constant="false">
      </species>
      <species id="C9518" name="L-Histidyl-tRNA(His)" compartment="Cytosol" hasOnlySubstanceUnits="false" boundaryCondition="false" constant="false">
      </species>
      <species id="C9493" name="L-Arginyl-tRNA(Arg)" compartment="Cytosol" hasOnlySubstanceUnits="false" boundaryCondition="false" constant="false">
      </species>
      <species id="C9524" name="L-Lysyl-tRNA (Lys)" compartment="Cytosol" hasOnlySubstanceUnits="false" boundaryCondition="false" constant="false">
      </species>
      <species id="C9535" name="L-Phenylalanyl-tRNA(Phe)" compartment="Cytosol" hasOnlySubstanceUnits="false" boundaryCondition="false" constant="false">
      </species>
      <species id="C9507" name="L-Cysteinyl-tRNA(Cys)" compartment="Cytosol" hasOnlySubstanceUnits="false" boundaryCondition="false" constant="false">
      </species>
      <species id="C9538" name="L-Prolyl-tRNA(Pro)" compartment="Cytosol" hasOnlySubstanceUnits="false" boundaryCondition="false" constant="false">
      </species>
      <species id="C9495" name="L-Aspartyl-tRNA(Asp)" compartment="Cytosol" hasOnlySubstanceUnits="false" boundaryCondition="false" constant="false">
      </species>
      <species id="C9606" name="L-Glutaminyl-tRNA(Gln)" compartment="Cytosol" hasOnlySubstanceUnits="false" boundaryCondition="false" constant="false">
      </species>
      <species id="C9544" name="L-Seryl-tRNA(Ser)" compartment="Cytosol" hasOnlySubstanceUnits="false" boundaryCondition="false" constant="false">
      </species>
      <species id="C9522" name="L-Leucyl-tRNA(Leu)" compartment="Cytosol" hasOnlySubstanceUnits="false" boundaryCondition="false" constant="false">
      </species>
      <species id="C9554" name="L-Tyrosyl-tRNA(Tyr)" compartment="Cytosol" hasOnlySubstanceUnits="false" boundaryCondition="false" constant="false">
      </species>
      <species id="C9546" name="L-Threonyl-tRNA(Thr)" compartment="Cytosol" hasOnlySubstanceUnits="false" boundaryCondition="false" constant="false">
      </species>
      <species id="C9520" name="L-Isoleucyl-tRNA(Ile)" compartment="Cytosol" hasOnlySubstanceUnits="false" boundaryCondition="false" constant="false">
      </species>
      <species id="C9519" name="tRNA(Ile)" compartment="Cytosol" hasOnlySubstanceUnits="false" boundaryCondition="false" constant="false">
      </species>
      <species id="C9492" name="tRNA(Arg)" compartment="Cytosol" hasOnlySubstanceUnits="false" boundaryCondition="false" constant="false">
      </species>
      <species id="C9525" name="tRNA(Met)" compartment="Cytosol" hasOnlySubstanceUnits="false" boundaryCondition="false" constant="false">
      </species>
      <species id="C9537" name="tRNA(Pro)" compartment="Cytosol" hasOnlySubstanceUnits="false" boundaryCondition="false" constant="false">
      </species>
      <species id="C9558" name="tRNA(Val)" compartment="Cytosol" hasOnlySubstanceUnits="false" boundaryCondition="false" constant="false">
      </species>
      <species id="C9543" name="tRNA(Ser)" compartment="Cytosol" hasOnlySubstanceUnits="false" boundaryCondition="false" constant="false">
      </species>
      <species id="C9608" name="tRNA (fMet)" compartment="Cytosol" hasOnlySubstanceUnits="false" boundaryCondition="false" constant="false">
      </species>
      <species id="C9494" name="tRNA(Asp)" compartment="Cytosol" hasOnlySubstanceUnits="false" boundaryCondition="false" constant="false">
      </species>
      <species id="C9534" name="tRNA(Phe)" compartment="Cytosol" hasOnlySubstanceUnits="false" boundaryCondition="false" constant="false">
      </species>
      <species id="C9517" name="tRNA(His)" compartment="Cytosol" hasOnlySubstanceUnits="false" boundaryCondition="false" constant="false">
      </species>
      <species id="C9521" name="tRNA(Leu)" compartment="Cytosol" hasOnlySubstanceUnits="false" boundaryCondition="false" constant="false">
      </species>
      <species id="C9610" name="Protein (PPU)" compartment="Cytosol" hasOnlySubstanceUnits="false" boundaryCondition="false" constant="false">
      </species>
      <species id="C9506" name="tRNA(Cys)" compartment="Cytosol" hasOnlySubstanceUnits="false" boundaryCondition="false" constant="false">
      </species>
      <species id="C9513" name="tRNA(Gly)" compartment="Cytosol" hasOnlySubstanceUnits="false" boundaryCondition="false" constant="false">
      </species>
      <species id="C9547" name="tRNA(Trp)" compartment="Cytosol" hasOnlySubstanceUnits="false" boundaryCondition="false" constant="false">
      </species>
      <species id="C9553" name="tRNA(Tyr)" compartment="Cytosol" hasOnlySubstanceUnits="false" boundaryCondition="false" constant="false">
      </species>
      <species id="C9545" name="tRNA(Thr)" compartment="Cytosol" hasOnlySubstanceUnits="false" boundaryCondition="false" constant="false">
      </species>
      <species id="C9523" name="tRNA(Lys)" compartment="Cytosol" hasOnlySubstanceUnits="false" boundaryCondition="false" constant="false">
      </species>
      <species id="C9605" name="tRNA (Gln)" compartment="Cytosol" hasOnlySubstanceUnits="false" boundaryCondition="false" constant="false">
      </species>
      <species id="C9602" name="tRNA(Asn)" compartment="Cytosol" hasOnlySubstanceUnits="false" boundaryCondition="false" constant="false">
      </species>
      <species id="C0363" name="Cytidine" compartment="Cytosol" hasOnlySubstanceUnits="false" boundaryCondition="false" constant="false">
      </species>
      <species id="C9540" name="semiquinone-8" compartment="Cytosol" hasOnlySubstanceUnits="false" boundaryCondition="false" constant="false">
      </species>
      <species id="C0056" name="Copper" compartment="Cytosol" hasOnlySubstanceUnits="false" boundaryCondition="false" constant="false">
      </species>
      <species id="EC0056" name="Copper[e]" compartment="Extra_organism" hasOnlySubstanceUnits="false" boundaryCondition="false" constant="false">
      </species>
      <species id="C0475" name="2-Dehydro-D-gluconate" compartment="Cytosol" hasOnlySubstanceUnits="false" boundaryCondition="false" constant="false">
      </species>
      <species id="C2528" name="all-trans-Octaprenyl diphosphate" compartment="Cytosol" hasOnlySubstanceUnits="false" boundaryCondition="false" constant="false">
      </species>
      <species id="C3377" name="3-Octaprenyl-4-hydroxybenzoate" compartment="Cytosol" hasOnlySubstanceUnits="false" boundaryCondition="false" constant="false">
      </species>
      <species id="C0832" name="4-Trimethylammoniobutanal" compartment="Cytosol" hasOnlySubstanceUnits="false" boundaryCondition="false" constant="false">
      </species>
      <species id="C0856" name="4-Trimethylammoniobutanoate" compartment="Cytosol" hasOnlySubstanceUnits="false" boundaryCondition="false" constant="false">
      </species>
      <species id="C3668" name="1,6-Dihydroxy-cis-2,4-cyclohexadiene-1-carboxylic acid" compartment="Cytosol" hasOnlySubstanceUnits="false" boundaryCondition="false" constant="false">
      </species>
      <species id="C2635" name="(R)-4-Phosphopantothenoyl-L-cysteine" compartment="Cytosol" hasOnlySubstanceUnits="false" boundaryCondition="false" constant="false">
      </species>
      <species id="C0429" name="4-Aminobutanal" compartment="Cytosol" hasOnlySubstanceUnits="false" boundaryCondition="false" constant="false">
      </species>
      <species id="C3403" name="cis-beta-D-Glucosyl-2-hydroxycinnamate" compartment="Cytosol" hasOnlySubstanceUnits="false" boundaryCondition="false" constant="false">
      </species>
      <species id="C3402" name="cis-2-Hydroxy cinnamate" compartment="Cytosol" hasOnlySubstanceUnits="false" boundaryCondition="false" constant="false">
      </species>
      <species id="EC0036" name="Succinate[e]" compartment="Extra_organism" hasOnlySubstanceUnits="false" boundaryCondition="false" constant="false">
      </species>
      <species id="C3421" name="Undecaprenyl-diphospho-N-acetylmuramoyl-(N-acetylglucosamine)-L-alanyl-D-glutamyl-L-lysyl-D-alanyl-D-alanine" compartment="Cytosol" hasOnlySubstanceUnits="false" boundaryCondition="false" constant="false">
      </species>
      <species id="C0481" name="Indole-3-acetaldehyde" compartment="Cytosol" hasOnlySubstanceUnits="false" boundaryCondition="false" constant="false">
      </species>
      <species id="C0694" name="Indole-3-acetate" compartment="Cytosol" hasOnlySubstanceUnits="false" boundaryCondition="false" constant="false">
      </species>
      <species id="C1887" name="L-Methionine S-oxide" compartment="Cytosol" hasOnlySubstanceUnits="false" boundaryCondition="false" constant="false">
      </species>
      <species id="C9568" name="Phosphatidylglycerophosphate (PPU)" compartment="Cytosol" hasOnlySubstanceUnits="false" boundaryCondition="false" constant="false">
      </species>
      <species id="C9569" name="Phosphatidylglycerol (PPU)" compartment="Cytosol" hasOnlySubstanceUnits="false" boundaryCondition="false" constant="false">
      </species>
      <species id="EC0260" name="L-Carnitine[e]" compartment="Extra_organism" hasOnlySubstanceUnits="false" boundaryCondition="false" constant="false">
      </species>
      <species id="C0260" name="L-Carnitine" compartment="Cytosol" hasOnlySubstanceUnits="false" boundaryCondition="false" constant="false">
      </species>
      <species id="C3382" name="2-Octaprenyl-3-methyl-6-methoxy-1,4-benzoquinone" compartment="Cytosol" hasOnlySubstanceUnits="false" boundaryCondition="false" constant="false">
      </species>
      <species id="C0370" name="Tyramine" compartment="Cytosol" hasOnlySubstanceUnits="false" boundaryCondition="false" constant="false">
      </species>
      <species id="C8608" name="4-(Cytidine 5-diphospho)-2-C-methyl-D-erythritol" compartment="Cytosol" hasOnlySubstanceUnits="false" boundaryCondition="false" constant="false">
      </species>
      <species id="C0277" name="Geranyl diphosphate" compartment="Cytosol" hasOnlySubstanceUnits="false" boundaryCondition="false" constant="false">
      </species>
      <species id="EC0080" name="D-Fructose[e]" compartment="Extra_organism" hasOnlySubstanceUnits="false" boundaryCondition="false" constant="false">
      </species>
      <species id="EC9581" name="Pseudomonas LPS core precursor 9 + KDO2-lipidA[e]" compartment="Extra_organism" hasOnlySubstanceUnits="false" boundaryCondition="false" constant="false">
      </species>
      <species id="EC9598" name="Pseudomonas putida LPS - common  antigen[e]" compartment="Extra_organism" hasOnlySubstanceUnits="false" boundaryCondition="false" constant="false">
      </species>
      <species id="C9581" name="Pseudomonas LPS core precursor 9 + KDO2-lipidA" compartment="Cytosol" hasOnlySubstanceUnits="false" boundaryCondition="false" constant="false">
      </species>
      <species id="C3729" name="ADP-L-glycero-D-manno-heptose" compartment="Cytosol" hasOnlySubstanceUnits="false" boundaryCondition="false" constant="false">
      </species>
      <species id="C9413" name="Pseudomonas aeruginosa LPS core precursor 1 + KDO2-lipidA" compartment="Cytosol" hasOnlySubstanceUnits="false" boundaryCondition="false" constant="false">
      </species>
      <species id="C9394" name="Hexanoyl-[acyl-carrier protein]" compartment="Cytosol" hasOnlySubstanceUnits="false" boundaryCondition="false" constant="false">
      </species>
      <species id="C0346" name="trans,trans-Farnesyl diphosphate" compartment="Cytosol" hasOnlySubstanceUnits="false" boundaryCondition="false" constant="false">
      </species>
      <species id="C8534" name="trans,trans,cis-Geranylgeranyl diphosphate" compartment="Cytosol" hasOnlySubstanceUnits="false" boundaryCondition="false" constant="false">
      </species>
      <species id="C9489" name="Acetylated Alginate" compartment="Cytosol" hasOnlySubstanceUnits="false" boundaryCondition="false" constant="false">
      </species>
      <species id="EC9489" name="Acetylated Alginate[e]" compartment="Extra_organism" hasOnlySubstanceUnits="false" boundaryCondition="false" constant="false">
      </species>
      <species id="C1856" name="3-Methylbutanoyl-CoA" compartment="Cytosol" hasOnlySubstanceUnits="false" boundaryCondition="false" constant="false">
      </species>
      <species id="C2881" name="2-Amino-7,8-dihydro-4-hydroxy-6-(diphosphooxymethyl)pteridine" compartment="Cytosol" hasOnlySubstanceUnits="false" boundaryCondition="false" constant="false">
      </species>
      <species id="C2296" name="Pyridine-2,3-dicarboxylate" compartment="Cytosol" hasOnlySubstanceUnits="false" boundaryCondition="false" constant="false">
      </species>
      <species id="C3730" name="Hydrogenobyrinate" compartment="Cytosol" hasOnlySubstanceUnits="false" boundaryCondition="false" constant="false">
      </species>
      <species id="C3349" name="Uroporphyrinogen I" compartment="Cytosol" hasOnlySubstanceUnits="false" boundaryCondition="false" constant="false">
      </species>
      <species id="C3351" name="Coproporphyrinogen I" compartment="Cytosol" hasOnlySubstanceUnits="false" boundaryCondition="false" constant="false">
      </species>
      <species id="C0135" name="D-Mannose" compartment="Cytosol" hasOnlySubstanceUnits="false" boundaryCondition="false" constant="false">
      </species>
      <species id="C0892" name="sn-Glycero-3-phosphoethanolamine" compartment="Cytosol" hasOnlySubstanceUnits="false" boundaryCondition="false" constant="false">
      </species>
      <species id="C9446" name="R-3-hydroxy-(9Z)-hexadecenoyl-ACP" compartment="Cytosol" hasOnlySubstanceUnits="false" boundaryCondition="false" constant="false">
      </species>
      <species id="C9448" name="trans,cis-hexadec-2,9-dienoyl-acp" compartment="Cytosol" hasOnlySubstanceUnits="false" boundaryCondition="false" constant="false">
      </species>
      <species id="C9386" name="(R)-3-Hydroxyhexanoyl-[acp]" compartment="Cytosol" hasOnlySubstanceUnits="false" boundaryCondition="false" constant="false">
      </species>
      <species id="C9388" name="trans-Hex-2-enoyl-[acp]" compartment="Cytosol" hasOnlySubstanceUnits="false" boundaryCondition="false" constant="false">
      </species>
      <species id="C9390" name="trans-Dodec-2-enoyl-[acyl-carrier protein]" compartment="Cytosol" hasOnlySubstanceUnits="false" boundaryCondition="false" constant="false">
      </species>
      <species id="EC0126" name="L-Proline[e]" compartment="Extra_organism" hasOnlySubstanceUnits="false" boundaryCondition="false" constant="false">
      </species>
      <species id="C0484" name="5-Hydroxy-L-tryptophan" compartment="Cytosol" hasOnlySubstanceUnits="false" boundaryCondition="false" constant="false">
      </species>
      <species id="C0569" name="3-(2-Aminoethyl)-1H-indol-5-ol" compartment="Cytosol" hasOnlySubstanceUnits="false" boundaryCondition="false" constant="false">
      </species>
      <species id="C0994" name="Cadmium" compartment="Cytosol" hasOnlySubstanceUnits="false" boundaryCondition="false" constant="false">
      </species>
      <species id="EC0994" name="Cadmium[e]" compartment="Extra_organism" hasOnlySubstanceUnits="false" boundaryCondition="false" constant="false">
      </species>
      <species id="C0147" name="Agmatine" compartment="Cytosol" hasOnlySubstanceUnits="false" boundaryCondition="false" constant="false">
      </species>
      <species id="C2517" name="D-1-Aminopropan-2-ol O-phosphate" compartment="Cytosol" hasOnlySubstanceUnits="false" boundaryCondition="false" constant="false">
      </species>
      <species id="C3814" name="Adenosyl cobinamide phosphate" compartment="Cytosol" hasOnlySubstanceUnits="false" boundaryCondition="false" constant="false">
      </species>
      <species id="C3501" name="(S)-2-Aceto-2-hydroxybutanoate" compartment="Cytosol" hasOnlySubstanceUnits="false" boundaryCondition="false" constant="false">
      </species>
      <species id="C2203" name="myo-Inositol 4-phosphate" compartment="Cytosol" hasOnlySubstanceUnits="false" boundaryCondition="false" constant="false">
      </species>
      <species id="C0417" name="Triphosphate" compartment="Cytosol" hasOnlySubstanceUnits="false" boundaryCondition="false" constant="false">
      </species>
      <species id="C3378" name="2-Octaprenylphenol" compartment="Cytosol" hasOnlySubstanceUnits="false" boundaryCondition="false" constant="false">
      </species>
      <species id="C9316" name="Sirohydrochlorin" compartment="Cytosol" hasOnlySubstanceUnits="false" boundaryCondition="false" constant="false">
      </species>
      <species id="C0244" name="ADPribose" compartment="Cytosol" hasOnlySubstanceUnits="false" boundaryCondition="false" constant="false">
      </species>
      <species id="C9438" name="cis-3-oxo-dodec-5-enoyl-ACP" compartment="Cytosol" hasOnlySubstanceUnits="false" boundaryCondition="false" constant="false">
      </species>
      <species id="C0500" name="gamma-L-Glutamyl-L-cysteine" compartment="Cytosol" hasOnlySubstanceUnits="false" boundaryCondition="false" constant="false">
      </species>
      <species id="C0708" name="GDP-D-mannuronate" compartment="Cytosol" hasOnlySubstanceUnits="false" boundaryCondition="false" constant="false">
      </species>
      <species id="C9490" name="Alginate" compartment="Cytosol" hasOnlySubstanceUnits="false" boundaryCondition="false" constant="false">
      </species>
      <species id="C0797" name="O-Phospho-L-homoserine" compartment="Cytosol" hasOnlySubstanceUnits="false" boundaryCondition="false" constant="false">
      </species>
      <species id="C0345" name="Sedoheptulose 1,7-bisphosphate" compartment="Cytosol" hasOnlySubstanceUnits="false" boundaryCondition="false" constant="false">
      </species>
      <species id="C1143" name="Cadaverine" compartment="Cytosol" hasOnlySubstanceUnits="false" boundaryCondition="false" constant="false">
      </species>
      <species id="C9403" name="all-trans-Decaprenyl diphosphate" compartment="Cytosol" hasOnlySubstanceUnits="false" boundaryCondition="false" constant="false">
      </species>
      <species id="C3489" name="2-Propyn-1-ol" compartment="Cytosol" hasOnlySubstanceUnits="false" boundaryCondition="false" constant="false">
      </species>
      <species id="C0916" name="5-Amino-6-(5-phosphoribosylamino)uracil" compartment="Cytosol" hasOnlySubstanceUnits="false" boundaryCondition="false" constant="false">
      </species>
      <species id="C0772" name="6-Carboxyhexanoyl-CoA" compartment="Cytosol" hasOnlySubstanceUnits="false" boundaryCondition="false" constant="false">
      </species>
      <species id="C9251" name="2-Demethylmenaquinone 8" compartment="Cytosol" hasOnlySubstanceUnits="false" boundaryCondition="false" constant="false">
      </species>
      <species id="C9301" name="Menaquinone 8" compartment="Cytosol" hasOnlySubstanceUnits="false" boundaryCondition="false" constant="false">
      </species>
      <species id="EC0103" name="D-Ribose[e]" compartment="Extra_organism" hasOnlySubstanceUnits="false" boundaryCondition="false" constant="false">
      </species>
      <species id="C0377" name="L-Cystine" compartment="Cytosol" hasOnlySubstanceUnits="false" boundaryCondition="false" constant="false">
      </species>
      <species id="C1328" name="Thiocysteine" compartment="Cytosol" hasOnlySubstanceUnits="false" boundaryCondition="false" constant="false">
      </species>
      <species id="C5496" name="3-(Methylthio)propionic acid" compartment="Cytosol" hasOnlySubstanceUnits="false" boundaryCondition="false" constant="false">
      </species>
      <species id="C0196" name="CO" compartment="Cytosol" hasOnlySubstanceUnits="false" boundaryCondition="false" constant="false">
      </species>
      <species id="C0177" name="Thymidine" compartment="Cytosol" hasOnlySubstanceUnits="false" boundaryCondition="false" constant="false">
      </species>
      <species id="C9570" name="Cardiolipin (PPU)" compartment="Cytosol" hasOnlySubstanceUnits="false" boundaryCondition="false" constant="false">
      </species>
      <species id="C3601" name="Piperideine" compartment="Cytosol" hasOnlySubstanceUnits="false" boundaryCondition="false" constant="false">
      </species>
      <species id="C9478" name="1-pyrroline" compartment="Cytosol" hasOnlySubstanceUnits="false" boundaryCondition="false" constant="false">
      </species>
      <species id="C3810" name="Cob(I)yrinate a,c diamide" compartment="Cytosol" hasOnlySubstanceUnits="false" boundaryCondition="false" constant="false">
      </species>
      <species id="C9474" name="trans-Octadec-2-enoyl-[acyl-carrier-protein]" compartment="Cytosol" hasOnlySubstanceUnits="false" boundaryCondition="false" constant="false">
      </species>
      <species id="C0262" name="Thiosulfate" compartment="Cytosol" hasOnlySubstanceUnits="false" boundaryCondition="false" constant="false">
      </species>
      <species id="C9384" name="3-Oxohexanoyl-[acyl-carrier protein]" compartment="Cytosol" hasOnlySubstanceUnits="false" boundaryCondition="false" constant="false">
      </species>
      <species id="C0718" name="5-Aminopentanamide" compartment="Cytosol" hasOnlySubstanceUnits="false" boundaryCondition="false" constant="false">
      </species>
      <species id="C0028" name="Heme" compartment="Cytosol" hasOnlySubstanceUnits="false" boundaryCondition="false" constant="false">
      </species>
      <species id="C9310" name="Peptidoglycan subunit of Escherichia coli" compartment="Cytosol" hasOnlySubstanceUnits="false" boundaryCondition="false" constant="false">
      </species>
      <species id="EC9324" name="Biomass[e]" compartment="Extra_organism" hasOnlySubstanceUnits="false" boundaryCondition="false" constant="false">
      </species>
      <species id="C2280" name="6-Pyruvoyltetrahydropterin" compartment="Cytosol" hasOnlySubstanceUnits="false" boundaryCondition="false" constant="false">
      </species>
      <species id="C0214" name="D-Gluconic acid" compartment="Cytosol" hasOnlySubstanceUnits="false" boundaryCondition="false" constant="false">
      </species>
      <species id="C0383" name="ADPglucose" compartment="Cytosol" hasOnlySubstanceUnits="false" boundaryCondition="false" constant="false">
      </species>
      <species id="EC0027" name="D-Glucose[e]" compartment="Extra_organism" hasOnlySubstanceUnits="false" boundaryCondition="false" constant="false">
      </species>
      <species id="EC1683" name="1,5-Gluconolactone[e]" compartment="Extra_organism" hasOnlySubstanceUnits="false" boundaryCondition="false" constant="false">
      </species>
      <species id="C0258" name="Spermidine" compartment="Cytosol" hasOnlySubstanceUnits="false" boundaryCondition="false" constant="false">
      </species>
      <species id="C0143" name="5-Methylthioadenosine" compartment="Cytosol" hasOnlySubstanceUnits="false" boundaryCondition="false" constant="false">
      </species>
      <species id="EC0530" name="Betaine[e]" compartment="Extra_organism" hasOnlySubstanceUnits="false" boundaryCondition="false" constant="false">
      </species>
      <species id="C3532" name="4-Hydroxy-L-threonine" compartment="Cytosol" hasOnlySubstanceUnits="false" boundaryCondition="false" constant="false">
      </species>
      <species id="C8637" name="D-Glycero-D-manno-heptose 1,7-bisphosphate" compartment="Cytosol" hasOnlySubstanceUnits="false" boundaryCondition="false" constant="false">
      </species>
      <species id="C3451" name="Dihydroneopterin phosphate" compartment="Cytosol" hasOnlySubstanceUnits="false" boundaryCondition="false" constant="false">
      </species>
      <species id="C9393" name="UDP-3-O-(3OH-C10:0)-D-glucosamine" compartment="Cytosol" hasOnlySubstanceUnits="false" boundaryCondition="false" constant="false">
      </species>
      <species id="C0145" name="Cyanide" compartment="Cytosol" hasOnlySubstanceUnits="false" boundaryCondition="false" constant="false">
      </species>
      <species id="C1199" name="Thiocyanate" compartment="Cytosol" hasOnlySubstanceUnits="false" boundaryCondition="false" constant="false">
      </species>
      <species id="C2449" name="1D-myo-Inositol 3-phosphate" compartment="Cytosol" hasOnlySubstanceUnits="false" boundaryCondition="false" constant="false">
      </species>
      <species id="C3381" name="2-Octaprenyl-6-methoxy-1,4-benzoquinone" compartment="Cytosol" hasOnlySubstanceUnits="false" boundaryCondition="false" constant="false">
      </species>
      <species id="C1665" name="Perillyl aldehyde" compartment="Cytosol" hasOnlySubstanceUnits="false" boundaryCondition="false" constant="false">
      </species>
      <species id="C9040" name="Perillic acid" compartment="Cytosol" hasOnlySubstanceUnits="false" boundaryCondition="false" constant="false">
      </species>
      <species id="C2742" name="3alpha,7alpha-Dihydroxy-5beta-cholestanate" compartment="Cytosol" hasOnlySubstanceUnits="false" boundaryCondition="false" constant="false">
      </species>
      <species id="C8767" name="3-Amino-2-oxopropyl phosphate" compartment="Cytosol" hasOnlySubstanceUnits="false" boundaryCondition="false" constant="false">
      </species>
      <species id="EC0082" name="L-Cysteine[e]" compartment="Extra_organism" hasOnlySubstanceUnits="false" boundaryCondition="false" constant="false">
      </species>
      <species id="C3211" name="Deoxyinosine" compartment="Cytosol" hasOnlySubstanceUnits="false" boundaryCondition="false" constant="false">
      </species>
      <species id="C1895" name="N-Acetylmuramoyl-Ala" compartment="Cytosol" hasOnlySubstanceUnits="false" boundaryCondition="false" constant="false">
      </species>
      <species id="C3419" name="N-Acetyl-D-muramoate" compartment="Cytosol" hasOnlySubstanceUnits="false" boundaryCondition="false" constant="false">
      </species>
      <species id="C8954" name="N-Butyryl-L-homoserine lactone" compartment="Cytosol" hasOnlySubstanceUnits="false" boundaryCondition="false" constant="false">
      </species>
      <species id="C0203" name="Butanoate" compartment="Cytosol" hasOnlySubstanceUnits="false" boundaryCondition="false" constant="false">
      </species>
      <species id="C9491" name="Epimerized Alginate Dimer" compartment="Cytosol" hasOnlySubstanceUnits="false" boundaryCondition="false" constant="false">
      </species>
      <species id="C9261" name="Acetyl-ACP" compartment="Cytosol" hasOnlySubstanceUnits="false" boundaryCondition="false" constant="false">
      </species>
      <species id="C0336" name="N-Carbamoylputrescine" compartment="Cytosol" hasOnlySubstanceUnits="false" boundaryCondition="false" constant="false">
      </species>
      <species id="EC9527" name="Molybdate[e]" compartment="Extra_organism" hasOnlySubstanceUnits="false" boundaryCondition="false" constant="false">
      </species>
      <species id="C9527" name="Molybdate" compartment="Cytosol" hasOnlySubstanceUnits="false" boundaryCondition="false" constant="false">
      </species>
      <species id="EC0258" name="Spermidine[e]" compartment="Extra_organism" hasOnlySubstanceUnits="false" boundaryCondition="false" constant="false">
      </species>
      <species id="C2133" name="N2-Succinyl-L-ornithine" compartment="Cytosol" hasOnlySubstanceUnits="false" boundaryCondition="false" constant="false">
      </species>
      <species id="C2987" name="Imidazole-4-acetaldehyde" compartment="Cytosol" hasOnlySubstanceUnits="false" boundaryCondition="false" constant="false">
      </species>
      <species id="C1806" name="Imidazole-4-acetate" compartment="Cytosol" hasOnlySubstanceUnits="false" boundaryCondition="false" constant="false">
      </species>
      <species id="C3808" name="Hydrogenobyrinate a,c diamide" compartment="Cytosol" hasOnlySubstanceUnits="false" boundaryCondition="false" constant="false">
      </species>
      <species id="C1333" name="Undecaprenol" compartment="Cytosol" hasOnlySubstanceUnits="false" boundaryCondition="false" constant="false">
      </species>
      <species id="C3332" name="Selenocystathionine" compartment="Cytosol" hasOnlySubstanceUnits="false" boundaryCondition="false" constant="false">
      </species>
      <species id="C3323" name="Selenocysteine" compartment="Cytosol" hasOnlySubstanceUnits="false" boundaryCondition="false" constant="false">
      </species>
      <species id="EC0262" name="Thiosulfate[e]" compartment="Extra_organism" hasOnlySubstanceUnits="false" boundaryCondition="false" constant="false">
      </species>
      <species id="C9439" name="R-3-hydroxy-(5Z)-dodecenoyl-ACP" compartment="Cytosol" hasOnlySubstanceUnits="false" boundaryCondition="false" constant="false">
      </species>
      <species id="C0384" name="Allantoate" compartment="Cytosol" hasOnlySubstanceUnits="false" boundaryCondition="false" constant="false">
      </species>
      <species id="C3380" name="2-Octaprenyl-6-methoxyphenol" compartment="Cytosol" hasOnlySubstanceUnits="false" boundaryCondition="false" constant="false">
      </species>
      <species id="C3809" name="Cob(II)yrinate a,c diamide" compartment="Cytosol" hasOnlySubstanceUnits="false" boundaryCondition="false" constant="false">
      </species>
      <species id="C0285" name="3,4-Dihydroxy-L-phenylalanine" compartment="Cytosol" hasOnlySubstanceUnits="false" boundaryCondition="false" constant="false">
      </species>
      <species id="C2321" name="4-(2-Aminoethyl)-1,2-benzenediol" compartment="Cytosol" hasOnlySubstanceUnits="false" boundaryCondition="false" constant="false">
      </species>
      <species id="EC3994" name="Phosphonate[e]" compartment="Extra_organism" hasOnlySubstanceUnits="false" boundaryCondition="false" constant="false">
      </species>
      <species id="C3994" name="Phosphonate" compartment="Cytosol" hasOnlySubstanceUnits="false" boundaryCondition="false" constant="false">
      </species>
      <species id="C9392" name="UDP-3-O-(3OH-C10:0)-N-acetylglucosamine" compartment="Cytosol" hasOnlySubstanceUnits="false" boundaryCondition="false" constant="false">
      </species>
      <species id="EC9532" name="peptide[e]" compartment="Extra_organism" hasOnlySubstanceUnits="false" boundaryCondition="false" constant="false">
      </species>
      <species id="C9532" name="peptide" compartment="Cytosol" hasOnlySubstanceUnits="false" boundaryCondition="false" constant="false">
      </species>
      <species id="C3447" name="Biotinyl-5-AMP" compartment="Cytosol" hasOnlySubstanceUnits="false" boundaryCondition="false" constant="false">
      </species>
      <species id="EC0021" name="Iron[e]" compartment="Extra_organism" hasOnlySubstanceUnits="false" boundaryCondition="false" constant="false">
      </species>
      <species id="C0172" name="Maltose" compartment="Cytosol" hasOnlySubstanceUnits="false" boundaryCondition="false" constant="false">
      </species>
      <species id="C0782" name="alpha,alpha-Trehalose" compartment="Cytosol" hasOnlySubstanceUnits="false" boundaryCondition="false" constant="false">
      </species>
      <species id="EC0030" name="Manganese[e]" compartment="Extra_organism" hasOnlySubstanceUnits="false" boundaryCondition="false" constant="false">
      </species>
      <species id="C0030" name="Manganese" compartment="Cytosol" hasOnlySubstanceUnits="false" boundaryCondition="false" constant="false">
      </species>
      <species id="C3279" name="5-Hydroxyindoleacetaldehyde" compartment="Cytosol" hasOnlySubstanceUnits="false" boundaryCondition="false" constant="false">
      </species>
      <species id="C3280" name="5-Hydroxyindoleacetate" compartment="Cytosol" hasOnlySubstanceUnits="false" boundaryCondition="false" constant="false">
      </species>
      <species id="C9430" name="3-Oxohexadecanoyl-[acyl-carrier protein]" compartment="Cytosol" hasOnlySubstanceUnits="false" boundaryCondition="false" constant="false">
      </species>
      <species id="C0837" name="trans-4-Hydroxy-L-proline" compartment="Cytosol" hasOnlySubstanceUnits="false" boundaryCondition="false" constant="false">
      </species>
      <species id="EC0179" name="D-Glutamate[e]" compartment="Extra_organism" hasOnlySubstanceUnits="false" boundaryCondition="false" constant="false">
      </species>
      <species id="C3573" name="3-Butynoate" compartment="Cytosol" hasOnlySubstanceUnits="false" boundaryCondition="false" constant="false">
      </species>
      <species id="C1447" name="Methylmalonate" compartment="Cytosol" hasOnlySubstanceUnits="false" boundaryCondition="false" constant="false">
      </species>
      <species id="C3379" name="2-Octaprenyl-6-hydroxyphenol" compartment="Cytosol" hasOnlySubstanceUnits="false" boundaryCondition="false" constant="false">
      </species>
      <species id="C0153" name="Cellobiose" compartment="Cytosol" hasOnlySubstanceUnits="false" boundaryCondition="false" constant="false">
      </species>
      <species id="C0183" name="beta-D-Glucose" compartment="Cytosol" hasOnlySubstanceUnits="false" boundaryCondition="false" constant="false">
      </species>
      <species id="C9286" name="Heme O" compartment="Cytosol" hasOnlySubstanceUnits="false" boundaryCondition="false" constant="false">
      </species>
      <species id="EC0151" name="L-Valine[e]" compartment="Extra_organism" hasOnlySubstanceUnits="false" boundaryCondition="false" constant="false">
      </species>
      <species id="C0646" name="Deoxycytidine" compartment="Cytosol" hasOnlySubstanceUnits="false" boundaryCondition="false" constant="false">
      </species>
      <species id="C9263" name="Acetoacetyl-ACP" compartment="Cytosol" hasOnlySubstanceUnits="false" boundaryCondition="false" constant="false">
      </species>
      <species id="C9479" name="S-2-hydroxymyristoyl-[acyl-carrier protein]" compartment="Cytosol" hasOnlySubstanceUnits="false" boundaryCondition="false" constant="false">
      </species>
      <species id="C0408" name="Deoxyuridine" compartment="Cytosol" hasOnlySubstanceUnits="false" boundaryCondition="false" constant="false">
      </species>
      <species id="C1002" name="Gallate" compartment="Cytosol" hasOnlySubstanceUnits="false" boundaryCondition="false" constant="false">
      </species>
      <species id="C9264" name="apoprotein [acyl carrier protein]" compartment="Cytosol" hasOnlySubstanceUnits="false" boundaryCondition="false" constant="false">
      </species>
      <species id="C9556" name="3-(4-hydroxyphenyl)-2-oxopropanoate" compartment="Cytosol" hasOnlySubstanceUnits="false" boundaryCondition="false" constant="false">
      </species>
      <species id="EC0083" name="beta-Alanine[e]" compartment="Extra_organism" hasOnlySubstanceUnits="false" boundaryCondition="false" constant="false">
      </species>
      <species id="C3414" name="2-Hydroxyphenylacetate" compartment="Cytosol" hasOnlySubstanceUnits="false" boundaryCondition="false" constant="false">
      </species>
      <species id="C2753" name="di-trans,poly-cis-Undecaprenyl diphosphate" compartment="Cytosol" hasOnlySubstanceUnits="false" boundaryCondition="false" constant="false">
      </species>
      <species id="C15809" name="Iminoglycine" compartment="Cytosol" hasOnlySubstanceUnits="false" boundaryCondition="false" constant="false">
      </species>
      <species id="C05684" name="Selenite" compartment="Cytosol" hasOnlySubstanceUnits="false" boundaryCondition="false" constant="false">
      </species>
      <species id="C14180" name="S-(Hydroxymethyl)glutathione" compartment="Cytosol" hasOnlySubstanceUnits="false" boundaryCondition="false" constant="false">
      </species>
      <species id="C01031" name="S-Formylglutathione" compartment="Cytosol" hasOnlySubstanceUnits="false" boundaryCondition="false" constant="false">
      </species>
      <species id="C06473" name="2-Keto-D-gluconic acid" compartment="Cytosol" hasOnlySubstanceUnits="false" boundaryCondition="false" constant="false">
      </species>
      <species id="C02780" name="2,5-Didehydro-D-gluconate" compartment="Cytosol" hasOnlySubstanceUnits="false" boundaryCondition="false" constant="false">
      </species>
      <species id="C01059" name="2,5-Dihydroxypyridine" compartment="Cytosol" hasOnlySubstanceUnits="false" boundaryCondition="false" constant="false">
      </species>
      <species id="C18232" name="N-Formylmaleamic acid" compartment="Cytosol" hasOnlySubstanceUnits="false" boundaryCondition="false" constant="false">
      </species>
      <species id="C01596" name="Maleamate" compartment="Cytosol" hasOnlySubstanceUnits="false" boundaryCondition="false" constant="false">
      </species>
      <species id="C01384" name="Maleate" compartment="Cytosol" hasOnlySubstanceUnits="false" boundaryCondition="false" constant="false">
      </species>
    </listOfSpecies>
    <listOfReactions>
      <reaction id="ADD_huxi_nadh" name="Respiratory chain" reversible="false">
        <notes>
          <body xmlns="http://www.w3.org/1999/xhtml">
            <p>GENE_ASSOCIATION: PP_5419 and PP_5413 and PP_5412 and PP_5416 and PP_5415 and PP_5414 and PP_5417 and PP_4124 and PP_4121 and PP_4127 and PP_4123 and PP_4129 and PP_4119 and PP_4128 and PP_4126 and PP_4130 and PP_4120 and PP_4125 and PP_4131 and PP_4122 and PP_5412 and PP_5413 and PP_5414 and PP_5415 and PP_5416 and PP_5417 and PP_5418 and PP_5419</p>
          </body>
        </notes>
        <listOfReactants>
          <speciesReference species="C0004" stoichiometry="8"/>
          <speciesReference species="C0065" stoichiometry="23"/>
          <speciesReference species="C0007" stoichiometry="4"/>
          <speciesReference species="C0009" stoichiometry="15"/>
          <speciesReference species="C0008" stoichiometry="15"/>
        </listOfReactants>
        <listOfProducts>
          <speciesReference species="C0002" stoichiometry="15"/>
          <speciesReference species="C0003" stoichiometry="8"/>
          <speciesReference species="C0001" stoichiometry="23"/>
        </listOfProducts>
        <kineticLaw>
          <math xmlns="http://www.w3.org/1998/Math/MathML">
            <ci> FLUX_VALUE </ci>
          </math>
          <listOfParameters>
            <parameter id="LOWER_BOUND" value="0" units="mmol_per_gDW_per_hr" constant="false"/>
            <parameter id="UPPER_BOUND" value="1000" units="mmol_per_gDW_per_hr" constant="false"/>
            <parameter id="FLUX_VALUE" value="0" units="mmol_per_gDW_per_hr" constant="false"/>
            <parameter id="OBJECTIVE_COEFFICIENT" value="0" units="mmol_per_gDW_per_hr" constant="false"/>
          </listOfParameters>
        </kineticLaw>
      </reaction>
      <reaction id="ADD_huxi_fadh2" name="Respiratory chain" reversible="false">
        <notes>
          <body xmlns="http://www.w3.org/1999/xhtml">
            <p>GENE_ASSOCIATION: PP_5419 and PP_5413 and PP_5412 and PP_5416 and PP_5415 and PP_5414 and PP_5417 and PP_5412 and PP_5413 and PP_5414 and PP_5415 and PP_5416 and PP_5417 and PP_5418 and PP_5419</p>
          </body>
        </notes>
        <listOfReactants>
          <speciesReference species="C0065" stoichiometry="2"/>
          <speciesReference species="C0007" stoichiometry="1"/>
          <speciesReference species="C0009" stoichiometry="2"/>
          <speciesReference species="C0008" stoichiometry="2"/>
          <speciesReference species="C0964" stoichiometry="2"/>
        </listOfReactants>
        <listOfProducts>
          <speciesReference species="C0002" stoichiometry="2"/>
          <speciesReference species="C0001" stoichiometry="2"/>
          <speciesReference species="C0015" stoichiometry="2"/>
        </listOfProducts>
        <kineticLaw>
          <math xmlns="http://www.w3.org/1998/Math/MathML">
            <ci> FLUX_VALUE </ci>
          </math>
          <listOfParameters>
            <parameter id="LOWER_BOUND" value="0" units="mmol_per_gDW_per_hr" constant="false"/>
            <parameter id="UPPER_BOUND" value="1000" units="mmol_per_gDW_per_hr" constant="false"/>
            <parameter id="FLUX_VALUE" value="0" units="mmol_per_gDW_per_hr" constant="false"/>
            <parameter id="OBJECTIVE_COEFFICIENT" value="0" units="mmol_per_gDW_per_hr" constant="false"/>
          </listOfParameters>
        </kineticLaw>
      </reaction>
      <reaction id="ADD_huxi_q8h" name="Respiratory chain" reversible="false">
        <notes>
          <body xmlns="http://www.w3.org/1999/xhtml">
            <p>GENE_ASSOCIATION: ( ( PP_1319 and PP_1317 and PP_1318 ) or ( PP_0104 and PP_0103 and PP_0110 and PP_0105 and PP_0109 and PP_0106 ) or ( PP_0814 and PP_0813 and PP_0812 and PP_0815 and PP_0816 ) or ( PP_4252 and PP_4255 and PP_4256 and PP_4257 and PP_4251 and PP_4250 and PP_4253 and PP_4258 ) or ( PP_4650 and PP_4651 ) ) ( PP_5419 and PP_5413 and PP_5412 and PP_5416 and PP_5415 and PP_5414 and PP_5417 ) PP_5412 and PP_5413 and PP_5414 and PP_5415 and PP_5416 and PP_5417 and PP_5418 and PP_5419</p>
          </body>
        </notes>
        <listOfReactants>
          <speciesReference species="C0065" stoichiometry="1"/>
          <speciesReference species="C0007" stoichiometry="0.5"/>
          <speciesReference species="C0009" stoichiometry="1"/>
          <speciesReference species="C0008" stoichiometry="1"/>
          <speciesReference species="C9315" stoichiometry="1"/>
        </listOfReactants>
        <listOfProducts>
          <speciesReference species="C0002" stoichiometry="1"/>
          <speciesReference species="C0001" stoichiometry="2"/>
          <speciesReference species="C9314" stoichiometry="1"/>
        </listOfProducts>
        <kineticLaw>
          <math xmlns="http://www.w3.org/1998/Math/MathML">
            <ci> FLUX_VALUE </ci>
          </math>
          <listOfParameters>
            <parameter id="LOWER_BOUND" value="0" units="mmol_per_gDW_per_hr" constant="false"/>
            <parameter id="UPPER_BOUND" value="1000" units="mmol_per_gDW_per_hr" constant="false"/>
            <parameter id="FLUX_VALUE" value="0" units="mmol_per_gDW_per_hr" constant="false"/>
            <parameter id="OBJECTIVE_COEFFICIENT" value="0" units="mmol_per_gDW_per_hr" constant="false"/>
          </listOfParameters>
        </kineticLaw>
      </reaction>
      <reaction id="ADD_huxi_fec" name="Respiratory chain" reversible="false">
        <notes>
          <body xmlns="http://www.w3.org/1999/xhtml">
            <p>GENE_ASSOCIATION: ( PP_5419 and PP_5413 and PP_5412 and PP_5416 and PP_5415 and PP_5414 and PP_5417 ) PP_5412 and PP_5413 and PP_5414 and PP_5415 and PP_5416 and PP_5417 and PP_5418 and PP_5419</p>
          </body>
        </notes>
        <listOfReactants>
          <speciesReference species="C0065" stoichiometry="5"/>
          <speciesReference species="C0007" stoichiometry="1"/>
          <speciesReference species="C0009" stoichiometry="1"/>
          <speciesReference species="C0008" stoichiometry="1"/>
          <speciesReference species="C0108" stoichiometry="4"/>
        </listOfReactants>
        <listOfProducts>
          <speciesReference species="C0002" stoichiometry="1"/>
          <speciesReference species="C0001" stoichiometry="3"/>
          <speciesReference species="C0107" stoichiometry="4"/>
        </listOfProducts>
        <kineticLaw>
          <math xmlns="http://www.w3.org/1998/Math/MathML">
            <ci> FLUX_VALUE </ci>
          </math>
          <listOfParameters>
            <parameter id="LOWER_BOUND" value="0" units="mmol_per_gDW_per_hr" constant="false"/>
            <parameter id="UPPER_BOUND" value="1000" units="mmol_per_gDW_per_hr" constant="false"/>
            <parameter id="FLUX_VALUE" value="0" units="mmol_per_gDW_per_hr" constant="false"/>
            <parameter id="OBJECTIVE_COEFFICIENT" value="0" units="mmol_per_gDW_per_hr" constant="false"/>
          </listOfParameters>
        </kineticLaw>
      </reaction>
      <reaction id="ADD_H" name="Proton transport via diffusion (extracellular to intracellular)" reversible="true">
        <notes>
          <body xmlns="http://www.w3.org/1999/xhtml">
            <p>GENE_ASSOCIATION: </p>
          </body>
        </notes>
        <listOfReactants>
          <speciesReference species="C0065" stoichiometry="1"/>
        </listOfReactants>
        <listOfProducts>
          <speciesReference species="EC0065" stoichiometry="1"/>
        </listOfProducts>
        <kineticLaw>
          <math xmlns="http://www.w3.org/1998/Math/MathML">
            <ci> FLUX_VALUE </ci>
          </math>
          <listOfParameters>
            <parameter id="LOWER_BOUND" value="-1000" units="mmol_per_gDW_per_hr" constant="false"/>
            <parameter id="UPPER_BOUND" value="1000" units="mmol_per_gDW_per_hr" constant="false"/>
            <parameter id="FLUX_VALUE" value="0" units="mmol_per_gDW_per_hr" constant="false"/>
            <parameter id="OBJECTIVE_COEFFICIENT" value="0" units="mmol_per_gDW_per_hr" constant="false"/>
          </listOfParameters>
        </kineticLaw>
      </reaction>
      <reaction id="ADD_scys" name="S-sulfo-L-cysteine sulfite lyase" reversible="true">
        <notes>
          <body xmlns="http://www.w3.org/1999/xhtml">
            <p>GENE_ASSOCIATION: </p>
          </body>
        </notes>
        <listOfReactants>
          <speciesReference species="C0042" stoichiometry="2"/>
          <speciesReference species="C3390" stoichiometry="1"/>
        </listOfReactants>
        <listOfProducts>
          <speciesReference species="C0065" stoichiometry="1"/>
          <speciesReference species="C0082" stoichiometry="1"/>
          <speciesReference species="C0109" stoichiometry="1"/>
          <speciesReference species="C0079" stoichiometry="1"/>
        </listOfProducts>
        <kineticLaw>
          <math xmlns="http://www.w3.org/1998/Math/MathML">
            <ci> FLUX_VALUE </ci>
          </math>
          <listOfParameters>
            <parameter id="LOWER_BOUND" value="-1000" units="mmol_per_gDW_per_hr" constant="false"/>
            <parameter id="UPPER_BOUND" value="1000" units="mmol_per_gDW_per_hr" constant="false"/>
            <parameter id="FLUX_VALUE" value="0" units="mmol_per_gDW_per_hr" constant="false"/>
            <parameter id="OBJECTIVE_COEFFICIENT" value="0" units="mmol_per_gDW_per_hr" constant="false"/>
          </listOfParameters>
        </kineticLaw>
      </reaction>
      <reaction id="Add_pac2" name="Phenethylamine:oxygen oxidoreductase (deaminating)" reversible="false">
        <notes>
          <body xmlns="http://www.w3.org/1999/xhtml">
            <p>GENE_ASSOCIATION: PP_4983</p>
          </body>
        </notes>
        <listOfReactants>
          <speciesReference species="C0007" stoichiometry="1"/>
          <speciesReference species="C0001" stoichiometry="1"/>
          <speciesReference species="C3090" stoichiometry="1"/>
        </listOfReactants>
        <listOfProducts>
          <speciesReference species="C00601" stoichiometry="1"/>
          <speciesReference species="C0957" stoichiometry="1"/>
          <speciesReference species="C0025" stoichiometry="1"/>
        </listOfProducts>
        <kineticLaw>
          <math xmlns="http://www.w3.org/1998/Math/MathML">
            <ci> FLUX_VALUE </ci>
          </math>
          <listOfParameters>
            <parameter id="LOWER_BOUND" value="0" units="mmol_per_gDW_per_hr" constant="false"/>
            <parameter id="UPPER_BOUND" value="1000" units="mmol_per_gDW_per_hr" constant="false"/>
            <parameter id="FLUX_VALUE" value="0" units="mmol_per_gDW_per_hr" constant="false"/>
            <parameter id="OBJECTIVE_COEFFICIENT" value="0" units="mmol_per_gDW_per_hr" constant="false"/>
          </listOfParameters>
        </kineticLaw>
      </reaction>
      <reaction id="Add_pac3" name="Phenylacetaldehyde:NAD+ oxidoreductase" reversible="false">
        <notes>
          <body xmlns="http://www.w3.org/1999/xhtml">
            <p>GENE_ASSOCIATION: PP_3463</p>
          </body>
        </notes>
        <listOfReactants>
          <speciesReference species="C0003" stoichiometry="1"/>
          <speciesReference species="C0001" stoichiometry="1"/>
          <speciesReference species="C00601" stoichiometry="1"/>
        </listOfReactants>
        <listOfProducts>
          <speciesReference species="C0004" stoichiometry="1"/>
          <speciesReference species="C0065" stoichiometry="1"/>
          <speciesReference species="C4345" stoichiometry="1"/>
        </listOfProducts>
        <kineticLaw>
          <math xmlns="http://www.w3.org/1998/Math/MathML">
            <ci> FLUX_VALUE </ci>
          </math>
          <listOfParameters>
            <parameter id="LOWER_BOUND" value="0" units="mmol_per_gDW_per_hr" constant="false"/>
            <parameter id="UPPER_BOUND" value="1000" units="mmol_per_gDW_per_hr" constant="false"/>
            <parameter id="FLUX_VALUE" value="0" units="mmol_per_gDW_per_hr" constant="false"/>
            <parameter id="OBJECTIVE_COEFFICIENT" value="0" units="mmol_per_gDW_per_hr" constant="false"/>
          </listOfParameters>
        </kineticLaw>
      </reaction>
      <reaction id="ADD_btcoa" name="butanoyl-CoA:NAD+ trans-2-oxidoreductase" reversible="true">
        <notes>
          <body xmlns="http://www.w3.org/1999/xhtml">
            <p>GENE_ASSOCIATION: </p>
          </body>
        </notes>
        <listOfReactants>
          <speciesReference species="C0003" stoichiometry="1"/>
          <speciesReference species="C0118" stoichiometry="1"/>
        </listOfReactants>
        <listOfProducts>
          <speciesReference species="C0004" stoichiometry="1"/>
          <speciesReference species="C0065" stoichiometry="1"/>
          <speciesReference species="C0642" stoichiometry="1"/>
        </listOfProducts>
        <kineticLaw>
          <math xmlns="http://www.w3.org/1998/Math/MathML">
            <ci> FLUX_VALUE </ci>
          </math>
          <listOfParameters>
            <parameter id="LOWER_BOUND" value="-1000" units="mmol_per_gDW_per_hr" constant="false"/>
            <parameter id="UPPER_BOUND" value="0" units="mmol_per_gDW_per_hr" constant="false"/>
            <parameter id="FLUX_VALUE" value="0" units="mmol_per_gDW_per_hr" constant="false"/>
            <parameter id="OBJECTIVE_COEFFICIENT" value="0" units="mmol_per_gDW_per_hr" constant="false"/>
          </listOfParameters>
        </kineticLaw>
      </reaction>
      <reaction id="ADD_uridine" name="pyrimidine-nucleoside phosphorylase (uracil)" reversible="true">
        <notes>
          <body xmlns="http://www.w3.org/1999/xhtml">
            <p>GENE_ASSOCIATION: </p>
          </body>
        </notes>
        <listOfReactants>
          <speciesReference species="C0009" stoichiometry="1"/>
          <speciesReference species="C0242" stoichiometry="1"/>
        </listOfReactants>
        <listOfProducts>
          <speciesReference species="C0342" stoichiometry="1"/>
          <speciesReference species="C0090" stoichiometry="1"/>
        </listOfProducts>
        <kineticLaw>
          <math xmlns="http://www.w3.org/1998/Math/MathML">
            <ci> FLUX_VALUE </ci>
          </math>
          <listOfParameters>
            <parameter id="LOWER_BOUND" value="-1000" units="mmol_per_gDW_per_hr" constant="false"/>
            <parameter id="UPPER_BOUND" value="1000" units="mmol_per_gDW_per_hr" constant="false"/>
            <parameter id="FLUX_VALUE" value="0" units="mmol_per_gDW_per_hr" constant="false"/>
            <parameter id="OBJECTIVE_COEFFICIENT" value="0" units="mmol_per_gDW_per_hr" constant="false"/>
          </listOfParameters>
        </kineticLaw>
      </reaction>
      <reaction id="ADD_uridine1" name="alpha-D-Ribose 1-phosphate 1,6-phosphomutase" reversible="true">
        <notes>
          <body xmlns="http://www.w3.org/1999/xhtml">
            <p>GENE_ASSOCIATION: PP_1777 or PP_3578 or PP_5288</p>
          </body>
        </notes>
        <listOfReactants>
          <speciesReference species="C0342" stoichiometry="1"/>
        </listOfReactants>
        <listOfProducts>
          <speciesReference species="C0099" stoichiometry="1"/>
        </listOfProducts>
        <kineticLaw>
          <math xmlns="http://www.w3.org/1998/Math/MathML">
            <ci> FLUX_VALUE </ci>
          </math>
          <listOfParameters>
            <parameter id="LOWER_BOUND" value="-1000" units="mmol_per_gDW_per_hr" constant="false"/>
            <parameter id="UPPER_BOUND" value="1000" units="mmol_per_gDW_per_hr" constant="false"/>
            <parameter id="FLUX_VALUE" value="0" units="mmol_per_gDW_per_hr" constant="false"/>
            <parameter id="OBJECTIVE_COEFFICIENT" value="0" units="mmol_per_gDW_per_hr" constant="false"/>
          </listOfParameters>
        </kineticLaw>
      </reaction>
      <reaction id="ADD_acetate2" name="ATP:acetate phosphotransferase" reversible="true">
        <notes>
          <body xmlns="http://www.w3.org/1999/xhtml">
            <p>GENE_ASSOCIATION: </p>
          </body>
        </notes>
        <listOfReactants>
          <speciesReference species="C0002" stoichiometry="1"/>
          <speciesReference species="C0029" stoichiometry="1"/>
        </listOfReactants>
        <listOfProducts>
          <speciesReference species="C0008" stoichiometry="1"/>
          <speciesReference species="C0188" stoichiometry="1"/>
        </listOfProducts>
        <kineticLaw>
          <math xmlns="http://www.w3.org/1998/Math/MathML">
            <ci> FLUX_VALUE </ci>
          </math>
          <listOfParameters>
            <parameter id="LOWER_BOUND" value="-1000" units="mmol_per_gDW_per_hr" constant="false"/>
            <parameter id="UPPER_BOUND" value="1000" units="mmol_per_gDW_per_hr" constant="false"/>
            <parameter id="FLUX_VALUE" value="0" units="mmol_per_gDW_per_hr" constant="false"/>
            <parameter id="OBJECTIVE_COEFFICIENT" value="0" units="mmol_per_gDW_per_hr" constant="false"/>
          </listOfParameters>
        </kineticLaw>
      </reaction>
      <reaction id="ADD_SO4trans" name="SO4 transport" reversible="true">
        <notes>
          <body xmlns="http://www.w3.org/1999/xhtml">
            <p>GENE_ASSOCIATION: </p>
          </body>
        </notes>
        <listOfReactants>
          <speciesReference species="EC0954" stoichiometry="2"/>
          <speciesReference species="EC0048" stoichiometry="1"/>
        </listOfReactants>
        <listOfProducts>
          <speciesReference species="C0954" stoichiometry="2"/>
          <speciesReference species="C0048" stoichiometry="1"/>
        </listOfProducts>
        <kineticLaw>
          <math xmlns="http://www.w3.org/1998/Math/MathML">
            <ci> FLUX_VALUE </ci>
          </math>
          <listOfParameters>
            <parameter id="LOWER_BOUND" value="-1000" units="mmol_per_gDW_per_hr" constant="false"/>
            <parameter id="UPPER_BOUND" value="1000" units="mmol_per_gDW_per_hr" constant="false"/>
            <parameter id="FLUX_VALUE" value="0" units="mmol_per_gDW_per_hr" constant="false"/>
            <parameter id="OBJECTIVE_COEFFICIENT" value="0" units="mmol_per_gDW_per_hr" constant="false"/>
          </listOfParameters>
        </kineticLaw>
      </reaction>
      <reaction id="ADD_uracil1" name="5,6-Dihydrouracil:NADP+ oxidoreductase" reversible="true">
        <notes>
          <body xmlns="http://www.w3.org/1999/xhtml">
            <p>GENE_ASSOCIATION: PP_4037 or PP_4038</p>
          </body>
        </notes>
        <listOfReactants>
          <speciesReference species="C00429" stoichiometry="1"/>
          <speciesReference species="C0006" stoichiometry="1"/>
        </listOfReactants>
        <listOfProducts>
          <speciesReference species="C0065" stoichiometry="1"/>
          <speciesReference species="C0090" stoichiometry="1"/>
          <speciesReference species="C0005" stoichiometry="1"/>
        </listOfProducts>
        <kineticLaw>
          <math xmlns="http://www.w3.org/1998/Math/MathML">
            <ci> FLUX_VALUE </ci>
          </math>
          <listOfParameters>
            <parameter id="LOWER_BOUND" value="-1000" units="mmol_per_gDW_per_hr" constant="false"/>
            <parameter id="UPPER_BOUND" value="1000" units="mmol_per_gDW_per_hr" constant="false"/>
            <parameter id="FLUX_VALUE" value="0" units="mmol_per_gDW_per_hr" constant="false"/>
            <parameter id="OBJECTIVE_COEFFICIENT" value="0" units="mmol_per_gDW_per_hr" constant="false"/>
          </listOfParameters>
        </kineticLaw>
      </reaction>
      <reaction id="ADD_uracil2" name="5,6-Dihydrouracil amidohydrolase" reversible="false">
        <notes>
          <body xmlns="http://www.w3.org/1999/xhtml">
            <p>GENE_ASSOCIATION: PP_4036</p>
          </body>
        </notes>
        <listOfReactants>
          <speciesReference species="C0001" stoichiometry="1"/>
          <speciesReference species="C00429" stoichiometry="1"/>
        </listOfReactants>
        <listOfProducts>
          <speciesReference species="C0065" stoichiometry="1"/>
          <speciesReference species="C1700" stoichiometry="1"/>
        </listOfProducts>
        <kineticLaw>
          <math xmlns="http://www.w3.org/1998/Math/MathML">
            <ci> FLUX_VALUE </ci>
          </math>
          <listOfParameters>
            <parameter id="LOWER_BOUND" value="0" units="mmol_per_gDW_per_hr" constant="false"/>
            <parameter id="UPPER_BOUND" value="1000" units="mmol_per_gDW_per_hr" constant="false"/>
            <parameter id="FLUX_VALUE" value="0" units="mmol_per_gDW_per_hr" constant="false"/>
            <parameter id="OBJECTIVE_COEFFICIENT" value="0" units="mmol_per_gDW_per_hr" constant="false"/>
          </listOfParameters>
        </kineticLaw>
      </reaction>
      <reaction id="ADD_glycolaldehyde" name="D-Glyceraldehyde:NAD+ oxidoreductase" reversible="false">
        <notes>
          <body xmlns="http://www.w3.org/1999/xhtml">
            <p>GENE_ASSOCIATION: </p>
          </body>
        </notes>
        <listOfReactants>
          <speciesReference species="C0003" stoichiometry="1"/>
          <speciesReference species="C0001" stoichiometry="1"/>
          <speciesReference species="C0221" stoichiometry="1"/>
        </listOfReactants>
        <listOfProducts>
          <speciesReference species="C0004" stoichiometry="1"/>
          <speciesReference species="C0065" stoichiometry="1"/>
          <speciesReference species="C0136" stoichiometry="1"/>
        </listOfProducts>
        <kineticLaw>
          <math xmlns="http://www.w3.org/1998/Math/MathML">
            <ci> FLUX_VALUE </ci>
          </math>
          <listOfParameters>
            <parameter id="LOWER_BOUND" value="0" units="mmol_per_gDW_per_hr" constant="false"/>
            <parameter id="UPPER_BOUND" value="1000" units="mmol_per_gDW_per_hr" constant="false"/>
            <parameter id="FLUX_VALUE" value="0" units="mmol_per_gDW_per_hr" constant="false"/>
            <parameter id="OBJECTIVE_COEFFICIENT" value="0" units="mmol_per_gDW_per_hr" constant="false"/>
          </listOfParameters>
        </kineticLaw>
      </reaction>
      <reaction id="ADD_opcoa1" name="3-oxopropionyl-CoA:NAD+ oxidoreductase" reversible="true">
        <notes>
          <body xmlns="http://www.w3.org/1999/xhtml">
            <p>GENE_ASSOCIATION: </p>
          </body>
        </notes>
        <listOfReactants>
          <speciesReference species="C0001" stoichiometry="1"/>
          <speciesReference species="C0006" stoichiometry="1"/>
          <speciesReference species="C05989" stoichiometry="1"/>
        </listOfReactants>
        <listOfProducts>
          <speciesReference species="C0065" stoichiometry="1"/>
          <speciesReference species="C0005" stoichiometry="1"/>
          <speciesReference species="C0068" stoichiometry="1"/>
        </listOfProducts>
        <kineticLaw>
          <math xmlns="http://www.w3.org/1998/Math/MathML">
            <ci> FLUX_VALUE </ci>
          </math>
          <listOfParameters>
            <parameter id="LOWER_BOUND" value="-1000" units="mmol_per_gDW_per_hr" constant="false"/>
            <parameter id="UPPER_BOUND" value="1000" units="mmol_per_gDW_per_hr" constant="false"/>
            <parameter id="FLUX_VALUE" value="0" units="mmol_per_gDW_per_hr" constant="false"/>
            <parameter id="OBJECTIVE_COEFFICIENT" value="0" units="mmol_per_gDW_per_hr" constant="false"/>
          </listOfParameters>
        </kineticLaw>
      </reaction>
      <reaction id="ADD_opcoa2" name="3-hydroxypropionyl-CoA:NADP+ oxidoreductase" reversible="true">
        <notes>
          <body xmlns="http://www.w3.org/1999/xhtml">
            <p>GENE_ASSOCIATION: </p>
          </body>
        </notes>
        <listOfReactants>
          <speciesReference species="C0006" stoichiometry="1"/>
          <speciesReference species="C3310" stoichiometry="1"/>
        </listOfReactants>
        <listOfProducts>
          <speciesReference species="C0005" stoichiometry="1"/>
          <speciesReference species="C05989" stoichiometry="1"/>
        </listOfProducts>
        <kineticLaw>
          <math xmlns="http://www.w3.org/1998/Math/MathML">
            <ci> FLUX_VALUE </ci>
          </math>
          <listOfParameters>
            <parameter id="LOWER_BOUND" value="-1000" units="mmol_per_gDW_per_hr" constant="false"/>
            <parameter id="UPPER_BOUND" value="1000" units="mmol_per_gDW_per_hr" constant="false"/>
            <parameter id="FLUX_VALUE" value="0" units="mmol_per_gDW_per_hr" constant="false"/>
            <parameter id="OBJECTIVE_COEFFICIENT" value="0" units="mmol_per_gDW_per_hr" constant="false"/>
          </listOfParameters>
        </kineticLaw>
      </reaction>
      <reaction id="ADD_folate" name="5,6,7,8-tetrahydrofolate:NADP+ oxidoreductase" reversible="false">
        <notes>
          <body xmlns="http://www.w3.org/1999/xhtml">
            <p>GENE_ASSOCIATION: PP_5132</p>
          </body>
        </notes>
        <listOfReactants>
          <speciesReference species="C0065" stoichiometry="2"/>
          <speciesReference species="C0005" stoichiometry="2"/>
          <speciesReference species="C0389" stoichiometry="1"/>
        </listOfReactants>
        <listOfProducts>
          <speciesReference species="C0006" stoichiometry="2"/>
          <speciesReference species="C0085" stoichiometry="1"/>
        </listOfProducts>
        <kineticLaw>
          <math xmlns="http://www.w3.org/1998/Math/MathML">
            <ci> FLUX_VALUE </ci>
          </math>
          <listOfParameters>
            <parameter id="LOWER_BOUND" value="0" units="mmol_per_gDW_per_hr" constant="false"/>
            <parameter id="UPPER_BOUND" value="1000" units="mmol_per_gDW_per_hr" constant="false"/>
            <parameter id="FLUX_VALUE" value="0" units="mmol_per_gDW_per_hr" constant="false"/>
            <parameter id="OBJECTIVE_COEFFICIENT" value="0" units="mmol_per_gDW_per_hr" constant="false"/>
          </listOfParameters>
        </kineticLaw>
      </reaction>
      <reaction id="ADD_2_DASH_hy_DASH_3" name="(R)-Glycerate:NAD+ oxidoreductase" reversible="false">
        <notes>
          <body xmlns="http://www.w3.org/1999/xhtml">
            <p>GENE_ASSOCIATION: PP_4299</p>
          </body>
        </notes>
        <listOfReactants>
          <speciesReference species="C0004" stoichiometry="1"/>
          <speciesReference species="C0830" stoichiometry="1"/>
        </listOfReactants>
        <listOfProducts>
          <speciesReference species="C0003" stoichiometry="1"/>
          <speciesReference species="C0215" stoichiometry="1"/>
        </listOfProducts>
        <kineticLaw>
          <math xmlns="http://www.w3.org/1998/Math/MathML">
            <ci> FLUX_VALUE </ci>
          </math>
          <listOfParameters>
            <parameter id="LOWER_BOUND" value="0" units="mmol_per_gDW_per_hr" constant="false"/>
            <parameter id="UPPER_BOUND" value="1000" units="mmol_per_gDW_per_hr" constant="false"/>
            <parameter id="FLUX_VALUE" value="0" units="mmol_per_gDW_per_hr" constant="false"/>
            <parameter id="OBJECTIVE_COEFFICIENT" value="0" units="mmol_per_gDW_per_hr" constant="false"/>
          </listOfParameters>
        </kineticLaw>
      </reaction>
      <reaction id="ADD_gallate3" reversible="false">
        <notes>
          <body xmlns="http://www.w3.org/1999/xhtml">
            <p>GENE_ASSOCIATION: PP_2515</p>
          </body>
        </notes>
        <listOfReactants>
          <speciesReference species="C0001" stoichiometry="1"/>
          <speciesReference species="C2688" stoichiometry="1"/>
        </listOfReactants>
        <listOfProducts>
          <speciesReference species="C04115" stoichiometry="1"/>
        </listOfProducts>
        <kineticLaw>
          <math xmlns="http://www.w3.org/1998/Math/MathML">
            <ci> FLUX_VALUE </ci>
          </math>
          <listOfParameters>
            <parameter id="LOWER_BOUND" value="0" units="mmol_per_gDW_per_hr" constant="false"/>
            <parameter id="UPPER_BOUND" value="1000" units="mmol_per_gDW_per_hr" constant="false"/>
            <parameter id="FLUX_VALUE" value="0" units="mmol_per_gDW_per_hr" constant="false"/>
            <parameter id="OBJECTIVE_COEFFICIENT" value="0" units="mmol_per_gDW_per_hr" constant="false"/>
          </listOfParameters>
        </kineticLaw>
      </reaction>
      <reaction id="ADD_gallate4" name="4-carboxy-4-hydroxy-2-oxoadipate oxaloacetate-lyase " reversible="false">
        <notes>
          <body xmlns="http://www.w3.org/1999/xhtml">
            <p>GENE_ASSOCIATION: PP_2514</p>
          </body>
        </notes>
        <listOfReactants>
          <speciesReference species="C04115" stoichiometry="1"/>
        </listOfReactants>
        <listOfProducts>
          <speciesReference species="C0032" stoichiometry="1"/>
          <speciesReference species="C0020" stoichiometry="1"/>
        </listOfProducts>
        <kineticLaw>
          <math xmlns="http://www.w3.org/1998/Math/MathML">
            <ci> FLUX_VALUE </ci>
          </math>
          <listOfParameters>
            <parameter id="LOWER_BOUND" value="0" units="mmol_per_gDW_per_hr" constant="false"/>
            <parameter id="UPPER_BOUND" value="1000" units="mmol_per_gDW_per_hr" constant="false"/>
            <parameter id="FLUX_VALUE" value="0" units="mmol_per_gDW_per_hr" constant="false"/>
            <parameter id="OBJECTIVE_COEFFICIENT" value="0" units="mmol_per_gDW_per_hr" constant="false"/>
          </listOfParameters>
        </kineticLaw>
      </reaction>
      <reaction id="ADD_Choline1" name="Trimethylaminoacetate:L-homosysteine S-methyltransferase" reversible="false">
        <notes>
          <body xmlns="http://www.w3.org/1999/xhtml">
            <p>GENE_ASSOCIATION: </p>
          </body>
        </notes>
        <listOfReactants>
          <speciesReference species="C0530" stoichiometry="1"/>
          <speciesReference species="C0132" stoichiometry="1"/>
        </listOfReactants>
        <listOfProducts>
          <speciesReference species="C01026" stoichiometry="1"/>
          <speciesReference species="C0058" stoichiometry="1"/>
        </listOfProducts>
        <kineticLaw>
          <math xmlns="http://www.w3.org/1998/Math/MathML">
            <ci> FLUX_VALUE </ci>
          </math>
          <listOfParameters>
            <parameter id="LOWER_BOUND" value="0" units="mmol_per_gDW_per_hr" constant="false"/>
            <parameter id="UPPER_BOUND" value="1000" units="mmol_per_gDW_per_hr" constant="false"/>
            <parameter id="FLUX_VALUE" value="0" units="mmol_per_gDW_per_hr" constant="false"/>
            <parameter id="OBJECTIVE_COEFFICIENT" value="0" units="mmol_per_gDW_per_hr" constant="false"/>
          </listOfParameters>
        </kineticLaw>
      </reaction>
      <reaction id="ADD_Choline2" name="N,N-Dimethylglycine:oxygen oxidoreductase (demethylating)" reversible="true">
        <notes>
          <body xmlns="http://www.w3.org/1999/xhtml">
            <p>GENE_ASSOCIATION: </p>
          </body>
        </notes>
        <listOfReactants>
          <speciesReference species="C0001" stoichiometry="1"/>
          <speciesReference species="C0015" stoichiometry="1"/>
          <speciesReference species="C01026" stoichiometry="1"/>
        </listOfReactants>
        <listOfProducts>
          <speciesReference species="C0964" stoichiometry="1"/>
          <speciesReference species="C0054" stoichiometry="1"/>
          <speciesReference species="C0176" stoichiometry="1"/>
        </listOfProducts>
        <kineticLaw>
          <math xmlns="http://www.w3.org/1998/Math/MathML">
            <ci> FLUX_VALUE </ci>
          </math>
          <listOfParameters>
            <parameter id="LOWER_BOUND" value="-1000" units="mmol_per_gDW_per_hr" constant="false"/>
            <parameter id="UPPER_BOUND" value="1000" units="mmol_per_gDW_per_hr" constant="false"/>
            <parameter id="FLUX_VALUE" value="0" units="mmol_per_gDW_per_hr" constant="false"/>
            <parameter id="OBJECTIVE_COEFFICIENT" value="0" units="mmol_per_gDW_per_hr" constant="false"/>
          </listOfParameters>
        </kineticLaw>
      </reaction>
      <reaction id="ADD_Choline3" name="L-methionine methanethiol-lyase" reversible="false">
        <notes>
          <body xmlns="http://www.w3.org/1999/xhtml">
            <p>GENE_ASSOCIATION: PP_1308</p>
          </body>
        </notes>
        <listOfReactants>
          <speciesReference species="C0001" stoichiometry="1"/>
          <speciesReference species="C0058" stoichiometry="1"/>
        </listOfReactants>
        <listOfProducts>
          <speciesReference species="C0957" stoichiometry="1"/>
          <speciesReference species="C0092" stoichiometry="1"/>
          <speciesReference species="C0319" stoichiometry="1"/>
        </listOfProducts>
        <kineticLaw>
          <math xmlns="http://www.w3.org/1998/Math/MathML">
            <ci> FLUX_VALUE </ci>
          </math>
          <listOfParameters>
            <parameter id="LOWER_BOUND" value="0" units="mmol_per_gDW_per_hr" constant="false"/>
            <parameter id="UPPER_BOUND" value="1000" units="mmol_per_gDW_per_hr" constant="false"/>
            <parameter id="FLUX_VALUE" value="0" units="mmol_per_gDW_per_hr" constant="false"/>
            <parameter id="OBJECTIVE_COEFFICIENT" value="0" units="mmol_per_gDW_per_hr" constant="false"/>
          </listOfParameters>
        </kineticLaw>
      </reaction>
      <reaction id="ADD_Choline4" name="Metanesulfonate reductase (NADPH2)" reversible="true">
        <notes>
          <body xmlns="http://www.w3.org/1999/xhtml">
            <p>GENE_ASSOCIATION: </p>
          </body>
        </notes>
        <listOfReactants>
          <speciesReference species="C0001" stoichiometry="3"/>
          <speciesReference species="C0006" stoichiometry="3"/>
          <speciesReference species="C0319" stoichiometry="1"/>
        </listOfReactants>
        <listOfProducts>
          <speciesReference species="C0065" stoichiometry="4"/>
          <speciesReference species="C0005" stoichiometry="3"/>
          <speciesReference species="C11145" stoichiometry="1"/>
        </listOfProducts>
        <kineticLaw>
          <math xmlns="http://www.w3.org/1998/Math/MathML">
            <ci> FLUX_VALUE </ci>
          </math>
          <listOfParameters>
            <parameter id="LOWER_BOUND" value="-1000" units="mmol_per_gDW_per_hr" constant="false"/>
            <parameter id="UPPER_BOUND" value="1000" units="mmol_per_gDW_per_hr" constant="false"/>
            <parameter id="FLUX_VALUE" value="0" units="mmol_per_gDW_per_hr" constant="false"/>
            <parameter id="OBJECTIVE_COEFFICIENT" value="0" units="mmol_per_gDW_per_hr" constant="false"/>
          </listOfParameters>
        </kineticLaw>
      </reaction>
      <reaction id="ADD_Choline5" name="Methanesulfonate,NADH:oxygen oxidoreductase" reversible="false">
        <notes>
          <body xmlns="http://www.w3.org/1999/xhtml">
            <p>GENE_ASSOCIATION: PP_0238</p>
          </body>
        </notes>
        <listOfReactants>
          <speciesReference species="C0065" stoichiometry="1"/>
          <speciesReference species="C0007" stoichiometry="1"/>
          <speciesReference species="C0005" stoichiometry="1"/>
          <speciesReference species="C11145" stoichiometry="1"/>
        </listOfReactants>
        <listOfProducts>
          <speciesReference species="C0001" stoichiometry="1"/>
          <speciesReference species="C0079" stoichiometry="1"/>
          <speciesReference species="C0006" stoichiometry="1"/>
          <speciesReference species="C0054" stoichiometry="1"/>
        </listOfProducts>
        <kineticLaw>
          <math xmlns="http://www.w3.org/1998/Math/MathML">
            <ci> FLUX_VALUE </ci>
          </math>
          <listOfParameters>
            <parameter id="LOWER_BOUND" value="0" units="mmol_per_gDW_per_hr" constant="false"/>
            <parameter id="UPPER_BOUND" value="1000" units="mmol_per_gDW_per_hr" constant="false"/>
            <parameter id="FLUX_VALUE" value="0" units="mmol_per_gDW_per_hr" constant="false"/>
            <parameter id="OBJECTIVE_COEFFICIENT" value="0" units="mmol_per_gDW_per_hr" constant="false"/>
          </listOfParameters>
        </kineticLaw>
      </reaction>
      <reaction id="ADD_Toluene1" name="Toluene, ferredoxin:oxygen oxidoreductase" reversible="false">
        <notes>
          <body xmlns="http://www.w3.org/1999/xhtml">
            <p>GENE_ASSOCIATION: </p>
          </body>
        </notes>
        <listOfReactants>
          <speciesReference species="C0004" stoichiometry="1"/>
          <speciesReference species="C0065" stoichiometry="1"/>
          <speciesReference species="C0007" stoichiometry="1"/>
          <speciesReference species="C01455" stoichiometry="1"/>
        </listOfReactants>
        <listOfProducts>
          <speciesReference species="C0003" stoichiometry="1"/>
          <speciesReference species="C0001" stoichiometry="1"/>
          <speciesReference species="C00556" stoichiometry="1"/>
        </listOfProducts>
        <kineticLaw>
          <math xmlns="http://www.w3.org/1998/Math/MathML">
            <ci> FLUX_VALUE </ci>
          </math>
          <listOfParameters>
            <parameter id="LOWER_BOUND" value="0" units="mmol_per_gDW_per_hr" constant="false"/>
            <parameter id="UPPER_BOUND" value="1000" units="mmol_per_gDW_per_hr" constant="false"/>
            <parameter id="FLUX_VALUE" value="0" units="mmol_per_gDW_per_hr" constant="false"/>
            <parameter id="OBJECTIVE_COEFFICIENT" value="0" units="mmol_per_gDW_per_hr" constant="false"/>
          </listOfParameters>
        </kineticLaw>
      </reaction>
      <reaction id="ADD_Toluene2" name="Benzyl alcohol:NAD+ oxidoreductase" reversible="false">
        <notes>
          <body xmlns="http://www.w3.org/1999/xhtml">
            <p>GENE_ASSOCIATION: </p>
          </body>
        </notes>
        <listOfReactants>
          <speciesReference species="C0003" stoichiometry="1"/>
          <speciesReference species="C00556" stoichiometry="1"/>
        </listOfReactants>
        <listOfProducts>
          <speciesReference species="C0004" stoichiometry="1"/>
          <speciesReference species="C0065" stoichiometry="1"/>
          <speciesReference species="C00261" stoichiometry="1"/>
        </listOfProducts>
        <kineticLaw>
          <math xmlns="http://www.w3.org/1998/Math/MathML">
            <ci> FLUX_VALUE </ci>
          </math>
          <listOfParameters>
            <parameter id="LOWER_BOUND" value="0" units="mmol_per_gDW_per_hr" constant="false"/>
            <parameter id="UPPER_BOUND" value="1000" units="mmol_per_gDW_per_hr" constant="false"/>
            <parameter id="FLUX_VALUE" value="0" units="mmol_per_gDW_per_hr" constant="false"/>
            <parameter id="OBJECTIVE_COEFFICIENT" value="0" units="mmol_per_gDW_per_hr" constant="false"/>
          </listOfParameters>
        </kineticLaw>
      </reaction>
      <reaction id="ADD_Toluene3" name="Benzaldehyde:NAD+ oxidoreductase" reversible="false">
        <notes>
          <body xmlns="http://www.w3.org/1999/xhtml">
            <p>GENE_ASSOCIATION: </p>
          </body>
        </notes>
        <listOfReactants>
          <speciesReference species="C0003" stoichiometry="1"/>
          <speciesReference species="C0001" stoichiometry="1"/>
          <speciesReference species="C00261" stoichiometry="1"/>
        </listOfReactants>
        <listOfProducts>
          <speciesReference species="C0004" stoichiometry="1"/>
          <speciesReference species="C0065" stoichiometry="2"/>
          <speciesReference species="C0148" stoichiometry="1"/>
        </listOfProducts>
        <kineticLaw>
          <math xmlns="http://www.w3.org/1998/Math/MathML">
            <ci> FLUX_VALUE </ci>
          </math>
          <listOfParameters>
            <parameter id="LOWER_BOUND" value="0" units="mmol_per_gDW_per_hr" constant="false"/>
            <parameter id="UPPER_BOUND" value="1000" units="mmol_per_gDW_per_hr" constant="false"/>
            <parameter id="FLUX_VALUE" value="0" units="mmol_per_gDW_per_hr" constant="false"/>
            <parameter id="OBJECTIVE_COEFFICIENT" value="0" units="mmol_per_gDW_per_hr" constant="false"/>
          </listOfParameters>
        </kineticLaw>
      </reaction>
      <reaction id="ADD_Toluene" name="Exchange reaction" reversible="false">
        <notes>
          <body xmlns="http://www.w3.org/1999/xhtml">
            <p>GENE_ASSOCIATION: </p>
          </body>
        </notes>
        <listOfReactants>
          <speciesReference species="C01455" stoichiometry="1"/>
        </listOfReactants>
        <kineticLaw>
          <math xmlns="http://www.w3.org/1998/Math/MathML">
            <ci> FLUX_VALUE </ci>
          </math>
          <listOfParameters>
            <parameter id="LOWER_BOUND" value="0" units="mmol_per_gDW_per_hr" constant="false"/>
            <parameter id="UPPER_BOUND" value="1000" units="mmol_per_gDW_per_hr" constant="false"/>
            <parameter id="FLUX_VALUE" value="0" units="mmol_per_gDW_per_hr" constant="false"/>
            <parameter id="OBJECTIVE_COEFFICIENT" value="0" units="mmol_per_gDW_per_hr" constant="false"/>
          </listOfParameters>
        </kineticLaw>
      </reaction>
      <reaction id="ADD_Hexa" name="Exchange reaction" reversible="false">
        <notes>
          <body xmlns="http://www.w3.org/1999/xhtml">
            <p>GENE_ASSOCIATION: </p>
          </body>
        </notes>
        <listOfReactants>
          <speciesReference species="C00249" stoichiometry="1"/>
        </listOfReactants>
        <kineticLaw>
          <math xmlns="http://www.w3.org/1998/Math/MathML">
            <ci> FLUX_VALUE </ci>
          </math>
          <listOfParameters>
            <parameter id="LOWER_BOUND" value="0" units="mmol_per_gDW_per_hr" constant="false"/>
            <parameter id="UPPER_BOUND" value="1000" units="mmol_per_gDW_per_hr" constant="false"/>
            <parameter id="FLUX_VALUE" value="0" units="mmol_per_gDW_per_hr" constant="false"/>
            <parameter id="OBJECTIVE_COEFFICIENT" value="0" units="mmol_per_gDW_per_hr" constant="false"/>
          </listOfParameters>
        </kineticLaw>
      </reaction>
      <reaction id="ADD_Hexa1" name="Palmitate:CoA ligase (AMP-forming)" reversible="false">
        <notes>
          <body xmlns="http://www.w3.org/1999/xhtml">
            <p>GENE_ASSOCIATION: ( PP_2213  or  PP_4549 )  or  PP_4550 or PP_2038 or PP_2709 or PP_2747 or PP_2766 or PP_3458 or PP_3788 or PP_4063</p>
          </body>
        </notes>
        <listOfReactants>
          <speciesReference species="C0002" stoichiometry="1"/>
          <speciesReference species="C00249" stoichiometry="1"/>
          <speciesReference species="C0010" stoichiometry="1"/>
        </listOfReactants>
        <listOfProducts>
          <speciesReference species="C0009" stoichiometry="1"/>
          <speciesReference species="C0018" stoichiometry="1"/>
          <speciesReference species="C0131" stoichiometry="1"/>
        </listOfProducts>
        <kineticLaw>
          <math xmlns="http://www.w3.org/1998/Math/MathML">
            <ci> FLUX_VALUE </ci>
          </math>
          <listOfParameters>
            <parameter id="LOWER_BOUND" value="0" units="mmol_per_gDW_per_hr" constant="false"/>
            <parameter id="UPPER_BOUND" value="1000" units="mmol_per_gDW_per_hr" constant="false"/>
            <parameter id="FLUX_VALUE" value="0" units="mmol_per_gDW_per_hr" constant="false"/>
            <parameter id="OBJECTIVE_COEFFICIENT" value="0" units="mmol_per_gDW_per_hr" constant="false"/>
          </listOfParameters>
        </kineticLaw>
      </reaction>
      <reaction id="ADD_Conif1" name="vanillin:NAD oxidoreductase" reversible="false">
        <notes>
          <body xmlns="http://www.w3.org/1999/xhtml">
            <p>GENE_ASSOCIATION: PP_3357</p>
          </body>
        </notes>
        <listOfReactants>
          <speciesReference species="C0003" stoichiometry="1"/>
          <speciesReference species="C0001" stoichiometry="1"/>
          <speciesReference species="C00755" stoichiometry="1"/>
        </listOfReactants>
        <listOfProducts>
          <speciesReference species="C0004" stoichiometry="1"/>
          <speciesReference species="C0065" stoichiometry="2"/>
          <speciesReference species="C3968" stoichiometry="1"/>
        </listOfProducts>
        <kineticLaw>
          <math xmlns="http://www.w3.org/1998/Math/MathML">
            <ci> FLUX_VALUE </ci>
          </math>
          <listOfParameters>
            <parameter id="LOWER_BOUND" value="0" units="mmol_per_gDW_per_hr" constant="false"/>
            <parameter id="UPPER_BOUND" value="1000" units="mmol_per_gDW_per_hr" constant="false"/>
            <parameter id="FLUX_VALUE" value="0" units="mmol_per_gDW_per_hr" constant="false"/>
            <parameter id="OBJECTIVE_COEFFICIENT" value="0" units="mmol_per_gDW_per_hr" constant="false"/>
          </listOfParameters>
        </kineticLaw>
      </reaction>
      <reaction id="ADD_Conif2" name="3-hydroxy-3-(4-hydroxy-3-methoxyphenyl)propionyl-CoA:vanillin lyase (acetyl-CoA-forming)" reversible="false">
        <notes>
          <body xmlns="http://www.w3.org/1999/xhtml">
            <p>GENE_ASSOCIATION: PP_3358</p>
          </body>
        </notes>
        <listOfReactants>
          <speciesReference species="C0001" stoichiometry="1"/>
          <speciesReference species="C00406" stoichiometry="1"/>
        </listOfReactants>
        <listOfProducts>
          <speciesReference species="C00755" stoichiometry="1"/>
          <speciesReference species="C0022" stoichiometry="1"/>
        </listOfProducts>
        <kineticLaw>
          <math xmlns="http://www.w3.org/1998/Math/MathML">
            <ci> FLUX_VALUE </ci>
          </math>
          <listOfParameters>
            <parameter id="LOWER_BOUND" value="0" units="mmol_per_gDW_per_hr" constant="false"/>
            <parameter id="UPPER_BOUND" value="1000" units="mmol_per_gDW_per_hr" constant="false"/>
            <parameter id="FLUX_VALUE" value="0" units="mmol_per_gDW_per_hr" constant="false"/>
            <parameter id="OBJECTIVE_COEFFICIENT" value="0" units="mmol_per_gDW_per_hr" constant="false"/>
          </listOfParameters>
        </kineticLaw>
      </reaction>
      <reaction id="ADD_Conif3" name="Ferulate:CoA ligase (AMP-forming)" reversible="false">
        <notes>
          <body xmlns="http://www.w3.org/1999/xhtml">
            <p>GENE_ASSOCIATION: PP_3356</p>
          </body>
        </notes>
        <listOfReactants>
          <speciesReference species="C0002" stoichiometry="1"/>
          <speciesReference species="C0010" stoichiometry="1"/>
          <speciesReference species="C01494" stoichiometry="1"/>
        </listOfReactants>
        <listOfProducts>
          <speciesReference species="C0009" stoichiometry="1"/>
          <speciesReference species="C0018" stoichiometry="1"/>
          <speciesReference species="C00406" stoichiometry="1"/>
        </listOfProducts>
        <kineticLaw>
          <math xmlns="http://www.w3.org/1998/Math/MathML">
            <ci> FLUX_VALUE </ci>
          </math>
          <listOfParameters>
            <parameter id="LOWER_BOUND" value="0" units="mmol_per_gDW_per_hr" constant="false"/>
            <parameter id="UPPER_BOUND" value="1000" units="mmol_per_gDW_per_hr" constant="false"/>
            <parameter id="FLUX_VALUE" value="0" units="mmol_per_gDW_per_hr" constant="false"/>
            <parameter id="OBJECTIVE_COEFFICIENT" value="0" units="mmol_per_gDW_per_hr" constant="false"/>
          </listOfParameters>
        </kineticLaw>
      </reaction>
      <reaction id="ADD_Conif4" name="Coniferyl aldehyde:NAD oxidoreductase" reversible="false">
        <notes>
          <body xmlns="http://www.w3.org/1999/xhtml">
            <p>GENE_ASSOCIATION: PP_5120</p>
          </body>
        </notes>
        <listOfReactants>
          <speciesReference species="C0003" stoichiometry="1"/>
          <speciesReference species="C0001" stoichiometry="1"/>
          <speciesReference species="C02666" stoichiometry="1"/>
        </listOfReactants>
        <listOfProducts>
          <speciesReference species="C0004" stoichiometry="1"/>
          <speciesReference species="C0065" stoichiometry="2"/>
          <speciesReference species="C01494" stoichiometry="1"/>
        </listOfProducts>
        <kineticLaw>
          <math xmlns="http://www.w3.org/1998/Math/MathML">
            <ci> FLUX_VALUE </ci>
          </math>
          <listOfParameters>
            <parameter id="LOWER_BOUND" value="0" units="mmol_per_gDW_per_hr" constant="false"/>
            <parameter id="UPPER_BOUND" value="1000" units="mmol_per_gDW_per_hr" constant="false"/>
            <parameter id="FLUX_VALUE" value="0" units="mmol_per_gDW_per_hr" constant="false"/>
            <parameter id="OBJECTIVE_COEFFICIENT" value="0" units="mmol_per_gDW_per_hr" constant="false"/>
          </listOfParameters>
        </kineticLaw>
      </reaction>
      <reaction id="ADD_Conif5" name="Coniferyl alcohol:NAD+ oxidoreductase" reversible="false">
        <notes>
          <body xmlns="http://www.w3.org/1999/xhtml">
            <p>GENE_ASSOCIATION: </p>
          </body>
        </notes>
        <listOfReactants>
          <speciesReference species="C0003" stoichiometry="1"/>
          <speciesReference species="C00590" stoichiometry="1"/>
        </listOfReactants>
        <listOfProducts>
          <speciesReference species="C0004" stoichiometry="1"/>
          <speciesReference species="C0065" stoichiometry="1"/>
          <speciesReference species="C02666" stoichiometry="1"/>
        </listOfProducts>
        <kineticLaw>
          <math xmlns="http://www.w3.org/1998/Math/MathML">
            <ci> FLUX_VALUE </ci>
          </math>
          <listOfParameters>
            <parameter id="LOWER_BOUND" value="0" units="mmol_per_gDW_per_hr" constant="false"/>
            <parameter id="UPPER_BOUND" value="1000" units="mmol_per_gDW_per_hr" constant="false"/>
            <parameter id="FLUX_VALUE" value="0" units="mmol_per_gDW_per_hr" constant="false"/>
            <parameter id="OBJECTIVE_COEFFICIENT" value="0" units="mmol_per_gDW_per_hr" constant="false"/>
          </listOfParameters>
        </kineticLaw>
      </reaction>
      <reaction id="ADD_Conif" name="Exchange reaction" reversible="false">
        <notes>
          <body xmlns="http://www.w3.org/1999/xhtml">
            <p>GENE_ASSOCIATION: </p>
          </body>
        </notes>
        <listOfReactants>
          <speciesReference species="C00590" stoichiometry="1"/>
        </listOfReactants>
        <kineticLaw>
          <math xmlns="http://www.w3.org/1998/Math/MathML">
            <ci> FLUX_VALUE </ci>
          </math>
          <listOfParameters>
            <parameter id="LOWER_BOUND" value="0" units="mmol_per_gDW_per_hr" constant="false"/>
            <parameter id="UPPER_BOUND" value="1000" units="mmol_per_gDW_per_hr" constant="false"/>
            <parameter id="FLUX_VALUE" value="0" units="mmol_per_gDW_per_hr" constant="false"/>
            <parameter id="OBJECTIVE_COEFFICIENT" value="0" units="mmol_per_gDW_per_hr" constant="false"/>
          </listOfParameters>
        </kineticLaw>
      </reaction>
      <reaction id="ADD_Decanoate1" name="Decanoyl-[acyl-carrier protein] hydrolase" reversible="false">
        <notes>
          <body xmlns="http://www.w3.org/1999/xhtml">
            <p>GENE_ASSOCIATION: </p>
          </body>
        </notes>
        <listOfReactants>
          <speciesReference species="C0002" stoichiometry="1"/>
          <speciesReference species="C0010" stoichiometry="1"/>
          <speciesReference species="C01571" stoichiometry="1"/>
        </listOfReactants>
        <listOfProducts>
          <speciesReference species="C0065" stoichiometry="1"/>
          <speciesReference species="C0009" stoichiometry="1"/>
          <speciesReference species="C0018" stoichiometry="1"/>
          <speciesReference species="C3059" stoichiometry="1"/>
        </listOfProducts>
        <kineticLaw>
          <math xmlns="http://www.w3.org/1998/Math/MathML">
            <ci> FLUX_VALUE </ci>
          </math>
          <listOfParameters>
            <parameter id="LOWER_BOUND" value="0" units="mmol_per_gDW_per_hr" constant="false"/>
            <parameter id="UPPER_BOUND" value="1000" units="mmol_per_gDW_per_hr" constant="false"/>
            <parameter id="FLUX_VALUE" value="0" units="mmol_per_gDW_per_hr" constant="false"/>
            <parameter id="OBJECTIVE_COEFFICIENT" value="0" units="mmol_per_gDW_per_hr" constant="false"/>
          </listOfParameters>
        </kineticLaw>
      </reaction>
      <reaction id="ADD_Decanoate" name="Exchange reaction" reversible="false">
        <notes>
          <body xmlns="http://www.w3.org/1999/xhtml">
            <p>GENE_ASSOCIATION: </p>
          </body>
        </notes>
        <listOfReactants>
          <speciesReference species="C01571" stoichiometry="1"/>
        </listOfReactants>
        <kineticLaw>
          <math xmlns="http://www.w3.org/1998/Math/MathML">
            <ci> FLUX_VALUE </ci>
          </math>
          <listOfParameters>
            <parameter id="LOWER_BOUND" value="0" units="mmol_per_gDW_per_hr" constant="false"/>
            <parameter id="UPPER_BOUND" value="1000" units="mmol_per_gDW_per_hr" constant="false"/>
            <parameter id="FLUX_VALUE" value="0" units="mmol_per_gDW_per_hr" constant="false"/>
            <parameter id="OBJECTIVE_COEFFICIENT" value="0" units="mmol_per_gDW_per_hr" constant="false"/>
          </listOfParameters>
        </kineticLaw>
      </reaction>
      <reaction id="ADD_Phenylacetate1" name="Phenylacetyl-CoA:oxygen oxidoreductase (1,2-epoxidizing)" reversible="false">
        <notes>
          <body xmlns="http://www.w3.org/1999/xhtml">
            <p>GENE_ASSOCIATION: PP_3274 and PP_3275  and PP_3276 and PP_3277 and PP_3278</p>
          </body>
        </notes>
        <listOfReactants>
          <speciesReference species="C0065" stoichiometry="1"/>
          <speciesReference species="C0007" stoichiometry="1"/>
          <speciesReference species="C0005" stoichiometry="1"/>
          <speciesReference species="C0449" stoichiometry="1"/>
        </listOfReactants>
        <listOfProducts>
          <speciesReference species="C0001" stoichiometry="1"/>
          <speciesReference species="C0006" stoichiometry="1"/>
          <speciesReference species="C20062" stoichiometry="1"/>
        </listOfProducts>
        <kineticLaw>
          <math xmlns="http://www.w3.org/1998/Math/MathML">
            <ci> FLUX_VALUE </ci>
          </math>
          <listOfParameters>
            <parameter id="LOWER_BOUND" value="0" units="mmol_per_gDW_per_hr" constant="false"/>
            <parameter id="UPPER_BOUND" value="1000" units="mmol_per_gDW_per_hr" constant="false"/>
            <parameter id="FLUX_VALUE" value="0" units="mmol_per_gDW_per_hr" constant="false"/>
            <parameter id="OBJECTIVE_COEFFICIENT" value="0" units="mmol_per_gDW_per_hr" constant="false"/>
          </listOfParameters>
        </kineticLaw>
      </reaction>
      <reaction id="ADD_Phenylacetate2" name="2-(1,2-epoxy-1,2-dihydrophenyl)acetyl-CoA isomerase" reversible="false">
        <notes>
          <body xmlns="http://www.w3.org/1999/xhtml">
            <p>GENE_ASSOCIATION: PP_3283 and PP_3726 and PP_3270 and PP_1845 and PP_2217 and PP_3284 and PP_4030</p>
          </body>
        </notes>
        <listOfReactants>
          <speciesReference species="C0001" stoichiometry="3"/>
          <speciesReference species="C0006" stoichiometry="1"/>
          <speciesReference species="C0010" stoichiometry="1"/>
          <speciesReference species="C20062" stoichiometry="1"/>
        </listOfReactants>
        <listOfProducts>
          <speciesReference species="C0065" stoichiometry="1"/>
          <speciesReference species="C0005" stoichiometry="1"/>
          <speciesReference species="C0022" stoichiometry="1"/>
          <speciesReference species="C14145" stoichiometry="1"/>
        </listOfProducts>
        <kineticLaw>
          <math xmlns="http://www.w3.org/1998/Math/MathML">
            <ci> FLUX_VALUE </ci>
          </math>
          <listOfParameters>
            <parameter id="LOWER_BOUND" value="0" units="mmol_per_gDW_per_hr" constant="false"/>
            <parameter id="UPPER_BOUND" value="1000" units="mmol_per_gDW_per_hr" constant="false"/>
            <parameter id="FLUX_VALUE" value="0" units="mmol_per_gDW_per_hr" constant="false"/>
            <parameter id="OBJECTIVE_COEFFICIENT" value="0" units="mmol_per_gDW_per_hr" constant="false"/>
          </listOfParameters>
        </kineticLaw>
      </reaction>
      <reaction id="ADD_Phenylacetate3" name="3-hydroxyadipyl-CoA dehydrogenase" reversible="false">
        <notes>
          <body xmlns="http://www.w3.org/1999/xhtml">
            <p>GENE_ASSOCIATION: PP_3282 and PP_3755</p>
          </body>
        </notes>
        <listOfReactants>
          <speciesReference species="C0003" stoichiometry="1"/>
          <speciesReference species="C14145" stoichiometry="1"/>
        </listOfReactants>
        <listOfProducts>
          <speciesReference species="C0004" stoichiometry="1"/>
          <speciesReference species="C0065" stoichiometry="1"/>
          <speciesReference species="C1486" stoichiometry="1"/>
        </listOfProducts>
        <kineticLaw>
          <math xmlns="http://www.w3.org/1998/Math/MathML">
            <ci> FLUX_VALUE </ci>
          </math>
          <listOfParameters>
            <parameter id="LOWER_BOUND" value="0" units="mmol_per_gDW_per_hr" constant="false"/>
            <parameter id="UPPER_BOUND" value="1000" units="mmol_per_gDW_per_hr" constant="false"/>
            <parameter id="FLUX_VALUE" value="0" units="mmol_per_gDW_per_hr" constant="false"/>
            <parameter id="OBJECTIVE_COEFFICIENT" value="0" units="mmol_per_gDW_per_hr" constant="false"/>
          </listOfParameters>
        </kineticLaw>
      </reaction>
      <reaction id="ADD_IR00279" name="N-Formyl-L-glutamate amidohydrolase" reversible="false">
        <notes>
          <body xmlns="http://www.w3.org/1999/xhtml">
            <p>GENE_ASSOCIATION: </p>
          </body>
        </notes>
        <listOfReactants>
          <speciesReference species="C0001" stoichiometry="1"/>
          <speciesReference species="C0758" stoichiometry="1"/>
        </listOfReactants>
        <listOfProducts>
          <speciesReference species="C0047" stoichiometry="1"/>
          <speciesReference species="C0023" stoichiometry="1"/>
        </listOfProducts>
        <kineticLaw>
          <math xmlns="http://www.w3.org/1998/Math/MathML">
            <ci> FLUX_VALUE </ci>
          </math>
          <listOfParameters>
            <parameter id="LOWER_BOUND" value="0" units="mmol_per_gDW_per_hr" constant="false"/>
            <parameter id="UPPER_BOUND" value="1000" units="mmol_per_gDW_per_hr" constant="false"/>
            <parameter id="FLUX_VALUE" value="0" units="mmol_per_gDW_per_hr" constant="false"/>
            <parameter id="OBJECTIVE_COEFFICIENT" value="0" units="mmol_per_gDW_per_hr" constant="false"/>
          </listOfParameters>
        </kineticLaw>
      </reaction>
      <reaction id="ADD_spde1" name="S-Adenosyl-L-methionine carboxy-lyase" reversible="false">
        <notes>
          <body xmlns="http://www.w3.org/1999/xhtml">
            <p>GENE_ASSOCIATION: </p>
          </body>
        </notes>
        <listOfReactants>
          <speciesReference species="C0065" stoichiometry="1"/>
          <speciesReference species="C0017" stoichiometry="1"/>
        </listOfReactants>
        <listOfProducts>
          <speciesReference species="C0825" stoichiometry="1"/>
          <speciesReference species="C0011" stoichiometry="1"/>
        </listOfProducts>
        <kineticLaw>
          <math xmlns="http://www.w3.org/1998/Math/MathML">
            <ci> FLUX_VALUE </ci>
          </math>
          <listOfParameters>
            <parameter id="LOWER_BOUND" value="0" units="mmol_per_gDW_per_hr" constant="false"/>
            <parameter id="UPPER_BOUND" value="1000" units="mmol_per_gDW_per_hr" constant="false"/>
            <parameter id="FLUX_VALUE" value="0" units="mmol_per_gDW_per_hr" constant="false"/>
            <parameter id="OBJECTIVE_COEFFICIENT" value="0" units="mmol_per_gDW_per_hr" constant="false"/>
          </listOfParameters>
        </kineticLaw>
      </reaction>
      <reaction id="ADDypo" name="cyclopropane fatty acid synthase (Phosphatidylethanolamine, n-C16:0)" reversible="false">
        <notes>
          <body xmlns="http://www.w3.org/1999/xhtml">
            <p>GENE_ASSOCIATION: PP_2734</p>
          </body>
        </notes>
        <listOfReactants>
          <speciesReference species="C0017" stoichiometry="2"/>
          <speciesReference species="C9572" stoichiometry="1"/>
        </listOfReactants>
        <listOfProducts>
          <speciesReference species="C0065" stoichiometry="2"/>
          <speciesReference species="C0019" stoichiometry="2"/>
          <speciesReference species="Mypo" stoichiometry="1"/>
        </listOfProducts>
        <kineticLaw>
          <math xmlns="http://www.w3.org/1998/Math/MathML">
            <ci> FLUX_VALUE </ci>
          </math>
          <listOfParameters>
            <parameter id="LOWER_BOUND" value="0" units="mmol_per_gDW_per_hr" constant="false"/>
            <parameter id="UPPER_BOUND" value="1000" units="mmol_per_gDW_per_hr" constant="false"/>
            <parameter id="FLUX_VALUE" value="0" units="mmol_per_gDW_per_hr" constant="false"/>
            <parameter id="OBJECTIVE_COEFFICIENT" value="0" units="mmol_per_gDW_per_hr" constant="false"/>
          </listOfParameters>
        </kineticLaw>
      </reaction>
      <reaction id="RR09911" name="Alanyl-tRNA synthetase" reversible="true">
        <notes>
          <body xmlns="http://www.w3.org/1999/xhtml">
            <p>GENE_ASSOCIATION: PP_4474</p>
          </body>
        </notes>
        <listOfReactants>
          <speciesReference species="C0002" stoichiometry="1"/>
          <speciesReference species="C9487" stoichiometry="1"/>
          <speciesReference species="C0035" stoichiometry="1"/>
        </listOfReactants>
        <listOfProducts>
          <speciesReference species="C0018" stoichiometry="1"/>
          <speciesReference species="C0012" stoichiometry="1"/>
          <speciesReference species="C9488" stoichiometry="1"/>
        </listOfProducts>
        <kineticLaw>
          <math xmlns="http://www.w3.org/1998/Math/MathML">
            <ci> FLUX_VALUE </ci>
          </math>
          <listOfParameters>
            <parameter id="LOWER_BOUND" value="-1000" units="mmol_per_gDW_per_hr" constant="false"/>
            <parameter id="UPPER_BOUND" value="1000" units="mmol_per_gDW_per_hr" constant="false"/>
            <parameter id="FLUX_VALUE" value="0" units="mmol_per_gDW_per_hr" constant="false"/>
            <parameter id="OBJECTIVE_COEFFICIENT" value="0" units="mmol_per_gDW_per_hr" constant="false"/>
          </listOfParameters>
        </kineticLaw>
      </reaction>
      <reaction id="RR00090" name="Ap4A hydrolase, reversible" reversible="true">
        <notes>
          <body xmlns="http://www.w3.org/1999/xhtml">
            <p>GENE_ASSOCIATION: PP_0399</p>
          </body>
        </notes>
        <listOfReactants>
          <speciesReference species="C0001" stoichiometry="1"/>
          <speciesReference species="C0909" stoichiometry="1"/>
        </listOfReactants>
        <listOfProducts>
          <speciesReference species="C0065" stoichiometry="2"/>
          <speciesReference species="C0008" stoichiometry="2"/>
        </listOfProducts>
        <kineticLaw>
          <math xmlns="http://www.w3.org/1998/Math/MathML">
            <ci> FLUX_VALUE </ci>
          </math>
          <listOfParameters>
            <parameter id="LOWER_BOUND" value="-1000" units="mmol_per_gDW_per_hr" constant="false"/>
            <parameter id="UPPER_BOUND" value="1000" units="mmol_per_gDW_per_hr" constant="false"/>
            <parameter id="FLUX_VALUE" value="0" units="mmol_per_gDW_per_hr" constant="false"/>
            <parameter id="OBJECTIVE_COEFFICIENT" value="0" units="mmol_per_gDW_per_hr" constant="false"/>
          </listOfParameters>
        </kineticLaw>
      </reaction>
      <reaction id="RR03514" name="S-Adenosyl-L-homocysteine hydrolase" reversible="true">
        <notes>
          <body xmlns="http://www.w3.org/1999/xhtml">
            <p>GENE_ASSOCIATION: </p>
          </body>
        </notes>
        <listOfReactants>
          <speciesReference species="C0001" stoichiometry="1"/>
          <speciesReference species="C0019" stoichiometry="1"/>
        </listOfReactants>
        <listOfProducts>
          <speciesReference species="C0132" stoichiometry="1"/>
          <speciesReference species="C0175" stoichiometry="1"/>
        </listOfProducts>
        <kineticLaw>
          <math xmlns="http://www.w3.org/1998/Math/MathML">
            <ci> FLUX_VALUE </ci>
          </math>
          <listOfParameters>
            <parameter id="LOWER_BOUND" value="-1000" units="mmol_per_gDW_per_hr" constant="false"/>
            <parameter id="UPPER_BOUND" value="1000" units="mmol_per_gDW_per_hr" constant="false"/>
            <parameter id="FLUX_VALUE" value="0" units="mmol_per_gDW_per_hr" constant="false"/>
            <parameter id="OBJECTIVE_COEFFICIENT" value="0" units="mmol_per_gDW_per_hr" constant="false"/>
          </listOfParameters>
        </kineticLaw>
      </reaction>
      <reaction id="RR04090" name="(S)-Hydroxydecanoyl-CoA hydro-lyase" reversible="true">
        <notes>
          <body xmlns="http://www.w3.org/1999/xhtml">
            <p>GENE_ASSOCIATION: (PP_2136 or PP_4066 or PP_1412 or PP_1845 or PP_4030)</p>
          </body>
        </notes>
        <listOfReactants>
          <speciesReference species="C3049" stoichiometry="1"/>
        </listOfReactants>
        <listOfProducts>
          <speciesReference species="C0001" stoichiometry="1"/>
          <speciesReference species="C3060" stoichiometry="1"/>
        </listOfProducts>
        <kineticLaw>
          <math xmlns="http://www.w3.org/1998/Math/MathML">
            <ci> FLUX_VALUE </ci>
          </math>
          <listOfParameters>
            <parameter id="LOWER_BOUND" value="-1000" units="mmol_per_gDW_per_hr" constant="false"/>
            <parameter id="UPPER_BOUND" value="1000" units="mmol_per_gDW_per_hr" constant="false"/>
            <parameter id="FLUX_VALUE" value="0" units="mmol_per_gDW_per_hr" constant="false"/>
            <parameter id="OBJECTIVE_COEFFICIENT" value="0" units="mmol_per_gDW_per_hr" constant="false"/>
          </listOfParameters>
        </kineticLaw>
      </reaction>
      <reaction id="RR09712" name="(S)-3-Hydroxytetradecanoyl-CoA:NAD+ oxidoreductase" reversible="true">
        <notes>
          <body xmlns="http://www.w3.org/1999/xhtml">
            <p>GENE_ASSOCIATION: (PP_2136 or PP_2047 or PP_0302 or PP_2214)</p>
          </body>
        </notes>
        <listOfReactants>
          <speciesReference species="C0003" stoichiometry="1"/>
          <speciesReference species="C3046" stoichiometry="1"/>
        </listOfReactants>
        <listOfProducts>
          <speciesReference species="C0004" stoichiometry="1"/>
          <speciesReference species="C0065" stoichiometry="1"/>
          <speciesReference species="C9461" stoichiometry="1"/>
        </listOfProducts>
        <kineticLaw>
          <math xmlns="http://www.w3.org/1998/Math/MathML">
            <ci> FLUX_VALUE </ci>
          </math>
          <listOfParameters>
            <parameter id="LOWER_BOUND" value="-1000" units="mmol_per_gDW_per_hr" constant="false"/>
            <parameter id="UPPER_BOUND" value="1000" units="mmol_per_gDW_per_hr" constant="false"/>
            <parameter id="FLUX_VALUE" value="0" units="mmol_per_gDW_per_hr" constant="false"/>
            <parameter id="OBJECTIVE_COEFFICIENT" value="0" units="mmol_per_gDW_per_hr" constant="false"/>
          </listOfParameters>
        </kineticLaw>
      </reaction>
      <reaction id="RR00767" name="valine transaminase" reversible="true">
        <notes>
          <body xmlns="http://www.w3.org/1999/xhtml">
            <p>GENE_ASSOCIATION: PP_3511</p>
          </body>
        </notes>
        <listOfReactants>
          <speciesReference species="C0151" stoichiometry="1"/>
          <speciesReference species="C0024" stoichiometry="1"/>
        </listOfReactants>
        <listOfProducts>
          <speciesReference species="C0023" stoichiometry="1"/>
          <speciesReference species="C0121" stoichiometry="1"/>
        </listOfProducts>
        <kineticLaw>
          <math xmlns="http://www.w3.org/1998/Math/MathML">
            <ci> FLUX_VALUE </ci>
          </math>
          <listOfParameters>
            <parameter id="LOWER_BOUND" value="-1000" units="mmol_per_gDW_per_hr" constant="false"/>
            <parameter id="UPPER_BOUND" value="1000" units="mmol_per_gDW_per_hr" constant="false"/>
            <parameter id="FLUX_VALUE" value="0" units="mmol_per_gDW_per_hr" constant="false"/>
            <parameter id="OBJECTIVE_COEFFICIENT" value="0" units="mmol_per_gDW_per_hr" constant="false"/>
          </listOfParameters>
        </kineticLaw>
      </reaction>
      <reaction id="RR02311" name="(2-Aminoethyl)phosphonate:pyruvateaminotransferase" reversible="true">
        <notes>
          <body xmlns="http://www.w3.org/1999/xhtml">
            <p>GENE_ASSOCIATION: PP_2209</p>
          </body>
        </notes>
        <listOfReactants>
          <speciesReference species="C0020" stoichiometry="1"/>
          <speciesReference species="C2206" stoichiometry="1"/>
        </listOfReactants>
        <listOfProducts>
          <speciesReference species="C0035" stoichiometry="1"/>
          <speciesReference species="C1994" stoichiometry="1"/>
        </listOfProducts>
        <kineticLaw>
          <math xmlns="http://www.w3.org/1998/Math/MathML">
            <ci> FLUX_VALUE </ci>
          </math>
          <listOfParameters>
            <parameter id="LOWER_BOUND" value="-1000" units="mmol_per_gDW_per_hr" constant="false"/>
            <parameter id="UPPER_BOUND" value="1000" units="mmol_per_gDW_per_hr" constant="false"/>
            <parameter id="FLUX_VALUE" value="0" units="mmol_per_gDW_per_hr" constant="false"/>
            <parameter id="OBJECTIVE_COEFFICIENT" value="0" units="mmol_per_gDW_per_hr" constant="false"/>
          </listOfParameters>
        </kineticLaw>
      </reaction>
      <reaction id="RR04316" name="MCOATA" reversible="true">
        <notes>
          <body xmlns="http://www.w3.org/1999/xhtml">
            <p>GENE_ASSOCIATION: PP_1913</p>
          </body>
        </notes>
        <listOfReactants>
          <speciesReference species="C0068" stoichiometry="1"/>
          <speciesReference species="C9262" stoichiometry="1"/>
        </listOfReactants>
        <listOfProducts>
          <speciesReference species="C0010" stoichiometry="1"/>
          <speciesReference species="C9297" stoichiometry="1"/>
        </listOfProducts>
        <kineticLaw>
          <math xmlns="http://www.w3.org/1998/Math/MathML">
            <ci> FLUX_VALUE </ci>
          </math>
          <listOfParameters>
            <parameter id="LOWER_BOUND" value="-1000" units="mmol_per_gDW_per_hr" constant="false"/>
            <parameter id="UPPER_BOUND" value="1000" units="mmol_per_gDW_per_hr" constant="false"/>
            <parameter id="FLUX_VALUE" value="0" units="mmol_per_gDW_per_hr" constant="false"/>
            <parameter id="OBJECTIVE_COEFFICIENT" value="0" units="mmol_per_gDW_per_hr" constant="false"/>
          </listOfParameters>
        </kineticLaw>
      </reaction>
      <reaction id="RR09910" name="probable AGCS sodium/alanine/glycine symporter" reversible="true">
        <notes>
          <body xmlns="http://www.w3.org/1999/xhtml">
            <p>GENE_ASSOCIATION: PP_0496 or PP_1748</p>
          </body>
        </notes>
        <listOfReactants>
          <speciesReference species="EC0954" stoichiometry="1"/>
          <speciesReference species="EC0035" stoichiometry="1"/>
        </listOfReactants>
        <listOfProducts>
          <speciesReference species="C0954" stoichiometry="1"/>
          <speciesReference species="C0035" stoichiometry="1"/>
        </listOfProducts>
        <kineticLaw>
          <math xmlns="http://www.w3.org/1998/Math/MathML">
            <ci> FLUX_VALUE </ci>
          </math>
          <listOfParameters>
            <parameter id="LOWER_BOUND" value="-1000" units="mmol_per_gDW_per_hr" constant="false"/>
            <parameter id="UPPER_BOUND" value="1000" units="mmol_per_gDW_per_hr" constant="false"/>
            <parameter id="FLUX_VALUE" value="0" units="mmol_per_gDW_per_hr" constant="false"/>
            <parameter id="OBJECTIVE_COEFFICIENT" value="0" units="mmol_per_gDW_per_hr" constant="false"/>
          </listOfParameters>
        </kineticLaw>
      </reaction>
      <reaction id="RR00220" name="(2S,3R)-3-Hydroxybutane-1,2,3-tricarboxylate pyruvate-lyase" reversible="true">
        <notes>
          <body xmlns="http://www.w3.org/1999/xhtml">
            <p>GENE_ASSOCIATION: PP_2334</p>
          </body>
        </notes>
        <listOfReactants>
          <speciesReference species="C2769" stoichiometry="1"/>
        </listOfReactants>
        <listOfProducts>
          <speciesReference species="C0020" stoichiometry="1"/>
          <speciesReference species="C0036" stoichiometry="1"/>
        </listOfProducts>
        <kineticLaw>
          <math xmlns="http://www.w3.org/1998/Math/MathML">
            <ci> FLUX_VALUE </ci>
          </math>
          <listOfParameters>
            <parameter id="LOWER_BOUND" value="-1000" units="mmol_per_gDW_per_hr" constant="false"/>
            <parameter id="UPPER_BOUND" value="1000" units="mmol_per_gDW_per_hr" constant="false"/>
            <parameter id="FLUX_VALUE" value="0" units="mmol_per_gDW_per_hr" constant="false"/>
            <parameter id="OBJECTIVE_COEFFICIENT" value="0" units="mmol_per_gDW_per_hr" constant="false"/>
          </listOfParameters>
        </kineticLaw>
      </reaction>
      <reaction id="IR00250" name="L-Asparagine amidohydrolase" reversible="false">
        <notes>
          <body xmlns="http://www.w3.org/1999/xhtml">
            <p>GENE_ASSOCIATION: (PP_2453) or (PP_0495) or (PP_1160)</p>
          </body>
        </notes>
        <listOfReactants>
          <speciesReference species="C0001" stoichiometry="1"/>
          <speciesReference species="C0129" stoichiometry="1"/>
        </listOfReactants>
        <listOfProducts>
          <speciesReference species="C0957" stoichiometry="1"/>
          <speciesReference species="C0041" stoichiometry="1"/>
        </listOfProducts>
        <kineticLaw>
          <math xmlns="http://www.w3.org/1998/Math/MathML">
            <ci> FLUX_VALUE </ci>
          </math>
          <listOfParameters>
            <parameter id="LOWER_BOUND" value="0" units="mmol_per_gDW_per_hr" constant="false"/>
            <parameter id="UPPER_BOUND" value="1000" units="mmol_per_gDW_per_hr" constant="false"/>
            <parameter id="FLUX_VALUE" value="0" units="mmol_per_gDW_per_hr" constant="false"/>
            <parameter id="OBJECTIVE_COEFFICIENT" value="0" units="mmol_per_gDW_per_hr" constant="false"/>
          </listOfParameters>
        </kineticLaw>
      </reaction>
      <reaction id="RR01408" name="(R)-Pantoate:NADP+ 2-oxidoreductase" reversible="true">
        <notes>
          <body xmlns="http://www.w3.org/1999/xhtml">
            <p>GENE_ASSOCIATION: PP_1351 or PP_2998 or PP_2325</p>
          </body>
        </notes>
        <listOfReactants>
          <speciesReference species="C0006" stoichiometry="1"/>
          <speciesReference species="C0404" stoichiometry="1"/>
        </listOfReactants>
        <listOfProducts>
          <speciesReference species="C0065" stoichiometry="1"/>
          <speciesReference species="C0005" stoichiometry="1"/>
          <speciesReference species="C0702" stoichiometry="1"/>
        </listOfProducts>
        <kineticLaw>
          <math xmlns="http://www.w3.org/1998/Math/MathML">
            <ci> FLUX_VALUE </ci>
          </math>
          <listOfParameters>
            <parameter id="LOWER_BOUND" value="-1000" units="mmol_per_gDW_per_hr" constant="false"/>
            <parameter id="UPPER_BOUND" value="1000" units="mmol_per_gDW_per_hr" constant="false"/>
            <parameter id="FLUX_VALUE" value="0" units="mmol_per_gDW_per_hr" constant="false"/>
            <parameter id="OBJECTIVE_COEFFICIENT" value="0" units="mmol_per_gDW_per_hr" constant="false"/>
          </listOfParameters>
        </kineticLaw>
      </reaction>
      <reaction id="RR03588" name="IMP:pyrophosphate phosphoribosyltransferase" reversible="true">
        <notes>
          <body xmlns="http://www.w3.org/1999/xhtml">
            <p>GENE_ASSOCIATION: PP_0747</p>
          </body>
        </notes>
        <listOfReactants>
          <speciesReference species="C0012" stoichiometry="1"/>
          <speciesReference species="C0112" stoichiometry="1"/>
        </listOfReactants>
        <listOfProducts>
          <speciesReference species="C0218" stoichiometry="1"/>
          <speciesReference species="C0101" stoichiometry="1"/>
        </listOfProducts>
        <kineticLaw>
          <math xmlns="http://www.w3.org/1998/Math/MathML">
            <ci> FLUX_VALUE </ci>
          </math>
          <listOfParameters>
            <parameter id="LOWER_BOUND" value="-1000" units="mmol_per_gDW_per_hr" constant="false"/>
            <parameter id="UPPER_BOUND" value="1000" units="mmol_per_gDW_per_hr" constant="false"/>
            <parameter id="FLUX_VALUE" value="0" units="mmol_per_gDW_per_hr" constant="false"/>
            <parameter id="OBJECTIVE_COEFFICIENT" value="0" units="mmol_per_gDW_per_hr" constant="false"/>
          </listOfParameters>
        </kineticLaw>
      </reaction>
      <reaction id="RR01849" name="5-Amino-2-oxopentanoate:2-oxoglutarate aminotransferase" reversible="true">
        <notes>
          <body xmlns="http://www.w3.org/1999/xhtml">
            <p>GENE_ASSOCIATION: PP_0967</p>
          </body>
        </notes>
        <listOfReactants>
          <speciesReference species="C0024" stoichiometry="1"/>
          <speciesReference species="C0795" stoichiometry="1"/>
        </listOfReactants>
        <listOfProducts>
          <speciesReference species="C0023" stoichiometry="1"/>
          <speciesReference species="C0915" stoichiometry="1"/>
        </listOfProducts>
        <kineticLaw>
          <math xmlns="http://www.w3.org/1998/Math/MathML">
            <ci> FLUX_VALUE </ci>
          </math>
          <listOfParameters>
            <parameter id="LOWER_BOUND" value="-1000" units="mmol_per_gDW_per_hr" constant="false"/>
            <parameter id="UPPER_BOUND" value="1000" units="mmol_per_gDW_per_hr" constant="false"/>
            <parameter id="FLUX_VALUE" value="0" units="mmol_per_gDW_per_hr" constant="false"/>
            <parameter id="OBJECTIVE_COEFFICIENT" value="0" units="mmol_per_gDW_per_hr" constant="false"/>
          </listOfParameters>
        </kineticLaw>
      </reaction>
      <reaction id="RR00988" name="homoserine dehydrogenase (NADPH)" reversible="true">
        <notes>
          <body xmlns="http://www.w3.org/1999/xhtml">
            <p>GENE_ASSOCIATION: PP_1470 or PP_0664</p>
          </body>
        </notes>
        <listOfReactants>
          <speciesReference species="C0006" stoichiometry="1"/>
          <speciesReference species="C0219" stoichiometry="1"/>
        </listOfReactants>
        <listOfProducts>
          <speciesReference species="C0065" stoichiometry="1"/>
          <speciesReference species="C0005" stoichiometry="1"/>
          <speciesReference species="C0341" stoichiometry="1"/>
        </listOfProducts>
        <kineticLaw>
          <math xmlns="http://www.w3.org/1998/Math/MathML">
            <ci> FLUX_VALUE </ci>
          </math>
          <listOfParameters>
            <parameter id="LOWER_BOUND" value="-1000" units="mmol_per_gDW_per_hr" constant="false"/>
            <parameter id="UPPER_BOUND" value="1000" units="mmol_per_gDW_per_hr" constant="false"/>
            <parameter id="FLUX_VALUE" value="0" units="mmol_per_gDW_per_hr" constant="false"/>
            <parameter id="OBJECTIVE_COEFFICIENT" value="0" units="mmol_per_gDW_per_hr" constant="false"/>
          </listOfParameters>
        </kineticLaw>
      </reaction>
      <reaction id="RR08615" name="Arginine/ornithine antiporter" reversible="true">
        <notes>
          <body xmlns="http://www.w3.org/1999/xhtml">
            <p>GENE_ASSOCIATION: PP_1002</p>
          </body>
        </notes>
        <listOfReactants>
          <speciesReference species="EC0050" stoichiometry="1"/>
          <speciesReference species="C0062" stoichiometry="1"/>
        </listOfReactants>
        <listOfProducts>
          <speciesReference species="C0050" stoichiometry="1"/>
          <speciesReference species="EC0062" stoichiometry="1"/>
        </listOfProducts>
        <kineticLaw>
          <math xmlns="http://www.w3.org/1998/Math/MathML">
            <ci> FLUX_VALUE </ci>
          </math>
          <listOfParameters>
            <parameter id="LOWER_BOUND" value="-1000" units="mmol_per_gDW_per_hr" constant="false"/>
            <parameter id="UPPER_BOUND" value="1000" units="mmol_per_gDW_per_hr" constant="false"/>
            <parameter id="FLUX_VALUE" value="0" units="mmol_per_gDW_per_hr" constant="false"/>
            <parameter id="OBJECTIVE_COEFFICIENT" value="0" units="mmol_per_gDW_per_hr" constant="false"/>
          </listOfParameters>
        </kineticLaw>
      </reaction>
      <reaction id="RR01841" name="adenosylmethionine-8-amino-7-oxononanoate transaminase" reversible="true">
        <notes>
          <body xmlns="http://www.w3.org/1999/xhtml">
            <p>GENE_ASSOCIATION: PP_4984 or PP_2799</p>
          </body>
        </notes>
        <listOfReactants>
          <speciesReference species="C0017" stoichiometry="1"/>
          <speciesReference species="C0788" stoichiometry="1"/>
        </listOfReactants>
        <listOfProducts>
          <speciesReference species="C0752" stoichiometry="1"/>
          <speciesReference species="C2672" stoichiometry="1"/>
        </listOfProducts>
        <kineticLaw>
          <math xmlns="http://www.w3.org/1998/Math/MathML">
            <ci> FLUX_VALUE </ci>
          </math>
          <listOfParameters>
            <parameter id="LOWER_BOUND" value="-1000" units="mmol_per_gDW_per_hr" constant="false"/>
            <parameter id="UPPER_BOUND" value="1000" units="mmol_per_gDW_per_hr" constant="false"/>
            <parameter id="FLUX_VALUE" value="0" units="mmol_per_gDW_per_hr" constant="false"/>
            <parameter id="OBJECTIVE_COEFFICIENT" value="0" units="mmol_per_gDW_per_hr" constant="false"/>
          </listOfParameters>
        </kineticLaw>
      </reaction>
      <reaction id="RR04093" name="Hexanoyl-CoA:acetyl-CoA C-acyltransferase" reversible="true">
        <notes>
          <body xmlns="http://www.w3.org/1999/xhtml">
            <p>GENE_ASSOCIATION: PP_2137 or PP_3280</p>
          </body>
        </notes>
        <listOfReactants>
          <speciesReference species="C0022" stoichiometry="1"/>
          <speciesReference species="C3055" stoichiometry="1"/>
        </listOfReactants>
        <listOfProducts>
          <speciesReference species="C0010" stoichiometry="1"/>
          <speciesReference species="C3052" stoichiometry="1"/>
        </listOfProducts>
        <kineticLaw>
          <math xmlns="http://www.w3.org/1998/Math/MathML">
            <ci> FLUX_VALUE </ci>
          </math>
          <listOfParameters>
            <parameter id="LOWER_BOUND" value="-1000" units="mmol_per_gDW_per_hr" constant="false"/>
            <parameter id="UPPER_BOUND" value="1000" units="mmol_per_gDW_per_hr" constant="false"/>
            <parameter id="FLUX_VALUE" value="0" units="mmol_per_gDW_per_hr" constant="false"/>
            <parameter id="OBJECTIVE_COEFFICIENT" value="0" units="mmol_per_gDW_per_hr" constant="false"/>
          </listOfParameters>
        </kineticLaw>
      </reaction>
      <reaction id="RR00511" name="D-Glucose-6-phosphate:NADP+ 1-oxoreductase" reversible="true">
        <notes>
          <body xmlns="http://www.w3.org/1999/xhtml">
            <p>GENE_ASSOCIATION: (PP_4042) or (PP_1022) or (PP_5351)</p>
          </body>
        </notes>
        <listOfReactants>
          <speciesReference species="C0006" stoichiometry="1"/>
          <speciesReference species="C0077" stoichiometry="1"/>
        </listOfReactants>
        <listOfProducts>
          <speciesReference species="C0065" stoichiometry="1"/>
          <speciesReference species="C0005" stoichiometry="1"/>
          <speciesReference species="C0895" stoichiometry="1"/>
        </listOfProducts>
        <kineticLaw>
          <math xmlns="http://www.w3.org/1998/Math/MathML">
            <ci> FLUX_VALUE </ci>
          </math>
          <listOfParameters>
            <parameter id="LOWER_BOUND" value="-1000" units="mmol_per_gDW_per_hr" constant="false"/>
            <parameter id="UPPER_BOUND" value="1000" units="mmol_per_gDW_per_hr" constant="false"/>
            <parameter id="FLUX_VALUE" value="0" units="mmol_per_gDW_per_hr" constant="false"/>
            <parameter id="OBJECTIVE_COEFFICIENT" value="0" units="mmol_per_gDW_per_hr" constant="false"/>
          </listOfParameters>
        </kineticLaw>
      </reaction>
      <reaction id="RR00695" name="N-(5-Phospho-D-ribosyl)anthranilate:pyrophosphatephosphoribosyl-transferase" reversible="true">
        <notes>
          <body xmlns="http://www.w3.org/1999/xhtml">
            <p>GENE_ASSOCIATION: PP_0421</p>
          </body>
        </notes>
        <listOfReactants>
          <speciesReference species="C0012" stoichiometry="1"/>
          <speciesReference species="C2612" stoichiometry="1"/>
        </listOfReactants>
        <listOfProducts>
          <speciesReference species="C0101" stoichiometry="1"/>
          <speciesReference species="C0091" stoichiometry="1"/>
        </listOfProducts>
        <kineticLaw>
          <math xmlns="http://www.w3.org/1998/Math/MathML">
            <ci> FLUX_VALUE </ci>
          </math>
          <listOfParameters>
            <parameter id="LOWER_BOUND" value="-1000" units="mmol_per_gDW_per_hr" constant="false"/>
            <parameter id="UPPER_BOUND" value="1000" units="mmol_per_gDW_per_hr" constant="false"/>
            <parameter id="FLUX_VALUE" value="0" units="mmol_per_gDW_per_hr" constant="false"/>
            <parameter id="OBJECTIVE_COEFFICIENT" value="0" units="mmol_per_gDW_per_hr" constant="false"/>
          </listOfParameters>
        </kineticLaw>
      </reaction>
      <reaction id="RR04170" name="N2-Succinyl-L-glutamate 5-semialdehyde:NAD+ oxidoreductase" reversible="true">
        <notes>
          <body xmlns="http://www.w3.org/1999/xhtml">
            <p>GENE_ASSOCIATION: PP_4478</p>
          </body>
        </notes>
        <listOfReactants>
          <speciesReference species="C0003" stoichiometry="1"/>
          <speciesReference species="C0001" stoichiometry="1"/>
          <speciesReference species="C3456" stoichiometry="1"/>
        </listOfReactants>
        <listOfProducts>
          <speciesReference species="C0004" stoichiometry="1"/>
          <speciesReference species="C0065" stoichiometry="2"/>
          <speciesReference species="C3455" stoichiometry="1"/>
        </listOfProducts>
        <kineticLaw>
          <math xmlns="http://www.w3.org/1998/Math/MathML">
            <ci> FLUX_VALUE </ci>
          </math>
          <listOfParameters>
            <parameter id="LOWER_BOUND" value="-1000" units="mmol_per_gDW_per_hr" constant="false"/>
            <parameter id="UPPER_BOUND" value="1000" units="mmol_per_gDW_per_hr" constant="false"/>
            <parameter id="FLUX_VALUE" value="0" units="mmol_per_gDW_per_hr" constant="false"/>
            <parameter id="OBJECTIVE_COEFFICIENT" value="0" units="mmol_per_gDW_per_hr" constant="false"/>
          </listOfParameters>
        </kineticLaw>
      </reaction>
      <reaction id="RR04087" name="(S)-3-Hydroxydodecanoyl-CoA:NAD+ oxidoreductase" reversible="true">
        <notes>
          <body xmlns="http://www.w3.org/1999/xhtml">
            <p>GENE_ASSOCIATION: (PP_2136 or PP_2047 or PP_0302 or PP_2214)</p>
          </body>
        </notes>
        <listOfReactants>
          <speciesReference species="C0003" stoichiometry="1"/>
          <speciesReference species="C3047" stoichiometry="1"/>
        </listOfReactants>
        <listOfProducts>
          <speciesReference species="C0004" stoichiometry="1"/>
          <speciesReference species="C0065" stoichiometry="1"/>
          <speciesReference species="C3048" stoichiometry="1"/>
        </listOfProducts>
        <kineticLaw>
          <math xmlns="http://www.w3.org/1998/Math/MathML">
            <ci> FLUX_VALUE </ci>
          </math>
          <listOfParameters>
            <parameter id="LOWER_BOUND" value="-1000" units="mmol_per_gDW_per_hr" constant="false"/>
            <parameter id="UPPER_BOUND" value="1000" units="mmol_per_gDW_per_hr" constant="false"/>
            <parameter id="FLUX_VALUE" value="0" units="mmol_per_gDW_per_hr" constant="false"/>
            <parameter id="OBJECTIVE_COEFFICIENT" value="0" units="mmol_per_gDW_per_hr" constant="false"/>
          </listOfParameters>
        </kineticLaw>
      </reaction>
      <reaction id="RR10077" name="urea reversible transport via proton symport (2 H+)" reversible="true">
        <notes>
          <body xmlns="http://www.w3.org/1999/xhtml">
            <p>GENE_ASSOCIATION: PP_4302</p>
          </body>
        </notes>
        <listOfReactants>
          <speciesReference species="EC0065" stoichiometry="2"/>
          <speciesReference species="EC0071" stoichiometry="1"/>
        </listOfReactants>
        <listOfProducts>
          <speciesReference species="C0065" stoichiometry="2"/>
          <speciesReference species="C0071" stoichiometry="1"/>
        </listOfProducts>
        <kineticLaw>
          <math xmlns="http://www.w3.org/1998/Math/MathML">
            <ci> FLUX_VALUE </ci>
          </math>
          <listOfParameters>
            <parameter id="LOWER_BOUND" value="-1000" units="mmol_per_gDW_per_hr" constant="false"/>
            <parameter id="UPPER_BOUND" value="1000" units="mmol_per_gDW_per_hr" constant="false"/>
            <parameter id="FLUX_VALUE" value="0" units="mmol_per_gDW_per_hr" constant="false"/>
            <parameter id="OBJECTIVE_COEFFICIENT" value="0" units="mmol_per_gDW_per_hr" constant="false"/>
          </listOfParameters>
        </kineticLaw>
      </reaction>
      <reaction id="RR00689" name="Sedoheptulose-7-phosphate:D-glyceraldehyde-3-phosphateglycolaldehyde transferase" reversible="true">
        <notes>
          <body xmlns="http://www.w3.org/1999/xhtml">
            <p>GENE_ASSOCIATION: PP_4965</p>
          </body>
        </notes>
        <listOfReactants>
          <speciesReference species="C0100" stoichiometry="1"/>
          <speciesReference species="C0070" stoichiometry="1"/>
        </listOfReactants>
        <listOfProducts>
          <speciesReference species="C0228" stoichiometry="1"/>
          <speciesReference species="C0190" stoichiometry="1"/>
        </listOfProducts>
        <kineticLaw>
          <math xmlns="http://www.w3.org/1998/Math/MathML">
            <ci> FLUX_VALUE </ci>
          </math>
          <listOfParameters>
            <parameter id="LOWER_BOUND" value="-1000" units="mmol_per_gDW_per_hr" constant="false"/>
            <parameter id="UPPER_BOUND" value="1000" units="mmol_per_gDW_per_hr" constant="false"/>
            <parameter id="FLUX_VALUE" value="0" units="mmol_per_gDW_per_hr" constant="false"/>
            <parameter id="OBJECTIVE_COEFFICIENT" value="0" units="mmol_per_gDW_per_hr" constant="false"/>
          </listOfParameters>
        </kineticLaw>
      </reaction>
      <reaction id="RR03016" name="Undecaprenyl-diphosphate phosphohydrolase" reversible="true">
        <notes>
          <body xmlns="http://www.w3.org/1999/xhtml">
            <p>GENE_ASSOCIATION: PP_2862 or PP_4813</p>
          </body>
        </notes>
        <listOfReactants>
          <speciesReference species="C0001" stoichiometry="1"/>
          <speciesReference species="C2202" stoichiometry="1"/>
        </listOfReactants>
        <listOfProducts>
          <speciesReference species="C0065" stoichiometry="1"/>
          <speciesReference species="C0009" stoichiometry="1"/>
          <speciesReference species="C0280" stoichiometry="1"/>
        </listOfProducts>
        <kineticLaw>
          <math xmlns="http://www.w3.org/1998/Math/MathML">
            <ci> FLUX_VALUE </ci>
          </math>
          <listOfParameters>
            <parameter id="LOWER_BOUND" value="-1000" units="mmol_per_gDW_per_hr" constant="false"/>
            <parameter id="UPPER_BOUND" value="1000" units="mmol_per_gDW_per_hr" constant="false"/>
            <parameter id="FLUX_VALUE" value="0" units="mmol_per_gDW_per_hr" constant="false"/>
            <parameter id="OBJECTIVE_COEFFICIENT" value="0" units="mmol_per_gDW_per_hr" constant="false"/>
          </listOfParameters>
        </kineticLaw>
      </reaction>
      <reaction id="RR04086" name="(S)-3-Hydroxytetradecanoyl-CoA hydro-lyase" reversible="true">
        <notes>
          <body xmlns="http://www.w3.org/1999/xhtml">
            <p>GENE_ASSOCIATION: (PP_2136 or PP_4066 or PP_1412 or PP_1845 or PP_4030)</p>
          </body>
        </notes>
        <listOfReactants>
          <speciesReference species="C3046" stoichiometry="1"/>
        </listOfReactants>
        <listOfProducts>
          <speciesReference species="C0001" stoichiometry="1"/>
          <speciesReference species="C3058" stoichiometry="1"/>
        </listOfProducts>
        <kineticLaw>
          <math xmlns="http://www.w3.org/1998/Math/MathML">
            <ci> FLUX_VALUE </ci>
          </math>
          <listOfParameters>
            <parameter id="LOWER_BOUND" value="-1000" units="mmol_per_gDW_per_hr" constant="false"/>
            <parameter id="UPPER_BOUND" value="1000" units="mmol_per_gDW_per_hr" constant="false"/>
            <parameter id="FLUX_VALUE" value="0" units="mmol_per_gDW_per_hr" constant="false"/>
            <parameter id="OBJECTIVE_COEFFICIENT" value="0" units="mmol_per_gDW_per_hr" constant="false"/>
          </listOfParameters>
        </kineticLaw>
      </reaction>
      <reaction id="RR02406" name="10-Formyltetrahydrofolate:5&apos;-phosphoribosylglycinamideformyltransferase" reversible="true">
        <notes>
          <body xmlns="http://www.w3.org/1999/xhtml">
            <p>GENE_ASSOCIATION: PP_1664</p>
          </body>
        </notes>
        <listOfReactants>
          <speciesReference species="C0193" stoichiometry="1"/>
          <speciesReference species="C2358" stoichiometry="1"/>
        </listOfReactants>
        <listOfProducts>
          <speciesReference species="C0065" stoichiometry="1"/>
          <speciesReference species="C0085" stoichiometry="1"/>
          <speciesReference species="C2646" stoichiometry="1"/>
        </listOfProducts>
        <kineticLaw>
          <math xmlns="http://www.w3.org/1998/Math/MathML">
            <ci> FLUX_VALUE </ci>
          </math>
          <listOfParameters>
            <parameter id="LOWER_BOUND" value="-1000" units="mmol_per_gDW_per_hr" constant="false"/>
            <parameter id="UPPER_BOUND" value="1000" units="mmol_per_gDW_per_hr" constant="false"/>
            <parameter id="FLUX_VALUE" value="0" units="mmol_per_gDW_per_hr" constant="false"/>
            <parameter id="OBJECTIVE_COEFFICIENT" value="0" units="mmol_per_gDW_per_hr" constant="false"/>
          </listOfParameters>
        </kineticLaw>
      </reaction>
      <reaction id="RR03487" name="4,6-Dideoxy-4-oxo-dTDP-D-glucose to dTDP-4-dehydro-6-deoxy-L-mannose" reversible="true">
        <notes>
          <body xmlns="http://www.w3.org/1999/xhtml">
            <p>GENE_ASSOCIATION: (PP_0265) or (PP_1782)</p>
          </body>
        </notes>
        <listOfReactants>
          <speciesReference species="C9024" stoichiometry="1"/>
        </listOfReactants>
        <listOfProducts>
          <speciesReference species="C0512" stoichiometry="1"/>
        </listOfProducts>
        <kineticLaw>
          <math xmlns="http://www.w3.org/1998/Math/MathML">
            <ci> FLUX_VALUE </ci>
          </math>
          <listOfParameters>
            <parameter id="LOWER_BOUND" value="-1000" units="mmol_per_gDW_per_hr" constant="false"/>
            <parameter id="UPPER_BOUND" value="1000" units="mmol_per_gDW_per_hr" constant="false"/>
            <parameter id="FLUX_VALUE" value="0" units="mmol_per_gDW_per_hr" constant="false"/>
            <parameter id="OBJECTIVE_COEFFICIENT" value="0" units="mmol_per_gDW_per_hr" constant="false"/>
          </listOfParameters>
        </kineticLaw>
      </reaction>
      <reaction id="RR02006" name="4-Carboxymuconolactone carboxy-lyase" reversible="true">
        <notes>
          <body xmlns="http://www.w3.org/1999/xhtml">
            <p>GENE_ASSOCIATION: (PP_1381) or (PP_3648)</p>
          </body>
        </notes>
        <listOfReactants>
          <speciesReference species="C0065" stoichiometry="1"/>
          <speciesReference species="C0923" stoichiometry="1"/>
        </listOfReactants>
        <listOfProducts>
          <speciesReference species="C0011" stoichiometry="1"/>
          <speciesReference species="C2225" stoichiometry="1"/>
        </listOfProducts>
        <kineticLaw>
          <math xmlns="http://www.w3.org/1998/Math/MathML">
            <ci> FLUX_VALUE </ci>
          </math>
          <listOfParameters>
            <parameter id="LOWER_BOUND" value="-1000" units="mmol_per_gDW_per_hr" constant="false"/>
            <parameter id="UPPER_BOUND" value="1000" units="mmol_per_gDW_per_hr" constant="false"/>
            <parameter id="FLUX_VALUE" value="0" units="mmol_per_gDW_per_hr" constant="false"/>
            <parameter id="OBJECTIVE_COEFFICIENT" value="0" units="mmol_per_gDW_per_hr" constant="false"/>
          </listOfParameters>
        </kineticLaw>
      </reaction>
      <reaction id="RR00311" name="ATP:nucleoside-diphosphate phosphatransferase" reversible="true">
        <notes>
          <body xmlns="http://www.w3.org/1999/xhtml">
            <p>GENE_ASSOCIATION: PP_0849</p>
          </body>
        </notes>
        <listOfReactants>
          <speciesReference species="C0002" stoichiometry="1"/>
          <speciesReference species="C0094" stoichiometry="1"/>
        </listOfReactants>
        <listOfProducts>
          <speciesReference species="C0008" stoichiometry="1"/>
          <speciesReference species="C0051" stoichiometry="1"/>
        </listOfProducts>
        <kineticLaw>
          <math xmlns="http://www.w3.org/1998/Math/MathML">
            <ci> FLUX_VALUE </ci>
          </math>
          <listOfParameters>
            <parameter id="LOWER_BOUND" value="-1000" units="mmol_per_gDW_per_hr" constant="false"/>
            <parameter id="UPPER_BOUND" value="1000" units="mmol_per_gDW_per_hr" constant="false"/>
            <parameter id="FLUX_VALUE" value="0" units="mmol_per_gDW_per_hr" constant="false"/>
            <parameter id="OBJECTIVE_COEFFICIENT" value="0" units="mmol_per_gDW_per_hr" constant="false"/>
          </listOfParameters>
        </kineticLaw>
      </reaction>
      <reaction id="RR00833" name="(R)-3-Hydroxybutanoate:NAD+ oxidoreductase" reversible="true">
        <notes>
          <body xmlns="http://www.w3.org/1999/xhtml">
            <p>GENE_ASSOCIATION: PP_3073 or PP_2784</p>
          </body>
        </notes>
        <listOfReactants>
          <speciesReference species="C0003" stoichiometry="1"/>
          <speciesReference species="C0785" stoichiometry="1"/>
        </listOfReactants>
        <listOfProducts>
          <speciesReference species="C0004" stoichiometry="1"/>
          <speciesReference species="C0065" stoichiometry="1"/>
          <speciesReference species="C0138" stoichiometry="1"/>
        </listOfProducts>
        <kineticLaw>
          <math xmlns="http://www.w3.org/1998/Math/MathML">
            <ci> FLUX_VALUE </ci>
          </math>
          <listOfParameters>
            <parameter id="LOWER_BOUND" value="-1000" units="mmol_per_gDW_per_hr" constant="false"/>
            <parameter id="UPPER_BOUND" value="1000" units="mmol_per_gDW_per_hr" constant="false"/>
            <parameter id="FLUX_VALUE" value="0" units="mmol_per_gDW_per_hr" constant="false"/>
            <parameter id="OBJECTIVE_COEFFICIENT" value="0" units="mmol_per_gDW_per_hr" constant="false"/>
          </listOfParameters>
        </kineticLaw>
      </reaction>
      <reaction id="RR10310" name="4a-hydroxytetrahydrobiopterin dehydratase;" reversible="true">
        <notes>
          <body xmlns="http://www.w3.org/1999/xhtml">
            <p>GENE_ASSOCIATION: PP_4491</p>
          </body>
        </notes>
        <listOfReactants>
          <speciesReference species="C9566" stoichiometry="1"/>
        </listOfReactants>
        <listOfProducts>
          <speciesReference species="C0001" stoichiometry="1"/>
          <speciesReference species="C0223" stoichiometry="1"/>
        </listOfProducts>
        <kineticLaw>
          <math xmlns="http://www.w3.org/1998/Math/MathML">
            <ci> FLUX_VALUE </ci>
          </math>
          <listOfParameters>
            <parameter id="LOWER_BOUND" value="-1000" units="mmol_per_gDW_per_hr" constant="false"/>
            <parameter id="UPPER_BOUND" value="1000" units="mmol_per_gDW_per_hr" constant="false"/>
            <parameter id="FLUX_VALUE" value="0" units="mmol_per_gDW_per_hr" constant="false"/>
            <parameter id="OBJECTIVE_COEFFICIENT" value="0" units="mmol_per_gDW_per_hr" constant="false"/>
          </listOfParameters>
        </kineticLaw>
      </reaction>
      <reaction id="RR03636" name="4-Hydroxybenzoate + Pyruvate to  Chorismate" reversible="true">
        <notes>
          <body xmlns="http://www.w3.org/1999/xhtml">
            <p>GENE_ASSOCIATION: PP_5317</p>
          </body>
        </notes>
        <listOfReactants>
          <speciesReference species="C0020" stoichiometry="1"/>
          <speciesReference species="C0133" stoichiometry="1"/>
        </listOfReactants>
        <listOfProducts>
          <speciesReference species="C0208" stoichiometry="1"/>
        </listOfProducts>
        <kineticLaw>
          <math xmlns="http://www.w3.org/1998/Math/MathML">
            <ci> FLUX_VALUE </ci>
          </math>
          <listOfParameters>
            <parameter id="LOWER_BOUND" value="-1000" units="mmol_per_gDW_per_hr" constant="false"/>
            <parameter id="UPPER_BOUND" value="0" units="mmol_per_gDW_per_hr" constant="false"/>
            <parameter id="FLUX_VALUE" value="0" units="mmol_per_gDW_per_hr" constant="false"/>
            <parameter id="OBJECTIVE_COEFFICIENT" value="0" units="mmol_per_gDW_per_hr" constant="false"/>
          </listOfParameters>
        </kineticLaw>
      </reaction>
      <reaction id="RR00812" name="Palmitate:CoA ligase (AMP-forming)" reversible="true">
        <notes>
          <body xmlns="http://www.w3.org/1999/xhtml">
            <p>GENE_ASSOCIATION: (PP_1689 and (PP_4549 or PP_4550))</p>
          </body>
        </notes>
        <listOfReactants>
          <speciesReference species="C0002" stoichiometry="1"/>
          <speciesReference species="C0010" stoichiometry="1"/>
          <speciesReference species="C0206" stoichiometry="1"/>
        </listOfReactants>
        <listOfProducts>
          <speciesReference species="C0018" stoichiometry="1"/>
          <speciesReference species="C0131" stoichiometry="1"/>
          <speciesReference species="C0012" stoichiometry="1"/>
        </listOfProducts>
        <kineticLaw>
          <math xmlns="http://www.w3.org/1998/Math/MathML">
            <ci> FLUX_VALUE </ci>
          </math>
          <listOfParameters>
            <parameter id="LOWER_BOUND" value="-1000" units="mmol_per_gDW_per_hr" constant="false"/>
            <parameter id="UPPER_BOUND" value="1000" units="mmol_per_gDW_per_hr" constant="false"/>
            <parameter id="FLUX_VALUE" value="0" units="mmol_per_gDW_per_hr" constant="false"/>
            <parameter id="OBJECTIVE_COEFFICIENT" value="0" units="mmol_per_gDW_per_hr" constant="false"/>
          </listOfParameters>
        </kineticLaw>
      </reaction>
      <reaction id="RR01725" name="3-oxoadipate CoA-transferase" reversible="false">
        <notes>
          <body xmlns="http://www.w3.org/1999/xhtml">
            <p>GENE_ASSOCIATION: (PP_3951 and PP_3952) or (PP_3122 and PP_3123)</p>
          </body>
        </notes>
        <listOfReactants>
          <speciesReference species="C0076" stoichiometry="1"/>
          <speciesReference species="C0621" stoichiometry="1"/>
        </listOfReactants>
        <listOfProducts>
          <speciesReference species="C1486" stoichiometry="1"/>
          <speciesReference species="C0036" stoichiometry="1"/>
        </listOfProducts>
        <kineticLaw>
          <math xmlns="http://www.w3.org/1998/Math/MathML">
            <ci> FLUX_VALUE </ci>
          </math>
          <listOfParameters>
            <parameter id="LOWER_BOUND" value="0" units="mmol_per_gDW_per_hr" constant="false"/>
            <parameter id="UPPER_BOUND" value="1000" units="mmol_per_gDW_per_hr" constant="false"/>
            <parameter id="FLUX_VALUE" value="0" units="mmol_per_gDW_per_hr" constant="false"/>
            <parameter id="OBJECTIVE_COEFFICIENT" value="0" units="mmol_per_gDW_per_hr" constant="false"/>
          </listOfParameters>
        </kineticLaw>
      </reaction>
      <reaction id="RR09957" name="ferredoxin-NADP reductase" reversible="true">
        <notes>
          <body xmlns="http://www.w3.org/1999/xhtml">
            <p>GENE_ASSOCIATION: PP_1638</p>
          </body>
        </notes>
        <listOfReactants>
          <speciesReference species="C0065" stoichiometry="1"/>
          <speciesReference species="C0006" stoichiometry="1"/>
          <speciesReference species="C9564" stoichiometry="1"/>
        </listOfReactants>
        <listOfProducts>
          <speciesReference species="C0005" stoichiometry="1"/>
          <speciesReference species="C9563" stoichiometry="1"/>
        </listOfProducts>
        <kineticLaw>
          <math xmlns="http://www.w3.org/1998/Math/MathML">
            <ci> FLUX_VALUE </ci>
          </math>
          <listOfParameters>
            <parameter id="LOWER_BOUND" value="-1000" units="mmol_per_gDW_per_hr" constant="false"/>
            <parameter id="UPPER_BOUND" value="1000" units="mmol_per_gDW_per_hr" constant="false"/>
            <parameter id="FLUX_VALUE" value="0" units="mmol_per_gDW_per_hr" constant="false"/>
            <parameter id="OBJECTIVE_COEFFICIENT" value="0" units="mmol_per_gDW_per_hr" constant="false"/>
          </listOfParameters>
        </kineticLaw>
      </reaction>
      <reaction id="RR00129" name="2,5-Dioxopentanoate:NADP+ 5-oxidoreductase" reversible="true">
        <notes>
          <body xmlns="http://www.w3.org/1999/xhtml">
            <p>GENE_ASSOCIATION: PP_3602 or PP_1256</p>
          </body>
        </notes>
        <listOfReactants>
          <speciesReference species="C0001" stoichiometry="1"/>
          <speciesReference species="C0006" stoichiometry="1"/>
          <speciesReference species="C0335" stoichiometry="1"/>
        </listOfReactants>
        <listOfProducts>
          <speciesReference species="C0065" stoichiometry="3"/>
          <speciesReference species="C0005" stoichiometry="1"/>
          <speciesReference species="C0024" stoichiometry="1"/>
        </listOfProducts>
        <kineticLaw>
          <math xmlns="http://www.w3.org/1998/Math/MathML">
            <ci> FLUX_VALUE </ci>
          </math>
          <listOfParameters>
            <parameter id="LOWER_BOUND" value="-1000" units="mmol_per_gDW_per_hr" constant="false"/>
            <parameter id="UPPER_BOUND" value="1000" units="mmol_per_gDW_per_hr" constant="false"/>
            <parameter id="FLUX_VALUE" value="0" units="mmol_per_gDW_per_hr" constant="false"/>
            <parameter id="OBJECTIVE_COEFFICIENT" value="0" units="mmol_per_gDW_per_hr" constant="false"/>
          </listOfParameters>
        </kineticLaw>
      </reaction>
      <reaction id="RR04012" name="N-Succinyl-L-2,6-diaminoheptanedioate:2-ocoglytarateamino-transferase" reversible="true">
        <notes>
          <body xmlns="http://www.w3.org/1999/xhtml">
            <p>GENE_ASSOCIATION: PP_1588</p>
          </body>
        </notes>
        <listOfReactants>
          <speciesReference species="C0024" stoichiometry="1"/>
          <speciesReference species="C2669" stoichiometry="1"/>
        </listOfReactants>
        <listOfProducts>
          <speciesReference species="C0023" stoichiometry="1"/>
          <speciesReference species="C2695" stoichiometry="1"/>
        </listOfProducts>
        <kineticLaw>
          <math xmlns="http://www.w3.org/1998/Math/MathML">
            <ci> FLUX_VALUE </ci>
          </math>
          <listOfParameters>
            <parameter id="LOWER_BOUND" value="-1000" units="mmol_per_gDW_per_hr" constant="false"/>
            <parameter id="UPPER_BOUND" value="1000" units="mmol_per_gDW_per_hr" constant="false"/>
            <parameter id="FLUX_VALUE" value="0" units="mmol_per_gDW_per_hr" constant="false"/>
            <parameter id="OBJECTIVE_COEFFICIENT" value="0" units="mmol_per_gDW_per_hr" constant="false"/>
          </listOfParameters>
        </kineticLaw>
      </reaction>
      <reaction id="RR03649" name="Carbamoyl-phosphate:L-ornithine carbamoyltransferase" reversible="true">
        <notes>
          <body xmlns="http://www.w3.org/1999/xhtml">
            <p>GENE_ASSOCIATION: (PP_1079) or (PP_1000)</p>
          </body>
        </notes>
        <listOfReactants>
          <speciesReference species="C0062" stoichiometry="1"/>
          <speciesReference species="C0142" stoichiometry="1"/>
        </listOfReactants>
        <listOfProducts>
          <speciesReference species="C0065" stoichiometry="1"/>
          <speciesReference species="C0009" stoichiometry="1"/>
          <speciesReference species="C0268" stoichiometry="1"/>
        </listOfProducts>
        <kineticLaw>
          <math xmlns="http://www.w3.org/1998/Math/MathML">
            <ci> FLUX_VALUE </ci>
          </math>
          <listOfParameters>
            <parameter id="LOWER_BOUND" value="-1000" units="mmol_per_gDW_per_hr" constant="false"/>
            <parameter id="UPPER_BOUND" value="1000" units="mmol_per_gDW_per_hr" constant="false"/>
            <parameter id="FLUX_VALUE" value="0" units="mmol_per_gDW_per_hr" constant="false"/>
            <parameter id="OBJECTIVE_COEFFICIENT" value="0" units="mmol_per_gDW_per_hr" constant="false"/>
          </listOfParameters>
        </kineticLaw>
      </reaction>
      <reaction id="RR08646" name="XANt2" reversible="true">
        <notes>
          <body xmlns="http://www.w3.org/1999/xhtml">
            <p>GENE_ASSOCIATION: PP_0745 or PP_4643 or PP_4290 or PP_3992 or PP_4653</p>
          </body>
        </notes>
        <listOfReactants>
          <speciesReference species="EC0065" stoichiometry="1"/>
          <speciesReference species="EC0304" stoichiometry="1"/>
        </listOfReactants>
        <listOfProducts>
          <speciesReference species="C0065" stoichiometry="1"/>
          <speciesReference species="C0304" stoichiometry="1"/>
        </listOfProducts>
        <kineticLaw>
          <math xmlns="http://www.w3.org/1998/Math/MathML">
            <ci> FLUX_VALUE </ci>
          </math>
          <listOfParameters>
            <parameter id="LOWER_BOUND" value="-1000" units="mmol_per_gDW_per_hr" constant="false"/>
            <parameter id="UPPER_BOUND" value="1000" units="mmol_per_gDW_per_hr" constant="false"/>
            <parameter id="FLUX_VALUE" value="0" units="mmol_per_gDW_per_hr" constant="false"/>
            <parameter id="OBJECTIVE_COEFFICIENT" value="0" units="mmol_per_gDW_per_hr" constant="false"/>
          </listOfParameters>
        </kineticLaw>
      </reaction>
      <reaction id="RR08847" name="L-tyrosine reversible transport via proton symport" reversible="true">
        <notes>
          <body xmlns="http://www.w3.org/1999/xhtml">
            <p>GENE_ASSOCIATION: (PP_0927) or (PP_4495)</p>
          </body>
        </notes>
        <listOfReactants>
          <speciesReference species="EC0065" stoichiometry="1"/>
          <speciesReference species="EC0067" stoichiometry="1"/>
        </listOfReactants>
        <listOfProducts>
          <speciesReference species="C0065" stoichiometry="1"/>
          <speciesReference species="C0067" stoichiometry="1"/>
        </listOfProducts>
        <kineticLaw>
          <math xmlns="http://www.w3.org/1998/Math/MathML">
            <ci> FLUX_VALUE </ci>
          </math>
          <listOfParameters>
            <parameter id="LOWER_BOUND" value="-1000" units="mmol_per_gDW_per_hr" constant="false"/>
            <parameter id="UPPER_BOUND" value="1000" units="mmol_per_gDW_per_hr" constant="false"/>
            <parameter id="FLUX_VALUE" value="0" units="mmol_per_gDW_per_hr" constant="false"/>
            <parameter id="OBJECTIVE_COEFFICIENT" value="0" units="mmol_per_gDW_per_hr" constant="false"/>
          </listOfParameters>
        </kineticLaw>
      </reaction>
      <reaction id="RR00739" name="Acetyl-CoA:acetyl-CoA C-acetyltransferase" reversible="true">
        <notes>
          <body xmlns="http://www.w3.org/1999/xhtml">
            <p>GENE_ASSOCIATION: (PP_2137 or PP_3280)</p>
          </body>
        </notes>
        <listOfReactants>
          <speciesReference species="C0118" stoichiometry="1"/>
          <speciesReference species="C0022" stoichiometry="1"/>
        </listOfReactants>
        <listOfProducts>
          <speciesReference species="C0010" stoichiometry="1"/>
          <speciesReference species="C3054" stoichiometry="1"/>
        </listOfProducts>
        <kineticLaw>
          <math xmlns="http://www.w3.org/1998/Math/MathML">
            <ci> FLUX_VALUE </ci>
          </math>
          <listOfParameters>
            <parameter id="LOWER_BOUND" value="-1000" units="mmol_per_gDW_per_hr" constant="false"/>
            <parameter id="UPPER_BOUND" value="1000" units="mmol_per_gDW_per_hr" constant="false"/>
            <parameter id="FLUX_VALUE" value="0" units="mmol_per_gDW_per_hr" constant="false"/>
            <parameter id="OBJECTIVE_COEFFICIENT" value="0" units="mmol_per_gDW_per_hr" constant="false"/>
          </listOfParameters>
        </kineticLaw>
      </reaction>
      <reaction id="RR04095" name="(S)-Hydroxyhexanoyl-CoA hydro-lyase" reversible="true">
        <notes>
          <body xmlns="http://www.w3.org/1999/xhtml">
            <p>GENE_ASSOCIATION: (PP_2136 or PP_4066 or PP_1412 or PP_1845 or PP_4030)</p>
          </body>
        </notes>
        <listOfReactants>
          <speciesReference species="C3053" stoichiometry="1"/>
        </listOfReactants>
        <listOfProducts>
          <speciesReference species="C0001" stoichiometry="1"/>
          <speciesReference species="C3056" stoichiometry="1"/>
        </listOfProducts>
        <kineticLaw>
          <math xmlns="http://www.w3.org/1998/Math/MathML">
            <ci> FLUX_VALUE </ci>
          </math>
          <listOfParameters>
            <parameter id="LOWER_BOUND" value="-1000" units="mmol_per_gDW_per_hr" constant="false"/>
            <parameter id="UPPER_BOUND" value="1000" units="mmol_per_gDW_per_hr" constant="false"/>
            <parameter id="FLUX_VALUE" value="0" units="mmol_per_gDW_per_hr" constant="false"/>
            <parameter id="OBJECTIVE_COEFFICIENT" value="0" units="mmol_per_gDW_per_hr" constant="false"/>
          </listOfParameters>
        </kineticLaw>
      </reaction>
      <reaction id="RR00674" name="ATP:D-ribose-5-phosphate pyrophosphotransferase" reversible="true">
        <notes>
          <body xmlns="http://www.w3.org/1999/xhtml">
            <p>GENE_ASSOCIATION: PP_0722 or PP_2744</p>
          </body>
        </notes>
        <listOfReactants>
          <speciesReference species="C0002" stoichiometry="1"/>
          <speciesReference species="C0099" stoichiometry="1"/>
        </listOfReactants>
        <listOfProducts>
          <speciesReference species="C0065" stoichiometry="1"/>
          <speciesReference species="C0018" stoichiometry="1"/>
          <speciesReference species="C0101" stoichiometry="1"/>
        </listOfProducts>
        <kineticLaw>
          <math xmlns="http://www.w3.org/1998/Math/MathML">
            <ci> FLUX_VALUE </ci>
          </math>
          <listOfParameters>
            <parameter id="LOWER_BOUND" value="-1000" units="mmol_per_gDW_per_hr" constant="false"/>
            <parameter id="UPPER_BOUND" value="1000" units="mmol_per_gDW_per_hr" constant="false"/>
            <parameter id="FLUX_VALUE" value="0" units="mmol_per_gDW_per_hr" constant="false"/>
            <parameter id="OBJECTIVE_COEFFICIENT" value="0" units="mmol_per_gDW_per_hr" constant="false"/>
          </listOfParameters>
        </kineticLaw>
      </reaction>
      <reaction id="RR01999" name="Phosphoenolpyruvate:3-phosphoshikimate5-O-(1-carboxyvinyl)-transferase" reversible="true">
        <notes>
          <body xmlns="http://www.w3.org/1999/xhtml">
            <p>GENE_ASSOCIATION: PP_1770</p>
          </body>
        </notes>
        <listOfReactants>
          <speciesReference species="C2000" stoichiometry="1"/>
          <speciesReference species="C0059" stoichiometry="1"/>
        </listOfReactants>
        <listOfProducts>
          <speciesReference species="C0009" stoichiometry="1"/>
          <speciesReference species="C0917" stoichiometry="1"/>
        </listOfProducts>
        <kineticLaw>
          <math xmlns="http://www.w3.org/1998/Math/MathML">
            <ci> FLUX_VALUE </ci>
          </math>
          <listOfParameters>
            <parameter id="LOWER_BOUND" value="-1000" units="mmol_per_gDW_per_hr" constant="false"/>
            <parameter id="UPPER_BOUND" value="1000" units="mmol_per_gDW_per_hr" constant="false"/>
            <parameter id="FLUX_VALUE" value="0" units="mmol_per_gDW_per_hr" constant="false"/>
            <parameter id="OBJECTIVE_COEFFICIENT" value="0" units="mmol_per_gDW_per_hr" constant="false"/>
          </listOfParameters>
        </kineticLaw>
      </reaction>
      <reaction id="RR01123" name="phosphoglucosamine mutase" reversible="true">
        <notes>
          <body xmlns="http://www.w3.org/1999/xhtml">
            <p>GENE_ASSOCIATION: PP_4716</p>
          </body>
        </notes>
        <listOfReactants>
          <speciesReference species="C3581" stoichiometry="1"/>
        </listOfReactants>
        <listOfProducts>
          <speciesReference species="C0282" stoichiometry="1"/>
        </listOfProducts>
        <kineticLaw>
          <math xmlns="http://www.w3.org/1998/Math/MathML">
            <ci> FLUX_VALUE </ci>
          </math>
          <listOfParameters>
            <parameter id="LOWER_BOUND" value="-1000" units="mmol_per_gDW_per_hr" constant="false"/>
            <parameter id="UPPER_BOUND" value="1000" units="mmol_per_gDW_per_hr" constant="false"/>
            <parameter id="FLUX_VALUE" value="0" units="mmol_per_gDW_per_hr" constant="false"/>
            <parameter id="OBJECTIVE_COEFFICIENT" value="0" units="mmol_per_gDW_per_hr" constant="false"/>
          </listOfParameters>
        </kineticLaw>
      </reaction>
      <reaction id="RR03675" name="ATP:3-phospho-D-glycerate 1-phosphotransferase" reversible="true">
        <notes>
          <body xmlns="http://www.w3.org/1999/xhtml">
            <p>GENE_ASSOCIATION: PP_4963</p>
          </body>
        </notes>
        <listOfReactants>
          <speciesReference species="C0002" stoichiometry="1"/>
          <speciesReference species="C0163" stoichiometry="1"/>
        </listOfReactants>
        <listOfProducts>
          <speciesReference species="C0008" stoichiometry="1"/>
          <speciesReference species="C0195" stoichiometry="1"/>
        </listOfProducts>
        <kineticLaw>
          <math xmlns="http://www.w3.org/1998/Math/MathML">
            <ci> FLUX_VALUE </ci>
          </math>
          <listOfParameters>
            <parameter id="LOWER_BOUND" value="-1000" units="mmol_per_gDW_per_hr" constant="false"/>
            <parameter id="UPPER_BOUND" value="1000" units="mmol_per_gDW_per_hr" constant="false"/>
            <parameter id="FLUX_VALUE" value="0" units="mmol_per_gDW_per_hr" constant="false"/>
            <parameter id="OBJECTIVE_COEFFICIENT" value="0" units="mmol_per_gDW_per_hr" constant="false"/>
          </listOfParameters>
        </kineticLaw>
      </reaction>
      <reaction id="RR08668" name="pyruvate reversible transport via proton symport" reversible="true">
        <notes>
          <body xmlns="http://www.w3.org/1999/xhtml">
            <p>GENE_ASSOCIATION: </p>
          </body>
        </notes>
        <listOfReactants>
          <speciesReference species="EC0065" stoichiometry="1"/>
          <speciesReference species="EC0020" stoichiometry="1"/>
        </listOfReactants>
        <listOfProducts>
          <speciesReference species="C0065" stoichiometry="1"/>
          <speciesReference species="C0020" stoichiometry="1"/>
        </listOfProducts>
        <kineticLaw>
          <math xmlns="http://www.w3.org/1998/Math/MathML">
            <ci> FLUX_VALUE </ci>
          </math>
          <listOfParameters>
            <parameter id="LOWER_BOUND" value="-1000" units="mmol_per_gDW_per_hr" constant="false"/>
            <parameter id="UPPER_BOUND" value="1000" units="mmol_per_gDW_per_hr" constant="false"/>
            <parameter id="FLUX_VALUE" value="0" units="mmol_per_gDW_per_hr" constant="false"/>
            <parameter id="OBJECTIVE_COEFFICIENT" value="0" units="mmol_per_gDW_per_hr" constant="false"/>
          </listOfParameters>
        </kineticLaw>
      </reaction>
      <reaction id="RR00465" name="D-Mannose-6-phosphate ketol-isomerase" reversible="true">
        <notes>
          <body xmlns="http://www.w3.org/1999/xhtml">
            <p>GENE_ASSOCIATION: PP_1277 or PP_4860</p>
          </body>
        </notes>
        <listOfReactants>
          <speciesReference species="C0227" stoichiometry="1"/>
        </listOfReactants>
        <listOfProducts>
          <speciesReference species="C0070" stoichiometry="1"/>
        </listOfProducts>
        <kineticLaw>
          <math xmlns="http://www.w3.org/1998/Math/MathML">
            <ci> FLUX_VALUE </ci>
          </math>
          <listOfParameters>
            <parameter id="LOWER_BOUND" value="-1000" units="mmol_per_gDW_per_hr" constant="false"/>
            <parameter id="UPPER_BOUND" value="1000" units="mmol_per_gDW_per_hr" constant="false"/>
            <parameter id="FLUX_VALUE" value="0" units="mmol_per_gDW_per_hr" constant="false"/>
            <parameter id="OBJECTIVE_COEFFICIENT" value="0" units="mmol_per_gDW_per_hr" constant="false"/>
          </listOfParameters>
        </kineticLaw>
      </reaction>
      <reaction id="RR00706" name="N-(L-Argininosuccinate) arginie-lyase" reversible="true">
        <notes>
          <body xmlns="http://www.w3.org/1999/xhtml">
            <p>GENE_ASSOCIATION: PP_0184</p>
          </body>
        </notes>
        <listOfReactants>
          <speciesReference species="C2126" stoichiometry="1"/>
        </listOfReactants>
        <listOfProducts>
          <speciesReference species="C0050" stoichiometry="1"/>
          <speciesReference species="C0104" stoichiometry="1"/>
        </listOfProducts>
        <kineticLaw>
          <math xmlns="http://www.w3.org/1998/Math/MathML">
            <ci> FLUX_VALUE </ci>
          </math>
          <listOfParameters>
            <parameter id="LOWER_BOUND" value="-1000" units="mmol_per_gDW_per_hr" constant="false"/>
            <parameter id="UPPER_BOUND" value="1000" units="mmol_per_gDW_per_hr" constant="false"/>
            <parameter id="FLUX_VALUE" value="0" units="mmol_per_gDW_per_hr" constant="false"/>
            <parameter id="OBJECTIVE_COEFFICIENT" value="0" units="mmol_per_gDW_per_hr" constant="false"/>
          </listOfParameters>
        </kineticLaw>
      </reaction>
      <reaction id="RR02468" name="3-Isopropylmalate:NAD+ oxidoreductase" reversible="true">
        <notes>
          <body xmlns="http://www.w3.org/1999/xhtml">
            <p>GENE_ASSOCIATION: PP_1988</p>
          </body>
        </notes>
        <listOfReactants>
          <speciesReference species="C0003" stoichiometry="1"/>
          <speciesReference species="C2663" stoichiometry="1"/>
        </listOfReactants>
        <listOfProducts>
          <speciesReference species="C0004" stoichiometry="1"/>
          <speciesReference species="C0065" stoichiometry="1"/>
          <speciesReference species="C2576" stoichiometry="1"/>
        </listOfProducts>
        <kineticLaw>
          <math xmlns="http://www.w3.org/1998/Math/MathML">
            <ci> FLUX_VALUE </ci>
          </math>
          <listOfParameters>
            <parameter id="LOWER_BOUND" value="-1000" units="mmol_per_gDW_per_hr" constant="false"/>
            <parameter id="UPPER_BOUND" value="1000" units="mmol_per_gDW_per_hr" constant="false"/>
            <parameter id="FLUX_VALUE" value="0" units="mmol_per_gDW_per_hr" constant="false"/>
            <parameter id="OBJECTIVE_COEFFICIENT" value="0" units="mmol_per_gDW_per_hr" constant="false"/>
          </listOfParameters>
        </kineticLaw>
      </reaction>
      <reaction id="RR02510" name="1-(5-Phosphoribosyl)-5-amino-4-carboxyimidazole:L-aspartate ligase(ADP-forming)" reversible="true">
        <notes>
          <body xmlns="http://www.w3.org/1999/xhtml">
            <p>GENE_ASSOCIATION: PP_1240</p>
          </body>
        </notes>
        <listOfReactants>
          <speciesReference species="C0002" stoichiometry="1"/>
          <speciesReference species="C0041" stoichiometry="1"/>
          <speciesReference species="C2857" stoichiometry="1"/>
        </listOfReactants>
        <listOfProducts>
          <speciesReference species="C0065" stoichiometry="1"/>
          <speciesReference species="C0009" stoichiometry="1"/>
          <speciesReference species="C0008" stoichiometry="1"/>
          <speciesReference species="C2890" stoichiometry="1"/>
        </listOfProducts>
        <kineticLaw>
          <math xmlns="http://www.w3.org/1998/Math/MathML">
            <ci> FLUX_VALUE </ci>
          </math>
          <listOfParameters>
            <parameter id="LOWER_BOUND" value="-1000" units="mmol_per_gDW_per_hr" constant="false"/>
            <parameter id="UPPER_BOUND" value="1000" units="mmol_per_gDW_per_hr" constant="false"/>
            <parameter id="FLUX_VALUE" value="0" units="mmol_per_gDW_per_hr" constant="false"/>
            <parameter id="OBJECTIVE_COEFFICIENT" value="0" units="mmol_per_gDW_per_hr" constant="false"/>
          </listOfParameters>
        </kineticLaw>
      </reaction>
      <reaction id="RR02333" name="L-Alanine:3-oxopropanoate aminotransferase" reversible="true">
        <notes>
          <body xmlns="http://www.w3.org/1999/xhtml">
            <p>GENE_ASSOCIATION: PP_0596</p>
          </body>
        </notes>
        <listOfReactants>
          <speciesReference species="C0035" stoichiometry="1"/>
          <speciesReference species="C3500" stoichiometry="1"/>
        </listOfReactants>
        <listOfProducts>
          <speciesReference species="C0065" stoichiometry="1"/>
          <speciesReference species="C0020" stoichiometry="1"/>
          <speciesReference species="C2065" stoichiometry="1"/>
        </listOfProducts>
        <kineticLaw>
          <math xmlns="http://www.w3.org/1998/Math/MathML">
            <ci> FLUX_VALUE </ci>
          </math>
          <listOfParameters>
            <parameter id="LOWER_BOUND" value="-1000" units="mmol_per_gDW_per_hr" constant="false"/>
            <parameter id="UPPER_BOUND" value="1000" units="mmol_per_gDW_per_hr" constant="false"/>
            <parameter id="FLUX_VALUE" value="0" units="mmol_per_gDW_per_hr" constant="false"/>
            <parameter id="OBJECTIVE_COEFFICIENT" value="0" units="mmol_per_gDW_per_hr" constant="false"/>
          </listOfParameters>
        </kineticLaw>
      </reaction>
      <reaction id="RR02222" name="2-Isopropylmalate hydro-lyase" reversible="true">
        <notes>
          <body xmlns="http://www.w3.org/1999/xhtml">
            <p>GENE_ASSOCIATION: (PP_1986 and PP_1985)</p>
          </body>
        </notes>
        <listOfReactants>
          <speciesReference species="C1626" stoichiometry="1"/>
        </listOfReactants>
        <listOfProducts>
          <speciesReference species="C0001" stoichiometry="1"/>
          <speciesReference species="C1690" stoichiometry="1"/>
        </listOfProducts>
        <kineticLaw>
          <math xmlns="http://www.w3.org/1998/Math/MathML">
            <ci> FLUX_VALUE </ci>
          </math>
          <listOfParameters>
            <parameter id="LOWER_BOUND" value="-1000" units="mmol_per_gDW_per_hr" constant="false"/>
            <parameter id="UPPER_BOUND" value="1000" units="mmol_per_gDW_per_hr" constant="false"/>
            <parameter id="FLUX_VALUE" value="0" units="mmol_per_gDW_per_hr" constant="false"/>
            <parameter id="OBJECTIVE_COEFFICIENT" value="0" units="mmol_per_gDW_per_hr" constant="false"/>
          </listOfParameters>
        </kineticLaw>
      </reaction>
      <reaction id="RR00772" name="glycine synthase" reversible="false">
        <notes>
          <body xmlns="http://www.w3.org/1999/xhtml">
            <p>GENE_ASSOCIATION: (PP_0989 and PP_0986 and PP_0988 and PP_4187) or (PP_5192 and PP_5194 and PP_4187)</p>
          </body>
        </notes>
        <listOfReactants>
          <speciesReference species="C0003" stoichiometry="1"/>
          <speciesReference species="C0085" stoichiometry="1"/>
          <speciesReference species="C0033" stoichiometry="1"/>
        </listOfReactants>
        <listOfProducts>
          <speciesReference species="C0004" stoichiometry="1"/>
          <speciesReference species="C0957" stoichiometry="1"/>
          <speciesReference species="C0011" stoichiometry="1"/>
          <speciesReference species="C0122" stoichiometry="1"/>
        </listOfProducts>
        <kineticLaw>
          <math xmlns="http://www.w3.org/1998/Math/MathML">
            <ci> FLUX_VALUE </ci>
          </math>
          <listOfParameters>
            <parameter id="LOWER_BOUND" value="0" units="mmol_per_gDW_per_hr" constant="false"/>
            <parameter id="UPPER_BOUND" value="1000" units="mmol_per_gDW_per_hr" constant="false"/>
            <parameter id="FLUX_VALUE" value="0" units="mmol_per_gDW_per_hr" constant="false"/>
            <parameter id="OBJECTIVE_COEFFICIENT" value="0" units="mmol_per_gDW_per_hr" constant="false"/>
          </listOfParameters>
        </kineticLaw>
      </reaction>
      <reaction id="RR00124" name="L-Alanine:2-oxoglutarate aminotransferase" reversible="true">
        <notes>
          <body xmlns="http://www.w3.org/1999/xhtml">
            <p>GENE_ASSOCIATION: PP_1872</p>
          </body>
        </notes>
        <listOfReactants>
          <speciesReference species="C0035" stoichiometry="1"/>
          <speciesReference species="C0024" stoichiometry="1"/>
        </listOfReactants>
        <listOfProducts>
          <speciesReference species="C0020" stoichiometry="1"/>
          <speciesReference species="C0023" stoichiometry="1"/>
        </listOfProducts>
        <kineticLaw>
          <math xmlns="http://www.w3.org/1998/Math/MathML">
            <ci> FLUX_VALUE </ci>
          </math>
          <listOfParameters>
            <parameter id="LOWER_BOUND" value="-1000" units="mmol_per_gDW_per_hr" constant="false"/>
            <parameter id="UPPER_BOUND" value="1000" units="mmol_per_gDW_per_hr" constant="false"/>
            <parameter id="FLUX_VALUE" value="0" units="mmol_per_gDW_per_hr" constant="false"/>
            <parameter id="OBJECTIVE_COEFFICIENT" value="0" units="mmol_per_gDW_per_hr" constant="false"/>
          </listOfParameters>
        </kineticLaw>
      </reaction>
      <reaction id="RR01269" name="5-Dehydro-4-deoxy-D-glucarate hydro-lyase (decarboxylating)" reversible="true">
        <notes>
          <body xmlns="http://www.w3.org/1999/xhtml">
            <p>GENE_ASSOCIATION: PP_3599</p>
          </body>
        </notes>
        <listOfReactants>
          <speciesReference species="C0065" stoichiometry="2"/>
          <speciesReference species="C0506" stoichiometry="1"/>
        </listOfReactants>
        <listOfProducts>
          <speciesReference species="C0001" stoichiometry="1"/>
          <speciesReference species="C0011" stoichiometry="1"/>
          <speciesReference species="C0335" stoichiometry="1"/>
        </listOfProducts>
        <kineticLaw>
          <math xmlns="http://www.w3.org/1998/Math/MathML">
            <ci> FLUX_VALUE </ci>
          </math>
          <listOfParameters>
            <parameter id="LOWER_BOUND" value="-1000" units="mmol_per_gDW_per_hr" constant="false"/>
            <parameter id="UPPER_BOUND" value="1000" units="mmol_per_gDW_per_hr" constant="false"/>
            <parameter id="FLUX_VALUE" value="0" units="mmol_per_gDW_per_hr" constant="false"/>
            <parameter id="OBJECTIVE_COEFFICIENT" value="0" units="mmol_per_gDW_per_hr" constant="false"/>
          </listOfParameters>
        </kineticLaw>
      </reaction>
      <reaction id="RR00131" name="Isocitrate:NADP+ oxidoreductase (decarboxylating)" reversible="false">
        <notes>
          <body xmlns="http://www.w3.org/1999/xhtml">
            <p>GENE_ASSOCIATION: (PP_4012 and PP_4011)</p>
          </body>
        </notes>
        <listOfReactants>
          <speciesReference species="C0006" stoichiometry="1"/>
          <speciesReference species="C0254" stoichiometry="1"/>
        </listOfReactants>
        <listOfProducts>
          <speciesReference species="C0005" stoichiometry="1"/>
          <speciesReference species="C0011" stoichiometry="1"/>
          <speciesReference species="C0024" stoichiometry="1"/>
        </listOfProducts>
        <kineticLaw>
          <math xmlns="http://www.w3.org/1998/Math/MathML">
            <ci> FLUX_VALUE </ci>
          </math>
          <listOfParameters>
            <parameter id="LOWER_BOUND" value="0" units="mmol_per_gDW_per_hr" constant="false"/>
            <parameter id="UPPER_BOUND" value="1000" units="mmol_per_gDW_per_hr" constant="false"/>
            <parameter id="FLUX_VALUE" value="0" units="mmol_per_gDW_per_hr" constant="false"/>
            <parameter id="OBJECTIVE_COEFFICIENT" value="0" units="mmol_per_gDW_per_hr" constant="false"/>
          </listOfParameters>
        </kineticLaw>
      </reaction>
      <reaction id="RR02474" name="(R)-2,3-Dihydroxy-3-methylbutanoate:NADP+ oxidoreductase(isomerizing)" reversible="true">
        <notes>
          <body xmlns="http://www.w3.org/1999/xhtml">
            <p>GENE_ASSOCIATION: PP_4678</p>
          </body>
        </notes>
        <listOfReactants>
          <speciesReference species="C0006" stoichiometry="1"/>
          <speciesReference species="C2591" stoichiometry="1"/>
        </listOfReactants>
        <listOfProducts>
          <speciesReference species="C0005" stoichiometry="1"/>
          <speciesReference species="C3641" stoichiometry="1"/>
        </listOfProducts>
        <kineticLaw>
          <math xmlns="http://www.w3.org/1998/Math/MathML">
            <ci> FLUX_VALUE </ci>
          </math>
          <listOfParameters>
            <parameter id="LOWER_BOUND" value="-1000" units="mmol_per_gDW_per_hr" constant="false"/>
            <parameter id="UPPER_BOUND" value="1000" units="mmol_per_gDW_per_hr" constant="false"/>
            <parameter id="FLUX_VALUE" value="0" units="mmol_per_gDW_per_hr" constant="false"/>
            <parameter id="OBJECTIVE_COEFFICIENT" value="0" units="mmol_per_gDW_per_hr" constant="false"/>
          </listOfParameters>
        </kineticLaw>
      </reaction>
      <reaction id="RR00181" name="Pyruvate:carbon-dioxide ligase (ADP-forming)" reversible="false">
        <notes>
          <body xmlns="http://www.w3.org/1999/xhtml">
            <p>GENE_ASSOCIATION: PP_5347 and PP_5348</p>
          </body>
        </notes>
        <listOfReactants>
          <speciesReference species="C0002" stoichiometry="1"/>
          <speciesReference species="C0020" stoichiometry="1"/>
          <speciesReference species="C0234" stoichiometry="1"/>
        </listOfReactants>
        <listOfProducts>
          <speciesReference species="C0065" stoichiometry="1"/>
          <speciesReference species="C0009" stoichiometry="1"/>
          <speciesReference species="C0008" stoichiometry="1"/>
          <speciesReference species="C0032" stoichiometry="1"/>
        </listOfProducts>
        <kineticLaw>
          <math xmlns="http://www.w3.org/1998/Math/MathML">
            <ci> FLUX_VALUE </ci>
          </math>
          <listOfParameters>
            <parameter id="LOWER_BOUND" value="0" units="mmol_per_gDW_per_hr" constant="false"/>
            <parameter id="UPPER_BOUND" value="1000" units="mmol_per_gDW_per_hr" constant="false"/>
            <parameter id="FLUX_VALUE" value="0" units="mmol_per_gDW_per_hr" constant="false"/>
            <parameter id="OBJECTIVE_COEFFICIENT" value="0" units="mmol_per_gDW_per_hr" constant="false"/>
          </listOfParameters>
        </kineticLaw>
      </reaction>
      <reaction id="RR04241" name="tyrosine transaminase" reversible="true">
        <notes>
          <body xmlns="http://www.w3.org/1999/xhtml">
            <p>GENE_ASSOCIATION: PP_3590 or PP_1972</p>
          </body>
        </notes>
        <listOfReactants>
          <speciesReference species="C0023" stoichiometry="1"/>
          <speciesReference species="C9253" stoichiometry="1"/>
        </listOfReactants>
        <listOfProducts>
          <speciesReference species="C0058" stoichiometry="1"/>
          <speciesReference species="C0024" stoichiometry="1"/>
        </listOfProducts>
        <kineticLaw>
          <math xmlns="http://www.w3.org/1998/Math/MathML">
            <ci> FLUX_VALUE </ci>
          </math>
          <listOfParameters>
            <parameter id="LOWER_BOUND" value="-1000" units="mmol_per_gDW_per_hr" constant="false"/>
            <parameter id="UPPER_BOUND" value="1000" units="mmol_per_gDW_per_hr" constant="false"/>
            <parameter id="FLUX_VALUE" value="0" units="mmol_per_gDW_per_hr" constant="false"/>
            <parameter id="OBJECTIVE_COEFFICIENT" value="0" units="mmol_per_gDW_per_hr" constant="false"/>
          </listOfParameters>
        </kineticLaw>
      </reaction>
      <reaction id="RR01974" name="Guanosine 3&apos;-diphosphate 5&apos;-triphosphate 5&apos;-phosphohydrolase" reversible="true">
        <notes>
          <body xmlns="http://www.w3.org/1999/xhtml">
            <p>GENE_ASSOCIATION: PP_5216</p>
          </body>
        </notes>
        <listOfReactants>
          <speciesReference species="C0001" stoichiometry="1"/>
          <speciesReference species="C2711" stoichiometry="1"/>
        </listOfReactants>
        <listOfProducts>
          <speciesReference species="C0065" stoichiometry="1"/>
          <speciesReference species="C0009" stoichiometry="1"/>
          <speciesReference species="C0889" stoichiometry="1"/>
        </listOfProducts>
        <kineticLaw>
          <math xmlns="http://www.w3.org/1998/Math/MathML">
            <ci> FLUX_VALUE </ci>
          </math>
          <listOfParameters>
            <parameter id="LOWER_BOUND" value="-1000" units="mmol_per_gDW_per_hr" constant="false"/>
            <parameter id="UPPER_BOUND" value="1000" units="mmol_per_gDW_per_hr" constant="false"/>
            <parameter id="FLUX_VALUE" value="0" units="mmol_per_gDW_per_hr" constant="false"/>
            <parameter id="OBJECTIVE_COEFFICIENT" value="0" units="mmol_per_gDW_per_hr" constant="false"/>
          </listOfParameters>
        </kineticLaw>
      </reaction>
      <reaction id="RR02032" name="ATP:nucleoside-diphosphate phosphatransferase" reversible="true">
        <notes>
          <body xmlns="http://www.w3.org/1999/xhtml">
            <p>GENE_ASSOCIATION: PP_0849</p>
          </body>
        </notes>
        <listOfReactants>
          <speciesReference species="C0065" stoichiometry="1"/>
          <speciesReference species="C0002" stoichiometry="1"/>
          <speciesReference species="C0958" stoichiometry="1"/>
        </listOfReactants>
        <listOfProducts>
          <speciesReference species="C0008" stoichiometry="1"/>
          <speciesReference species="C0959" stoichiometry="1"/>
        </listOfProducts>
        <kineticLaw>
          <math xmlns="http://www.w3.org/1998/Math/MathML">
            <ci> FLUX_VALUE </ci>
          </math>
          <listOfParameters>
            <parameter id="LOWER_BOUND" value="-1000" units="mmol_per_gDW_per_hr" constant="false"/>
            <parameter id="UPPER_BOUND" value="1000" units="mmol_per_gDW_per_hr" constant="false"/>
            <parameter id="FLUX_VALUE" value="0" units="mmol_per_gDW_per_hr" constant="false"/>
            <parameter id="OBJECTIVE_COEFFICIENT" value="0" units="mmol_per_gDW_per_hr" constant="false"/>
          </listOfParameters>
        </kineticLaw>
      </reaction>
      <reaction id="RR01903" name="L-Glutamate 5-semialdehyde to  (S)-1-Pyrroline-5-carboxylate + H2O" reversible="true">
        <notes>
          <body xmlns="http://www.w3.org/1999/xhtml">
            <p>GENE_ASSOCIATION: </p>
          </body>
        </notes>
        <listOfReactants>
          <speciesReference species="C0844" stoichiometry="1"/>
        </listOfReactants>
        <listOfProducts>
          <speciesReference species="C0065" stoichiometry="1"/>
          <speciesReference species="C0001" stoichiometry="1"/>
          <speciesReference species="C2394" stoichiometry="1"/>
        </listOfProducts>
        <kineticLaw>
          <math xmlns="http://www.w3.org/1998/Math/MathML">
            <ci> FLUX_VALUE </ci>
          </math>
          <listOfParameters>
            <parameter id="LOWER_BOUND" value="-1000" units="mmol_per_gDW_per_hr" constant="false"/>
            <parameter id="UPPER_BOUND" value="1000" units="mmol_per_gDW_per_hr" constant="false"/>
            <parameter id="FLUX_VALUE" value="0" units="mmol_per_gDW_per_hr" constant="false"/>
            <parameter id="OBJECTIVE_COEFFICIENT" value="0" units="mmol_per_gDW_per_hr" constant="false"/>
          </listOfParameters>
        </kineticLaw>
      </reaction>
      <reaction id="RR01237" name="Dihydrofolate:NADP+ oxidoreductase" reversible="true">
        <notes>
          <body xmlns="http://www.w3.org/1999/xhtml">
            <p>GENE_ASSOCIATION: PP_5132</p>
          </body>
        </notes>
        <listOfReactants>
          <speciesReference species="C0006" stoichiometry="1"/>
          <speciesReference species="C0325" stoichiometry="1"/>
        </listOfReactants>
        <listOfProducts>
          <speciesReference species="C0005" stoichiometry="1"/>
          <speciesReference species="C0389" stoichiometry="1"/>
        </listOfProducts>
        <kineticLaw>
          <math xmlns="http://www.w3.org/1998/Math/MathML">
            <ci> FLUX_VALUE </ci>
          </math>
          <listOfParameters>
            <parameter id="LOWER_BOUND" value="-1000" units="mmol_per_gDW_per_hr" constant="false"/>
            <parameter id="UPPER_BOUND" value="1000" units="mmol_per_gDW_per_hr" constant="false"/>
            <parameter id="FLUX_VALUE" value="0" units="mmol_per_gDW_per_hr" constant="false"/>
            <parameter id="OBJECTIVE_COEFFICIENT" value="0" units="mmol_per_gDW_per_hr" constant="false"/>
          </listOfParameters>
        </kineticLaw>
      </reaction>
      <reaction id="RR04371" name="AIRC3" reversible="true">
        <notes>
          <body xmlns="http://www.w3.org/1999/xhtml">
            <p>GENE_ASSOCIATION: PP_5336</p>
          </body>
        </notes>
        <listOfReactants>
          <speciesReference species="C2857" stoichiometry="1"/>
        </listOfReactants>
        <listOfProducts>
          <speciesReference species="C9260" stoichiometry="1"/>
        </listOfProducts>
        <kineticLaw>
          <math xmlns="http://www.w3.org/1998/Math/MathML">
            <ci> FLUX_VALUE </ci>
          </math>
          <listOfParameters>
            <parameter id="LOWER_BOUND" value="-1000" units="mmol_per_gDW_per_hr" constant="false"/>
            <parameter id="UPPER_BOUND" value="1000" units="mmol_per_gDW_per_hr" constant="false"/>
            <parameter id="FLUX_VALUE" value="0" units="mmol_per_gDW_per_hr" constant="false"/>
            <parameter id="OBJECTIVE_COEFFICIENT" value="0" units="mmol_per_gDW_per_hr" constant="false"/>
          </listOfParameters>
        </kineticLaw>
      </reaction>
      <reaction id="RR00364" name="Phosphoenolpyruvate:UDP-N-acetyl-D-glucosamine1-carboxyvinyl-transferase" reversible="true">
        <notes>
          <body xmlns="http://www.w3.org/1999/xhtml">
            <p>GENE_ASSOCIATION: PP_0964</p>
          </body>
        </notes>
        <listOfReactants>
          <speciesReference species="C0059" stoichiometry="1"/>
          <speciesReference species="C0037" stoichiometry="1"/>
        </listOfReactants>
        <listOfProducts>
          <speciesReference species="C0009" stoichiometry="1"/>
          <speciesReference species="C2789" stoichiometry="1"/>
        </listOfProducts>
        <kineticLaw>
          <math xmlns="http://www.w3.org/1998/Math/MathML">
            <ci> FLUX_VALUE </ci>
          </math>
          <listOfParameters>
            <parameter id="LOWER_BOUND" value="-1000" units="mmol_per_gDW_per_hr" constant="false"/>
            <parameter id="UPPER_BOUND" value="1000" units="mmol_per_gDW_per_hr" constant="false"/>
            <parameter id="FLUX_VALUE" value="0" units="mmol_per_gDW_per_hr" constant="false"/>
            <parameter id="OBJECTIVE_COEFFICIENT" value="0" units="mmol_per_gDW_per_hr" constant="false"/>
          </listOfParameters>
        </kineticLaw>
      </reaction>
      <reaction id="RR04302" name="Phosphoadenylyl-sulfate reductase (thioredoxin)." reversible="true">
        <notes>
          <body xmlns="http://www.w3.org/1999/xhtml">
            <p>GENE_ASSOCIATION: PP_2328</p>
          </body>
        </notes>
        <listOfReactants>
          <speciesReference species="C9319" stoichiometry="1"/>
          <speciesReference species="C0044" stoichiometry="1"/>
        </listOfReactants>
        <listOfProducts>
          <speciesReference species="C0065" stoichiometry="2"/>
          <speciesReference species="C0079" stoichiometry="1"/>
          <speciesReference species="C0045" stoichiometry="1"/>
          <speciesReference species="C9318" stoichiometry="1"/>
        </listOfProducts>
        <kineticLaw>
          <math xmlns="http://www.w3.org/1998/Math/MathML">
            <ci> FLUX_VALUE </ci>
          </math>
          <listOfParameters>
            <parameter id="LOWER_BOUND" value="-1000" units="mmol_per_gDW_per_hr" constant="false"/>
            <parameter id="UPPER_BOUND" value="1000" units="mmol_per_gDW_per_hr" constant="false"/>
            <parameter id="FLUX_VALUE" value="0" units="mmol_per_gDW_per_hr" constant="false"/>
            <parameter id="OBJECTIVE_COEFFICIENT" value="0" units="mmol_per_gDW_per_hr" constant="false"/>
          </listOfParameters>
        </kineticLaw>
      </reaction>
      <reaction id="RR03546" name="Acetyl-CoA:orthophosphate acetyltransferase" reversible="true">
        <notes>
          <body xmlns="http://www.w3.org/1999/xhtml">
            <p>GENE_ASSOCIATION: PP_0774</p>
          </body>
        </notes>
        <listOfReactants>
          <speciesReference species="C0009" stoichiometry="1"/>
          <speciesReference species="C0022" stoichiometry="1"/>
        </listOfReactants>
        <listOfProducts>
          <speciesReference species="C0188" stoichiometry="1"/>
          <speciesReference species="C0010" stoichiometry="1"/>
        </listOfProducts>
        <kineticLaw>
          <math xmlns="http://www.w3.org/1998/Math/MathML">
            <ci> FLUX_VALUE </ci>
          </math>
          <listOfParameters>
            <parameter id="LOWER_BOUND" value="-1000" units="mmol_per_gDW_per_hr" constant="false"/>
            <parameter id="UPPER_BOUND" value="1000" units="mmol_per_gDW_per_hr" constant="false"/>
            <parameter id="FLUX_VALUE" value="0" units="mmol_per_gDW_per_hr" constant="false"/>
            <parameter id="OBJECTIVE_COEFFICIENT" value="0" units="mmol_per_gDW_per_hr" constant="false"/>
          </listOfParameters>
        </kineticLaw>
      </reaction>
      <reaction id="RR00704" name="N6-(1,2-Dicarboxyethyl)AMP AMP-lyase" reversible="true">
        <notes>
          <body xmlns="http://www.w3.org/1999/xhtml">
            <p>GENE_ASSOCIATION: PP_4016</p>
          </body>
        </notes>
        <listOfReactants>
          <speciesReference species="C2339" stoichiometry="1"/>
        </listOfReactants>
        <listOfProducts>
          <speciesReference species="C0018" stoichiometry="1"/>
          <speciesReference species="C0104" stoichiometry="1"/>
        </listOfProducts>
        <kineticLaw>
          <math xmlns="http://www.w3.org/1998/Math/MathML">
            <ci> FLUX_VALUE </ci>
          </math>
          <listOfParameters>
            <parameter id="LOWER_BOUND" value="-1000" units="mmol_per_gDW_per_hr" constant="false"/>
            <parameter id="UPPER_BOUND" value="1000" units="mmol_per_gDW_per_hr" constant="false"/>
            <parameter id="FLUX_VALUE" value="0" units="mmol_per_gDW_per_hr" constant="false"/>
            <parameter id="OBJECTIVE_COEFFICIENT" value="0" units="mmol_per_gDW_per_hr" constant="false"/>
          </listOfParameters>
        </kineticLaw>
      </reaction>
      <reaction id="RR00681" name="D-Ribose-5-phosphate ketol-isomerase" reversible="true">
        <notes>
          <body xmlns="http://www.w3.org/1999/xhtml">
            <p>GENE_ASSOCIATION: PP_5150</p>
          </body>
        </notes>
        <listOfReactants>
          <speciesReference species="C0099" stoichiometry="1"/>
        </listOfReactants>
        <listOfProducts>
          <speciesReference species="C0165" stoichiometry="1"/>
        </listOfProducts>
        <kineticLaw>
          <math xmlns="http://www.w3.org/1998/Math/MathML">
            <ci> FLUX_VALUE </ci>
          </math>
          <listOfParameters>
            <parameter id="LOWER_BOUND" value="-1000" units="mmol_per_gDW_per_hr" constant="false"/>
            <parameter id="UPPER_BOUND" value="1000" units="mmol_per_gDW_per_hr" constant="false"/>
            <parameter id="FLUX_VALUE" value="0" units="mmol_per_gDW_per_hr" constant="false"/>
            <parameter id="OBJECTIVE_COEFFICIENT" value="0" units="mmol_per_gDW_per_hr" constant="false"/>
          </listOfParameters>
        </kineticLaw>
      </reaction>
      <reaction id="RR00098" name="ATP:polyphosphate phosphotransferase" reversible="true">
        <notes>
          <body xmlns="http://www.w3.org/1999/xhtml">
            <p>GENE_ASSOCIATION: PP_5217</p>
          </body>
        </notes>
        <listOfReactants>
          <speciesReference species="C0002" stoichiometry="1"/>
          <speciesReference species="C0012" stoichiometry="1"/>
        </listOfReactants>
        <listOfProducts>
          <speciesReference species="C0008" stoichiometry="1"/>
          <speciesReference species="C2062" stoichiometry="1"/>
        </listOfProducts>
        <kineticLaw>
          <math xmlns="http://www.w3.org/1998/Math/MathML">
            <ci> FLUX_VALUE </ci>
          </math>
          <listOfParameters>
            <parameter id="LOWER_BOUND" value="-1000" units="mmol_per_gDW_per_hr" constant="false"/>
            <parameter id="UPPER_BOUND" value="1000" units="mmol_per_gDW_per_hr" constant="false"/>
            <parameter id="FLUX_VALUE" value="0" units="mmol_per_gDW_per_hr" constant="false"/>
            <parameter id="OBJECTIVE_COEFFICIENT" value="0" units="mmol_per_gDW_per_hr" constant="false"/>
          </listOfParameters>
        </kineticLaw>
      </reaction>
      <reaction id="RR09897" name="L-2,4-diaminobutyrate:2-ketoglutarate 4-aminotransferase, PvdH" reversible="true">
        <notes>
          <body xmlns="http://www.w3.org/1999/xhtml">
            <p>GENE_ASSOCIATION: PP_4223 and PP_2800</p>
          </body>
        </notes>
        <listOfReactants>
          <speciesReference species="C0024" stoichiometry="1"/>
          <speciesReference species="C2064" stoichiometry="1"/>
        </listOfReactants>
        <listOfProducts>
          <speciesReference species="C0023" stoichiometry="1"/>
          <speciesReference species="C0341" stoichiometry="1"/>
        </listOfProducts>
        <kineticLaw>
          <math xmlns="http://www.w3.org/1998/Math/MathML">
            <ci> FLUX_VALUE </ci>
          </math>
          <listOfParameters>
            <parameter id="LOWER_BOUND" value="-1000" units="mmol_per_gDW_per_hr" constant="false"/>
            <parameter id="UPPER_BOUND" value="1000" units="mmol_per_gDW_per_hr" constant="false"/>
            <parameter id="FLUX_VALUE" value="0" units="mmol_per_gDW_per_hr" constant="false"/>
            <parameter id="OBJECTIVE_COEFFICIENT" value="0" units="mmol_per_gDW_per_hr" constant="false"/>
          </listOfParameters>
        </kineticLaw>
      </reaction>
      <reaction id="RR01048" name="Orotidine-5&apos;-phosphate:pyrophosphate phosphoribosyltransferase" reversible="true">
        <notes>
          <body xmlns="http://www.w3.org/1999/xhtml">
            <p>GENE_ASSOCIATION: PP_5291</p>
          </body>
        </notes>
        <listOfReactants>
          <speciesReference species="C0012" stoichiometry="1"/>
          <speciesReference species="C0798" stoichiometry="1"/>
        </listOfReactants>
        <listOfProducts>
          <speciesReference species="C0101" stoichiometry="1"/>
          <speciesReference species="C0240" stoichiometry="1"/>
        </listOfProducts>
        <kineticLaw>
          <math xmlns="http://www.w3.org/1998/Math/MathML">
            <ci> FLUX_VALUE </ci>
          </math>
          <listOfParameters>
            <parameter id="LOWER_BOUND" value="-1000" units="mmol_per_gDW_per_hr" constant="false"/>
            <parameter id="UPPER_BOUND" value="1000" units="mmol_per_gDW_per_hr" constant="false"/>
            <parameter id="FLUX_VALUE" value="0" units="mmol_per_gDW_per_hr" constant="false"/>
            <parameter id="OBJECTIVE_COEFFICIENT" value="0" units="mmol_per_gDW_per_hr" constant="false"/>
          </listOfParameters>
        </kineticLaw>
      </reaction>
      <reaction id="RR00685" name="D-Glyceraldehyde-3-phosphate:NAD+ oxidoreductase(phosphorylating)" reversible="true">
        <notes>
          <body xmlns="http://www.w3.org/1999/xhtml">
            <p>GENE_ASSOCIATION: PP_1009</p>
          </body>
        </notes>
        <listOfReactants>
          <speciesReference species="C0009" stoichiometry="1"/>
          <speciesReference species="C0003" stoichiometry="1"/>
          <speciesReference species="C0100" stoichiometry="1"/>
        </listOfReactants>
        <listOfProducts>
          <speciesReference species="C0004" stoichiometry="1"/>
          <speciesReference species="C0065" stoichiometry="1"/>
          <speciesReference species="C0195" stoichiometry="1"/>
        </listOfProducts>
        <kineticLaw>
          <math xmlns="http://www.w3.org/1998/Math/MathML">
            <ci> FLUX_VALUE </ci>
          </math>
          <listOfParameters>
            <parameter id="LOWER_BOUND" value="-1000" units="mmol_per_gDW_per_hr" constant="false"/>
            <parameter id="UPPER_BOUND" value="1000" units="mmol_per_gDW_per_hr" constant="false"/>
            <parameter id="FLUX_VALUE" value="0" units="mmol_per_gDW_per_hr" constant="false"/>
            <parameter id="OBJECTIVE_COEFFICIENT" value="0" units="mmol_per_gDW_per_hr" constant="false"/>
          </listOfParameters>
        </kineticLaw>
      </reaction>
      <reaction id="RR03555" name="UDP-N-acetyl-D-glucosamine 2-epimerase" reversible="true">
        <notes>
          <body xmlns="http://www.w3.org/1999/xhtml">
            <p>GENE_ASSOCIATION: PP_1811</p>
          </body>
        </notes>
        <listOfReactants>
          <speciesReference species="C0037" stoichiometry="1"/>
        </listOfReactants>
        <listOfProducts>
          <speciesReference species="C0847" stoichiometry="1"/>
        </listOfProducts>
        <kineticLaw>
          <math xmlns="http://www.w3.org/1998/Math/MathML">
            <ci> FLUX_VALUE </ci>
          </math>
          <listOfParameters>
            <parameter id="LOWER_BOUND" value="-1000" units="mmol_per_gDW_per_hr" constant="false"/>
            <parameter id="UPPER_BOUND" value="1000" units="mmol_per_gDW_per_hr" constant="false"/>
            <parameter id="FLUX_VALUE" value="0" units="mmol_per_gDW_per_hr" constant="false"/>
            <parameter id="OBJECTIVE_COEFFICIENT" value="0" units="mmol_per_gDW_per_hr" constant="false"/>
          </listOfParameters>
        </kineticLaw>
      </reaction>
      <reaction id="RR08664" name="acetate transport in/out via proton symport" reversible="true">
        <notes>
          <body xmlns="http://www.w3.org/1999/xhtml">
            <p>GENE_ASSOCIATION: </p>
          </body>
        </notes>
        <listOfReactants>
          <speciesReference species="EC0065" stoichiometry="1"/>
          <speciesReference species="EC0029" stoichiometry="1"/>
        </listOfReactants>
        <listOfProducts>
          <speciesReference species="C0065" stoichiometry="1"/>
          <speciesReference species="C0029" stoichiometry="1"/>
        </listOfProducts>
        <kineticLaw>
          <math xmlns="http://www.w3.org/1998/Math/MathML">
            <ci> FLUX_VALUE </ci>
          </math>
          <listOfParameters>
            <parameter id="LOWER_BOUND" value="-1000" units="mmol_per_gDW_per_hr" constant="false"/>
            <parameter id="UPPER_BOUND" value="1000" units="mmol_per_gDW_per_hr" constant="false"/>
            <parameter id="FLUX_VALUE" value="0" units="mmol_per_gDW_per_hr" constant="false"/>
            <parameter id="OBJECTIVE_COEFFICIENT" value="0" units="mmol_per_gDW_per_hr" constant="false"/>
          </listOfParameters>
        </kineticLaw>
      </reaction>
      <reaction id="RR09683" name="Hexadecanoyl-[acyl-carrier protein]:malonyl-CoA  C-acyltransferase" reversible="true">
        <notes>
          <body xmlns="http://www.w3.org/1999/xhtml">
            <p>GENE_ASSOCIATION: </p>
          </body>
        </notes>
        <listOfReactants>
          <speciesReference species="C0004" stoichiometry="1"/>
          <speciesReference species="C0065" stoichiometry="1"/>
          <speciesReference species="C9285" stoichiometry="1"/>
        </listOfReactants>
        <listOfProducts>
          <speciesReference species="C0003" stoichiometry="1"/>
          <speciesReference species="C9307" stoichiometry="1"/>
        </listOfProducts>
        <kineticLaw>
          <math xmlns="http://www.w3.org/1998/Math/MathML">
            <ci> FLUX_VALUE </ci>
          </math>
          <listOfParameters>
            <parameter id="LOWER_BOUND" value="-1000" units="mmol_per_gDW_per_hr" constant="false"/>
            <parameter id="UPPER_BOUND" value="1000" units="mmol_per_gDW_per_hr" constant="false"/>
            <parameter id="FLUX_VALUE" value="0" units="mmol_per_gDW_per_hr" constant="false"/>
            <parameter id="OBJECTIVE_COEFFICIENT" value="0" units="mmol_per_gDW_per_hr" constant="false"/>
          </listOfParameters>
        </kineticLaw>
      </reaction>
      <reaction id="RR01147" name="ATP:(d)GMP phosphotransferase" reversible="true">
        <notes>
          <body xmlns="http://www.w3.org/1999/xhtml">
            <p>GENE_ASSOCIATION: PP_5296</p>
          </body>
        </notes>
        <listOfReactants>
          <speciesReference species="C0002" stoichiometry="1"/>
          <speciesReference species="C0290" stoichiometry="1"/>
        </listOfReactants>
        <listOfProducts>
          <speciesReference species="C0008" stoichiometry="1"/>
          <speciesReference species="C0289" stoichiometry="1"/>
        </listOfProducts>
        <kineticLaw>
          <math xmlns="http://www.w3.org/1998/Math/MathML">
            <ci> FLUX_VALUE </ci>
          </math>
          <listOfParameters>
            <parameter id="LOWER_BOUND" value="-1000" units="mmol_per_gDW_per_hr" constant="false"/>
            <parameter id="UPPER_BOUND" value="1000" units="mmol_per_gDW_per_hr" constant="false"/>
            <parameter id="FLUX_VALUE" value="0" units="mmol_per_gDW_per_hr" constant="false"/>
            <parameter id="OBJECTIVE_COEFFICIENT" value="0" units="mmol_per_gDW_per_hr" constant="false"/>
          </listOfParameters>
        </kineticLaw>
      </reaction>
      <reaction id="RR02500" name="10-Formyltetrahydrofolate:5&apos;-phosphoribosyl-5-amino-4-imidazolecarboxamide formyltransferase" reversible="true">
        <notes>
          <body xmlns="http://www.w3.org/1999/xhtml">
            <p>GENE_ASSOCIATION: PP_4822</p>
          </body>
        </notes>
        <listOfReactants>
          <speciesReference species="C0193" stoichiometry="1"/>
          <speciesReference species="C2817" stoichiometry="1"/>
        </listOfReactants>
        <listOfProducts>
          <speciesReference species="C0085" stoichiometry="1"/>
          <speciesReference species="C2849" stoichiometry="1"/>
        </listOfProducts>
        <kineticLaw>
          <math xmlns="http://www.w3.org/1998/Math/MathML">
            <ci> FLUX_VALUE </ci>
          </math>
          <listOfParameters>
            <parameter id="LOWER_BOUND" value="-1000" units="mmol_per_gDW_per_hr" constant="false"/>
            <parameter id="UPPER_BOUND" value="1000" units="mmol_per_gDW_per_hr" constant="false"/>
            <parameter id="FLUX_VALUE" value="0" units="mmol_per_gDW_per_hr" constant="false"/>
            <parameter id="OBJECTIVE_COEFFICIENT" value="0" units="mmol_per_gDW_per_hr" constant="false"/>
          </listOfParameters>
        </kineticLaw>
      </reaction>
      <reaction id="RR00598" name="5,10-Methylenetetrahydrofolate:glycine hydroxymethyltransferase" reversible="true">
        <notes>
          <body xmlns="http://www.w3.org/1999/xhtml">
            <p>GENE_ASSOCIATION: (PP_0671) or (PP_0322)</p>
          </body>
        </notes>
        <listOfReactants>
          <speciesReference species="C0001" stoichiometry="1"/>
          <speciesReference species="C0033" stoichiometry="1"/>
          <speciesReference species="C0122" stoichiometry="1"/>
        </listOfReactants>
        <listOfProducts>
          <speciesReference species="C0085" stoichiometry="1"/>
          <speciesReference species="C0053" stoichiometry="1"/>
        </listOfProducts>
        <kineticLaw>
          <math xmlns="http://www.w3.org/1998/Math/MathML">
            <ci> FLUX_VALUE </ci>
          </math>
          <listOfParameters>
            <parameter id="LOWER_BOUND" value="-1000" units="mmol_per_gDW_per_hr" constant="false"/>
            <parameter id="UPPER_BOUND" value="1000" units="mmol_per_gDW_per_hr" constant="false"/>
            <parameter id="FLUX_VALUE" value="0" units="mmol_per_gDW_per_hr" constant="false"/>
            <parameter id="OBJECTIVE_COEFFICIENT" value="0" units="mmol_per_gDW_per_hr" constant="false"/>
          </listOfParameters>
        </kineticLaw>
      </reaction>
      <reaction id="RR03162" name="Cobalt-precorrin 6 + NADPH + H+ to  Cobalt-dihydro-precorrin 6 +NADP+" reversible="true">
        <notes>
          <body xmlns="http://www.w3.org/1999/xhtml">
            <p>GENE_ASSOCIATION: PP_4832</p>
          </body>
        </notes>
        <listOfReactants>
          <speciesReference species="C0065" stoichiometry="1"/>
          <speciesReference species="C0005" stoichiometry="1"/>
          <speciesReference species="C8690" stoichiometry="1"/>
        </listOfReactants>
        <listOfProducts>
          <speciesReference species="C0006" stoichiometry="1"/>
          <speciesReference species="C8691" stoichiometry="1"/>
        </listOfProducts>
        <kineticLaw>
          <math xmlns="http://www.w3.org/1998/Math/MathML">
            <ci> FLUX_VALUE </ci>
          </math>
          <listOfParameters>
            <parameter id="LOWER_BOUND" value="-1000" units="mmol_per_gDW_per_hr" constant="false"/>
            <parameter id="UPPER_BOUND" value="1000" units="mmol_per_gDW_per_hr" constant="false"/>
            <parameter id="FLUX_VALUE" value="0" units="mmol_per_gDW_per_hr" constant="false"/>
            <parameter id="OBJECTIVE_COEFFICIENT" value="0" units="mmol_per_gDW_per_hr" constant="false"/>
          </listOfParameters>
        </kineticLaw>
      </reaction>
      <reaction id="RR02322" name="(S)-3-Hydroxydodecanoyl-CoA hydro-lyase" reversible="true">
        <notes>
          <body xmlns="http://www.w3.org/1999/xhtml">
            <p>GENE_ASSOCIATION: (PP_2136 or PP_4066 or PP_1412 or PP_1845 or PP_4030)</p>
          </body>
        </notes>
        <listOfReactants>
          <speciesReference species="C3047" stoichiometry="1"/>
        </listOfReactants>
        <listOfProducts>
          <speciesReference species="C0001" stoichiometry="1"/>
          <speciesReference species="C2029" stoichiometry="1"/>
        </listOfProducts>
        <kineticLaw>
          <math xmlns="http://www.w3.org/1998/Math/MathML">
            <ci> FLUX_VALUE </ci>
          </math>
          <listOfParameters>
            <parameter id="LOWER_BOUND" value="-1000" units="mmol_per_gDW_per_hr" constant="false"/>
            <parameter id="UPPER_BOUND" value="1000" units="mmol_per_gDW_per_hr" constant="false"/>
            <parameter id="FLUX_VALUE" value="0" units="mmol_per_gDW_per_hr" constant="false"/>
            <parameter id="OBJECTIVE_COEFFICIENT" value="0" units="mmol_per_gDW_per_hr" constant="false"/>
          </listOfParameters>
        </kineticLaw>
      </reaction>
      <reaction id="RR04097" name="Hexanoyl-CoA:(acceptor)2,3-oxidoreductase" reversible="true">
        <notes>
          <body xmlns="http://www.w3.org/1999/xhtml">
            <p>GENE_ASSOCIATION: PP_4948 or PP_1893 or PP_2437</p>
          </body>
        </notes>
        <listOfReactants>
          <speciesReference species="C0015" stoichiometry="1"/>
          <speciesReference species="C3055" stoichiometry="1"/>
        </listOfReactants>
        <listOfProducts>
          <speciesReference species="C0964" stoichiometry="1"/>
          <speciesReference species="C3056" stoichiometry="1"/>
        </listOfProducts>
        <kineticLaw>
          <math xmlns="http://www.w3.org/1998/Math/MathML">
            <ci> FLUX_VALUE </ci>
          </math>
          <listOfParameters>
            <parameter id="LOWER_BOUND" value="-1000" units="mmol_per_gDW_per_hr" constant="false"/>
            <parameter id="UPPER_BOUND" value="1000" units="mmol_per_gDW_per_hr" constant="false"/>
            <parameter id="FLUX_VALUE" value="0" units="mmol_per_gDW_per_hr" constant="false"/>
            <parameter id="OBJECTIVE_COEFFICIENT" value="0" units="mmol_per_gDW_per_hr" constant="false"/>
          </listOfParameters>
        </kineticLaw>
      </reaction>
      <reaction id="RR00595" name="Tetrahydrofolate:L-glutamate gamma-ligase (ADP-forming)" reversible="true">
        <notes>
          <body xmlns="http://www.w3.org/1999/xhtml">
            <p>GENE_ASSOCIATION: PP_1997</p>
          </body>
        </notes>
        <listOfReactants>
          <speciesReference species="C0002" stoichiometry="1"/>
          <speciesReference species="C0085" stoichiometry="1"/>
          <speciesReference species="C0023" stoichiometry="1"/>
        </listOfReactants>
        <listOfProducts>
          <speciesReference species="C0065" stoichiometry="2"/>
          <speciesReference species="C0009" stoichiometry="1"/>
          <speciesReference species="C0008" stoichiometry="1"/>
          <speciesReference species="C6536" stoichiometry="1"/>
        </listOfProducts>
        <kineticLaw>
          <math xmlns="http://www.w3.org/1998/Math/MathML">
            <ci> FLUX_VALUE </ci>
          </math>
          <listOfParameters>
            <parameter id="LOWER_BOUND" value="-1000" units="mmol_per_gDW_per_hr" constant="false"/>
            <parameter id="UPPER_BOUND" value="1000" units="mmol_per_gDW_per_hr" constant="false"/>
            <parameter id="FLUX_VALUE" value="0" units="mmol_per_gDW_per_hr" constant="false"/>
            <parameter id="OBJECTIVE_COEFFICIENT" value="0" units="mmol_per_gDW_per_hr" constant="false"/>
          </listOfParameters>
        </kineticLaw>
      </reaction>
      <reaction id="RR08763" name="AKGt2r" reversible="true">
        <notes>
          <body xmlns="http://www.w3.org/1999/xhtml">
            <p>GENE_ASSOCIATION: PP_1400 or PP_4461 or PP_1378</p>
          </body>
        </notes>
        <listOfReactants>
          <speciesReference species="EC0065" stoichiometry="1"/>
          <speciesReference species="EC0024" stoichiometry="1"/>
        </listOfReactants>
        <listOfProducts>
          <speciesReference species="C0065" stoichiometry="1"/>
          <speciesReference species="C0024" stoichiometry="1"/>
        </listOfProducts>
        <kineticLaw>
          <math xmlns="http://www.w3.org/1998/Math/MathML">
            <ci> FLUX_VALUE </ci>
          </math>
          <listOfParameters>
            <parameter id="LOWER_BOUND" value="-1000" units="mmol_per_gDW_per_hr" constant="false"/>
            <parameter id="UPPER_BOUND" value="1000" units="mmol_per_gDW_per_hr" constant="false"/>
            <parameter id="FLUX_VALUE" value="0" units="mmol_per_gDW_per_hr" constant="false"/>
            <parameter id="OBJECTIVE_COEFFICIENT" value="0" units="mmol_per_gDW_per_hr" constant="false"/>
          </listOfParameters>
        </kineticLaw>
      </reaction>
      <reaction id="RR00690" name="D-Fructose-1,6-bisphosphate D-glyceraldehyde-3-phosphate-lyase" reversible="true">
        <notes>
          <body xmlns="http://www.w3.org/1999/xhtml">
            <p>GENE_ASSOCIATION: PP_4960</p>
          </body>
        </notes>
        <listOfReactants>
          <speciesReference species="C0284" stoichiometry="1"/>
        </listOfReactants>
        <listOfProducts>
          <speciesReference species="C0100" stoichiometry="1"/>
          <speciesReference species="C0093" stoichiometry="1"/>
        </listOfProducts>
        <kineticLaw>
          <math xmlns="http://www.w3.org/1998/Math/MathML">
            <ci> FLUX_VALUE </ci>
          </math>
          <listOfParameters>
            <parameter id="LOWER_BOUND" value="-1000" units="mmol_per_gDW_per_hr" constant="false"/>
            <parameter id="UPPER_BOUND" value="1000" units="mmol_per_gDW_per_hr" constant="false"/>
            <parameter id="FLUX_VALUE" value="0" units="mmol_per_gDW_per_hr" constant="false"/>
            <parameter id="OBJECTIVE_COEFFICIENT" value="0" units="mmol_per_gDW_per_hr" constant="false"/>
          </listOfParameters>
        </kineticLaw>
      </reaction>
      <reaction id="RR08749" name="L-glutamate transport in/out via proton symporter" reversible="true">
        <notes>
          <body xmlns="http://www.w3.org/1999/xhtml">
            <p>GENE_ASSOCIATION: PP_0137</p>
          </body>
        </notes>
        <listOfReactants>
          <speciesReference species="EC0065" stoichiometry="1"/>
          <speciesReference species="EC0023" stoichiometry="1"/>
        </listOfReactants>
        <listOfProducts>
          <speciesReference species="C0065" stoichiometry="1"/>
          <speciesReference species="C0023" stoichiometry="1"/>
        </listOfProducts>
        <kineticLaw>
          <math xmlns="http://www.w3.org/1998/Math/MathML">
            <ci> FLUX_VALUE </ci>
          </math>
          <listOfParameters>
            <parameter id="LOWER_BOUND" value="-1000" units="mmol_per_gDW_per_hr" constant="false"/>
            <parameter id="UPPER_BOUND" value="1000" units="mmol_per_gDW_per_hr" constant="false"/>
            <parameter id="FLUX_VALUE" value="0" units="mmol_per_gDW_per_hr" constant="false"/>
            <parameter id="OBJECTIVE_COEFFICIENT" value="0" units="mmol_per_gDW_per_hr" constant="false"/>
          </listOfParameters>
        </kineticLaw>
      </reaction>
      <reaction id="RR03019" name="UDPMurAc(oyl-L-Ala-D-gamma-Glu-L-Lys-D-Ala-D-Ala):undecaprenyl-phosphate phospho-N-acetylmuramoyl-pentapeptide-transferase" reversible="true">
        <notes>
          <body xmlns="http://www.w3.org/1999/xhtml">
            <p>GENE_ASSOCIATION: PP_1334</p>
          </body>
        </notes>
        <listOfReactants>
          <speciesReference species="C0280" stoichiometry="1"/>
          <speciesReference species="C2927" stoichiometry="1"/>
        </listOfReactants>
        <listOfProducts>
          <speciesReference species="C3428" stoichiometry="1"/>
          <speciesReference species="C0089" stoichiometry="1"/>
        </listOfProducts>
        <kineticLaw>
          <math xmlns="http://www.w3.org/1998/Math/MathML">
            <ci> FLUX_VALUE </ci>
          </math>
          <listOfParameters>
            <parameter id="LOWER_BOUND" value="-1000" units="mmol_per_gDW_per_hr" constant="false"/>
            <parameter id="UPPER_BOUND" value="1000" units="mmol_per_gDW_per_hr" constant="false"/>
            <parameter id="FLUX_VALUE" value="0" units="mmol_per_gDW_per_hr" constant="false"/>
            <parameter id="OBJECTIVE_COEFFICIENT" value="0" units="mmol_per_gDW_per_hr" constant="false"/>
          </listOfParameters>
        </kineticLaw>
      </reaction>
      <reaction id="RR01180" name="XMP:pyrophosphate phosphoribosyltransferase" reversible="true">
        <notes>
          <body xmlns="http://www.w3.org/1999/xhtml">
            <p>GENE_ASSOCIATION: PP_0747</p>
          </body>
        </notes>
        <listOfReactants>
          <speciesReference species="C0012" stoichiometry="1"/>
          <speciesReference species="C0491" stoichiometry="1"/>
        </listOfReactants>
        <listOfProducts>
          <speciesReference species="C0101" stoichiometry="1"/>
          <speciesReference species="C0304" stoichiometry="1"/>
        </listOfProducts>
        <kineticLaw>
          <math xmlns="http://www.w3.org/1998/Math/MathML">
            <ci> FLUX_VALUE </ci>
          </math>
          <listOfParameters>
            <parameter id="LOWER_BOUND" value="-1000" units="mmol_per_gDW_per_hr" constant="false"/>
            <parameter id="UPPER_BOUND" value="1000" units="mmol_per_gDW_per_hr" constant="false"/>
            <parameter id="FLUX_VALUE" value="0" units="mmol_per_gDW_per_hr" constant="false"/>
            <parameter id="OBJECTIVE_COEFFICIENT" value="0" units="mmol_per_gDW_per_hr" constant="false"/>
          </listOfParameters>
        </kineticLaw>
      </reaction>
      <reaction id="RR02374" name="2-Oxo-2,5-dihydrofuran-5-acetate delta3-delat2-isomerase" reversible="true">
        <notes>
          <body xmlns="http://www.w3.org/1999/xhtml">
            <p>GENE_ASSOCIATION: PP_3714</p>
          </body>
        </notes>
        <listOfReactants>
          <speciesReference species="C2506" stoichiometry="1"/>
        </listOfReactants>
        <listOfProducts>
          <speciesReference species="C2225" stoichiometry="1"/>
        </listOfProducts>
        <kineticLaw>
          <math xmlns="http://www.w3.org/1998/Math/MathML">
            <ci> FLUX_VALUE </ci>
          </math>
          <listOfParameters>
            <parameter id="LOWER_BOUND" value="-1000" units="mmol_per_gDW_per_hr" constant="false"/>
            <parameter id="UPPER_BOUND" value="1000" units="mmol_per_gDW_per_hr" constant="false"/>
            <parameter id="FLUX_VALUE" value="0" units="mmol_per_gDW_per_hr" constant="false"/>
            <parameter id="OBJECTIVE_COEFFICIENT" value="0" units="mmol_per_gDW_per_hr" constant="false"/>
          </listOfParameters>
        </kineticLaw>
      </reaction>
      <reaction id="RR01607" name="dTDP-4-dehydrorhamnose reductase" reversible="true">
        <notes>
          <body xmlns="http://www.w3.org/1999/xhtml">
            <p>GENE_ASSOCIATION: PP_1784</p>
          </body>
        </notes>
        <listOfReactants>
          <speciesReference species="C0006" stoichiometry="1"/>
          <speciesReference species="C2083" stoichiometry="1"/>
        </listOfReactants>
        <listOfProducts>
          <speciesReference species="C0065" stoichiometry="1"/>
          <speciesReference species="C0005" stoichiometry="1"/>
          <speciesReference species="C0512" stoichiometry="1"/>
        </listOfProducts>
        <kineticLaw>
          <math xmlns="http://www.w3.org/1998/Math/MathML">
            <ci> FLUX_VALUE </ci>
          </math>
          <listOfParameters>
            <parameter id="LOWER_BOUND" value="-1000" units="mmol_per_gDW_per_hr" constant="false"/>
            <parameter id="UPPER_BOUND" value="1000" units="mmol_per_gDW_per_hr" constant="false"/>
            <parameter id="FLUX_VALUE" value="0" units="mmol_per_gDW_per_hr" constant="false"/>
            <parameter id="OBJECTIVE_COEFFICIENT" value="0" units="mmol_per_gDW_per_hr" constant="false"/>
          </listOfParameters>
        </kineticLaw>
      </reaction>
      <reaction id="RR01898" name="2-Carboxy-2,5-dihydro-5-oxofuran-2-acetate lyase (decyclizing)" reversible="true">
        <notes>
          <body xmlns="http://www.w3.org/1999/xhtml">
            <p>GENE_ASSOCIATION: PP_1379</p>
          </body>
        </notes>
        <listOfReactants>
          <speciesReference species="C0923" stoichiometry="1"/>
        </listOfReactants>
        <listOfProducts>
          <speciesReference species="C0065" stoichiometry="1"/>
          <speciesReference species="C0842" stoichiometry="1"/>
        </listOfProducts>
        <kineticLaw>
          <math xmlns="http://www.w3.org/1998/Math/MathML">
            <ci> FLUX_VALUE </ci>
          </math>
          <listOfParameters>
            <parameter id="LOWER_BOUND" value="-1000" units="mmol_per_gDW_per_hr" constant="false"/>
            <parameter id="UPPER_BOUND" value="1000" units="mmol_per_gDW_per_hr" constant="false"/>
            <parameter id="FLUX_VALUE" value="0" units="mmol_per_gDW_per_hr" constant="false"/>
            <parameter id="OBJECTIVE_COEFFICIENT" value="0" units="mmol_per_gDW_per_hr" constant="false"/>
          </listOfParameters>
        </kineticLaw>
      </reaction>
      <reaction id="RR03815" name="(S)-3-Hydroxybutanoyl-CoA:NAD+ oxidoreductase" reversible="true">
        <notes>
          <body xmlns="http://www.w3.org/1999/xhtml">
            <p>GENE_ASSOCIATION: (PP_2136 or PP_2047 or PP_0302 or PP_2214)</p>
          </body>
        </notes>
        <listOfReactants>
          <speciesReference species="C0003" stoichiometry="1"/>
          <speciesReference species="C0829" stoichiometry="1"/>
        </listOfReactants>
        <listOfProducts>
          <speciesReference species="C0004" stoichiometry="1"/>
          <speciesReference species="C0065" stoichiometry="1"/>
          <speciesReference species="C0273" stoichiometry="1"/>
        </listOfProducts>
        <kineticLaw>
          <math xmlns="http://www.w3.org/1998/Math/MathML">
            <ci> FLUX_VALUE </ci>
          </math>
          <listOfParameters>
            <parameter id="LOWER_BOUND" value="-1000" units="mmol_per_gDW_per_hr" constant="false"/>
            <parameter id="UPPER_BOUND" value="1000" units="mmol_per_gDW_per_hr" constant="false"/>
            <parameter id="FLUX_VALUE" value="0" units="mmol_per_gDW_per_hr" constant="false"/>
            <parameter id="OBJECTIVE_COEFFICIENT" value="0" units="mmol_per_gDW_per_hr" constant="false"/>
          </listOfParameters>
        </kineticLaw>
      </reaction>
      <reaction id="RR04094" name="(S)-Hydroxyhexanoyl-CoA:NAD+ oxidoreductase" reversible="true">
        <notes>
          <body xmlns="http://www.w3.org/1999/xhtml">
            <p>GENE_ASSOCIATION: (PP_2136 or PP_2047 or PP_0302 or PP_2214)</p>
          </body>
        </notes>
        <listOfReactants>
          <speciesReference species="C0003" stoichiometry="1"/>
          <speciesReference species="C3053" stoichiometry="1"/>
        </listOfReactants>
        <listOfProducts>
          <speciesReference species="C0004" stoichiometry="1"/>
          <speciesReference species="C0065" stoichiometry="1"/>
          <speciesReference species="C3054" stoichiometry="1"/>
        </listOfProducts>
        <kineticLaw>
          <math xmlns="http://www.w3.org/1998/Math/MathML">
            <ci> FLUX_VALUE </ci>
          </math>
          <listOfParameters>
            <parameter id="LOWER_BOUND" value="-1000" units="mmol_per_gDW_per_hr" constant="false"/>
            <parameter id="UPPER_BOUND" value="1000" units="mmol_per_gDW_per_hr" constant="false"/>
            <parameter id="FLUX_VALUE" value="0" units="mmol_per_gDW_per_hr" constant="false"/>
            <parameter id="OBJECTIVE_COEFFICIENT" value="0" units="mmol_per_gDW_per_hr" constant="false"/>
          </listOfParameters>
        </kineticLaw>
      </reaction>
      <reaction id="RR02237" name="Myristoyl-CoA:acetylCoA C-myristoyltransferase" reversible="true">
        <notes>
          <body xmlns="http://www.w3.org/1999/xhtml">
            <p>GENE_ASSOCIATION: PP_2137 or PP_3280</p>
          </body>
        </notes>
        <listOfReactants>
          <speciesReference species="C0022" stoichiometry="1"/>
          <speciesReference species="C1673" stoichiometry="1"/>
        </listOfReactants>
        <listOfProducts>
          <speciesReference species="C0010" stoichiometry="1"/>
          <speciesReference species="C3045" stoichiometry="1"/>
        </listOfProducts>
        <kineticLaw>
          <math xmlns="http://www.w3.org/1998/Math/MathML">
            <ci> FLUX_VALUE </ci>
          </math>
          <listOfParameters>
            <parameter id="LOWER_BOUND" value="-1000" units="mmol_per_gDW_per_hr" constant="false"/>
            <parameter id="UPPER_BOUND" value="1000" units="mmol_per_gDW_per_hr" constant="false"/>
            <parameter id="FLUX_VALUE" value="0" units="mmol_per_gDW_per_hr" constant="false"/>
            <parameter id="OBJECTIVE_COEFFICIENT" value="0" units="mmol_per_gDW_per_hr" constant="false"/>
          </listOfParameters>
        </kineticLaw>
      </reaction>
      <reaction id="RR08819" name="PTRCt2r" reversible="true">
        <notes>
          <body xmlns="http://www.w3.org/1999/xhtml">
            <p>GENE_ASSOCIATION: (PP_2586) or (PP_1229) or (PP_2802)</p>
          </body>
        </notes>
        <listOfReactants>
          <speciesReference species="EC0065" stoichiometry="1"/>
          <speciesReference species="EC0116" stoichiometry="1"/>
        </listOfReactants>
        <listOfProducts>
          <speciesReference species="C0065" stoichiometry="1"/>
          <speciesReference species="C0116" stoichiometry="1"/>
        </listOfProducts>
        <kineticLaw>
          <math xmlns="http://www.w3.org/1998/Math/MathML">
            <ci> FLUX_VALUE </ci>
          </math>
          <listOfParameters>
            <parameter id="LOWER_BOUND" value="-1000" units="mmol_per_gDW_per_hr" constant="false"/>
            <parameter id="UPPER_BOUND" value="1000" units="mmol_per_gDW_per_hr" constant="false"/>
            <parameter id="FLUX_VALUE" value="0" units="mmol_per_gDW_per_hr" constant="false"/>
            <parameter id="OBJECTIVE_COEFFICIENT" value="0" units="mmol_per_gDW_per_hr" constant="false"/>
          </listOfParameters>
        </kineticLaw>
      </reaction>
      <reaction id="RR04305" name="glutamate dehydrogenase (NADP)" reversible="true">
        <notes>
          <body xmlns="http://www.w3.org/1999/xhtml">
            <p>GENE_ASSOCIATION: PP_0675</p>
          </body>
        </notes>
        <listOfReactants>
          <speciesReference species="C0001" stoichiometry="1"/>
          <speciesReference species="C0006" stoichiometry="1"/>
          <speciesReference species="C0023" stoichiometry="1"/>
        </listOfReactants>
        <listOfProducts>
          <speciesReference species="C0065" stoichiometry="1"/>
          <speciesReference species="C0957" stoichiometry="1"/>
          <speciesReference species="C0005" stoichiometry="1"/>
          <speciesReference species="C0024" stoichiometry="1"/>
        </listOfProducts>
        <kineticLaw>
          <math xmlns="http://www.w3.org/1998/Math/MathML">
            <ci> FLUX_VALUE </ci>
          </math>
          <listOfParameters>
            <parameter id="LOWER_BOUND" value="-1000" units="mmol_per_gDW_per_hr" constant="false"/>
            <parameter id="UPPER_BOUND" value="1000" units="mmol_per_gDW_per_hr" constant="false"/>
            <parameter id="FLUX_VALUE" value="0" units="mmol_per_gDW_per_hr" constant="false"/>
            <parameter id="OBJECTIVE_COEFFICIENT" value="0" units="mmol_per_gDW_per_hr" constant="false"/>
          </listOfParameters>
        </kineticLaw>
      </reaction>
      <reaction id="RR01292" name="dTTP:alpha-D-glucose-1-phosphate thymidylyltransferase" reversible="true">
        <notes>
          <body xmlns="http://www.w3.org/1999/xhtml">
            <p>GENE_ASSOCIATION: PP_1783</p>
          </body>
        </notes>
        <listOfReactants>
          <speciesReference species="C0065" stoichiometry="1"/>
          <speciesReference species="C0352" stoichiometry="1"/>
          <speciesReference species="C0087" stoichiometry="1"/>
        </listOfReactants>
        <listOfProducts>
          <speciesReference species="C0012" stoichiometry="1"/>
          <speciesReference species="C0617" stoichiometry="1"/>
        </listOfProducts>
        <kineticLaw>
          <math xmlns="http://www.w3.org/1998/Math/MathML">
            <ci> FLUX_VALUE </ci>
          </math>
          <listOfParameters>
            <parameter id="LOWER_BOUND" value="-1000" units="mmol_per_gDW_per_hr" constant="false"/>
            <parameter id="UPPER_BOUND" value="1000" units="mmol_per_gDW_per_hr" constant="false"/>
            <parameter id="FLUX_VALUE" value="0" units="mmol_per_gDW_per_hr" constant="false"/>
            <parameter id="OBJECTIVE_COEFFICIENT" value="0" units="mmol_per_gDW_per_hr" constant="false"/>
          </listOfParameters>
        </kineticLaw>
      </reaction>
      <reaction id="RR00902" name="methenyltetrahydrofolate cyclohydrolase" reversible="true">
        <notes>
          <body xmlns="http://www.w3.org/1999/xhtml">
            <p>GENE_ASSOCIATION: PP_1945 or PP_2265</p>
          </body>
        </notes>
        <listOfReactants>
          <speciesReference species="C0001" stoichiometry="1"/>
          <speciesReference species="C0343" stoichiometry="1"/>
        </listOfReactants>
        <listOfProducts>
          <speciesReference species="C0193" stoichiometry="1"/>
        </listOfProducts>
        <kineticLaw>
          <math xmlns="http://www.w3.org/1998/Math/MathML">
            <ci> FLUX_VALUE </ci>
          </math>
          <listOfParameters>
            <parameter id="LOWER_BOUND" value="-1000" units="mmol_per_gDW_per_hr" constant="false"/>
            <parameter id="UPPER_BOUND" value="1000" units="mmol_per_gDW_per_hr" constant="false"/>
            <parameter id="FLUX_VALUE" value="0" units="mmol_per_gDW_per_hr" constant="false"/>
            <parameter id="OBJECTIVE_COEFFICIENT" value="0" units="mmol_per_gDW_per_hr" constant="false"/>
          </listOfParameters>
        </kineticLaw>
      </reaction>
      <reaction id="RR00827" name="Propanoate:CoA ligase (AMP-forming)" reversible="true">
        <notes>
          <body xmlns="http://www.w3.org/1999/xhtml">
            <p>GENE_ASSOCIATION: (PP_4702) or (PP_4487) or (PP_2351) or (PP_2213)</p>
          </body>
        </notes>
        <listOfReactants>
          <speciesReference species="C0065" stoichiometry="2"/>
          <speciesReference species="C0002" stoichiometry="1"/>
          <speciesReference species="C0137" stoichiometry="1"/>
        </listOfReactants>
        <listOfProducts>
          <speciesReference species="C0012" stoichiometry="1"/>
          <speciesReference species="C3486" stoichiometry="1"/>
        </listOfProducts>
        <kineticLaw>
          <math xmlns="http://www.w3.org/1998/Math/MathML">
            <ci> FLUX_VALUE </ci>
          </math>
          <listOfParameters>
            <parameter id="LOWER_BOUND" value="-1000" units="mmol_per_gDW_per_hr" constant="false"/>
            <parameter id="UPPER_BOUND" value="1000" units="mmol_per_gDW_per_hr" constant="false"/>
            <parameter id="FLUX_VALUE" value="0" units="mmol_per_gDW_per_hr" constant="false"/>
            <parameter id="OBJECTIVE_COEFFICIENT" value="0" units="mmol_per_gDW_per_hr" constant="false"/>
          </listOfParameters>
        </kineticLaw>
      </reaction>
      <reaction id="RR00579" name="Propanoyl-CoA:(acceptor) 2,3-oxidoreductase" reversible="true">
        <notes>
          <body xmlns="http://www.w3.org/1999/xhtml">
            <p>GENE_ASSOCIATION: (PP_2437) or (PP_2793)</p>
          </body>
        </notes>
        <listOfReactants>
          <speciesReference species="C0065" stoichiometry="4"/>
          <speciesReference species="C0015" stoichiometry="1"/>
          <speciesReference species="C0084" stoichiometry="1"/>
        </listOfReactants>
        <listOfProducts>
          <speciesReference species="C0964" stoichiometry="1"/>
          <speciesReference species="C0655" stoichiometry="1"/>
        </listOfProducts>
        <kineticLaw>
          <math xmlns="http://www.w3.org/1998/Math/MathML">
            <ci> FLUX_VALUE </ci>
          </math>
          <listOfParameters>
            <parameter id="LOWER_BOUND" value="-1000" units="mmol_per_gDW_per_hr" constant="false"/>
            <parameter id="UPPER_BOUND" value="1000" units="mmol_per_gDW_per_hr" constant="false"/>
            <parameter id="FLUX_VALUE" value="0" units="mmol_per_gDW_per_hr" constant="false"/>
            <parameter id="OBJECTIVE_COEFFICIENT" value="0" units="mmol_per_gDW_per_hr" constant="false"/>
          </listOfParameters>
        </kineticLaw>
      </reaction>
      <reaction id="RR01747" name="3-Dehydroquinate hydro-lyase" reversible="true">
        <notes>
          <body xmlns="http://www.w3.org/1999/xhtml">
            <p>GENE_ASSOCIATION: (PP_2407) or (PP_3003) or (PP_0560)</p>
          </body>
        </notes>
        <listOfReactants>
          <speciesReference species="C0690" stoichiometry="1"/>
        </listOfReactants>
        <listOfProducts>
          <speciesReference species="C0001" stoichiometry="1"/>
          <speciesReference species="C1696" stoichiometry="1"/>
        </listOfProducts>
        <kineticLaw>
          <math xmlns="http://www.w3.org/1998/Math/MathML">
            <ci> FLUX_VALUE </ci>
          </math>
          <listOfParameters>
            <parameter id="LOWER_BOUND" value="-1000" units="mmol_per_gDW_per_hr" constant="false"/>
            <parameter id="UPPER_BOUND" value="1000" units="mmol_per_gDW_per_hr" constant="false"/>
            <parameter id="FLUX_VALUE" value="0" units="mmol_per_gDW_per_hr" constant="false"/>
            <parameter id="OBJECTIVE_COEFFICIENT" value="0" units="mmol_per_gDW_per_hr" constant="false"/>
          </listOfParameters>
        </kineticLaw>
      </reaction>
      <reaction id="RR00341" name="thiamine-phosphate kinase" reversible="true">
        <notes>
          <body xmlns="http://www.w3.org/1999/xhtml">
            <p>GENE_ASSOCIATION: PP_0519</p>
          </body>
        </notes>
        <listOfReactants>
          <speciesReference species="C0002" stoichiometry="1"/>
          <speciesReference species="C0781" stoichiometry="1"/>
        </listOfReactants>
        <listOfProducts>
          <speciesReference species="C0008" stoichiometry="1"/>
          <speciesReference species="C0055" stoichiometry="1"/>
        </listOfProducts>
        <kineticLaw>
          <math xmlns="http://www.w3.org/1998/Math/MathML">
            <ci> FLUX_VALUE </ci>
          </math>
          <listOfParameters>
            <parameter id="LOWER_BOUND" value="-1000" units="mmol_per_gDW_per_hr" constant="false"/>
            <parameter id="UPPER_BOUND" value="1000" units="mmol_per_gDW_per_hr" constant="false"/>
            <parameter id="FLUX_VALUE" value="0" units="mmol_per_gDW_per_hr" constant="false"/>
            <parameter id="OBJECTIVE_COEFFICIENT" value="0" units="mmol_per_gDW_per_hr" constant="false"/>
          </listOfParameters>
        </kineticLaw>
      </reaction>
      <reaction id="RR00438" name="Acetyl-CoA:carbon-dioxide ligase (ADP-forming)" reversible="false">
        <notes>
          <body xmlns="http://www.w3.org/1999/xhtml">
            <p>GENE_ASSOCIATION: (PP_1996 and PP_1607 and PP_0558 and PP_0559)</p>
          </body>
        </notes>
        <listOfReactants>
          <speciesReference species="C0002" stoichiometry="1"/>
          <speciesReference species="C0022" stoichiometry="1"/>
          <speciesReference species="C0234" stoichiometry="1"/>
        </listOfReactants>
        <listOfProducts>
          <speciesReference species="C0065" stoichiometry="1"/>
          <speciesReference species="C0009" stoichiometry="1"/>
          <speciesReference species="C0008" stoichiometry="1"/>
          <speciesReference species="C0068" stoichiometry="1"/>
        </listOfProducts>
        <kineticLaw>
          <math xmlns="http://www.w3.org/1998/Math/MathML">
            <ci> FLUX_VALUE </ci>
          </math>
          <listOfParameters>
            <parameter id="LOWER_BOUND" value="0" units="mmol_per_gDW_per_hr" constant="false"/>
            <parameter id="UPPER_BOUND" value="1000" units="mmol_per_gDW_per_hr" constant="false"/>
            <parameter id="FLUX_VALUE" value="0" units="mmol_per_gDW_per_hr" constant="false"/>
            <parameter id="OBJECTIVE_COEFFICIENT" value="0" units="mmol_per_gDW_per_hr" constant="false"/>
          </listOfParameters>
        </kineticLaw>
      </reaction>
      <reaction id="RR03664" name="D-Glucuronolactone lactonohydrolase" reversible="true">
        <notes>
          <body xmlns="http://www.w3.org/1999/xhtml">
            <p>GENE_ASSOCIATION: PP_5278 or PP_2589 or PP_2680 or PP_5258 or PP_3463 or PP_0545 or PP_2694 or PP_3357</p>
          </body>
        </notes>
        <listOfReactants>
          <speciesReference species="C0001" stoichiometry="1"/>
          <speciesReference species="C1715" stoichiometry="1"/>
        </listOfReactants>
        <listOfProducts>
          <speciesReference species="C0065" stoichiometry="1"/>
          <speciesReference species="C0159" stoichiometry="1"/>
        </listOfProducts>
        <kineticLaw>
          <math xmlns="http://www.w3.org/1998/Math/MathML">
            <ci> FLUX_VALUE </ci>
          </math>
          <listOfParameters>
            <parameter id="LOWER_BOUND" value="-1000" units="mmol_per_gDW_per_hr" constant="false"/>
            <parameter id="UPPER_BOUND" value="1000" units="mmol_per_gDW_per_hr" constant="false"/>
            <parameter id="FLUX_VALUE" value="0" units="mmol_per_gDW_per_hr" constant="false"/>
            <parameter id="OBJECTIVE_COEFFICIENT" value="0" units="mmol_per_gDW_per_hr" constant="false"/>
          </listOfParameters>
        </kineticLaw>
      </reaction>
      <reaction id="RR00214" name="L-Alanine racemase" reversible="true">
        <notes>
          <body xmlns="http://www.w3.org/1999/xhtml">
            <p>GENE_ASSOCIATION: (PP_3722) or (PP_5269)</p>
          </body>
        </notes>
        <listOfReactants>
          <speciesReference species="C0035" stoichiometry="1"/>
        </listOfReactants>
        <listOfProducts>
          <speciesReference species="C0115" stoichiometry="1"/>
        </listOfProducts>
        <kineticLaw>
          <math xmlns="http://www.w3.org/1998/Math/MathML">
            <ci> FLUX_VALUE </ci>
          </math>
          <listOfParameters>
            <parameter id="LOWER_BOUND" value="-1000" units="mmol_per_gDW_per_hr" constant="false"/>
            <parameter id="UPPER_BOUND" value="1000" units="mmol_per_gDW_per_hr" constant="false"/>
            <parameter id="FLUX_VALUE" value="0" units="mmol_per_gDW_per_hr" constant="false"/>
            <parameter id="OBJECTIVE_COEFFICIENT" value="0" units="mmol_per_gDW_per_hr" constant="false"/>
          </listOfParameters>
        </kineticLaw>
      </reaction>
      <reaction id="RR00508" name="Succinyl-CoA:L-arginine N2-succinyltransferase" reversible="true">
        <notes>
          <body xmlns="http://www.w3.org/1999/xhtml">
            <p>GENE_ASSOCIATION: (PP_4479) or (PP_4480)</p>
          </body>
        </notes>
        <listOfReactants>
          <speciesReference species="C0050" stoichiometry="1"/>
          <speciesReference species="C0076" stoichiometry="1"/>
        </listOfReactants>
        <listOfProducts>
          <speciesReference species="C0065" stoichiometry="1"/>
          <speciesReference species="C0010" stoichiometry="1"/>
          <speciesReference species="C2073" stoichiometry="1"/>
        </listOfProducts>
        <kineticLaw>
          <math xmlns="http://www.w3.org/1998/Math/MathML">
            <ci> FLUX_VALUE </ci>
          </math>
          <listOfParameters>
            <parameter id="LOWER_BOUND" value="-1000" units="mmol_per_gDW_per_hr" constant="false"/>
            <parameter id="UPPER_BOUND" value="1000" units="mmol_per_gDW_per_hr" constant="false"/>
            <parameter id="FLUX_VALUE" value="0" units="mmol_per_gDW_per_hr" constant="false"/>
            <parameter id="OBJECTIVE_COEFFICIENT" value="0" units="mmol_per_gDW_per_hr" constant="false"/>
          </listOfParameters>
        </kineticLaw>
      </reaction>
      <reaction id="RR10052" name="Butanediol transport in/out via proton symport" reversible="true">
        <notes>
          <body xmlns="http://www.w3.org/1999/xhtml">
            <p>GENE_ASSOCIATION: </p>
          </body>
        </notes>
        <listOfReactants>
          <speciesReference species="EC0065" stoichiometry="1"/>
          <speciesReference species="EC1919" stoichiometry="1"/>
        </listOfReactants>
        <listOfProducts>
          <speciesReference species="C0065" stoichiometry="1"/>
          <speciesReference species="C1919" stoichiometry="1"/>
        </listOfProducts>
        <kineticLaw>
          <math xmlns="http://www.w3.org/1998/Math/MathML">
            <ci> FLUX_VALUE </ci>
          </math>
          <listOfParameters>
            <parameter id="LOWER_BOUND" value="-1000" units="mmol_per_gDW_per_hr" constant="false"/>
            <parameter id="UPPER_BOUND" value="1000" units="mmol_per_gDW_per_hr" constant="false"/>
            <parameter id="FLUX_VALUE" value="0" units="mmol_per_gDW_per_hr" constant="false"/>
            <parameter id="OBJECTIVE_COEFFICIENT" value="0" units="mmol_per_gDW_per_hr" constant="false"/>
          </listOfParameters>
        </kineticLaw>
      </reaction>
      <reaction id="RR08696" name="sodium transport in/out via proton antiport (one H+)" reversible="true">
        <notes>
          <body xmlns="http://www.w3.org/1999/xhtml">
            <p>GENE_ASSOCIATION: (PP_1587 or PP_4974 or PP_5066)</p>
          </body>
        </notes>
        <listOfReactants>
          <speciesReference species="EC0065" stoichiometry="1"/>
          <speciesReference species="C0954" stoichiometry="1"/>
        </listOfReactants>
        <listOfProducts>
          <speciesReference species="C0065" stoichiometry="1"/>
          <speciesReference species="EC0954" stoichiometry="1"/>
        </listOfProducts>
        <kineticLaw>
          <math xmlns="http://www.w3.org/1998/Math/MathML">
            <ci> FLUX_VALUE </ci>
          </math>
          <listOfParameters>
            <parameter id="LOWER_BOUND" value="-1000" units="mmol_per_gDW_per_hr" constant="false"/>
            <parameter id="UPPER_BOUND" value="1000" units="mmol_per_gDW_per_hr" constant="false"/>
            <parameter id="FLUX_VALUE" value="0" units="mmol_per_gDW_per_hr" constant="false"/>
            <parameter id="OBJECTIVE_COEFFICIENT" value="0" units="mmol_per_gDW_per_hr" constant="false"/>
          </listOfParameters>
        </kineticLaw>
      </reaction>
      <reaction id="RR00221" name="Succinyl-CoA:3-oxo-acid CoA-transferase" reversible="true">
        <notes>
          <body xmlns="http://www.w3.org/1999/xhtml">
            <p>GENE_ASSOCIATION: (PP_3123 and PP_3122)</p>
          </body>
        </notes>
        <listOfReactants>
          <speciesReference species="C0138" stoichiometry="1"/>
          <speciesReference species="C0076" stoichiometry="1"/>
        </listOfReactants>
        <listOfProducts>
          <speciesReference species="C0036" stoichiometry="1"/>
          <speciesReference species="C0273" stoichiometry="1"/>
        </listOfProducts>
        <kineticLaw>
          <math xmlns="http://www.w3.org/1998/Math/MathML">
            <ci> FLUX_VALUE </ci>
          </math>
          <listOfParameters>
            <parameter id="LOWER_BOUND" value="-1000" units="mmol_per_gDW_per_hr" constant="false"/>
            <parameter id="UPPER_BOUND" value="1000" units="mmol_per_gDW_per_hr" constant="false"/>
            <parameter id="FLUX_VALUE" value="0" units="mmol_per_gDW_per_hr" constant="false"/>
            <parameter id="OBJECTIVE_COEFFICIENT" value="0" units="mmol_per_gDW_per_hr" constant="false"/>
          </listOfParameters>
        </kineticLaw>
      </reaction>
      <reaction id="RR01695" name="(R,R)-butanediol dehydrogenase" reversible="true">
        <notes>
          <body xmlns="http://www.w3.org/1999/xhtml">
            <p>GENE_ASSOCIATION: PP_0552</p>
          </body>
        </notes>
        <listOfReactants>
          <speciesReference species="C0003" stoichiometry="1"/>
          <speciesReference species="C1919" stoichiometry="1"/>
        </listOfReactants>
        <listOfProducts>
          <speciesReference species="C0004" stoichiometry="1"/>
          <speciesReference species="C0065" stoichiometry="1"/>
          <speciesReference species="C0593" stoichiometry="1"/>
        </listOfProducts>
        <kineticLaw>
          <math xmlns="http://www.w3.org/1998/Math/MathML">
            <ci> FLUX_VALUE </ci>
          </math>
          <listOfParameters>
            <parameter id="LOWER_BOUND" value="-1000" units="mmol_per_gDW_per_hr" constant="false"/>
            <parameter id="UPPER_BOUND" value="1000" units="mmol_per_gDW_per_hr" constant="false"/>
            <parameter id="FLUX_VALUE" value="0" units="mmol_per_gDW_per_hr" constant="false"/>
            <parameter id="OBJECTIVE_COEFFICIENT" value="0" units="mmol_per_gDW_per_hr" constant="false"/>
          </listOfParameters>
        </kineticLaw>
      </reaction>
      <reaction id="RR03774" name="4-Aminobutanoate:2-oxoglutarate aminotransferase" reversible="true">
        <notes>
          <body xmlns="http://www.w3.org/1999/xhtml">
            <p>GENE_ASSOCIATION: PP_0214</p>
          </body>
        </notes>
        <listOfReactants>
          <speciesReference species="C0024" stoichiometry="1"/>
          <speciesReference species="C0275" stoichiometry="1"/>
        </listOfReactants>
        <listOfProducts>
          <speciesReference species="C0023" stoichiometry="1"/>
          <speciesReference species="C0191" stoichiometry="1"/>
        </listOfProducts>
        <kineticLaw>
          <math xmlns="http://www.w3.org/1998/Math/MathML">
            <ci> FLUX_VALUE </ci>
          </math>
          <listOfParameters>
            <parameter id="LOWER_BOUND" value="-1000" units="mmol_per_gDW_per_hr" constant="false"/>
            <parameter id="UPPER_BOUND" value="1000" units="mmol_per_gDW_per_hr" constant="false"/>
            <parameter id="FLUX_VALUE" value="0" units="mmol_per_gDW_per_hr" constant="false"/>
            <parameter id="OBJECTIVE_COEFFICIENT" value="0" units="mmol_per_gDW_per_hr" constant="false"/>
          </listOfParameters>
        </kineticLaw>
      </reaction>
      <reaction id="RR00563" name="3-Aminopropanoate:2-oxoglutarate aminotransferase" reversible="true">
        <notes>
          <body xmlns="http://www.w3.org/1999/xhtml">
            <p>GENE_ASSOCIATION: PP_0214</p>
          </body>
        </notes>
        <listOfReactants>
          <speciesReference species="C0024" stoichiometry="1"/>
          <speciesReference species="C0083" stoichiometry="1"/>
        </listOfReactants>
        <listOfProducts>
          <speciesReference species="C0023" stoichiometry="1"/>
          <speciesReference species="C0184" stoichiometry="1"/>
        </listOfProducts>
        <kineticLaw>
          <math xmlns="http://www.w3.org/1998/Math/MathML">
            <ci> FLUX_VALUE </ci>
          </math>
          <listOfParameters>
            <parameter id="LOWER_BOUND" value="-1000" units="mmol_per_gDW_per_hr" constant="false"/>
            <parameter id="UPPER_BOUND" value="1000" units="mmol_per_gDW_per_hr" constant="false"/>
            <parameter id="FLUX_VALUE" value="0" units="mmol_per_gDW_per_hr" constant="false"/>
            <parameter id="OBJECTIVE_COEFFICIENT" value="0" units="mmol_per_gDW_per_hr" constant="false"/>
          </listOfParameters>
        </kineticLaw>
      </reaction>
      <reaction id="RR03886" name="(S)-3-Hydroxybutanoyl-CoA hydro-lyase" reversible="true">
        <notes>
          <body xmlns="http://www.w3.org/1999/xhtml">
            <p>GENE_ASSOCIATION: (PP_2136 or PP_4066 or PP_1412 or PP_1845 or PP_4030)</p>
          </body>
        </notes>
        <listOfReactants>
          <speciesReference species="C0829" stoichiometry="1"/>
        </listOfReactants>
        <listOfProducts>
          <speciesReference species="C0001" stoichiometry="1"/>
          <speciesReference species="C0642" stoichiometry="1"/>
        </listOfProducts>
        <kineticLaw>
          <math xmlns="http://www.w3.org/1998/Math/MathML">
            <ci> FLUX_VALUE </ci>
          </math>
          <listOfParameters>
            <parameter id="LOWER_BOUND" value="-1000" units="mmol_per_gDW_per_hr" constant="false"/>
            <parameter id="UPPER_BOUND" value="1000" units="mmol_per_gDW_per_hr" constant="false"/>
            <parameter id="FLUX_VALUE" value="0" units="mmol_per_gDW_per_hr" constant="false"/>
            <parameter id="OBJECTIVE_COEFFICIENT" value="0" units="mmol_per_gDW_per_hr" constant="false"/>
          </listOfParameters>
        </kineticLaw>
      </reaction>
      <reaction id="RR01967" name="GDP-4-dehydro-6-deoxy-D-mannose reductase" reversible="true">
        <notes>
          <body xmlns="http://www.w3.org/1999/xhtml">
            <p>GENE_ASSOCIATION: PP_1800</p>
          </body>
        </notes>
        <listOfReactants>
          <speciesReference species="C0006" stoichiometry="1"/>
          <speciesReference species="C1970" stoichiometry="1"/>
        </listOfReactants>
        <listOfProducts>
          <speciesReference species="C0065" stoichiometry="1"/>
          <speciesReference species="C0005" stoichiometry="1"/>
          <speciesReference species="C0884" stoichiometry="1"/>
        </listOfProducts>
        <kineticLaw>
          <math xmlns="http://www.w3.org/1998/Math/MathML">
            <ci> FLUX_VALUE </ci>
          </math>
          <listOfParameters>
            <parameter id="LOWER_BOUND" value="-1000" units="mmol_per_gDW_per_hr" constant="false"/>
            <parameter id="UPPER_BOUND" value="1000" units="mmol_per_gDW_per_hr" constant="false"/>
            <parameter id="FLUX_VALUE" value="0" units="mmol_per_gDW_per_hr" constant="false"/>
            <parameter id="OBJECTIVE_COEFFICIENT" value="0" units="mmol_per_gDW_per_hr" constant="false"/>
          </listOfParameters>
        </kineticLaw>
      </reaction>
      <reaction id="RR10046" name="2,4-dienoyl-CoA reductase (C10)" reversible="true">
        <notes>
          <body xmlns="http://www.w3.org/1999/xhtml">
            <p>GENE_ASSOCIATION: PP_2008</p>
          </body>
        </notes>
        <listOfReactants>
          <speciesReference species="C0065" stoichiometry="1"/>
          <speciesReference species="C0005" stoichiometry="1"/>
          <speciesReference species="C9549" stoichiometry="1"/>
        </listOfReactants>
        <listOfProducts>
          <speciesReference species="C0006" stoichiometry="1"/>
          <speciesReference species="C9550" stoichiometry="1"/>
        </listOfProducts>
        <kineticLaw>
          <math xmlns="http://www.w3.org/1998/Math/MathML">
            <ci> FLUX_VALUE </ci>
          </math>
          <listOfParameters>
            <parameter id="LOWER_BOUND" value="-1000" units="mmol_per_gDW_per_hr" constant="false"/>
            <parameter id="UPPER_BOUND" value="1000" units="mmol_per_gDW_per_hr" constant="false"/>
            <parameter id="FLUX_VALUE" value="0" units="mmol_per_gDW_per_hr" constant="false"/>
            <parameter id="OBJECTIVE_COEFFICIENT" value="0" units="mmol_per_gDW_per_hr" constant="false"/>
          </listOfParameters>
        </kineticLaw>
      </reaction>
      <reaction id="RR00417" name="Glycolate:NAD+ oxidoreductase" reversible="true">
        <notes>
          <body xmlns="http://www.w3.org/1999/xhtml">
            <p>GENE_ASSOCIATION: PP_0762</p>
          </body>
        </notes>
        <listOfReactants>
          <speciesReference species="C0003" stoichiometry="1"/>
          <speciesReference species="C0136" stoichiometry="1"/>
        </listOfReactants>
        <listOfProducts>
          <speciesReference species="C0004" stoichiometry="1"/>
          <speciesReference species="C0065" stoichiometry="1"/>
          <speciesReference species="C0040" stoichiometry="1"/>
        </listOfProducts>
        <kineticLaw>
          <math xmlns="http://www.w3.org/1998/Math/MathML">
            <ci> FLUX_VALUE </ci>
          </math>
          <listOfParameters>
            <parameter id="LOWER_BOUND" value="-1000" units="mmol_per_gDW_per_hr" constant="false"/>
            <parameter id="UPPER_BOUND" value="1000" units="mmol_per_gDW_per_hr" constant="false"/>
            <parameter id="FLUX_VALUE" value="0" units="mmol_per_gDW_per_hr" constant="false"/>
            <parameter id="OBJECTIVE_COEFFICIENT" value="0" units="mmol_per_gDW_per_hr" constant="false"/>
          </listOfParameters>
        </kineticLaw>
      </reaction>
[truncated: 1,288,148 more chars]
